# Supplementary material for: The predicted secreted proteome of activated sludge microorganisms indicates distinct nutrient niches
Source: mSystems. 2024 Sep 10;9(10):e00301-24. doi: 10.1128/msystems.00301-24 (PMC11495043; doi:10.1128/msystems.00301-24)
Supplement: File S1 — Protein results. [file msystems.00301-24-s0001.xlsx]

## Sheet: EC CAZy
MAG no.	Protein ID. (Prokka annotation)	Protein sequence	HMMER	Hotpep	DIAMOND	#ofTools
0002	0002_AalE_18-Q3-R2-46_BAT3C.116_01333_hypothetical_protein	MVAVTVQITAPGALDNVFTAGTPVAVRASAAVNGVAVADGTVVRFSTPSGTFSPVAPGSRTGVAATTLTSSATGPLQINATVAETDRAGTATQTIYQRPTPARMEILVPAYFYPSTGSAWNTLTTSAAANPLVTIVAIMNPNNGIFNSVDANFTRATTQFVAAGGKVLGYVYTGYGKGGRSIADIKLNIDRYLQLYGRERISGFFLDEMASETQRLDFYREIYSYIKSIDPSLRVVGNPGMVPAAQYASVADTLVVFESTASDYQKFDPRPQNVWLYSYANQTQAMLAHNTASCAAMQTAMQAAATARNNAGLVYATDREYNAATGVGNPWSALPAYWENMVRSVDAINRGATLPRC	GH135(106-342)	N	GH135	2
0003	0003_AalE_18-Q3-R2-46_BAT3C.151_03225_hypothetical_protein	MTVGAMGYRLYKPPGVLRSERLPILVMLHGCSQDAEALAVSSRMNQIAARERFLVLYPMQERFANLQGCWNWYDTRAGRAQREADALGAMIERVCQSQPVDPARIALAGLSAGASMAALMAVRQPEHYRAIVMHSGIAPGIAHSSATALGAMRGRRAAVPLEPLAPGQHLPPLLVIQGTADPIVAAGNGAEAAGLWAAREGAVAGAQRTVQRGKRYAATVTDYRAGGRLVATLCLIQGLGHAWSGGAPGVGYSDPKGPDASRMIWTYASRQFAGTRRA	CE1(6-187)	CE1	N	2
0004	0004_AalE_18-Q3-R2-46_BAT3C.188_00845_hypothetical_protein	MDVVGQTRRASVAAEPASVGLMIHARCDFFAESLMLSTSMTVLLPQPAEGQIGMIGTRLDAPPPVLYLLHGMSDDDTIWLRRTSIERYAAELGIAVVMPAVQRSFYNDEAFGQAYWTFVADELPALVGRSFKVSQEPADTFVAGLSMGGFGAFKLALHRPHQFAAAASLSGALDVAEHTFWSARELSERTRIWGPDPLEGTANDLVHLVSQADPATLPPLYLSCGTEDQLFEQNRAFVAAAEGNQVNLTVDYRPGAHEWSYWDATIQDVLAWLPLRNRP	CE1(40-274)	CE0+CE1	N	2
0004	0004_AalE_18-Q3-R2-46_BAT3C.188_00930_Alpha-amylase	MRSPRTRRRYAARLTALTVAALALVTGCTVGAGTGGAAPSTRSELPRDTIVNLFQWNWRSVGAECPRLAKVGYAGVQVSPAQEHAQVVNNPWWVDYQPVSYQIASRRGDRAAYQGMVAACHAVGVKIYADAVINHMAGGDAGTGWAGSAWTHYDYPGIYQTQDFHHCGIAANDDISDYQNRAQVQTCELVNLADLDTGSDYVRGRIAAYLNDLISLGVDGFRVDAVKHLSADDMAAIVGRLSTPVERYYEVIDKGGEPISMTEYTGSGKVLVFSYGDEVGSALQWGKISALRNLAGGVDGTVARVFLDNHDTQRHGGAQVLTYKQPRLYALANVFMLAWPYGEPTVMSSYAFTDPDAGPPSTDQIGTTKDTVCGSDGWECEHRWQSTEGMVGFHNVVKG…	GH13_32(72-340)	GH13	GH13_32	3
0004	0004_AalE_18-Q3-R2-46_BAT3C.188_00991_hypothetical_protein	MPRADVVIAESGVGYRQYRIPALALTPAGTCLAVFDARCDLDDLPAPVDLVARRSTDGGRSFGPQTVVRAGTGVIGHGDASLVVDHESGSVFAFHATSAGVGFFESSESIKDDDLGVLHCDVSVSHDDGVTWEHRRLSRDLRVGLNARLPEVGLGEAARVSGLFAASGSGTQIRAGRFHGRLLQGFVALIGTQVYAAVAHSDDHGRTWVMGRPVGPGANENAVVWLGGDRVGLQSRAPGQRLMAWSDDGGDTFGPLEPAGDLLDPGNNGSLVRLDPPGSVSTGDTGDTGDTGDGDDAGDPTGIRLACTHTSDPDLRRNLVVSTSTDDGATFTPAVTLTAGAAGYSVAQPLPGGALGVLWEDEGYRRLIFTRLEPGWELPRAAHPAQGPAPALVLDHVAA…	GH33(12-367)	GH33	N	2
0005	0005_AalE_18-Q3-R2-46_BAT3C.189_01835_hypothetical_protein	MRSLLLPLGLACALDPSAVRAQQHDLIGYWHNWNDGSAPYMALSQIDDRYTVIDIAFAEPLAGTSHLMTFSPSGTPQSTFIAEVAALRAQGKKVLISIGGANAPVHLDSDQERDEFVSSMLAILDSYGFQGIDIDLEGSSVAITGGTIGTPTDATILRLIDAINSIAEAYEASTGTPMMLTMAPETAYVQGGQSAFGGIWGAYLPVIEALRDRIDILHVQLYNSGSMYGIDGGIYTQGSADFIVSQTEALLQGFGTVGGFFAPLPPEKVAIGLPACPSAAGGGYVSPGLLTAAVAYLRGAGPQPGQYQLISTYPGLRGLMTWSINWDAAPGCAAAYEFADSYEEIFNLSTTLTDVVAPTRAAYIQDGELIIPELTGQSTVSFFDSMGRLCAHAVLQNGK…	GH18(24-333)	GH18	N	2
0008	0008_AalE_18-Q3-R2-46_BAT3C.211_03020_hypothetical_protein	MTQTAVRVGTKALKESLRVAPLPAKPAAAKKPRASSTEWTAGIAIGAAGPRRYRLYKPPGVRKTESLPLLVMLHGCGQDAEALAASSRMNTIAKRERFFVLYPEQDRLSNVQGCWNWYDTRNGRAQAEAHSISAAIEQICLTQRVDRKRIALAGISAGAGMAVLLATQHPDRFRAIAMHSGIATGVAHCSTSAIKAMFGKAATPSPLPPIPPDVQLPALLVIHGTADRVVAPANGREAAERWAERVAAKPGKPRTVQRGTRYAATITDYRKDGRPVATHCEIIQLAHAWSGGAASQPFSDAKGPDASRMIWGFVGKEFCRETE	CE1(50-245)	CE1	N	2
0011	0011_AalE_18-Q3-R2-46_BAT3C.235_00417_Beta-glucanase	MNRRIALLSLSLAGLVGCTEPDGPWVLAWEDDFSGAVGALPNQSNWGFDVGTDWGNAQLEYDTDRASNASLDGSGHLVITARQESFRGSGYTSARLTTQGKQEFKYGRIEARIKMPSGRGIWPAFWLLGANEDVVGWPQAGEIDIMEYRGQEPSVVNGTLHGPGYSGINGFTRRYLLDGARFDADYHDFTVEWDEDQIKWKVDGQTYHEIKRSYVPGAWVYDHPFYIILNVAVGGGYVGPPDGSTVFPQSMLVDWVRVYRR	GH16(29-259)	GH16	N	2
0011	0011_AalE_18-Q3-R2-46_BAT3C.235_04371_Alpha-amylase	MTVQRHAPTASSIVATLLLLATVACGKDTPTATIPDAPDGRPTLSQQYRASGHAAAGDVFVHLFDWRWTDIAAECESVLGPAGYRAVQVSPPNEHSITPSFDWSERYQPVSYKLDRSRSGTRDEFVAMVSRCKGAGVDIYVDAVINHMTNFPSPGVGSAGTAYSKYSYPGLYAQSDFHTPCALNNYQDAANVQDCELLSLPDLNTGLPSVRQKIANYLIALVRLGVAGFRIDAAKHMQQVELDQIITLVNSAAASEGRALPYFFLEVIGGSGEAVKATDYFGAGYASGGVADITEFIFVGVGNKFRNVNGERLSQLNPNGSAGNQFSAAAWGMMPSDKAVVFLQNHDTQHDCGIGYRNTQVFRLANVWMLAQPYGYPTVLSSFAFTCPAGNSAGPPSDA…	GH13_32(83-372)	GH13	GH13_32	3
0011	0011_AalE_18-Q3-R2-46_BAT3C.235_05088_Beta-glucanase	MPFHSIVSVRTMSRRCPSPASVVGSLRVLLVASVALAASSQNPVRPPTGVHAEGGGAAWTLAWSDEFEGAAGSPPNPASWRLETGDGCAAGICGWGNNEKQRYTTDPANASHTGSGALAITARVAPAGLSCYYGPCRYTSAKLTTKGLVEPKYGRVEARIKLPHGQGLWPAFWMLGTGFPTTPWPAAGEIDIMEFRGSRPGEMSSAMHGPGYSGDKTPFVNRFAYPPHAHSDDFHRYAAEWEPGQVRFYVDEVLHYTVNRGAPGARGAWAFDHAFYVILNLAVGGGFDGDPASEAIFPATMLVDYVRVYAR	GH16(63-309)	GH16	N	2
0012	0012_AalE_18-Q3-R2-46_BAT3C.277_00474_Endo-1,3-1,4-beta-glycanase_ExsH	MGRWKTNYFFGEQDADHPRGWTSRTLEPNGELQYYARPGDVPAAFVWKDGVLSLVAHPNPDPANRLRHGLPFVSGLITTEKSFRLDEGYFEARMAFPQGKGLWPAFWLLPEPALEAGKPSNPGGQEIDIVESIGEPGRIYQTVFTDTDGTKVKNARAFETRADLGQFHVYGVLVTKSDIVWYFDDVEVRRVANIDFHRPAYLLLNLAVGGDWPGAPDASTKFPAAMRIDWVRAYRVKGSMS	GH16(7-234)	GH16	N	2
0013	0013_AalE_18-Q3-R2-46_BAT3C.320_00485_Amylosucrase	MYEQVSHSLLNRILDELKPDIRKRDLRHFYTRLGANFYAIYSLFHHLYGQRGDFDAQLLHLVEVMATRYIERSGELKQIDIRREQNHNWFLSQEWVGMALYTGGFAGDLRGLRSRLGYLQELGINMMHVMPILECPQGASDGGYAVSNFRDVDERIGTREDLLALAKDMRRRNILLTLDVVVNHTSDEHEWARRAREGDTVYQDYYHVFEDRGLPDLFEESMPEIFPESSPGNFTFDEAMEKWVMTVFHSYQWDLNYANPAVFVQMLDIILFWANQGADIVRLDAVAFLWKKLGTSCQNEHEAHLILQLMKDCSQVTAPGVLFIAEAIVAPVEIIKYFGEDAVIAKECEIAYNATYMALLWDAVATRNAALLNHGIRNLPVKLDRATWLNYVRCHDDIG…	GH13_4(106-505)	GH13	GH13_4	3
0016	0016_AalE_18-Q3-R2-46_BATAC.147_01240_hypothetical_protein	MQLNKYTLISLCALLFSILCIQTGCEDPDGTPDKLDLPVLTTSDLNLKEDDVDQNFSLELNLTGDNKTNAVVSFSVISGSAFKDTDFKVTTAGKIVFAPGETKKTIEIVLLGDEVIEAKKTFTVKLYNPINMTLAKDVVLVTLEDDDDNTQGLIIPEKGYTTPLQYEGYKLAWADEFDSTALNPNNWVYETGAGGWGNDELQHYREENVSLTEGKLVITAKQQKFGSSNYTSSRIKTQGKKSFKFGRIDIRAALPEGKGLWPALWMLGTNITSVGWPNCGEIDIMELTGDLPNRVLGTVHFGQSFAERQKSSNSKYLSGNNNFQDEFHVFSLIWKENLIEFYVDDEKYHTITPANTGAVPYPFNKNFFFIMNVAVGGNLPGSPDASTPFPQSMIVDYIR…	GH16(173-400)	GH16	N	2
0016	0016_AalE_18-Q3-R2-46_BATAC.147_01751_Beta-glucanase	MKISNKIQFFSLLLAGLFWGCETDDVQKLENRNWTLTWSDEFEGEKDQAPDPTKWTYDLGTGQNGWGNNEYQTYTQRPENVGLDGGGNLVISALNQPFGGANFSSARIKTQGLFTQKYGRFEARIKSPYGPGIWPAFWMLGENINEVSWPQCGEIDIMELRGQAPSTMYGTLHGPGYSGGNAVSKNYSLTNARFDNDFYLYAVEWDENKIDFFVNNYLYGRITKEDVPGEWVYDQPFYMILNVAVGGNFVGFPTSQTPFPQQMVIDFVRVYQKSN	GH16(38-271)	GH16	N	2
0016	0016_AalE_18-Q3-R2-46_BATAC.147_02439_hypothetical_protein	MFVLCVTGSVFAQVPAFPGAEGFGASASGGRGGRVVYVTNLNADGPGSLQAALNENGKRYILFKVSGVIPTTVEVPPGHGDFTIAGQTSPEGIIVRGFLSYNEEQISSENIIIRHLRSRIGDTNKYPTSHWLAEDGITLGGIRRAIIDHCSFAHASDEAVDISRSSLLTIQQCLLAETLGGHSYLGGMLINYSSPQSRLDSLSIHHNVWNRIGGRMPEISCESPYCDGKTIHVELSNNLAWDPRIELWYEGPTPNGHFYLHLNAINNFYHAAPSYTNGMYHFDLLNFEDNHLFFQGNKMNLYEEYSDYDLFYCCNDFDQGHPNTDFGVANLLPARHAFPLVTYTSTENLTSVLSASAGAFPRDAMDLRLMADVSASDIDPLSINEDHYNDAFLITNGKQ…	PL1_2(66-269)	PL1	PL1	3
0017	0017_AalE_18-Q3-R2-46_BATAC.155_02464_hypothetical_protein	MGRLNTKVLFAIVPAIAFLALAMGCQGVRAQSGDVTITIESGGRTRTSILHVPSSYVEGTAVPLVILMHGGGGNGAQAQRAYGMDAVADREGFLVAYPNGTGNFGNLLTWNAANCCSYAYENNVDDVGFLRALVDELERTYSIDPRRIYATGMSNGGMMTYRLGCQMADKLAAIAPVAGALNETSCTPSDPLPVIVFHGTDDQHVPYNGGVGPETLYPRVDEPVSHAIDFWVGRDQCVTTPVTETSPSGNITTDTYGGGVRGTEVVLYTIRDGGHAWPGGAGNPIGDEPTQEISASELIWEFFERHPKADAPVEPVVRVVTPNGGEKPRRGQMFEMTWSVDTASEVASQELWLSADSGATFGTLVASLDDPDARSHAWTIPTDFAKGKHYRIRVVVTTR…	CE1(43-202)	CE1	N	2
0018	0018_AalE_18-Q3-R2-46_BATAC.180_00437_Extracellular_exo-alpha-L-arabinofuranosidase	MKKLVIVLLLGISCFYAGSQIAFEVDLQKSGAEIQPDMYGVFFEDINFGADGGLYAELIKNRSFEFDQPFVGWTPFGDVSVKSENPCFERNPHYVQMNESGLRRGTGLENEGFRRIGFKQNAGYNFSFYGRSNDGGEKKFRIELVNSQEEIIGKTDILVQGKEWKKYSVSLKAGVTDAKGKLRLVLETPGIVDIDHISLFPAETWKNRENGLRKDLLEALYDLNPGVFRFPGGCIIEGNTLETRYQWKNSVGPVENRPLNENRWNYTFKHRFFPDYYQTYGLGFYEFFLLSEDIGAEPLPVVSCGLACQYESTECVAVGDLQPYIDDALDLIEFANGPVDSKWGKIRAEMGHPEPFNLKYIAIGNEQWGESYVERLVPFMEALRKKYPEIKIIGTAGPA…	GH51(192-530)	GH51	GH51	3
0018	0018_AalE_18-Q3-R2-46_BATAC.180_00444_Extracellular_exo-alpha-(1->5)-L-arabinofuranosidase_ArbA	MKLIVNILIVMLIVAIESHAQSISVHDPVMAKQNNTYYIFCTGRGISVWSSTDMKEWKREQPVFSEPPKWAVEAVSGFRGHIWAPDISFYNGKYYLYYSVSAFGKNTSCIGLATNKTLDPNDPDFKWEDHGKVIQSFPGKTNWNAIDPNLIVAGDGTPFLSFGSFWDGLKLVKLNPEATAPAEDLEKIPTIASRKKSSSDTNPPAIENNPIDAGGNAIEAPFIFKKGSYYYLFASIDYCCKGVNSTYKMIVGRSETIPGPYLDKEGKPMNSGGGTILLQGNENWFGVGHNSTYTFNGIDYIIFHGYDASDEGKPKLIIKKLDWDNEGWPVVAEL	GH43_5(25-329)	GH43	GH43_5	3
0018	0018_AalE_18-Q3-R2-46_BATAC.180_01081_Extracellular_xylan_exo-alpha-(1->2)-glucuronosidase	MKNNRSRFITLVLILALAFSNPNKIYAEDGYDLWLRYKKIENRDLLKSYQTVLKNVVIRSETSTFNAAKKELKTALPNLLDSEISFSDLNENGGNLIVALRSDSKFISENVNESELKNLGNEGYLIKSLKSNNIVITGNTEVGILYGVFRFLQQIQQEKDISKLEISDFPKTKIRILNHWDNLDRTVERGYAGFSLWDWFRLPDVVDPRYKDYARANASIGINGSVITNVNANALILTPLYLEKIAKLADVFRPYGIKVYLTARFSAPIELDKLPTADPLDPQVQLWWKNKAEEIYKYIPDFGGFLVKANSEGQPGPQNYNRNHAEGANLLADAVAPFGGIVMWRAFVYDQNVPDDRAKQAYTEFKPLDGKFRDNVIVQVKNGAIDFQPREPFHPLFGA…	GH67(29-696)	GH67	GH67	3
0018	0018_AalE_18-Q3-R2-46_BATAC.180_01764_Extracellular_exo-alpha-(1->5)-L-arabinofuranosidase	MMLKTVLTFLLFIYLTVSGKNEILPEDTVKTTFKNPLWDGADPWMIKHGDEYMYCFSSKNSIFVSRSKYITKKGELKQIWSAPATGWNSNCIWAPEIHFVDGHWYVYYAAGESGPPFIHQRTGVLRSANEDVFSAYEDMGMLKTGDFPDDLSKNVWAIDMTILEHKGKLFAIWSGWTEQKDTDATPQHLYIQEMENPYTLKGKRVLLSSPKESWETGGPLNLNEGPEILKNGAHVLIVYSCRESWLVEYRQGMLQLNNPEGDLLDPENWTKKGPVFQGNEVVYGVGHCSFVKSPDNTEDWIIYHSKKTTEPGWDRNVRAQPFTWNANGTPNFGEAIPSGKEIDRPSGEVEIEKPETK	GH43_26(33-330)	N	GH43_26	2
0018	0018_AalE_18-Q3-R2-46_BATAC.180_01989_Endoglucanase_4	MVRFAVHPTALNNRGWDAYFELVDKGVNWATELEMYVIIDWHSIGNLNTEKFSNKMYNTTMDETVKFWKTVAKRYKGNSTVAVYELFNEPTNEGGKLGELSWSSWKPTLEKLIDEIVKTDNEKIYLVAGMNWGYFLDEVIENPVNRKNVAYCSHPYPQKRDKPWEPQWEKDWGSVADKYPVIATEFGFMGADERGAHIPCISDESYGEAIINYFDQKGISYTVWCFDPNWPPTLITDWNFTPSRQGKFFREVLSK	GH5_26(1-237)	GH5	N	2
0018	0018_AalE_18-Q3-R2-46_BATAC.180_03416_hypothetical_protein	MKSKKLFLIILLIVLIQLLTSAKEVFYNVIDFGAKADGKTNNTASINSAIETAARNGGGTVYFPAGEYLSFTIHLKSNITLYLAQGAVLIGDSEKNGVGYDLPEADAWYKKFQDFGHSYWQNSLIYGDSLKNVAIIGNGMIWGRGLYTYDKPDIKGSGNKSIALKNCTNVTIRDISILHGGHFAYLATGVDNLTIDNVRADADQDAFDIDCCKT	GH28(53-213)	GH28	N	2
0018	0018_AalE_18-Q3-R2-46_BATAC.180_04563_Carbohydrate_acetyl_esterase/feruloyl_esterase	MKRITFILIATLICGIASAQFAGVQRGQQPQPLPEGFKPASTNTFLSPYPAVNAQTRQAMFRVVAKTAQNVQIDLSGKKYDMTKDTAGVWTCTSDPQVVGFHYYAVLIDGVAVMDRNTEAYFGSNWESSGIEIPEGPEGDYYRFNKNIPHGQVRSIYYWSEINGLERHINVYVPAEYEQNPDKKYPVLYLVHGWGEDENGWSNQGHMANIMDGLIAAGKAVPMIVVMPSGDIKTNSDVRQASGDVTKIYADNLIPYIDKTFRTNTDKQHRAMAGLSRGGMQTTMTVFANMDKFAWMGTFSGFFVRGDDVVSAFNGVFKDPAAFDKQMNLLFISTGTEERNPKDQVEKLKAHGIKNIVFHESQGTAHEWLTWRRALNEFAPRIFK	CE1(162-381)	CE1	CE1	3
0018	0018_AalE_18-Q3-R2-46_BATAC.180_04567_Endo-1,4-beta-xylanase/feruloyl_esterase	MKKYLFVSVLLLSMTGFVGFAQTSQTAVVEDFKPSTVNQPGKEFPMVNSEGRVRVQIKAPGATKVQLDISALKYDLKKDTAGVWTGESAPQDEGFHYYQLWVDGAAVPDPGSLYFFGASRWGSGIEIPAKDQDFYALKNVPHGQVIEKIYYSKENDAMRRCFIYTPPGYNEDTQKRYPVLYLQHGGGEDETGWASQGHANLIMDNLIAEGKAVPFIIVMDNGSWRMPQRPANGERPAQWPPEGWADGFKNTLLKDIIPMVDVEYRTIADPQHRAMAGLSMGGMQTRAITLANSDVFSNVGMFSGGSISLEDVEKLPDFKKECKTIVCWIRQP	CE1(153-306)	CE1	CE1	3
0018	0018_AalE_18-Q3-R2-46_BATAC.180_04705_Endoglucanase	MKLKHLLFTVAIFLIAIGFINAQPVNENGKLSVKGTFLVNEKGNAIVLRGVSYGWHNWWPRFYNKESVKWLADDWKCTVVRAAMGVGPRGSYTDKKEWSKEKIEAVVNGAIESGIYVIIDWHSHEIKQEEAVAFFAEMAEKYGKNPNVIYEIFNEPVNDSWEKVKNYSIAVIKAIREKDPDNIILVGSPHWDQDIHLVADAPITGYTNLMYTVHFYAATHGKELRDRSDYALKKGIPIFVSESAGMKADGNSAIDYQSWNTWIDWMEANKISWISWSIADKNETCSMLKVTAKDTGNWKTEDLKESGIKTREKLREFGNKNSNLQLIIAMHKSSIDIFKRRYLLRNSCGNLFYILSVLSIYCRIIK	GH5_2(42-274)	GH5	GH5_2	3
0018	0018_AalE_18-Q3-R2-46_BATAC.180_05462_hypothetical_protein	MNRLIQIIILMLITLSVSAQKYVQVWGDEFNTPGLPDSTKWSYEKGKLRNNELQYYTNRMENVRIEDSVLIIETRKENFDGAQYTSASIISKGVGDWKYGKVEISAKVPTGKGTWPALWMMPTYNEYGSWPRSGEIDIMEYIGVEPQNLYFTSHFEGINMSAGKHGSSGSGPQKVVRDPFNEFITFTVVWTPDKIEWWANDRKYHEYKKPADDYRVWPFDKEFYLILNLAYGGTWAGSAGVDDTKLPHKFLIDYVRVYQVQDSESPFELNIQPPVHGKVEVSPKLDFYPENTEVTLTAIPDSGYSFRAWTHLGQANPYKFIIGKNTTVTPVFYNQNELLSNGEFDKSWNPWSFYVENSQNLSYTPTIVDSTFEINITKTTGTEWHLGFQQSGLSLKKAE…	GH16(27-258)+CBM4(337-462)	GH16	N	2
0018	0018_AalE_18-Q3-R2-46_BATAC.180_06071_hypothetical_protein	MIILKAYLTPFIHLLIALYFNKNYSKMKKLLVLIFRCCSRIYGFSQTGKVLESLKFESKKVGYPVEYSVYLPADYETSERSYPVLYLLHGYSDDETGWIQFGEANSIADKGIANGDFSSCIIVMPDGKVTWYVNSFDGKDPWEDMFIKEFIPFIEKQYRIRAQKEFRAIAGLSMGGYGALTLSIRNTEMFSSCVAMSSGTFTDEEIMANNDYDGYFKNIYGPKPEGKVSEHWKANSPLHLLDTVDKDKLKSIRFYIDCGDDDFLYKGNSALHVKMRDLGIPHEYRVRQGSHEWGYWRTGLYDGLKFISEKFHR	CE1(58-308)	CE0+CE1	N	2
0020	0020_AalE_18-Q3-R2-46_BATAC.251_01510_Glycogen_debranching_enzyme	MNRKVKASWRLLMSSLLVLLLFGGMFWLLRPPAQAAEGNGAALPAVGGTAVSSPRSVTPTNATAAINWCTAGDFNGWNNSSTPLVDDATAGDLIAGDGVYSLDLVIPTAGRYEFKAVECGNWGNAFPGDNAWLTTTQDAHTVKLTFDTNNYSADTGLVMKPSQNIVNVWFDVPPASFTVVGPWQQWNNTAVTTTMTAVGHGIYRLAYEFAEAGAYEAKISETGNWANQIGADGRNKSAPTIAFTTTGVNQTVIFLLDTVTGRMSITPNGSGAGNWCAAGDFNTWNNASDPLYDDGTNGDLLGGDGVYSLDVVLAAAGRTEFKAVECNNWSVAYPSDNAWMIASAGGQTVKLTFDTNDHSADAGLPFLPAQHIVNAWDDMPPSLTVVGPWQSWNNSDAAT…	GH13_13(550-909)+CBM41(1173-1280)+CBM41(1288-1386)+CBM41(1392-1492)+GH13_13(1813-2208)	GH13+CBM41	CBM41	3
0020	0020_AalE_18-Q3-R2-46_BATAC.251_02735_hypothetical_protein	MKLSLKMPAHSSSLLFPLALIIFLLPLILSITQSAFTSTPLHTSGACDITGNTLYLIDGASVGVNADLAFVGGTLADKDTMPQASNGAHLVYQITGVSGTYANQPTQFALFVDAGTAVGNGIHAEIRYDFDGNGSADRVETYNYFATNPIVDWETYTHTNSGGIQTAVGSYSNLTNGIIQIHLWNAIGGAPSDVRTSATSSEGQQSRLVLPFTNISTGSCDTPTPTSSPTITPTPSPTVYQTPTITPIPSATPLPTAIPTPASVSCLGVPDTAVALPGVGCYTTLLPAGETSVTYWPAVDNPGYSPATPKITSSYNGPLQTNDWWSSLIWDWNQGAASAPPREPYSQIMHPHPFSMQARPDGLRMSYTRELQAGTNTAPTGAITGYANYLLPGPGAEHL…	GH81(306-956)	GH81	GH81	3
0025	0025_AalE_18-Q3-R2-46_BATAC.376_02418_Beta-mannanase/endoglucanase_A	MRSEVASALLVLSLAVATPVQAATVSVQVDLQSDHRPLNPLIFGVSGAPDLSHLAYPLIRRGGNSTTRYNWQADVHNTAADWFYMNIPDGNGTPAGSSLEGLVASTLAAGSQPLLTLSTIGWIPKPVQQKRWGFSVAKYGAQLVTECSYFGSSPPSWCTADAGNGRCNPAQNQTGFCNAAGYIIGNDPLDTSDISTAQTQANWVAHLQQRFGTAANGGVRYYALDNEPMLWNSTHRDVHPAPLTYDEIWQRTVTYASAIKAQDPAAKILGPVTWGYCDLFGSAADNCLDGDDRAAHGGTPFVQWYLQQVCSYQAAHGVRLVDYLDLHYYPQGDGVVDFSDPPNGSETAIIAARRLRSLKELNDSAWDSESWLSDLGNSAPWHYSRPNLIPRVRAWIDAS…	GH44(22-561)	N	CBM8	2
0026	0026_AalE_18-Q3-R2-46_BATAC.574_03620_hypothetical_protein	MLSGHYIEFTVCIIIPKLIGLNLQSNKMILISMTNTTNIFLKKPLIFLFITGLFFCFKKAASQIPNPVLIGYFHNWQDASAPYIQLDQIDPRYKLIDVAFAIPQAGTDYKMQFVPDQVTIPTFIAQIQTLHTQGRKVIISLGGATAPITLNNTLERDTFVNTITNIINTYGFDGIDIDFEGSSLLVTGGTISNPIDQPIIHLINAVKQIMANYQALNNQKMILTMAPETAFVQGGQSGYGSIWGAYLPVIDALRDSLDILHVQLYNSGSMFGIDNNIYQQGTADFIVAMCEAVIQGFNTTGGYFNGLPASKIAAGLPACPSAAGGGYCNPDTVKAAINYLRGTGNAPGAYQLSNALGYPTFRGLMTWSINWDATPLCGSTYEFANNYTSIYGLPLPAAL…	GH18(68-344)	GH18	N	2
0028	0028_AalE_18-Q3-R2-46_BATAC.604_03409_hypothetical_protein	MRSVLILILAGLQCTLAHAQPTPALIGYWHNWNDGAAPYLPLDQIDPRYNVVAVSFAEPVVGSGHAMSFSPSGNSVAEFIAHVAQLRETGMVVSISIGGANAPVHLDTDQERDEFVTSMIGIIDTYGFNGMDIDLEGSSVSITGGTTAMPVDPTIVRLIDAIASIMAAYRAENDLKLFLTMAPETAYVQGGMSAFGGLWGAYLPVIHALRDSIDVLQVQLYNSGSMFGLDGALYMQGTADFMVSQTEAVIQGFSTAGGIFEGLRPDQVAVALPACANAAGGGYADTAVVFDAVRYLLGLGPQPGAYVLQQAAGYPDLRGLMTWSINWDAASDCNGSYSFAENHERIFGDLPTGLKEIVGYRSTVFPNPADQLVQVRLPATTMGRVVVSIANALGRSMRE…	GH18(25-335)	GH18	N	2
0030	0030_AalE_18-Q3-R2-46_MAXAC.019_01635_hypothetical_protein	MTRSLKQAAADPFRGLDYLPEPDYAQPLRGLTPAIAERVRRRVAFLYGEERADTVTRHVDRLVRVQDAYATPGIRAAEAAFVPRDRFSEKDAVLITYGDLVVSEGRTPLRTLSDFAFVFFRGLVTTVHVLPFFPSSSDRGFSVMAYEEVDPRLGSWEEIARLGRGFRLMFDGVFNHISARSRRFQRFLAGDPEFERFFRVFSSREEIDEDRLKLVLRPRTSDLLNEFATVDGPRWLWTTFSRDQIDLNFRHPRVLLDVLEILLYYVRRGADLVRLDAVTYIWHELGTSCAHLRQTHEIVKLVRDVLDATAPHVALVTETNVPHADNVTYFGDGTDEAQMVYNFALPPLVLHAFVTGSAEALSRWAAGLEPPSETTTFFNFLDSHDGIGLMGARGILAGE…	GH13_18(125-471)	GH13	GH13_18	3
0030	0030_AalE_18-Q3-R2-46_MAXAC.019_03604_hypothetical_protein	MGYSPLVYALEEESIAVTGEGTLDGGAGPEHWWPWKGKGPESQKVDRDRLLRMAEEGVPVSERIFGEGSRLRPPFIEPYRCRNVLVEGVTITNAPFWVIHPVLSQNVTVRNVRVVSHGPNNDGCDPESSSDVLIEDSLFDTGDDCIALKSGRNADGRRLATPVERVVVRRCTMKAGHGGVTIGSEISGGARDVFVETCEMSSPDLERGLRIKTNAMRGGIVENVFVRDVTIGEVGNAIDIDMLYEEGANGTFPPTVRNVRVERMTVGKAVHALFLRALDGSPLRGIAVFDSTFGSVAKGNRIGDRRPRPAQRDARPSPPCRPASAGRRALGSLPWGVWSTLYTLRARRV	GH28(3-269)	GH28	GH28	3
0030	0030_AalE_18-Q3-R2-46_MAXAC.019_03859_hypothetical_protein	MRLHAALLATLVVTVAGASGATGAEAPPPPELHVVATAHLDTQWRWTVRDTIDDFLPETMRGNFALFEKYPDYVFTFEGAFHYALMKEYYPAEWERLKAYVKAGRWKVAGSWVDAADTHVPSPESLVRQTLYGNGFFRRELGVTSRDVFLPDCFGFSFALPSVAAHCGLTAFSTQKLTWGAAMKIPFDVGLWEGVDGSSLLASINPGDYAAELKGNLTLDPDFYAAIDRQAALSGQPVAMKYFGTGDVGVPPLEPSVDWLQKSVHGPGPLKVRSVAPDQLAKDLAARLSPAERARLPHYRGELLLTSHGAGCYTSQAAMKSFNRRNQSLAFAAEAAAVAADGLGGAAYPREALGEAWVRFLWHQFHDDLTGTSIPEAYTFSWNDETISAGAFADVLGSS…	GH38(32-250)	GH38	GH38	3
0031	0031_AalE_18-Q3-R2-46_MAXAC.020_01471_Cellulose_1,4-beta-cellobiosidase	MSMKVATLFILFIISQAVVIGQPANITQFIKVDQFGYLCDARKIAVITDPIIGFNSADSFNPGTTSNNYQVRDWNTNTVVFQGAISSWNGGATHGQSGDKGWYFDFSSVNDPGIYYIFDVSNNVGSGQFFIGSNVYNDALRAVSRTYFYQRCNFAKNTPFAAPEYTDAAAYEGSNQDKFARSSLDKSNASTARDVSGGWFDAGDMNKYVTFCTLPMLSLLDSYNKFPNVFGDNNNIPESGNGIPDIMDEVKFELEWLKKMQDGSGTNGLLLKVGADSYSCVNSPPSADVCPRYYIPECSSATICGAVIFASAYKTFINLPGQTAFANDLLTRAQNAWTRASVTTSNFTSFQQSCDNGDIKSGDADMDATTQMQYAMAAAIYLYAATGNSIYSDFVNSRY…	GH9(136-622)	GH9	GH9	3
0031	0031_AalE_18-Q3-R2-46_MAXAC.020_02258_Beta-glucanase	MLWRLLIFIVLSFPTFAQQGRLVWSDEFDGESGAPNPELWSYEYGDGCPNNCGWGNHEIQYYTDALKNAHVENGLLVIEAHKEIMGGMQYTSAKLNSKKSGSWKFGRIDVRARIPQGLGTCPAIWMLPADWKYGGWPFSGEIDIMEHVGWTKDTLYGTVHTDAYNHMNGTQKGRKFFQYEMGLRFHTYSIIWNEEKIDFLLDDKVYYTFANDGKGSSSWPFDQPFYLILNISVGGNFGGARGVEVENIWPQRMEIDYVRVYQ	GH16(24-261)	GH16	N	2
0031	0031_AalE_18-Q3-R2-46_MAXAC.020_02259_hypothetical_protein	MNLAKKLGYGIMASALICLSACDDKEKGPGGSSKPELSALDQSITESNGEQTINIKLQLSAPAASNVVISYSTKNGSAIAGSDYVGIANASVIITAGLTSIDVPIIIMGDKFTEPDETFELVITSALNSDLIKAKALITIKNDDTGGGSSIIIPSAGATSPSEYVGYNLVWADEFTGTAVNENNWSFEIGNNNGWGNNELEYYKKENSTIHENEYLIITAKPEQTGEFQYTSSRLISKGKKEFTFGRVDIRAVMPIGQGIWPALWTLGADIGTNSWPACGEIDIMEYLGHEPDRVHGTAHWGTNTSTHKYKGSSTLATNAGDFNENFHVFSILWEKDKIEWRVDDKKFYEITAAEMEGQPYPFNKPQFFL	GH16(171-368)	GH16	N	2
0031	0031_AalE_18-Q3-R2-46_MAXAC.020_02263_hypothetical_protein	MSHRNKTNLLCLMLLLLAFSSFKCSKDNDNEDTKPVIVTKSDVDFYLTSANQTSLLKKQNFKLRFGTATNSYPIIRVDSTQVFQEIDGFGYSLTGGSSSVIYALAPAPRAALLKEMFGSDSASLGISYLRISIGASDLDPFPFSYNDLPAGETDVNLNKFSLAPDKAHLIPVLKEILAINPNIKIMGSPWSPPTWMKTNNSSVGGSLKPEYYSTYAQYFVKYIQGMKAEGITIDAVTLQNEPLHPGNNPSLLMQAAEQRDFIKGFVGPAFEAAGIKTKIIVYDHNCDRPDYPITILNDPEAKKYVDGSAFHLYGGDISALSTVHDAHPDRNLYFTEQWTGKNESFAENFMWHTQQVLIGSVRNWSKVVLEWNLANDPSFGPHTEGGCTECKGALTIGGS…	GH30_3(72-480)	GH30	GH30_3	3
0031	0031_AalE_18-Q3-R2-46_MAXAC.020_02299_hypothetical_protein	MKKILLKGAITYFLILLMASICHAQSVKDAGQLRVIGTQLSDQRGNAIALHGASLGWSCFHPRFYTEGTVKWLKKDWNCTIIRAAMGVEPKKGYLEDKHTSEALITAVVDAAIKADLYVIIDWHSHNIRTEGAVDFFDRMSKKYNKYPHVIYEIFNEPERIEWSEVKAYSEKLIKTIRTNDPDNIILVGCPHWDQDIDKVAADPIKNVTNVMYTMHFYAGTHKKWLRDRTDEAMQKGIPVFISECAGVEATGDGPLDLAEWHAYVEWMDKHKLSWLTWSVSDKNETCSMLNTTASSKGNWKKEDLKESGIRTRNYLRNYDSGGSKKNIFECKGRVEKLSDSEVILIGSASSVSFKITGNKCDINLKSLDNHHNWVSIEVDGIYKGRVKVEVGEARNYPI…	GH5_2(44-276)+CE2(452-665)	CE2+GH5	CE2	3
0031	0031_AalE_18-Q3-R2-46_MAXAC.020_03396_hypothetical_protein	MFYVLLLDRVNAQSIPSFPGAEGFGAQASGGRGGQVIYVTNLNASGAGSLNAALQMAGPRYILFKVSGVIPAAAEVLFGDVTIAGQTSPGGITVRGMIIDEVYEPEGTGDNIIIRHMRSRPHDVNLYPSSNYVLDDALRLDGANNTIADHCSFANAIDENVQISQSSNITIQNCSLAESIGGHYDLGGMLLNYSTQELPQDNISLHHNTWNRIGGRMPELSCESPYCSARKLNLELSDNLLWDPAINIWYNSSIDPGNENNSFFINLNWVNNQGFARNTFTNGLMSIDLLRFGGNNIYASGNKLNLYPSLSDYELFYCCNDFNEQDNHPNTDLGSANLLSSRHSFPSINYIPASELVNYMANNVGAFPRDQMDKRLNAPLVSGVIDPKPIDGTDYYNDA…	PL1_2(68-272)	N	PL1	2
0032	0032_AalE_18-Q3-R2-46_MAXAC.025_00892_hypothetical_protein	MKALLQSLMSFLFTVIFTVPLLAQGYLHTSGKLIYDGNGNEVILRGIGTGNWMLQEGYMMKTADFAGTQHEFRQKLEETIGVENTNTFYQAWLDNHFTRTDVDSMKAWGFNSVRVAMHYKWFTLPIEDEPVAGQDTWFEEGFVRIDSLLDWCGDNQMYLILDLHGAPGGQGHDSNISDYDATKPSLWESAENRRKTVALWERLAGRYATEPWMGGYDLINEPNWELPGGTLLKQLYQQITTAIRSVDANHIIIIEGNWFANDYTGLTPPWDNNMVYSFHKYWTYNTASSIDWMKTIRNNHNVPIWLGESGENSNSWFTDLIALCESNHIGWSWWPVKKDGINNVLRVTGGQNYDNLVSYWKNGTPSMSAEQAFEAVMEFAENHRIENCTIQKDVIDAMI…	GH5_46(83-338)+CBM6(423-573)+CBM6(691-811)	GH5+CBM6	CBM6	3
0032	0032_AalE_18-Q3-R2-46_MAXAC.025_02488_Beta-glucanase	MKMLFFLLTMLNILFGQSLAAQVNYHLVWSDEFDYTGIPDQASWSYEVGDHGWGNNEIQNYTSSPENAQVSDGKLIIRAIKKNGSWTSARLITKNKVDFLYGKMEIRAKLPIGKGTWPAIWMLPTDWQYGGWPASGEIDIMEHVGYDPGIVHATVHTESYNHVIGTQVGKSIGVPDFSEEFHNYTVVWNADKIDVYLDEKKFFTFSNDMKGNSATWPFDKRFHLLLNIAVGGNWGGAQGIDEDLIEAVMEIEYVRLYGTDKEK	GH16(29-257)	GH16	N	2
0032	0032_AalE_18-Q3-R2-46_MAXAC.025_02492_hypothetical_protein	MKNPLSTSYFLSILFLVMFSTSCKEDEPDNMVEPSNLVVEVTVPASGVGIVHIQATADNATEFRLYIGSDDQPAATNTTGTFDYEFTQAGTYTIRLRAYGSSGRYISSEKQVVIDDDDPVTVGEGYVTPLQYAGYQLVWNDEFDGNALNNQYWSYETGAGGWGNNELQYYRQENTIVSDDVLTIEARKENYQNSSYTSSRLVTRGKKSFKYGRIDIRALLPEGQGIWPALWMLGDNITNVGWPQCGETDIMEMIGGSGREKTIHGTLHWDNNGHVQYGQSYSLSTGIFADEYHVFTIIWDATRIKWYVNDVKYNEVDITPAHMTEFQASSFFIFNLAVGGVWPGNPDASTIFPQQLKVDYIRVFQAG	GH16(139-363)	GH16	GH16	3
0032	0032_AalE_18-Q3-R2-46_MAXAC.025_04081_Trehalose_synthase/amylase_TreS	MNISPLDRIKEAWHELYPGTESNNKLELLLKELEIARTSNHFGLQPEGWYKEAVVYSLYVDFFAGTFNGLVEKLDHLKELGATCIWLLPILDSPMRDAGFDIRDYRNIRADLLGLPVDSSAELKQKAFRDFLAEAHARGLRVIFDIAMNHTSEEHPWFVESRKGPENPFRNYYIWNKDTNKYKETRLLFKGMCPSNWEKSGDWYFFHRFFEFQPDLNYKNPDVLIEISRILLFWLSQGLDGFRADAIPYIWKEDGTDCENLPQTHTIIKIFRAVLDHVRPNTLLLAEACQPPKEVVKYFGNGDECHAGYHFPLMPMIFKSMAIEDATPVLEVLHPSVTPDIAPENQWFMFLRLHDELTLEMVTPEDRAIIHGHYCKDKRWDFRVGEGISARLAELLDRD…	GH13_16(65-426)	GH13	GH13_16	3
0033	0033_AalE_18-Q3-R2-46_MAXAC.039_00446_hypothetical_protein	MNFRNSITCLLVLALLVNSCSKKGGTNPPPPPPSTPPGCATNTAPAAGSFITNASSTMTFSWTAVSGATGYDVYLGTSAATASVIASNVSGTSYNFPVPATPLSDTYYWYVAPKNATGTTTGCTSTATSFTYAVIQAPLPFGYYVVGYVPSYRSITSMPDVKFRMTNVVVYAFYAVNSSGTLTAPAAPSSTLSAVATKARANNAKIFLGINDGAAGNFKNMAATATGRNNFIKDVMNTVRANNLDGVDMDWEFPSTSDGTDATFTLLMKELSDSLHRDARYYLSCAITAGKYAGGFRDAIRNEIFPYVDFFNVMAYDDFSTDPLQQYRHHSDYTLATVCLNYWLNTRGMPAAKCVLGIPVYGRPSGMTQTGNIVTYNGVLTQGGNSQFDSAMVTTTATP…	GH18(143-441)	N	GH18	2
0033	0033_AalE_18-Q3-R2-46_MAXAC.039_00525_Beta-glucanase	MRKSSINIFCAAISSLLLLSGCVKEAVQTLPQREWELVWSDDFTGTAGTSPDNAKWSFDIGTGINGWGNSELQYYTNRPSNAQKDGSGNLVITARSESYAGSGFTSARIKTKNLFEQSYGRFEARIKTPTGPGLWPAFWMLGSNIDATPWPQCGEIDIMEQRGQEPFITHGSVHGPGYSGANAKTKAYALANGRFDTDYHIYAIEWGENYIDYFVDNFLYQRITPDDVTGQWVYDHPFFIILNVAVGGNFVGFPTTGTPFPQSMYVDYVRVYKEK	GH16(39-272)	GH16	GH16	3
0033	0033_AalE_18-Q3-R2-46_MAXAC.039_03089_hypothetical_protein	MAYQASEMKLRSNHIIVSLFTAMVLLQSCVATQSVSTLKKITVAADGSGDYKTLQGALNSLPDSSATARTIFIKKGIYSEKIYIEKANIIFEGEDREKTIIIASIARDEWRCGHMDDWGVATMNIGASDITLKNLTITNNYGIDFKERTIWCAADTSANKEKVLRKDGHQMALRTMNMATRMKAINCHFRSFGGDTVSPWEVYNGMWYFKDCIMEGGVDFYCPRGWAWAENCEFITHTGPAAIWHDGSGNEDSKTVLVNCKFNGYDGFMLGRYHRDAQFYLINCVFAKNMRDSAIYIVPTNNKILWGKRIYYYNCHREGGNDFNWYSNNLPAGVKENDITVNWVFGNRWNPTIN	CE8(41-293)	N	CE8	2
0033	0033_AalE_18-Q3-R2-46_MAXAC.039_03094_Acetyl_esterase	MKRAAFIFLLLPAFSFSNAQSYAGITGVRDTSYNMLNEFNKHLKNYPAIQIVKEKSYQYIAEEKNIAYCKTKERELKLDVFYPTEKTEKKRTAVIFIHGGGWRSGNKAMHYPLLQELAALGYVCITPEYRLSTEALYPAAIHDIKSAIRWVRKNAAQYRIDVNKIVAAGHSSGGELAAFMGATNGMKQFEGEGGSKDVSSKVNAVIDLDGTLVFIHPESGEGDDSKRISAATYWFGYSKTENPELWKQAAPLTHVGKHTPPTQFINSSVTRMHAGREDFIAVLKQNKIYNETRTLEGSPHSFLLFNPWFDTTVVYMDNFLCRVFPADPKKFTKEITVAQDGSGDYKTVQAAINAVPLNNKKPVAIIIKKGVYKEKILVDSLHPFITIIGEDKLNTVLTY…	CE10(63-311)+CE8(335-623)	CE8	CE8	3
0033	0033_AalE_18-Q3-R2-46_MAXAC.039_03386_hypothetical_protein	MIRTLITALAFLFITNAKASIVDTVSIYSNAMHKEFKCVVIKPGSYKKNKTGFPVVYILHGYGGWYSNWLIRVPELKEYADQYQMMIVCPDGGNSSWYFDSPVDSTMKYETYIGKEVPGYIDEHYKTIKDRKARAITGLSMGGHGGLFLGFRHADYFGACGSMSGGVDLNFSRNKFDVVKRIGDTINYASNWKNYSVINVVENYPKDSLAIIFDCGTEDFFYNNNHALHEKMVRLKIPHEYIERPGKHDWAYWRNAVEYQLLFFSNYFTSRK	CE1(29-260)	CE1	N	2
0034	0034_AalE_18-Q3-R2-46_MAXAC.064_00258_Extracellular_xylan_exo-alpha-(1->2)-glucuronosidase	MMVGSKKLNQIFFGTCYPDMMKHKYIFLGSLLLIFSTTLHVSADDGYRLWLKYDKITDAAILKSYSGVIKSISLQAPSSALNDNALKELKTGLHGLLGSSIPISAASRSKQIVLQLIPPGGVIDHEEGYRLSYDKKLIRIQATTDRGLLYGAFGLLRHLQMWLPLEQLDQTRAPKINLRILNHWDNPNGTIERGYAGSTLWKWADLPDCVDERYTDYARANASIGINGTVVNNVNASARFLDKEYLYKVAALAKLFRGYGIKTYLSIRFTAPNYLSGLKSADPLDPAVRQWWKDKVDEIYQIIPDFGGFLVKANSEGEPGPQDYNRTHADGANMLAEALAPHGGIVMWRAFVYKADPNNDRAAESYNEFKPLDGAFKANVMVQVKNGPIDFQPREPFHP…	GH67(45-702)	GH67	GH67	3
0034	0034_AalE_18-Q3-R2-46_MAXAC.064_00279_Carbohydrate_acetyl_esterase/feruloyl_esterase	MIRFVSLLVSSIFAFGMTAQSGKVYDNLSLPSKILNMERKYAIYLPPDYETSSRSYPVLYLLHGGGDDQTGWVQFGEVKNITDKAINEGKATPMIIIMPDANTGRRGYSNNATGTWLYEDFFFKELMPFVEKKYRIKSDKRYRAIAGLSMGGDGSFTYALHHPELFSSACPLSAGTGPLSLEDAMTRVKRSDSTATDAQIKAYYEKQSVLHLINNVPEDQKKAVRWYIDCGDDDFLYEGNSLAHIAMRKQEIPHEFRTRDGKHSWVYWRAALPEVLDFVSQAFHQN	CE1(32-281)	CE0+CE1	CE1	3
0034	0034_AalE_18-Q3-R2-46_MAXAC.064_00532_hypothetical_protein	MNKIIIFVFINLISNFLSFGQSRISVSGNKFINEQNQTIIFKGYSSSDPDKLVYNGHWNQDYFDELKAWGANIVRFPVHPQAWRKHGKNNYQNLLDQGIEYAQKAGLYVIIDWHSIGNLKSALFQSPNYDTDLKETFEFWRAMASRYKDNPTVAFFELFNEPTVFNGQLGVCSWDDWKKINEEIITIIRAYGAKAVPLVAGFNWAYDLTAAGASPINAEGIAYVSHPYPMKKPQPWEDKWTADWGFMAAKYPVILTEVGFCGADDVGAHIPVISDESYGDAMVAYCRNKGISLVAWVFDPNWAPRMFSDWEYTPSRQGKYWKEAFRKF	GH5_26(31-309)	GH5	GH5_26	3
0034	0034_AalE_18-Q3-R2-46_MAXAC.064_01173_hypothetical_protein	MKHLLLFVFLLTLVAFAPTPDKVRVFMIGDSTMANKNPYDAPETGWGQVFHELFSETVEIQNHARNGRSTKSFRDLGHWDVVYNQLQPGDYVFIQFGHNDQKQDDPARYAAAQTDYRANLKRYISEVQSKGAYPVLLTPINRRKFDTNGTFIDQHGEYPAVVRAVANELHVPLLDMHESSQRLLEQIGDSASTYLYMHVRPGVYAKFPNGLIDNTHFTPYGARVMAKLAAEALVTTGHPLRNFLKKSVYPGNFEYQLPSVNSMQFRKDTFNIEKYGAKSGGILLCHPAINKAIEMASDQGGGVVLVPKGFWLAGPIVLRSHVNLHLEEGAFIQFSDNRKDYPVIETTWEGQEAYRCQAPVSGVHLDHIAITGKGLMDGAGQVWKQVKKDKLTESQWKTL…	CE12(24-233)+GH28(295-693)	CE4+CE12+GH28	CE12	3
0034	0034_AalE_18-Q3-R2-46_MAXAC.064_01185_hypothetical_protein	MIPTNIKIFQAAKDCSLVTQIISHEIPIFLSFLYNQRIQAGTIKVALDGSGDYTSIQDAIDHAPPSGNKYQTILIKKGLYNEKIRIDSTRHHLQLKGVGKDLVIIQYTQARDIWRCENPNDFGAATLNISAHDLIFEQLTIINDYGYKVSGDISIDCDNESGRPNTSTIQNYNLPREDGDSRWKKIRKDGHQFALRSMPGATRLKFLHCIFRSGGGDTVSPWDVDGGLYYFDHCVIEGGVDLYCPRGNAIIKNSLFICHNKSAAIWHDGSSKASDQSVLIHCRFTGDPGYKLGRYHREAQMYLISCSFDGNMADAEIYQAGDRKLEWGTRIYYRDCHRDGGDWGWFGDNTKLIKRDFTVQKVFGSKW	CE8(43-331)	N	CE8	2
0034	0034_AalE_18-Q3-R2-46_MAXAC.064_01244_Extracellular_exo-alpha-L-arabinofuranosidase	MKIKSWTIWMVLSTGLVWSCGVLQNDKPTQTITIDIDAKAPLVPIQPTMFGIFFEDINSGADGGLYAELVKNRSFEFEYPWMGWRHLPNPETRFNTINELTIMSNAQNHPNNTRYVRIDKRDTSADFGFQNEGFDGMGIKQNDSYDFSFWARNNTGNVRVKADLVDTSGHILGSVELEPNESIWKKWEGTIKSNSTEEHARLNVYFLGQGQLDIDHISVFPQDTWKGRKGGLRKDLVQLLADMKPGFMRFPGGCIVEGRTLDERYQWKKTLGKVEDRKLMINRWNMEFKHRPAPDYFQSFGLGFFEYFQLAEDIGAEPVPIISCGLACQFNSSETVPMDELDPYIQDALDLIEFANGDISSKWGSIRSAMGHPNPFNMKFIGVGNEQWGQEYFERYAQF…	GH51(206-664)	GH51	GH51	3
0034	0034_AalE_18-Q3-R2-46_MAXAC.064_01541_hypothetical_protein	MTRLYSTILFILFTFHLLLSQGKVVLITDAGAVADGRTNNQKIIQSLIDQVAEKGGGSVVVPPGNFMTGSLFLKSGVDLHLSLGASLLGAHSTNDYLKIGQRAALILAHDQQNISISGEGILDGQGQELMVDVFKKLRSGELKDNPVWLVKRPETGRALIVYFKGCSGVKVTGITLKNSSNWVQDYRECDGVTIDRITVQSTAYWNNDGLDITDSKNVRITNCMINSSDDALCFKSENPNASCENIVVDSCILRSSANGLKFGTANYGGFRNFRISNLTVYDTYRSAIALESVDGGYMEDIIIKNVSATNTGNAIFIRRGHRNKSGAVGSLKGIHISNLVADIPLYKPDQGYPIEGPPDHLRPGTDKMPVRPSHYHIYGHPYLPYNLLPSSIVGIPGYP…	GH28(50-340)	GH28	GH28	3
0034	0034_AalE_18-Q3-R2-46_MAXAC.064_01809_Amylosucrase	MIEPGAAELTDPNTTLYRGDNTIVDIEYVWASHQIEIRQIYDTLYNDHPYQTACWHLLYQSISKAFSSRAAALNKKDKLKAQSKGWHLSNNLAGISLYVDRFNKDIKGICSKLDYLQHLGINVLHLMPIFQSPPAESDGGYAVSDFRKVDPRFGTSADLELLIEEMNKRGMYLMLDIVLNHTSHHHEWALKAKKGESKYQEYYYMYENRTIPDKMDQTMPEIFPESSPGSFTYIKECNQWVMTVFHSYQWDLNFKNPRVLVEMLDHILYYANLGVDILRIDAPAFIWKEIGTNCQNLPQAHEILRLIKHCVQIATPGMTLLGEAIVAPKEIMKYFGEGAYSARECDFAYNATLMALQWDALATGKTQIMRNAQLQLSSKPLGASWISYTRCHDDIGLGF…	GH13_4(104-502)	GH13	GH13_4	3
0034	0034_AalE_18-Q3-R2-46_MAXAC.064_02024_Exo-poly-alpha-D-galacturonosidase	MLTRIILILSIFIMIQACDQTKELDWAIKVGAQRFPKTEKTFLVKASGDSSKTVTKDIQDAIDACALAGGGIVTFSPGVYVTGSIFIKSNVHLRIDREVLLLGSQDFDDYPEIKTRIAGIETTWPAALINVIDAQNVAVTGEGIVNARGKFCWNKYWKMREEYVAKGLRWIVDYDAKRVRTLLVQNASDVTLKGLTFKNAGFWTVQLLYSHHLTVDGLVIKNNEDGSGPSTDGIDVDSSSWVLIQNCDIDCNDDNFCLKAGRDWDGLRVNRPTEYVVIRKCIARRGAGLVTLGSETAGGIRNILATDLSARHTDNGLRIKSATTRGGTLENIYFQNSELDSTINVFQFNLNWYPAFSYSLLPDGYIYDSIPELWKVMLHKVEPESKGIPAAKNIFVSNL…	GH28(65-431)	GH28	GH28	3
0034	0034_AalE_18-Q3-R2-46_MAXAC.064_02786_hypothetical_protein	MKNIKVTLAFILLLISSVISTAQDYLITNFGAVRDGISVNTKAIQAAIDAANKNGGGKVLIPTGVFLSGTLVLKDNVELYLAKGAQLLASARQEDYPRQPQPKYRSLRDQGGWYSFIYAEGATNISISGNGTIDGQGAKQKGLPNSLGGDLDGRPSNILFISCKKISVSGITLKNSGMWNQHYLNCEDLTINNINVYNHSNRNNDGIDIDGCRRVILTNSIFDSGDDAICLKSTGPAPCENVVISNCVVSSFCNGIKMGTESTGGFRNINISNCIIKPSIHPEKPKESGNPSAIGITGLSLEIVDGGVMEGISVNNLTIEGTKCPVYIRLGGRNRKHRIDAPETTVGSMRNISISNIIAYGSGNFACSVTGIPGHKIENVKLSNFNIIQQGGLKEGEYL…	GH28(50-390)	N	GH28	2
0034	0034_AalE_18-Q3-R2-46_MAXAC.064_02878_Carbohydrate_acetyl_esterase/feruloyl_esterase	MRKFLFVLMMGCSLITTVCAQGQLFESLGFNSRMIGKKMNYSIYLPEGYNTSSRSYPVLYLLHGYTDNETGWTQFGEIEQIANKMMDAGEATPMIIVMPDGGVSWYINNFDRSVPYEDYFFQEFMPFVESTYRIRKEKKYRAVAGLSMGGYGSFMFAIKHPDMFSYCAPLSAAFFEERSAINTPQANYDRTFAVLYGPGLAGANRINDTYKANDPYRIISDTSRTKALKTVKYYLDCGDDDFLSAANAEMHKLMLEKGIPHEFRMRDGVHNWTYWRYSIQEVLKEITKCFHQ	CE1(33-288)	CE0+CE1	N	2
0034	0034_AalE_18-Q3-R2-46_MAXAC.064_03268_Beta-glucanase	MLKYISVLLLLYVFGHIFGQGSLAEAGLDTFKGMNLVWQDEFNQPGPPDPTIWRHEQGFKRNNELQWYQPENASCHDGILIIEAKRVVRPNPTFVEDSKDWQTSRRDISFTSSSIQTRGAQAWLYGTFVVRARIDTLVGSWPAIWTLGTEGRWPSNGEIDIMEFYRVKTVPTILANFAWGTEKVNVAKWDDAKIPLTHFTDKYPNWVNQYHIWRMDWDENQVSVYLDDELINEITLNKSINPDGTNPFKQPHYLLLNLAIGGNNGGAPGIETHSIKFEVDYVRVYQKK	GH16(38-285)	GH16	N	2
0034	0034_AalE_18-Q3-R2-46_MAXAC.064_03838_hypothetical_protein	MKYILGCIFLLQFYSLGAQCPKLIWSDEFDGTELNKDKWSFQLGDGCDINLCQWGNNELQWYTSSKENLEVSDGTLKLIARKQNVQNRSYTSARIRSLQKGDFKFGRIEARMRLPVGQGIWPAFWMLPSDNVYGDWPQSGELDIMEYLGHEPNTVHGTLHYGNSWPNNASTTKDFTNTLTGFDQDFHVFAIEWSINTIKWFVDGYLYSTKSTNDLNGLRWPFDQKFHILLNLAVGGNWPGNPNSSTAFPQIFEIDYVRVYEDLDQPSIAGVTSIKAGDRQTYQILNLPTNAKVDWIVPPLVKILSGQGTDHLQVEWGSGPGRIMVNLTTDCIQSKLLQLEISIKPELSRSIILENFDQSPRIKKISSTGMLSRDIPNPGTNSINASNLCGKYVRSATQQ…	GH16(25-260)	GH16	GH16	3
0036	0036_AalE_18-Q3-R2-46_MAXAC.082_01545_hypothetical_protein	MSLAKNITTLVFLFIVLISCSKGNSGTGTGTTQTAPTNLVVTATPSTDGSGNVAFTATATNAVSYIYEYGNGIIETVPGGLVTYRYTTVGNITYSVNVTAKSSSGLSISKSVQVTVNTAGGGAPVLVFSDEFNTNGAPDPAKWGYETGTGSGGWGNNELQYYTSRPENAIVQGGVLKIISLKENYMGSAYTSARLLSKDKYSFKYGRIEVRAKFPTGVGTWPAAWMLGDNIGAVGWPACGEIDIVEHLGRELNKIYGTLHYPGRSGQLYHTVANSAAIAFNQNLVILLNMAMGGNFGGAVDPAFNSATFEVDYVRVYQ	GH16(129-317)	GH16	N	2
0036	0036_AalE_18-Q3-R2-46_MAXAC.082_01942_hypothetical_protein	MYHTAIVPNINQDVDGQYRGRDNQVHTATGFTNYSVFSLWDTYRGAHPLYTIIDKKRTLDYIKTFLTQYQQGGRLPVWELSGCETDCMIGYHSVPVMVDAYMKGINQFDTRLALEAMKKSATWNHLGLPALMDHGFLEIDDEHENVSKTLEYAYDDWCIAQFAKKLGNAADYDIYIKRAQSYKNILDLQTGFMRPRKNGNWLTPFDPREVNNNFTEANSWQYSFYTPQDISGYQEMMGGRKKMEDKLDQLFAENSKTTGRDQSDITGLIGQYAHGNEPSHHIAYLYNFTGAAHKTQAMIHRIMKDMYHDTPDGLEGNEDCGQMSAWYVLSALGFYPVTPGTTDYIIGTPLFSSATINLENGKTFTVKANGVSKENFYIQTAKLNDVLHIKSSLSHFDIE…	GH92(1-412)	GH92	GH92	3
0036	0036_AalE_18-Q3-R2-46_MAXAC.082_02771_Glucuronoxylanase_XynC	MKSNGSSIGGSLLPAYYSAYAKYFVKYIQAMQAKGIPVNAITIQNEPQHGGNNPSMLMSATEQTNFIKNNLGPEFQAAGISTKIIIWDHNCDNANYPISILNDAAAKAYIDGSAFHLYAGDISALSAVKTAHPDKNLYFTEQWTSGSGSFDGDLKWHIKNVIIGSMRNWSKVALEWNLASDATYGPHTPGGCTECKGALMVNGSLVQRNVGYYIIAHASKFVPAGSVRIESNLAANLPNVAFKTPAGKKVLIVVNESGTAQGFNIGYKGKYVFTSLNAGAVATYTW	GH30_3(1-286)	GH30	GH30_3	3
0036	0036_AalE_18-Q3-R2-46_MAXAC.082_03293_hypothetical_protein	MLTETNMMKFIYSFICFLIFTSALQAGTVDTVSVYSNSMHKYINTVVIKPQTYKKKKNIFPVVYLLHGYSGNYSNWIMKVPELSKYADTYQTLIVCPDGGYSSWYFDSPIDTTFRYETHVATELVNFMDKNYRTIADKNHRAITGLSMGGHGALFLALRHSDVFGAAGSMSGGVDLNESKNRFHIMKRIGDTILQANNWHDMSVVNLIENYTSTAVKIFFDCGGKDIFIDGNRRLHQKMLQLKIPHTYIERPGEHNWNYWSNAIPFQLLYFQRFFLSGH	CE1(36-265)	CE0+CE1	N	2
0037	0037_AalE_18-Q3-R2-46_MAXAC.086_01644_hypothetical_protein	MSFWSRIMLRRRAGSPAPRAGHYVEGAAFAWRGWLATNPTVWPRRRYLLYVPAGASRFRPMPLVVLLHGCRQTPEEIARATRIAALADRLGSYVLLPRQKDAANPYRCWNWFDGATASGRGEAAIVAAMMRKAMRWRRADEARTAAIGMSAGAALAAILGVRHGDRVRAVVSVAGIACGAAASPMTALTVMKRGPETDVAAIGREAHDGAGAGARCVPLLAIHGRSDDVVAPRNAAALVRQFLARNGVDVPAGSESTLPDPDHARRESPIRGHGFALREWQCGDALAARLVEIDDVGHAWSGGDASLPFNDAAGPDATAMAGAFLDLVWARRPA	CE1(44-245)	CE1	N	2
0037	0037_AalE_18-Q3-R2-46_MAXAC.086_02429_hypothetical_protein	MSFWSRIKASATRWFTRAPRAGHYVEGAAFAWRGWLATNPTVWPQRRYLLYVPRGASRFRPMPLVVLLHGCRQTPEEIARATRIAALADRLGSYVLLPRQKDAANPYRCWNWFDGATASGRGEAAIVAAMMRKAMRWRRADEARTAAIGMSAGAALAAILGVRHGDSVRAVVSVAGIACGAAASPMTALTVMKRGPETDVAAVGREAGDGAGAGARCVPLFAIHGRSDDVVAPRNAAALVRQFLARNGVDVPKGSESTLPDPDHARRESPLRGHGFALREWQCGDALAARLVEIDDVGHAWSGGDASLPFNDAAGPDATAMAGAFLDLVWARAPA	CE1(45-232)	CE1	N	2
0039	0039_AalE_18-Q3-R2-46_MAXAC.103_03432_hypothetical_protein	MKFTFKFALLLSSLLTTAQTPNPALVGYWQNWNDANSPYIQLDQIDSRYNLIEVSFAVPQAGTDYKMEFIPDQVSQSALITQIQSLQSQGKKVLISIGGATAPVSLDNISERDTFVATMNAIINTYGFDGIDIDLEGSSLSTSGGTIANPVDAHVINLIDAIKQIMSDFYSAHNKRLLLTMAPETAFVHGGQSAYGGIWGAYLPVIHALRDSIEILQVQLYNSGSMYGIDGNIYTQGTADFIIAMTEALIQGFNTAGGMFTGLNANQIAVGLPACTNAAGGGYTDPLIVKSAMDYLRGTGSQPGSYTLLQSGGYPDLRGMMTWSVNWDAVNTCGTADEFAENFETIFNIPTAITKNDFEELSVYPNPASEYITVVNTQNSTIEIYDILQHRMQIKNQLK…	GH18(25-332)	GH18	N	2
0041	0041_AalE_18-Q3-R2-46_MAXAC.133_01437_Alpha-amylase	MTPAPRPFRTGLLALALVACGDGPTGAHGNPNPPPPRPTVPATWRASGHMAAGDVMVHLFDWRWADIATECENVLGPSGFRAVQVSPPQEHSIVPTHDWSERYQPVSYSLARSRSGTEADFTDMVARCHAVGVDIIVDAVINHMTNFPSPGTGSNGTAYSKYDYPGLYTQADFHPPCTVGNYQSAANVQDCELFSLPDLATDRPGVRRAIADYLLALARMGVAGYRVDAAKHIQQADLDAILDTVNVTLQGEGRPLPYVYLEVSGASGEAIGEGDYFGIGYSSGGAADITEFTFTGTGNKFLGTNGEHISQLNPAGPAGSQFSELAWGIMPTGKALVFLQNHDTQHGCGLDYRDGDVFRLANVWMLAEPYGYPLVLSSFAFSCPGGNSMGPPSDADGWT…	GH13_32(79-368)	GH13	GH13_32	3
0042	0042_AalE_18-Q3-R2-46_MAXAC.235_00845_hypothetical_protein	MRLLPSLSTFFLVGALSAQSPALIGYWHNWDIAGAPYISLDQIDPRYDVIEVSFAEPVFGSTSQMVFTPSATDPTTFAAQVAALRSSGHKVLISIGGANATVQLNSDAERDELTASMLGILADFGFDGIDIDLEGASISITGGTITTPIDAPMLRLIQAIEDIGDAFELNTGTPMMLTMAPETASVQGGQSAFGSIWGAYLPLIHALRDRLDILQVQLYNSGSMYGIDGAIYDQGTADFIVSQTEAVIQGFTTSGGPFNGLAPEQIAVGLPACADAAGGGYSDTATVAAALRYLHGTGPQPGSYTLAQTAGYPALRGMMTWSINWDAAGSCDGTYSFAENYERIFQGNTTAVAALSKGPALLLSPNPATDIITVRGLDQGTHAVNILDLSGRVLRTMAL…	GH18(23-330)	GH18	N	2
0045	0045_AalW_18-Q3-R10-53_BAT3C.196_03625_hypothetical_protein	MKKTLFLLQLIIASLAYSQSPHPALVGYWHNWNDANAPYIQLNQIDSRYNIIEVSFATPAFGTHANMQFTPTGTSVNDFVNDIHQLQSNGRKVLISIGGASDPVTLSDTNDRNIFVSTMMDILNTYDFDGIDIDLEGSSLSVNGGSIANPTDAPIINLIEGVREIMRQYSLQHGKRLLLTMAPETAFVQGGMSAYGGIWGAYLPVITALKDSIEILQVQLYNSGSMFGLDNAVYTQGTADFIVAMTEATIQGFNTPVGSFYGIPAEHVAVALPACPAAAGGGYTSPAVVESAMNYLLGNGPRPGNYTLVQSGGYPDLRGMMTWSVNWDIVSTCGSANEFANTFENIFGTSAGTSELTENNFEFYPNPATTTLQIRSTNIGSGMNYFELYNLIGTKVQSG…	GH18(25-282)	GH18	N	2
0046	0046_AalW_18-Q3-R10-53_BAT3C.204_02219_hypothetical_protein	MGRLNTKVLFAIVPVIAFLAVAMSCQGVRAQSGDVTITIESGGRTRTSILHVPSSYVEGTPVPLVILMHGGGGNGAQAQRAYGMDAVADREGFLVAYPNGTGNFGNLLTWNAANCCSYAYENNVDDVGFLRALVDELERTYSIDPRRIYATGMSNGGMMTYRLGCQMADKLAAIAPVAGALNETSCTPSDPLPVIVFHGTDDQHVPYNGGVGPETLYPRVDEPVSHAIDFWVDRDQCVTTPVTETSPSGNITTDTYGGGVRGTEVVLYTIRDGGHAWPGGAGNPIGDEPTQEISASELIWEFFERHPKADAPVEPVVRVVTPNGGEKPRRGQMFEMTWSVDTASEVASQELWLSADSGATFGTLVASLDDPDARSYAWTIPTDFAKGKHYRIRVVVTTR…	CE1(43-202)	CE1	N	2
0049	0049_AalW_18-Q3-R10-53_BAT3C.371_sub_01997_hypothetical_protein	MQTVNVLVWTTGAGVNPSFIYTATVVATDPSGPYDIWEYLAPGPGYNIDQWYQFRIADAGLLGHYHPSVGNTGPGVWVAGPSPVNPSWSLPTIPAPPADYTVPSWLKDAVIYQIFPDRFRNGSASNDIGGATVYGPTTCNGYPGPGAPACVTELHSSWTDLPRTPGYGIDFFGGDLQGIIAKINEGYFDDLGVNTLYLNPVFNASSNHGYDANDYYNINPRFGDNATFDQFMTAATAHGLRVILDGVFNHAGSDSKYMDGYGLNRWPADIGACEGPNPYRSWFTTGGSGSGCTDGWKWKGWYGYETIPEFVDASADVRAFFYRDGSAQSPGGKSVTRYWLEKGIAGWRFDVAQDITHDWWRDMRPYVKTVYGSSEVLMLGEVTGGCYPYQDFVNAGELD…	GH13_39(174-495)	GH13+CBM34	CBM34	3
0049	0049_AalW_18-Q3-R10-53_BAT3C.371_sub_03577_hypothetical_protein	MKNQRWLIVVLLIAGIVSQFAMHSSFAAPTTAAGQPASVSWSPITFDDPAITYTLTDFGGTSSSVVLDPAGGANKVAKIIKTLAAELWAGTTISTGPNFSVPQIPFSATDTIMTMRVWAPAAGIPIRLKVEDAADPTKSCETEAVTTVANAWETLTFNFANQAPGTAALNLAYTYNKVSVFPNFGLTGAQIGADTTYYFDDLTFAASTPTTPTPTPPPASWSPITFDDPAITYTLTDFGGTSSSVVLDPAGGANKVAKIIKTLAAELWAGTTISTGPNFSVPQIPFSATATTMTMRVWAPAAGIPIRLKVEDAADPTKSCETEAVTTVANAWETLTFNFANQAPGTAALNLAYTYNKVSVFPNFGLTGAQIGADTTYYFDDLTFAASTPTTPTPTPPTP…	GH16(1382-1629)	GH16+CBM11	CBM11	3
0049	0049_AalW_18-Q3-R10-53_BAT3C.371_sub_04376_Beta-glucanase	MRSKQRFSLLLGLAILGLTLVVGAAAVVAMRLNTSTPSFFDDFNTFDTVRWHKADWCNPRPPFLNCWLPDHISVADSLLQIRLDDNPCPDGCRDRPYASGEYRSNALVGYGRFEARLKASNVPGTVTAFFTYTGPSDNNPNDEIDVELLGRDPTRLQVNYFTQGAGNHETWIDLGFDASAAFHTYAIEWKAGRVAWYVDGALRHEEIGARGPLPTTPMRIMTSYWACTEVDDWCGRFTYPGASTFVTLDWIRYTAFTTQFLPLAASLSARVPDPRRLRRYS	GH16(40-253)	GH16	N	2
0051	0051_AalW_18-Q3-R10-53_BAT3C.461_01733_Beta-glucanase	MNRRIALLSLSLAGLVGCTEPDGPWVLAWEDDFSGAVGALPNQSNWRFDVGTDWGNAQLEFDTDRASNASLDGSGHLVITARQESFRGSGYTSARLTTQGKQEFKYGRFEARIKMPSGRGIWPAFWLLGANEDVVGWPQAGEIDIMEYRGQEPSVVNGTLHGPGYSGINGFTRRYLLDGARFDADYHDFTVEWDEDQIKWKVDGQTYHEIKRSYVPGAWVYDHPFYIILNVAVGGGYVGPPDGSTVFPQSMLVDWVRVYRR	GH16(29-259)	GH16	N	2
0051	0051_AalW_18-Q3-R10-53_BAT3C.461_02940_Beta-glucanase	MPFHSIVSVRTMSRRCPSPASVVASLRVLLVASVALAASSQNPVRPPTGVHAEGGGAAWTLAWSDEFEGAAGSPPNPASWRLETGDGCAAGICGWGNNEKQRYTTDPANASHTGSGALAITARVAPAGLSCYYGPCRYTSAKLTTKGLVEPKYGRVEARIKLPHGQGLWPAFWMLGTGFPTTPWPAAGEIDIMEFRGSRPEEMSSAMHGPGYSGDKTPFVNRFAYPPHAHSDDFHRYAAEWEPGQVRFYVDEVLHYTVNRGAPGARGAWAFDHAFYVILNLAVGGGFDGDPASEAIFPAAMLVDYVRVYAR	GH16(63-309)	GH16	N	2
0054	0054_AalW_18-Q3-R10-53_BAT3C.524_02096_Alpha-amylase	MRSPAPVSRYAARLGALAAAALALVAGCTVGTGAGGTGATTRTELERDTVVNLFQWNWKSVAAECPRLAKVGYAGVQVSPAQEHAQVVNNPWWVDYQPVSYQIASRRGDRAAYAAMVQACHAVGVKIYADAVINHMAGGDSGVGWAGSAWTHYDYPGIYQTQDFHHCGIAPNDDIADYQNRAQVQTCELVNLADLDTGSDYVRGRIAAYLNDLIALGVDGFRVDAVKHMSADDVAAIMGRLSKPVERYYEVIDKGGEPISMTEYTGSGKVLVFSYGDEVGSAFQWGKIATLRNLAGGVDGTVARVFLDNHDTQRHGGAQVLTHKQPRLYALANVFMLAWPYGEPTVMSSYSFTDPDAGPASTDQSGTTKDTACGSDAWECEHRWQSTEGMVGFHNVVKG…	GH13_32(72-340)	GH13	GH13_32	3
0055	0055_AalW_18-Q3-R10-53_BAT3C.64_00234_hypothetical_protein	MSMKVATLFILFIISQAVVIGQPANITQFIKVDQFGYLCDARKIAVITDPIIGFNSADSFNPGTTSNNYQVRDWNTNTVVFQGAISSWNGGATHGQSGDKGWYFDFSSVNDPGIYYIFDVSNNVGSGQFFIGSNVYNDALRAVSRTYFYQRCNFAKNTPFAAPEYTDAAAYEGSNQDKFARSSLDKSNASTARDVSGGWFDAGDMNKYVTFCTLPMLSLLDSYNKFPNVFGDNNNIPESGNGIPDIMDEVKFELEWLKKMQDGSGTNGLLLKVGADSYSCVNSPPSADVCPRYYIPECSSATICGAVIFASAYKTFINLPGQTAFANDLLTRAQNAWTRASGTTSNFTSFQQSCDNGDIKSGDADMDATTQMQYAMAAAIYLYAATGNSIYSDFVNSRY…	GH9(136-622)	GH9	GH9	3
0055	0055_AalW_18-Q3-R10-53_BAT3C.64_03686_hypothetical_protein	MKKILLKGAITYFLILLMASICHAQSVKDAGQLRVIGTQLSDQRGNAIALHGASLGWSCFHPRFYTEGTVKWLKKDWNCTIIRAAMGVEPKKGYLEDKHTSEALITAVVDAAIKADLYVIIDWHSHNIRTEGAVDFFDRMSKKYNKYPHVIYEIFNEPERIEWSEVKAYSEKLIKTIRTNDPDNIILVGCPHWDQDIDKVAADPIKNVTNVMYTMHFYAGTHKKWLRDRTDEAMQKGIPVFISECAGVEATGDGPLDLAEWHAYVEWMDKHKLSWLTWSVSDKNETCSMLNTTASSKGNWKKEDLKESGIRTRNYLRNYDSGGSKKNIFECKGRVEKLSDSEVILIGSASSVSFKITGNKCDINLKSLDNHHNWVSIEVDGIYKGRVKVEVGEARNYPI…	GH5_2(44-276)+CE2(452-665)	CE2+GH5	CE2	3
0055	0055_AalW_18-Q3-R10-53_BAT3C.64_03713_hypothetical_protein	MSHRNKTNLLCLMLLLLAFSSFKCSKDNDNEDTKPVIVTKSDVDFYLTSANQTSLLKKQNFKLRFGTATNSYPIIRVDSTQVFQEIDGFGYSLTGGSSSVIYALAPAPRAALLKEMFGSDSASLGISYLRISIGASDLDPFPFSYNDLPAGETDVNLNKFSLAPDKAHLIPVLKEILAINPNIKIMGSPWSPPTWMKTNNSSVGGSLKPEYYSTYAQYFVKYIQGMKAEGITIDAVTLQNEPLHPGNNPSLLMQAAEQRDFIKGFVGPAFEAAGIKTKIIVYDHNCDRPDYPITILNDPEAKKYVDGSAFHLYGGDISALSTVHDAHPDRNLYFTEQWTGKNESFAENFMWHTQQVLIGSVRNWSKVVLEWNLANDPSFGPHTEGGCTECKGALTIGGS…	GH30_3(72-480)	GH30	GH30_3	3
0055	0055_AalW_18-Q3-R10-53_BAT3C.64_03716_hypothetical_protein	MNLAKKLGYGIMASALICLSACDDKEKGPGGSSKPELSALDQSITESNGEQTINIKLQLSAPAASNVVISYSTKNGSALAGSDYVGIANASVIITTGLTSIDVPIIIMGDKFTEPDETFELVITSALNSDLIKAKALITIKNDDTGGGSSIIIPSAGATSPSEYVGYNLVWADEFTGTAVNENNWSFEIGNNNGWGNNELEYYKKENSTIHENEYLIITAKPEQTGEFQYTSSRLISKGKKEFTFGRVDIRAVMPIGQGIWPALWTLGADIGTNSWPACGEIDIMEYLGHEPDRVHGTAHWGTNTSTHKYKGSSTLATNAGDFNENFHVFSILWEKDKIEWRVDDKKFYEITAAEMEGQPYPFNKPQFFLMNLAVGGNWPGYPDATTVFPQLFIVDYIR…	GH16(171-400)	GH16	N	2
0055	0055_AalW_18-Q3-R10-53_BAT3C.64_03717_Beta-glucanase	MLWRLLIFIVLSFPTFAQQGRLVWSDEFDGESGAPNPELWSYEYGDGCPNNCGWGNHEIQYYTDALKNAHVENGLLVIEAHKEIMGGMQYTSAKLNSKKSGSWKFGRIDVRARIPQGLGTCPAIWMLPADWKYGGWPFSGEIDIMEHVGWTKDTLYGTVHTDAYNHMNGTQKGRKFFQYEMGLRFHTYSIIWNEKKIDFLLDDKVYYTFANDGKGSSSWPFDQPFYLILNISVGGNFGGARGVEVENIWPQRMEIDYVRVYQ	GH16(24-261)	GH16	N	2
0056	0056_AalW_18-Q3-R10-53_BAT3C.9_05276_hypothetical_protein	MKRAAALVALAVTTSLGPLACSSSTTSGDAGPVAPASPVDGGPVTPVDAAVPEPPADGGPLPGFSLRAYASPPENPGGLVAFAEAPAGNPARALVVVLHGCTQRASDAASSGWSDAARAYGFAALYPEQTAPNDPTTCFRWFAPEHASRGRGEAASIAALALDAKARLGADHVYVAGLSAGGAMAAALLAGYPELFEAASLQAAIPFGCAKTAFEGAGCASAPKSLSPAQWGDLVRASAAPSARVRVQLWHGDQDPIVKPANADALVSQWTHVAGIDAVADEETTLGAVTRRAYKDSAGTVRVELGLVRGMGHGAPMATRGADAPCGAPGTYALDVGVCAAASAARFFGLSRLP	CE1(86-277)	CE1	N	2
0057	0057_AalW_18-Q3-R10-53_BATAC.11_00630_hypothetical_protein	MTRLYSTILFILFTFHLLLSQGKVVLITDAGAVADGRTNNQKIIQSLIDQVAEKGGGSVVVPPGNFMTGSLFLKSGVDLHLSLGASLLGAHSTNDYLKIGQRAALILAHDQQNISISGEGILDGQGQELMVDVFKKLRSGELKDNPVWLVKRPETGRALIVYFKGCSGVKVTGITLKNSSNWVQDYRECDGVTIDRITVQSTAYWNNDGLDITDSKNVRITNCMINSSDDALCFKSENPNASCENIVVDSCILRSSANGLKFGTANYGGFRNFRISNLTVYDTYRSAIALESVDGGYMEDIIIKNVSATNTGNAIFIRRGHRNKSGAVGSLKGIHISNLVADIPLYKPDQGYPIEGPPDHLRPGTDKMPVRPSHYHIYGHPYLPYNLLPSSIVGIPGYP…	GH28(50-340)	GH28	GH28	3
0057	0057_AalW_18-Q3-R10-53_BATAC.11_00822_hypothetical_protein	MKHLLLFVFLLTLVAFAPTPDKVRVFMIGDSTMANKNPYDAPETGWGQVFHELFSETVEIQNHARNGRSTKSFRDLGHWDVVYNQLQPGDYVFIQFGHNDQKQDDPARYAAAQTDYRANLKRYISEVQSKGAYPVLLTPINRRKFDTNGTFIDQHGEYPAVVRAVANELHVPLLDMHESSQRLLEQIGDSASTYLYMHVRPGVYAKFPNGLIDNTHFTPYGARVMAKLAAEALVTTGHPLRNFLKKSVYPGNFEYQLPSVNSMQFRKDTFNIEKYGAKSGGILLCHPAINQAIEMASDQGGGVVLVPKGFWLAGPIVLRSHVNLHLEEGAFIQFSDNRKDYPVIETTWEGQEAYRCQAPVSGVHLDHIAITGKGLMDGAGQVWKQVKKDKLTESQWKTL…	CE12(24-233)+GH28(295-692)	CE4+CE12+GH28	CE12	3
0057	0057_AalW_18-Q3-R10-53_BATAC.11_00896_Extracellular_exo-alpha-L-arabinofuranosidase	MKIKSWTRWMVLSTGLVWSCGVLQNDNPTQTITIDIDAKAPLVPIQPTMFGIFFEDINSGADGGLYAELVKNRSFEFEYPWMGWRHLPNPETRFNTINELTIMSNAQNHPNNTRYVRIDKRDTSADFGFQNEGFDGMGIKQNDSYDFSFWARNNTGNVRVKADLVDTSGHILGSVELEPNESIWKKWEGTIKSNSTEEHARLNVYFLGQGQLDIDHISVFPQDTWKGRKGGLRKDLVQLLADMKPGFMRFPGGCIVEGRTLDERYQWKKTLGNVEDRKLMINRWNMEFKHRPAPDYFQSFGLGFFEYFQLAEDIGAEPVPIISCGLACQFNSSETVPMDELDPYIQDALDLIEFANGDISSKWGSIRSAMGHPNPFNMKFIGVGNEQWGQEYFERYAQF…	GH51(206-664)	GH51	GH51	3
0057	0057_AalW_18-Q3-R10-53_BATAC.11_01301_hypothetical_protein	MRSPILGTLFASLADNVIVIHLSANAVGKLTFSAFYTSPQLIKNILVTPAHDLILSGTTSDHEGVKGMVRFKGMTRIKLDGGSITSTDTSLIVQNATAATLYISIATNFNNYHDLQGDETSRASEYLNKAFRPSYSRLKSAHIAAYQHYFDRVQLDLGTTQAANLPTDERLRNFNQTNDPALVSLYYQYGRYLLISSSKPGGQPANLQGLWNHRINPPWDSKYTININAEMNYWPAEKTNLSELHQPFLDMVKDLSITGQQTARDMYGARGWMAHHNTDIWRVTGAIDGAFWGMWTAGGGWVSQHLWEHYLYTGDKTFLASVYPALKGAALFYLDFLVEHPTYRWMVVSPGNSPENAPAAHGGSSLDAGVTMDNQIVFDVFSTAIQAAAILHKDPLLMD…	GH95(9-603)	GH95	GH95	3
0057	0057_AalW_18-Q3-R10-53_BATAC.11_01344_hypothetical_protein	MKNIKVTLACILLLISSVISTAQDYLITNFGAVRDGISVNTKAIQAAIDAANKNGGGKVLIPTGVFLSGTLVLKDNVELYLAKGAQLLASARQEDYPRQPQPKYRSLRDQGGWYSFIYAEGATNISISGNGTIDGQGAKQKGLPNSLGGDLDGRPSNILFISCKKISVSGITLKNSGMWNQHYLNCEDLTINNINVYNHSNRNNDGIDIDGCRRVILTNSIFDSGDDAICLKSTGPAPCENVVISNCVVSSFCNGIKMGTESTGGFRNINISNCIIKPSIHPEKPKEGGNPSAIGITGLSLEIVDGGVMEGISVNNLTIEGTKCPVYIRLGGRNRKHRIDAPETTVGSMRNISISNIIAYGSGNFACSVTGIPGHKIENVKLSNFNIIQQGGLKEGEYL…	GH28(50-390)	N	GH28	2
0057	0057_AalW_18-Q3-R10-53_BATAC.11_01833_Carbohydrate_acetyl_esterase/feruloyl_esterase	MRKFLFVLMMGCSLITTVCAQGQLFESLGFNSRMIGKKMNYSIYLPEGYNTSSRSYPVLYLLHGYTDNETGWTQFGEIEQIANKMMDAGEATPMIIVMPDGGVSWYINNFDRSVPYEDYFFQEFMPFVESTYRIRKEKKYRAVAGLSMGGYGSFMFAIKHPDMFSYCAPLSAAFFEERSAINTPQANYDRTFAVLYGPGLAGANRINDTYKANDPYRIISDTSRTKALKTVKYYLDCGDDDFLSAANAEMHKLMLEKGIPHEFRMRDGVHNWTYWRYSIQEVLKEITKGFHQ	CE1(33-288)	CE0+CE1	N	2
0057	0057_AalW_18-Q3-R10-53_BATAC.11_02191_Beta-glucanase	MLKYISVLLLLFVFGHIFGLGSLAEAGLDTFKGMNLVWQDEFNQPGPPDPTIWRHEQGFKRNNELQWYQPENASCHDGILIIEAKRVVRPNPTFVEDSKDWQTSRRDISFTSSSIQTRGAQAWLYGTFVVRARIDTLVGSWPAIWTLGTEGRWPSNGEIDIMEFYRVKTVPTILANFAWGTEKVNVAKWDDAKIPLTHFTDKYPNWVNQYHIWRMDWDENQVSVYLDDELINEITLNKSINPDGTNPFKQPHYLLLNLAIGGNNGGAPGIETHSIKFEVDYVRVYQKK	GH16(38-285)	GH16	N	2
0057	0057_AalW_18-Q3-R10-53_BATAC.11_02914_Exo-poly-alpha-D-galacturonosidase	MLNDFPKLKKTFLVKASGDSSKTVTKDIQDAIDACALAGGGIVTFSPGVYVTGSIFIKSNVHLRIDREVLLLGSQDFDDYPEIKTRIAGIETTWPAALINVIDAQNVAVTGEGIVNARGKFCWNKYWKMREEYVAKGLRWIVDYDAKRVRTLLVQNASDVTLKGLTFKNAGFWTVQLLYSHHLTVDGLVIKNNEDGSGPSTDGIDVDSSSWVLIQNCDIDCNDDNFCLKAGRDWDGLRVNRPTEYVVIRKCIARRGAGLVTLGSETAGGIRNILATDLSARHTDNGLRIKSATTRGGTLENIYFQNSELDSTINVFQFNLNWYPAFSYSLLPDGYIYDSIPELWKVMLHKVEPESKGIPAAKNIFVSNLQATNSKKVFEVTGLQQSTLSNFNFTNSMIS…	GH28(35-401)	GH28	GH28	3
0057	0057_AalW_18-Q3-R10-53_BATAC.11_03298_Amylosucrase	MIEPGAAELTDPNTTLYRGDNTIVDIEYVWASHQIEIRQIYDTLYNDHPYQTACWHLLYQSISKAFSSRAAALNKKDKLKAQSKGWHLSNNLAGISLYVDRFNKDIKGICSKLDYLQHLGINVLHLMPIFQSPPAESDGGYAVSDFRKVDPRFGTSADLELLIEEMNKRGMYLMLDIVLNHTSHHHEWALKAKKGESKYQEYYYMYEDRTIPDKMDQTMPEIFPESSPGSFTYIKECNQWVMTVFHSYQWDLNFKNPRVLVEMLDHILYYANLGVDILRIDAPAFIWKEIGTNCQNLPQAHEILRLIKHCVQIATPGMTLLGEAIVAPKEIMKYFGEGAYSARECDFAYNATLMALQWDALATGKTQIMRNAQLQLSSKPLGASWISYTRCHDDIGLGF…	GH13_4(104-502)	GH13	GH13_4	3
0057	0057_AalW_18-Q3-R10-53_BATAC.11_03634_Extracellular_xylan_exo-alpha-(1->2)-glucuronosidase	MMKHKYIFLGSLLLIFSTTLHVSADDGYRLWLKYEKITDAAILKSYSGVIKSISLQAPSSALNDNALKELKTGLHGLLGSSIPISAASRSKQIVLQLIPPGGVIDHEEGYRLSYDKKLIRIQATTDRGLLYGAFGLLRHLQMWLPLEQLDQTRAPKINLRILNHWDNPNGTIERGYAGSTLWKWADLPDCVDERYTDYARANASIGINGTVVNNVNASARFLDKEYLYKVAALAKLFRGYGIKTYLSIRFTAPTYLSGLKSADPLDPAVRQWWKDKVDEIYQIIPDFGGFLVKANSEGEPGPQDYNRTHADGANMLAEALAPHGGIVMWRAFVYKADPNNDRAAESYNEFKPLDGAFKANVMVQVKNGPIDFQPREPFHPLFGAMPQTPLMMEFQITQE…	GH67(26-683)	GH67	GH67	3
0057	0057_AalW_18-Q3-R10-53_BATAC.11_03655_Carbohydrate_acetyl_esterase/feruloyl_esterase	MIRFVSLLVSSIFAFGMTAQSGKVYDNLSLPSKILNMERKYAIYLPPDYETSSRSYPVLYLLHGGGDDQTGWVQFGEVKNITDKAINEGKATPMIIIMPDANTGRRGYSNNATGTWLYEDFFFKELMPFVEKKYRIKSDKRYRAIAGLSMGGDGSFTYALHHPELFSSACPLSAGTGPLSLEDAMTRVKRSDSTATDAQIKAYYEKQSVLHLINNVPEDQKKAVRWYIDCGDDDFLYEGNSLAHIAMRKQEIPHEFRTRDGKHSWVYWRAALPEVLDFVSQAFHQN	CE1(32-281)	CE0+CE1	CE1	3
0057	0057_AalW_18-Q3-R10-53_BATAC.11_03913_hypothetical_protein	MNKIIIFVFINLISNFLSFGQSRISVSGNKFINEQNQTIIFKGYSSSDPDKLVYNGHWNQDYFDELKAWGANIVRFPVHPQAWRKHGKNNYQNLLDQGIEYAQKAGLYVIIDWHSIGNLKSALFQSPNYDTDLKETFEFWRAMASRYKDNPTVAFFELFNEPTVFNGQLGVCSWDDWKKINEEIITIIRAYGAKAVPLVAGFNWAYDLTAAGASPINAEGIAYVSHPYPMKKPQPWEDKWTADWGFMAAKYPVILTEVGFCGADDVGAHIPVISDESYGDAMVAYCRNKGISLVAWVFDPNWAPRMFSDWEYTPSRQGKYWKEAFRKF	GH5_26(31-309)	GH5	GH5_26	3
0057	0057_AalW_18-Q3-R10-53_BATAC.11_04651_hypothetical_protein	MLTRIILILSIFIMIQACDQTKELDWAIKVGAQRFPKTEKTFLVKASGDSSKTVTKDIQDAIDACALAGGGIVTFSPGVYVTGSIFIKSNVHLRIDREVLLLGSQDFDDYPEIKTRIAGIETTWPAALINVIDAQNVAVTGEGIVNARGKFCWNKYWKMREEYVAKGLRWIVDYDAKRVRTLLVQNASDVTLKGLTFKNAGFWTVQLLYSHHLTVDGLVIKNNEDGSGPSTDGIDVDSSSWVLIQNCDIDCNDDNFCLKAGRDWDGLRVNRPTEYVVIRKCIARRGAGLVTLGSETAGGIRNILATDLSARHTDNGLRIKSATTRGGTLENIYFQNSELDSTINVFQFNLNWYPAFSYSLLPDGYIYDSIPELWKVMLHKVEPESKGIPAAKNIFVSNL…	GH28(65-402)	GH28	GH28	3
0057	0057_AalW_18-Q3-R10-53_BATAC.11_05103_hypothetical_protein	MKYILGCIFLLQFYLLGAQCPKLIWSDEFDGTELNKDKWSFQLGDGCDINLCQWGNNELQWYTSSKENLEVSDGTLKLIARKQNVQNRSYTSARIRSLQKGDFKFGRIEARMRLPVGQGIWPAFWMLPSDNVYGDWPQSGELDIMEYLGHEPNTVHGTLHYGNPWPNNASTTKDFTNTLTGFDQDFHVFAIEWSINTIKWFVDGYLYSTKSTNDLNGLRWPFDQKFHILFNLAVGGNWPGNPNSSTAFPQIFEIDYVRVYEDLDQPSIAGVTSIKAGDRQTYQILNLPTNAKVDWIVPPLVKILSGQGTDHLQVEWGSGPGRIMVNLTTDCVQSNLLQLEISIKPELSRSIILENFDQSPRIKKISSTGMLSRDIPNPGTNSINASNLCGKYVRSATQQ…	GH16(25-260)	GH16	GH16	3
0058	0058_AalW_18-Q3-R10-53_BATAC.157_00251_Glucan_endo-1,3-beta-glucosidase_A1	MASKPKKIPGWKLVWHDEFEGTEIDRTKWDFDIGNGFFDYASHTWIEGWGNEELQYYTDAPANASVKDSLLTIRAQKEALHGCGYTSARLKTRKRDGTPLFTQRYGRFEFRAKVPWGKGLWPALWMLPVDDIYGGWAASGEIDLMEIVGEKPHEVLNSIHFGSPGTDARALITHVHELPGGSTVADWHVYACEWEPGEIRFYVDGVHTCTRDHWWSSGVVDEKGKGVIARRAADLHAWPAPFDQPFYLVMNVAVGGNFPGVPNRETHFPADLVVDYVRVYEKVGGYGAAKPIGAGRFPWQPEKSARPAKKKR	GH16(15-280)	GH16	GH16	3
0058	0058_AalW_18-Q3-R10-53_BATAC.157_00730_Beta-glucanase	MKHLFCLAPLLLAACAGSPLPAAPSSSDRLGVPPGYTLVWSDEFNTDGLPEPSKWAYDTGMNKQGWHNRELQYYSGPRAENAEVQGGRLVITARKEQRRDAADWGGQGYTSSRLFTAGKAAWTYGYFEVRARFPCGKGTWPAIWMLNSAMVWPAGGELDIAELVGREPDKVFSTVHTTSGSGGKGSGAATTVPDACTAFHTYQMHWTPRQARFAIDGRTHFVHVNAGTGQAQWPFDGPQFLILNIAVGGDFGGAVDDAIFPVRMEVDYVRVYQRAR	GH16(40-272)	GH16	N	2
0058	0058_AalW_18-Q3-R10-53_BATAC.157_02108_hypothetical_protein	MKPPFNARAPSFDADAIKATIQRALVSAGLDTTTGPMHGVTETIRRALCSRGLGQAAPSFDSQPVVEATARVVPAGEDTNPASGREPSIRGAQQRPGGFEAHEFSNGAGSRAYKVYVPAEKSDAPRAIIVMLHGCTQSADDFAAGTQLNRLADEHGFLVVYPEQAAHANASKCWNWFKPENQRRGVGEPSLIAGIVREVAQSHGADPRRIYVAGLSAGAAMAVVLGETYPELFAAVGAHSGLPYGSAHDIPSALAAMKGGLSGTAGLKKVADTARTPRSKTVQAVPVIVFHGDRDHTVQQTNGARIVQQARDAHGARAGDAGLRARTEAGVASGGRRFSRTVHTDTEGQARIESWTLHGAGHAWSGGHPSGSYTDCTGPEASAEMVRFFMAVPNTALSP	CE1(110-313)	CE1	N	2
0058	0058_AalW_18-Q3-R10-53_BATAC.157_02759_hypothetical_protein	MAGQYFWHRFFSHQPDLNFDNPAVLEAVLGTMAFWLEMGVDGFRLDAIPYLIERDGTSNENLRETHEVVKAIRRRVEERYPGRLLLAEANMWPEDVREYFGDGDECQMAYHFPLMPRMYMAIALEDRHPVVEILAQTPDIPANCQWAIFLRNHDELTLEMVTSKERDYMYSMYASDARARINLGIRRRLAPLLENDQERIRLMNSLLLSMPGTPVLYYGDEIGMGDNIFLGDRDGVRTPMQWTSDRNGGFSRADPQSLYLPPIQDPVYGFEAVNVEAQSRETSSLLSWTRRMLAVRAGSHAFGRGRFTMLHPGNRKVLAYVREHDGEAILCVANVSRVAQPVELELGAWKGRVPVEMLGRNSFPPVGELPYMLTLPAYGFFWFRLSAEATPPRWHTERL…	GH13_16(2-226)	GH13	GH13_16	3
0061	0061_AalW_18-Q3-R10-53_BATAC.245_01118_Endo-1,3-1,4-beta-glycanase_ExsH	MGRWKTNYFFGEQDADHPRGWTSRTLEPNGELQYYARPGDVPAAFVWKDGVLSLVAHPNPDPANRLRHGLPFVSGLITTEKSFRLDEGYFEARMAFPQGKGLWPAFWLLPEPALEAGKPSNPGGQEIDIVESIGEPGRIYQTVFTDPDGTKVKNARAFETRADLGQFHVYGVLVTKSDIVWYFDDVEVRRVANIDFHRPAYLLLNLAVGGDWPGAPDASTKFPAAMRIDWVRAYRVKGSTS	GH16(7-234)	GH16	N	2
0062	0062_AalW_18-Q3-R10-53_BATAC.281_00389_hypothetical_protein	MARTRIDRGSDRIEIRRIFSRGVVVNRPARSGPSNVSRSRRTSIVAALALLLGVPVVGRVRAEAAGGAPGTVPPTLLATRSGERREVGTTTGITEARADTIAPRPPLWALTWSDEFDGPAGGAVSALHWNAEIGDGCDAGNCGWGNEEKQRYTSGTENAALTGSGMLAITARRDPDGPRCYYGPCRYTSAKLTTRGKVTPRFGRVEARIRIPTGQGLWPAFWMLGAGFPATKWPDCGELDIMEHHGSKPGNVSSAMHGPGYSGNAALVHEHTPPGADFTRDFHRYAVEWDSAQVRFSVDDVVHFIVRRGEVAAPKVWAFDHPFYIILNLAVGGTFDGDPASDAVLPATMLVDYVRVYERQ	GH16(112-357)	GH16	N	2
0062	0062_AalW_18-Q3-R10-53_BATAC.281_02034_Beta-glucanase	MRRLTLPLVLALAGLVGCTEPPGPWVLTWEDEFTGAAGTRPNQANWRYDVGTDWGNAQLEYDTDRASNASLDGAGNLAIVARAESFLGSAFTSARLTTAGLLEQRYGRFEARMKLPTGRGLWPAFWLLGANVDQVGWPQAGEIDIMEYRGQEPNLVHGSLHGPGYSAGNALTRRFDLGEGRFDDDFHIFSVEWDEDQIEWRVDGRLYHEVKRSYVSGAWVFDHPFYIILNLAVGGGYVGPPDGGTVFPQTMLVDWVRVYVRA	GH16(29-259)	GH16	N	2
0062	0062_AalW_18-Q3-R10-53_BATAC.281_04931_hypothetical_protein	MTDLILLAATVGALDAPASMALGSERAAIETSARVVRGSFRNAAGERAWTLVLPEGAAPAGGRALVVMLHGCTQDAENVARGTRLHEIAGEQGWMVLYPEQSVTAHATRCWNWYEPAHQRRDAGEPAIIAGMTAQVVAEYGGDDRRVFLSGMSAGAAMASLVVAAYPERYAALALHSGLVHTAAVTVPEALRVMQRGVPSPEPYATSAFEAMGDGRRVIPTLVIHGEADAVVVPINGSQAAQQWFLTNALTMGQPLDTTSGATDRSEREERGYLVRRSTYRAKDGTPLSQLVMIRELGHAWSGGSAEGTFTDVRGPSASTMVVEFFAAVGRR	CE1(46-210)	CE1	N	2
0063	0063_AalW_18-Q3-R10-53_BATAC.29_02712_hypothetical_protein	MQRHTTLTALAALTLVAAAGCAPVEGDDPASSSTQTLRATTCPESVTSDGRDPRNAAGQIRYCWPGEARCFCDTDGDCYAEEGHVACAPLLTPPALTSPTAPSAVGSVRDSGVVVRPADAGTAPTPTADAGRAPTPMADAGRAPTPTADAGRAPTPTPTADAGRTPTPTPTPTPTPTPTPTPTADAGTAPPRTPTPSPAPAPAPAPAPAPATGTTTPSSGLRAFPGAEGFGATATGGRGGRVIYVTNLNASGPGSFQDAVQQTGPRYILFKVSGVINGDVQMNNGDVTIAGQTSPGGITVRGLHTTEASYCDQQCGANARGIQNFIVRHLRSRPASGSFPDGLRLRYARNGVIDHLSMGNAEDEAVEISYTNNLTIQDSVFAETIGGHAQYGGMLINYT…	PL1_2(273-455)	PL1	PL1_2	3
0063	0063_AalW_18-Q3-R10-53_BATAC.29_04726_hypothetical_protein	MDRSLTASLFCVVSLALASGCAPVEDGSDSTSSTSTSAVTVRACPEPVTLDGRGDPRNAAGQIRNCWPGEAKCFCDSDSDCYSLEGYVACTPVRATTATTTTATTTTTTTTRDAGVTDSGVRDSGVRDSGVRDSGTATATDSGVRDSGTVTATDSGVRDSGTATAAPAPAPAPAPAPVTGTTTPSTGLRAFPGAEGYGASATGGRGGRVIYVTNLNASGPGSFQDAVQQTGPRYILFKVSGVINGDVQMNSGDMTIAGQTSPGGITVRGLHTTEATYCDQQCGANARGIQNFIVRHLRSRPASGNFPDGLRLRYARNGVIDHLSMGNAEDEAVEISYTNNITIQDSVFAETIGGHAQYGGMLINYTNPAAGYALDNLTIVRNVWNRIQGRYPEFSRESG…	PL1_2(240-423)	N	PL1_2	2
0063	0063_AalW_18-Q3-R10-53_BATAC.29_07383_hypothetical_protein	MQTISSGALQALVCAVLAGGCTPPSSSPAGAPPIMEDAAPQSDRPVVDASMSLIFVEGVPEARGLLDAGRPVDAIDAGSPADGGSPADAVDAGGADAMTPVDAGVSDGGRALAFPGAQGFGAGATGGRGGRVIYVTNLNAMGPGSLNAALAETGPRYVLFRVSGVIDTSAHVLAGDVTLAGQTSPGGVIVRGFDTSEAVFCEHACGASARGVQNIIVRHLRSRPAGAEFPDGLRLRYVRNVVIDHVSVGNAADEAVEVSYANDVTIQNTLIAETLGSHATEGGMLLNYTNPAAGYALDRMSIHHNTWNRIMGRYPELSRESGAAAAGSTMQIELSNNLLWDQRRYIDVNPTVLSDDLGAASIYYQLNWVGNVGYAPASMPYGMIFFPVTTGTRSTTYFL…	PL1_2(163-344)	N	PL1_2	2
0064	0064_AalW_18-Q3-R10-53_BATAC.324_02581_Beta-glucanase	MTMNNRNIVLASFVCVIAFCLGCEADNFQKLDERQWTLTWSDEFSGSELDLTKWKYDLGQGQNGWGNGEYQTYTKRPENIRLEDDKLVITALNVPFGGANFSSARIKTQGLFAQKYGRFEARIKTPYGPGIWPAFWMLGENISEVGWPRCGEIDILEIRGQMPNTVFGTLHGPGYSGGNPVNIMYSLIDARFDDDFYVYAVEWDDDKIDFFINDYLYGSIKKEQLPGDWVFNQPFYMILNVAVGGSFVGFPTAQTPFPQQMLVDYVRVYQESN	GH16(40-269)	GH16	N	2
0064	0064_AalW_18-Q3-R10-53_BATAC.324_03146_hypothetical_protein	MVLEIKPSEVSKERGRKIARQAGLLVQNLGLNAIVDFISFDIDILKELITTCPDISTQYLNGDLSPTELKKLGVDGLDYHFKVFYKHPEWITEAKALGLILNVWTVNDADDMAFFLEKEFDLITTNEPELLYQKLRKSEANPQWHLVWRDEFSYRGLPDTTRWNYDVGGHGWGNNEKQFYLANSLENAAVNQGKLHITALQKAHENAAYTSAKLTTYQRFLMQYGKIEVRAKLPAGKGTWPAIWMLPESIKTNTENWPLCGEIDIMEHVGKDPNMVHTSLHSELYNHIKGTQVTHFDKLSDVSGSFHIYGIEWDDQRIRFIIDGQLYFESLKGQNGHISTNEGWPFDKPYYLILNLAIGGNWGGEIDPNIFPSTMEIDFVRMYKRK	GH16(148-383)	GH16	GH16	3
0064	0064_AalW_18-Q3-R10-53_BATAC.324_03871_Amylosucrase	MTSIEREINELLTTSDLQLSGKDNLFYFKFVSNLKPIISLFRHIYGKESDMELKLLFEMMIKTWKTRPDVLKKRDAVKETQANWYTNQNIAGMSLYVDRFAKDLKTLKSKLPYLTDLGINLIHLMPVMESPENESDGGYAVSDFRAVDARFGTLNDLANLQSALLKNDMYLMMDVVINHTSHLHDWALQAKKGNKTYQDYFYTFDDRTIPDQYEVSMPEIFPHSSPGNFIWSPEMNKWVMTVFNYYQWDLNYTNPSVFLAMMDTIFFYGNLGVDILRLDAPAFIWKKLNTTCQNLEEAHKILQLFRACVDVATPGMALLGEAIVAPHEIMKYFGNDEVQECSLAYNATQMALQWDALATSETSVMLHSQGDIYHKPLGCTWINYTRCHDDIGLGFTDNA…	GH13_4(101-498)	GH13	GH13_4	3
0065	0065_AalW_18-Q3-R10-53_BATAC.339_00660_hypothetical_protein	MKYVLTGLLSLIIHLATAQVIINITAVPSNTPVTDDIYIAGSFNGWDPGAASAKLTKISVDLYTITLGSGSGTIEFKFTRGSWEKGECKADGSFQPNRTFTYGNGETLNLTIAGWDDLLNGSGNSSTALPNVSVMDDSFFMPQLNRSRKIWLYLPDDYTTSLSKYYPVIYMQDGQNVFDDSTSYAGEWEVDETLHQLQVNGNYGAIVVAIENGGIYRLDEYSPYKHPTYGGGQGDEYCDFIVNTLKPYVDANYRTLAQREFTAIAGSSMGGLISYYAGLKYPDVFSMIGVFSPSFWFNDSIYTYAGDHPKTQEMKYYFTAGRYESVEMVPDIKSMYDTLYSGGYTDAEMDTVIKNDGQHSEWFWAREFPFCFEWWFNGTIINIADPAPDSIFSIHPNPA…	CE1(142-373)	CE0	N	2
0065	0065_AalW_18-Q3-R10-53_BATAC.339_01885_hypothetical_protein	MLRSCLVLLCFLFTTSIVNAYSVTFRLNLNGISGFETPEVNGTFNNWCGNCNAMTDTDNDGIWEATINMNAGTYEYKFSFDSWTGQENLSASTSCTVSSGNFTNRKLTIQSDSILDVVCWGLCSNCIAPNQSNWTLSWSDEFDGTSLNTSIWTPEIGAGGWGNNELQYYTANPQNLTVSNGSLKITALEETTGSSSYTSSRIITRDLYEFQHGKIESRIKIPVGQGIWPAFWMLGANFDQVGWPQCGEIDVMEHVNNESLTNGTVHWYNNVSHAYEGSSVPIDESEFHVYGAIWNETHIQFYVDDFIYYQFDYAAYTNSTPIFQKPFFFLLNVAVGGNWPGNPDASTVFPATMEVDYVRVYQLETVDVPEINETPVLSVYPNPVKDVVTISFKNFQANS…	GH16(138-361)	GH16	N	2
0065	0065_AalW_18-Q3-R10-53_BATAC.339_03353_hypothetical_protein	MLWFSFHRFIAVIHFNLFAAPDTIDFHIHVDQFGYRCDAVKIAVISNPQTGYNSNDTFSPGTGNNKYEVRRWNDDVAVFTGTIKPWSGGATHSQSGDKVWWFTFSTLSTPGDYYIYDKTNKVGSCKFHIGDNTYDEVMKAAMKTFYYQRCGVSKSAPFAGTGWTDGTCHLGSQQDLDCRLVTNPTISSSRDLRGGWHDAGDYNKYVNFTWTPMISLLLAFEENPTAWTDDYGLPESGNAIPDLMDEIKFELQWLLRMQEDNGSLLSLVGTQNFASASPPSADAAFRRYGPATTSATLTGASIFALAAIQFNSLNTAAATAFADTLETAAINAYNWAIANPNLTFYNTGTLAAGEQEVDDYGRLVRKIASACFLYKLTGITSYRDVFDSNFNSVHLMQWQ…	GH9(134-630)	GH9	GH9	3
0066	0066_AalW_18-Q3-R10-53_BATAC.340_02616_hypothetical_protein	MSLNLNLLKLFFRFDKSQNHISVMILRSISSRTILSLVMIFLVCEKALPQWTYGSPFSTSPPSSSWHQVDSKVPVSGNVMLQALTKPYPTNEWFNSLFLYGTTYPYPDGQGELGQNRCWVNPYVIGFGKEYSTPNPAYNKYSLLGFGYRPFIIDQRDQTFPKVYWDQSAWAFLGQHDPNMNIQPSLLNDYTELSATIKYTNQSNPSQYYEAPLVRGMPYVTMIYNNIQPEVFFWSPALESVNDITLSGSNNRFHGKVFKLKTTNTPNPNFPSQTWMLYTSDTITLQWDQLHSSMYAVRQFTGYFRMAELTYQSENLTPGEIQAKINLLNKYAKFVPVKGEVKAIVTGNTCSLQYHFTRYNENASYGDSLLMLALPHHVDMLPAGASTNVLNFKVLKGTM…	GH81(81-815)	GH81	N	2
0066	0066_AalW_18-Q3-R10-53_BATAC.340_03057_hypothetical_protein	MKFNPRFDMKIIYLLLISFLTQNISIAIPPIADNHIKVDQFGYRPSDKKIAIISNPVSGYNNTSPFTPGSTYQVRKWDDDAVVYSSAITAWNSGSTQIQSGDKVWWFDFTAVTSPGMYYVMDVSRNVRSYQFEIADHVYLKTLKQATRVFYYQRCGIPKSSPYAQFGWSDSACHTGNLQDTDCRSYNNTNPSTSKNLSGGWHDAGDYNKYVNFTFETMIDLLLAYKENLQMWGDDYNIPESGNGIPDLLDEAKYELDWLLKMQNSNGSVLSIVGVQNFGTASPPSADISQRLYGPATTSASFTASALFALGALQFNSIGQNDYANTLQSASVNAWNWAVANPSITFYNSGIIGAGEQEVGSYEKLVRQMAAASFLYALTGNSNYKSFFESNYTQMHLIQ…	GH9(139-632)	GH9	GH9	3
0071	0071_AalW_18-Q3-R10-53_BATAC.5_03526_hypothetical_protein	MSKVVSILFISFFVSSVSLGQSPSEYVNPFIGTGGHGHTYPGASAPFGMIQLSPDTRLEDWDGCGGYHYSDSVIYGFSHTHLSGTGVSDYGDLLIMPFTGEDRWENGAATGNKGGYGSGFSHFLESASPGYYSVQLKDNNIRAELTTTTRCGFHKYTYPQGKNRKIIIDLEHRDKLLDSDLMFLNDSTIIGKRISEAWATNQHFYFTIKISEPPADRKFKKNKDGKATKLILDFGAGSAQLFIKVGISFVDINGARKNLTSEMPDWNFERYKKETAEKWNTELSKISITTNSENELKIFYTALYHSYLNPNTFSDFDGRYRGMDQEIHHSDRRTQYTVFSLWDTFRSTHPLFTVTQQKRTNDFINTFLNHYLQSGKLPVWELAANETNCMIGYHSVSVI…	GH92(228-712)	GH92	GH92	3
0072	0072_AalW_18-Q3-R10-53_BATAC.545_02912_hypothetical_protein	MKQYLSVLHFIFCLNTIFAQQTQILTEIDSFGNNPGNLKFFVHSKTSSTKLPLVVVLHGCGENAKAVSELTGWNKLADINEFIVIYPQQKLVNNPNLCFNWFANRDNEKGKGECESIFEMITFALKKYPIDTSKIFITGLSAGAAMSVVMTATHPELFKCGAIFAGGAYKIAIDAVDGLLAMRGKKYFPKQKLVKNAKDQNPNYKGKYPNMIIYQGLNDAVVNKKNALFLVNQWTGVNNIDTIADVIEPAFMNIEDIKRTQYTDSLGQTPVILYEVKNLGHKLLIKPGDKENEGGKKGMFGVDKGFHSTYQTAKEFGILKSN	CE1(46-225)	CE1	N	2
0072	0072_AalW_18-Q3-R10-53_BATAC.545_03682_hypothetical_protein	MFGQQTKTLTEVVNFGNNPGNLKLFVHSRTSSTKLPLVVVLHGCGESAKAVSELTGWNKLADINEFMVIYPQQKLVNNPNLCFNWFADRDNEKGKGECESIFEMITFALKNYPIDTGKIFITGLSAGAAMSVVMAATHPDVFKCSAIFAGGAYKIAIDAVDGLIALRGTKYIPKKVDKRCERSKSKLQGKYQT	CE1(31-154)	CE1	N	2
0074	0074_AalW_18-Q3-R10-53_BATAC.822_00895_Beta-glucanase	MTPRKLLCIALSHAAILSLINPVDAQTKREKRVGPIEIDDGGRCDTSTWKLVFSDEFEGTRLDDTKWRTWFPYSDDGSDHCEGCRLMGTSNTIFRDDLVSLGDGLLHMGVRARSGEWYGQAKEHEGSIIHSIGTARFNYGRFEVRCRIPKGAGLWPAFWGFGGETEIDVFEICGERTRVYKTALHRWGKPKFSNNGKERVSDLSQEFHVFAVEWERDGVRWYVDEELVQYRGRFVDKRGRPMPACERVPGEHHSAPYFPRGQDDLSIILDLAVSGAKGFCNGPVQPQAWPEGTSFDVDYVRVYQRGGTPTPP	GH16(54-303)	GH16	N	2
0074	0074_AalW_18-Q3-R10-53_BATAC.822_02292_hypothetical_protein	MLRTVLTFLAATTLLALHAQSPALMGYWHNWNDVGAPYVQLDQIDPRYNVIEVAFAEPVAGSTYVVEFVPEFEVPADFIAQVAAQKALGKKVVISLGGANATIQLNSDQERDWFIGHVMYLFSVYGFNGLDLDLEGSSVAISGGTIAAPVDSTVIRLIHAVKEVMVQYRTLTGEKLFLTMAPETAYVQGGQSAFGGIWGAYLPIIDALRDSLDILQVQLYNSGSMYGIDGGIYTQGTADFIVSQTEAVIQGFNTIGGFFDGLAPEKVAVALPACASAAGGGYTDTATVRAAMDYLLGEGPQPGSYTLMQAGGYPGLRGMMTWSINWDAVSACDGAYSYAENFERIFEDVSTGDQETPLATNALSPNPVLDVLHLGSPVRGAITIRDLSGRIVQREEGIG…	GH18(24-332)	GH18	N	2
0075	0075_AalW_18-Q3-R10-53_BATAC.872_00034_hypothetical_protein	MRSVLILILAGLQCTLAHAQPTPALIGYWHNWNDGAAPYLPLDQIDPRYNVVAVSFAEPVVGSGHAMSFSPSGNSVAEFIAHVAQLRETGKVVSISIGGANAPVHLDTDQERDEFVTSMIGIIDTYGFNGMDIDLEGSSVSITGGTIAMPVDPTIVRLIDAIASIMAAYRAENDLKLFLTMAPETAYVQGGMSAFGGLWGAYLPVIHALRDSIDVLQVQLYNSGSMFGLDGALYMQGTADFMVSQTEAVIQGFSTAGGIFEGLRPDQVAVALPACANAAGGGYADTAVVFDAVRYLLGLGPQPGAYVLQQAAGYPDLRGLMTWSINWDAASDCNGSYSFAENHERIFGDLPTGLKEIVGYRSTVFPNPADQLVQVRLPATTMGRVVVSIANALGRSMRE…	GH18(25-335)	GH18	N	2
0076	0076_AalW_18-Q3-R10-53_BATAC.906_01077_hypothetical_protein	MIKSNCFLTLGFLFLNLIYAFSQQTIRSSILHDGLTRTFSFYVPANYTLKKPVALVFNLHGYGSNNDQQEFYGDFRKISDTAGFIVVHPNGTLFPQSNQSFWNVGLVGNSNVDDVGFIHALIDTLSKAYSIDPERIYSTGMSNGGFMSYHLACVSNRFAAIASVTGSMTLQTVSACKNASPLPILEIHGDADPVVDYNGSTGVSSIPSVLAYWIAKNGLNAQNLIKSNVPDINKTDGASAELYIYPGLNEVQHYKILNGGHTWPGALIAIGTTCMDFSASTVIWNFFNKYRKQTVNTQDLNIADFQISPNPVTNTIKITQTEFNEGAKSIQCINQLGIALRTITIQSSETLVDLSDLPSGIYFLVSQSQKKSNQIKFIKL	CE1(36-250)	CE1	N	2
0076	0076_AalW_18-Q3-R10-53_BATAC.906_02730_hypothetical_protein	MQKFNLVNIVFFIFHITGFGNEYNIKSFGAIGDGVTINTIAIQKAIDKAHADGGGMVVIPAGKFVSGSIILKNRVGLHLDKRAILLGSVDFKDYIRLYKWMALILAENASNISISGKGTIDGRGAELGLHVDSLFYAGQIDSHNYHIAEKRPWHELRPHIIEFTGCRNIKITNVRIKNAASWVQSYEKCKNIIIHKIHVDSDAYWNNDGIDIVDCQNVQITNCFINASDDGICIKSEDFSLSQICDSIYIADCTIRSSASAVKFGTSLVSGARNVVIRNIKIYDTFRSAIAIEATQGGFIENVLVENIVAKNTGNAIFMRIGRVRGAEKAGPLRNVTIRNMKVTVPFEKPDINYKIRGPELPFFHNIFPSSITGNPGVYVENVIIENIKIRYPGKGNKA…	GH28(50-393)	GH28	GH28	3
0080	0080_AalW_18-Q3-R10-53_MAXAC.039_00227_hypothetical_protein	MTVGAMGYRLYKPPGVLRSERLPILVMLHGCSQDAEALAVSSRMNQIAARERFLVLYPMQERFANLQGCWNWYDTRAGRAQREADALGAMIERVCQSQPVDPARIALAGLSAGASMAALMAVRQPEHYRAIVMHSGIAPGIAHSSATALGAMRGRRAAVPLEPLAPGQHLPPLLVIQGTADPIVAAGNGAEAAGLWAAREGAVAGAQRTVQRGKRYAATVTDYRAGGRLVATLCLIQGLGHAWSGGAPGVGYSDPKGPDASRMIWTYASRQFAGTRRA	CE1(6-187)	CE1	N	2
0082	0082_AalW_18-Q3-R10-53_MAXAC.054_01512_Beta-glucanase	MKISNKYQFFTLLLAGLFWGCETDDVQKLENRNWTLTWSDEFEGEKDQAPDPTKWTYDLGTGQNGWGNNEYQTYTQRPENVGLDGGGNLVITALNQPFGGANFSSARIKTQGLFTQKYGRFEARIKSPYGPGIWPAFWMLGENINEVSWPQCGEIDIMELRGQAPSTMYGTLHGPGYSGGNAVSKNYSLTNARFDNDFYLYAVEWDENKIDFFVNNYLYGRITKEDVPGEWVYDQPFYMILNVAVGGNFVGFPTSQTPFPQQMVIDFVRVYQKSN	GH16(38-271)	GH16	GH16	3
0082	0082_AalW_18-Q3-R10-53_MAXAC.054_02071_hypothetical_protein	MNQWQTITFNFATDAFKNFNPNSINPLNRWDFSRVLIQLNGENNSSNVLAYIDDFLYSGAISTCNNLVWSDEFDGNGAVNSLNWFHQTQLPNGISWYNNELQHYTNSATNSYCSNGFLNIVAKRELFTNQGQTKQFTSARLNSKFAFKYGRVEVRAKLPTGAGTWPAIWMLGRNIKEPGGFWTGTYGTINWPACGEIDIMEHWGTNQNVISSAAHHPINGNLAIGEYISNAQYKPDVSNEFNIYAVEWNEQSITFSVNGINHLSYNPTIKNQYTWPFDAEQYLLLNIAIEPSVKQNFIQSTMEIDYVRVYQKDVLSTAAITIPPKIKLFPNPVTNELTIISSEIKNAIAEIYSILGQKLYSSVLNDENTNIDFSNFQSGIYLVLLTSESGTKTYKVIKK	GH16(69-310)	GH16	GH16	3
0082	0082_AalW_18-Q3-R10-53_MAXAC.054_02175_hypothetical_protein	MQLNKYTLISLCALLFSILCIQTGCEDPDGTPDKLDLPVLTTSDLNLKEDDVDQNFSLELNLTGDNKTNAVVSFSVISGSAFKDTDFKVTTAGKIVFAPGETKKTIEIVLLGDEVIEAKKTFTVKLYNPINMTLAKDVVLVTLEDDDDNTQGLIIPEKGYTTPLQYEGYKLAWADEFDSTALNPNNWVYETGAGGWGNDELQHYREENVSLTEGKLVITAKQQKFGSSNYTSSRIKTQGKKSFKFGRIDIRAALPEGKGLWPALWMLGTNITSVGWPNCGEIDIMELTGDLPNRVLGTVHFGQSFAERQKSSNSKYLSGNNNFQDEFHVFSLIWKENLIEFYVDDEKYHTITPANTGAVPYPFNKNFFFIMNVAVGGNLPGSPDASTPFPQSMIVDYIR…	GH16(173-400)	GH16	N	2
0082	0082_AalW_18-Q3-R10-53_MAXAC.054_02755_hypothetical_protein	MFVLSVAGSVFAQVPAFPGAEGFGASASGGRGGRVVYVTNLNADGPGSLQAALNENGKRYILFKVSGVIPTTVEVPPGHGDFTIAGQTSPEGIIVRGFLSYNEEQISSENIIIRHLRSRIGDTNKYPTSHWLAEDGITLGGIRRAIIDHCSFAHASDEAVDISRSSLLTIQQCLLAETLGGHSYLGGMLINYSSPQSRLDSLSIHHNVWNRIGGRMPEISCESPYCDGKTIHVELSNNLAWDPRIELWYEGPTPNGHFYLHLNAINNFYHAAPSYTNGMYHFDLLNFEDNHLFFQGNKMNLYEEYSDYDLFYCCNDFDQGHPNTDFGVANVLPARHAFPLVTYTSTENLTSVLSASAGAFPRDAMDLRLMADVSASDIDPLSINEDHYNDAFLITNGKQ…	PL1_2(66-269)	PL1	PL1	3
0084	0084_AalW_18-Q3-R10-53_MAXAC.084_02186_Amylosucrase	MYEQVSHSLLNRILDELKPDIRKRDLRHFYTRLGANFYAIYSLFHHLYGQRGDFDAQLLHLVEVMATRYIERSGELKQIDIRREQNHNWFLSQEWVGMALYTGGFAGDLRGLRSRLGYLQELGINMMHVMPILECPQGASDGGYAVSNFRDVDERIGTREDLLALAKDMRRRNILLTLDVVVNHTSDEHEWARRAREGDTVYQDYYHVFEDRGLPDLFEESMPEIFPESSPGNFTFDEAMEKWVMTVFHSYQWDLNYANPAVFVQMLDIILFWANQGADIVRLDAVAFLWKKLGTSCQNEHEAHLILQLMKDCSQVTAPGVLFIAEAIVAPVEIIKYFGEDAVIAKECEIAYNATYMALLWDAVATRNAALLNHGIRNLPVKLDRATWLNYVRCHDDIG…	GH13_4(106-505)	GH13	GH13_4	3
0086	0086_AalW_18-Q3-R10-53_MAXAC.144_00400_putative_protein	MGRDMSYRVVLPPDYNGGSSRYPVIYLLHGLTGNFANWTDKTKLTEYALNHRFIIVTPDGGNGWYTDSVSVPNDKYESYIIKELIPEIDKTYRTISTRDGRVIAGLSMGGYGSLKFGLKYPEMFTLIGSFSGALGATSWTEKTAGATGRSMDAVFGTDEAGETRKSNDIFKMVRELTPEKVKSLPYVYQSCGTEDFLIQNNRDFLKLLNDAKVPHEYREHPGVHDWVFWDAQVREFLDLADRRIKR	CE1(1-238)	CE0	N	2
0086	0086_AalW_18-Q3-R10-53_MAXAC.144_01014_hypothetical_protein	MHNRREFIKTFAIGAAGIAIFPTMSFGQADPWKTEYPKILARIKPPTFKKKDFDILKYGAKAGGQFDCREAINKTIDACSKAGGGRVVVPAGEFLTGAIQLKSNVNLYVSKGATIKFSMDPKAYLPVVHTRWEGMELMHLSPFIYAYEQTNIGITGEGTLDGQGKSFFWKWHGNPRYGGDPAKISQKPDRDKLYDMMTRNVPLAERVFGEKHYLRPQFIQPYKCKNVLIEGVKIVDSPMWEVHPVLCENVIVRNLNISSHGPNNDGCDPESCKDVLIDNCFFDTGDDCIAIKSGRNNDGRRLNVPTENIIVRNCTMRDGHGGITVGSEISGGVRNLFAHDNKLDSPDLWTAIRVKNNASRGGKLENFYYKNNVVGQVSRAVIEIDFNYEEGAKGEYIPV…	GH28(77-447)	GH28	GH28	3
0086	0086_AalW_18-Q3-R10-53_MAXAC.144_01015_hypothetical_protein	MKKAVFVNLLLFVVLAAQAAFGQKPDLTVAADGTGNFKTVQEAINKVPENNAKRFVIAIKSGTYQEQIRVPANKPYVSFIGTDAAKTILSFKISNKDAGSTSAAYATYIGGHDFYAENITFENSFGKPSPAGGQAVALLVEADRAVFKKCRFLGWQDTLYAKNGRQYYTDSYIEGTVDFIFGQAAAVFENCEIRSKGDGYLTAPMRFAATEPAGFVFNKCRLTAENTEKGVFLGRPWRDYGRTVFLNTEMGEHIKPEGWHHWQPEREKTAYFAEYKSTGKGANDAARVKWSHQLTDAEATAFSAENFLKGKDGWNPKTANDSWLEKTKPDWRLVQWGGDILKMPALWYQTDEAARIGDQLLVYQKDNGGWEKNSDHAAMLTQAEKNALLAKRADISETT…	CE8(27-310)+PL10_1(364-654)	CE8+PL10	PL10_1	3
0086	0086_AalW_18-Q3-R10-53_MAXAC.144_01533_hypothetical_protein	MRICRFILVSFIFTASIAAQNGQPGAGSGVNRFDPSNYIWFSIPAAKWDEALPVGNGRLGAMIFGGIAEERLQLNEDTYWSGGPYSTVVKGGYKVLPEIQRLVFAERYLDAHNLFGRNLMGYPVEQQKYQSLANLHLFFDHGKDAKDYQRSLDLKTGISTTTYTANGITYKREVIASAPDQVIAVRLTADRPGSITLTANLRGVRNQAHSNYGTDYFRMDAVGQDGLAVTGKSADYLGVAGKLRYEGRLKTVADGGTVRTNGVDLRIEKADAVTLYFAAATNFVDYRDVSGDQHKRVEDYLSNVNGKRYETVKAAALSDYKAFYDRASLSLPTTETSSLPTNDRKEKAQTSPDPSLAALAYNFGRYLLISSSRPGTQPANLQGIWNDDQNPAWDSKYTT…	GH95(39-781)	GH95	GH95	3
0086	0086_AalW_18-Q3-R10-53_MAXAC.144_02578_Exo-poly-alpha-D-galacturonosidase	MIKNTLVTEMKVNFSLAILFFLAVISIEAMPHAPETAACGSGNTRRLAACVPADSTIPGWTKKAGARTSPKGKKVFSANSYGAKVDGVSNSTRAIQAAIDACARSGGGVVSFEKGEYVTGALFLKTNVNLRIDAGVTLLGSQDESEYPKIATRVAGIEMPWPAALINVNDAKNVKISGGGTIDGRGKLWWDKYWDLRKIYEPKGLRWASDYDAERVRLMVIWRSTDVTIENLSLKRSGFWTVQVVYSDHVTVDGVKISDNGGPSTDGVDIDSSSYVLVQNCDIDNNDDDICLKAGRDSDGLRVNRPTEYIFIRNNLIRRGGGIVSFGSETSGGIRHVVALDNRGIGTNEGIRFKSAKTRGGYVEDVLIRGLKMENVRLPFSFTLNWNPSYSYATIPAGM…	GH28(98-480)	GH28	GH28	3
0087	0087_AalW_18-Q3-R10-53_MAXAC.171_03490_hypothetical_protein	MAQQQARWVLRRALGEGTKALRRSRRATAAVPRKASVTTPRERFGLGVATGPAGLRRYRFFKPVGLPKGQMHPLLVLLHGCGQSATDFAASTRMNRLATLNGFMVLYPEQDRLANAQGCWNWFDTRNGRAQQEAVSIVAALDHAYSLHAIDATRVAIVGMSAGASMAALVALHFPQRFAAVIMHSGVEPTLAHSAATALSAMRANYRVPPRPPPHALPQDLPALLVIQGSADPVVVRANGMRAAQAWAARTHALPGPARLVRRGKRYPQTAMDWSANQRLQVSLREINGLGHAWSGGAASQAYSDPKGPDASRMVWTFAQRQFELRANQSV	CE1(56-249)	CE1	N	2
0087	0087_AalW_18-Q3-R10-53_MAXAC.171_05582_hypothetical_protein	MRFWVCLAVCWSFGVAAQDAARPQLASLAAAEFTVATYLAQGPSPWTPADLSAIRNTRPDFVVASDGSGTHVSLQAALDAVPSATSGVSRTVIGLVAGTYRGQVCLQGKAPVALIGLGSKSSDVRVVASRYAGQKKRPGVDAGNPCLPELSASSFGTFSSATLGIFSDDVQLAHLTIENEAMNGVRGGVGYPFGAAESGGAQAVALMAQGDRIQIEGVQLLGHQDTLYVRASPVGSGDRVYVHNSLIAGDVDFIFGAGTLVIDDSTILSRTGRRAAGNGGHILAPSTAARTGLGILVHNSRLISEAGLRAGSISLGRAWDQGIAKGAWQKGISPNGQALVRDSVLGAHIGPWAASTSRRPFSATGDQPNRLFEWSNHAYQSAGDVAEQGADVSRETLAY…	CE8(61-354)+PL1_6(500-712)	PL1	CE8	3
0093	0093_AalW_18-Q3-R10-53_MAXAC.353_00269_hypothetical_protein	MQIKLCFTYVIVFIAVFLPCAPVFAQVDGTDSFVSGGITRTFNYHLPTNAPGKDLPLVIVLHGAGGTGAGIKATTGFDAIANTENFIVVYPNSTNIGGTLQWNAYADGTPGHPSDANATDDVNFTSDLIDYFYEDYQINRNKVYVTGFSNGGFMAYYLALALPGQITAIAPVAASLWGDWANYIPANLNEKPIFHIHGTADGVVIPPAVNANWIDILSNYAQGTAGGCDGTAYYTETPYPGLTEYIINSCGNDEIKLHLISGLGHAWPSNAYTPLSPARVIWAFFNTFSLSNYKTSSLNNIPTPPYCHQIKVDQFGYLPTAQKIANISWASDGYNNDNDFYPSLTTYELRRKADNQTVFSGNNTMWKGGIKHDQSGDYIWQFDFSAFTTPGTYYVYEPI…	CE1(39-200)+GH9(414-896)	GH9	GH9	3
0093	0093_AalW_18-Q3-R10-53_MAXAC.353_00289_hypothetical_protein	MKKNFYSFVFLFGLATIYSWAQFPNPALVGYWHNWSDWSAPYIDLTDVDDRYNIINVSFATPQTGTDYQMEFAPDQVTQATLIAQIQTLQSQGKIVNISVGGANAIVALDNTTERDAFINTMTDIINTYGFDGMDIDLEGSSVSITGGTISTPVDAKIINLIEATKQIMLNFRVNNNNKKMYLSMAPETAFVQGGMSAFGGIWGAYLPIIHALRDSLDVLHVQLYNSGSMFGIDGNIYNQGTADFIIAMTEAVIQGFNTSGGFFTGLPPTKVAVGLPACPNAAGGGFTNTTTVASAINYLKNEGPKPGTYTLENTNGYPNLRGLMTWSINWDAIATCNATNYEYAQNYEALFPECTFEVALSGNNTVCANTPETYNAGSYPAGTIFNWVITNGTIVTGC…	GH18(28-343)	GH18	N	2
0093	0093_AalW_18-Q3-R10-53_MAXAC.353_03415_hypothetical_protein	MRKLSFFFLSSILFSLATAKAQVNLVVDKIPANTPATDIIYIAGSFNGWDPASTPLTQNPDKTYTITLNLPENGDYQYKFTRGDWKKVEGNELGEFLPNRSFSYNGSPQIITNTIASWTDLAGSQNSHSANAQVQILDSLFYMPELKRYRRIWLYLPQDYATSTKYYPVIYMQDGQNLFDKFYSYAGEWKVDETLTNLENKGYYGCIVVGIDNGEAKRIDEYSPWINTQYGGGEGDEYINFIVNTLKPHVDAQFRTRTEANFTAIMGSSMGGLISLYGALTYPDVFGRAGVFSPSLWFSNKVYTYAAEKGGNTGQQKTYFLAGGKEDNGSVVKAVTKMIDTLKKAGVAEANLQNTTDPEGNHNEQFWAKYVASAVEWLLPNAEINSTATAAAQLFISVK…	CE1(144-377)	CE0	N	2
0094	0094_AalW_18-Q3-R10-53_MAXAC.364_01435_Beta-glucanase	MKRKFLSILSTIFFLIIFCFTANAQNKKGWKLIWQDEFNYTGLPDATKWGYEVGHIRNNEQQYYTRAKKENVWVSNGVLIITGRKENYKNENYKNESTDWRYKDSIAQYTSASINTLGKAAWKYGRIEVKAKLPTGGGIWPAIWMLGANRSIVGWPICGEIDIMEFIGNHPADIYSTIHFPDSIKTSRSSGSKINDSTVSNRFHIYTLEWDKQKMDIWFDKIKIHSFVIDSAGSYAANTFRKPFYLLINLAMGANWPGPIDDNVLPQQYLIDYVRVYQKK	GH16(34-277)	GH16	N	2
0096	0096_AalW_18-Q3-R10-53_MAXAC.392_02855_Beta-glucanase	MKSYSFILITLIGFAGFSCKESTGESPSERKLVWSDEFDYQGAPDSSKWAFQLGNGCPDICGWGNNERQYYTRNPENARVENGNLVIEAIKNDSAYSSARLTTNGKAGWKYGRVEARIDLPTGTGTWPAFWMLPSDWKYGGWPASGEIDIMEHVGYVVDSIFGTVHTGAYNHVKGTQKGGKILSADAEQNFHVYAIEWNAEKIDFFLDDTLYFTFANEHTGSEAWPFDQDFYLLLNLAVGGNWGGKFGIDDAIWPQRMVVDYVRVYSLEKLKS	GH16(34-266)	GH16	N	2
0096	0096_AalW_18-Q3-R10-53_MAXAC.392_02856_hypothetical_protein	MPNQKNMKNLKIYTLLVLAFAIGCYEDKDGNPPPLDLPSLSITDLNLTEGDEDFIASFEVTLTGTNTTNVVVSLASLSRSAEAEVDYKIINPETMIFAPGETSKSIQVEIVGDELLEGKEEFELVLFNPINATISKGTGLGVIEDDEIDNSELIIPSTGYTTPLTYPGFHIVWKDEFDGTSLDLNNWTFEIGDGCPNNCGWGNNESQYYRQENTKMVNGHLVIEARKQNFAGKEYTSSRIVTKGKKEFKYGRIDIRAALPEGQGIWPALWMLGANFNSVGWPACGEMDIMELIGSIPNRSNSTVHFGENLSQHEFVGSSITLPGSAKFSDEFHVFSMNWTQNQAQFLMDNQVVLTITPADLNGQPYPFNEMFFFVFNIAVGGNWPGYPDATTPFPQRLI…	GH16(173-405)	GH16	N	2
0098	0098_AalW_18-Q3-R10-53_MAXAC.406_02925_Thermolabile_hemolysin	MGDSLSDNQNLYNATQWKVPNPKSWFVGRFSNHKVWEEYMAESLGLPMYNWAVAGAAADSYYVIPGVNQQVDSVLIYLKDAPNYKWANSLFTVLIGGNDLVNYDRTPESIIAKEQEGIEKLIVAGAKNILMLNVPELSKAPAFAMRPAEDAVKVKANVADLNARLVVLRDAMQAKYGTSLNIKLFDTMSVMNDMLANPAAYGITNTTQSCLDINEIASTTYAYQQGLRANCTDPNTFVFWDTLHPTTNTHRIIAEKVTAFVRANFTAVP	CE16(2-257)	CE16	N	2
0099	0099_AalW_18-Q3-R10-53_MAXAC.410_02627_hypothetical_protein	MCMRPFTFLSAFCLFVNLHAQGPDLVGYWHNWNDANAPYLELSQVDPRYTVIEVSFAVPAVGSTYDMVFSPAETAPATFIADVAALQAQGKKVLISIGGANATVHLDSDPERDQFVSSLLGILDTYGFNGIDIDLEGASVAISGGTIANPTDARVIRLIDAVNSIADQYEATHGVPMMLTMAPETAYVQGGMSAYGGIWGAYLPIIDALRNRLDILQVQLYNSGSMYGIDGGIYTQGTADFIVSQTEALLQGFQTNGGFFAPLPPEKVAIGLPACPLAAGGGYVSPAVLEQAVDYLRSTGPQPGNYQRMATYPTLRGLMTWSINWDAVGSCAAADEYAQAFEDIFGIPTAVQEAPHDGVTVWPVPVDAGVLQIAGLQGGEDLTLLDALGRVVASVRASS…	GH18(25-332)	GH18	N	2
0100	0100_Aved_18-Q3-R54-62_BAT3C.16_uni_00372_hypothetical_protein	MFRRLSLIFTLIITSQLATAPVAQAIWNRDDVSVTNETYWYDNYIAETCSTSGGTSNNTEAAEATLSLTEFIDKYAQAAFTIGKQYGIPYEAIIAQAALESGYGRSLLTRQYNNFFGIKAGSNWTGDTVTLNTEEVINGQTVTVSAKFRAYPTAEAGFAGYGQFIHANSRYAAALNFPGDPAKYITAIFNAGYATDPNYVSKNISIQQAVIKYIKEKNLFPPSSTVTPDASIPSETTGTTASNCPSTSGQASAEIDWEHIYDDSTAIACADGTTDAGIHDGYHDGKLIKIRLCAIPNFPCSNQECNQFGDGHAVVNSRVSGALFKLITDAIAYRDSSANTWGNFDIAASSTFRSMAHQEYLWAKIGPPMAGRPGYSYHQTGLAIDFSFSSNTSAGMYKW…	GH73(76-207)	GH73	N	2
0100	0100_Aved_18-Q3-R54-62_BAT3C.16_uni_00855_hypothetical_protein	MVSLGGILGLSGIAVLQTAPTFSGKPTSGSILSSNTMAGNVTPTAAPTPTPAPGSTPSPPKAATKPKLGNGASNALQTARSGSTPFGVAVGEELLDLSDSALNARFADIKAAGLSWIRLDIAWPDVAPNGPGQYSWGGYDRVARSARNAGIKVVGILDYTPPWARSGACSGSQFCAPASPAQFGSYAGATAGHFAPLGINVWEIWNEPNIGQFYEPSPNPHAYVDLLKAAYPAIKQANSSATVLTAGLSPSGTFDGNYSPSDFLSQIYIQGGRGYFDAVAAHPYTYPDTPAANNPYDAWGSSRKCTILWPVVAMAVNSYG	GH39(105-292)	GH39	N	2
0102	0102_Aved_18-Q3-R54-62_BAT3C.258_sub_00163_hypothetical_protein	MKKQSNHMWLVSIFMLFVFGDCSKSSNNGGGTPTPPPTPATNDVEMWLTKGDQSVLLQKQTGVLSFVSTVNSYPVINVDSATAYQSIDGFGYTLTGGSAFQINHMDAASRAALLNELFSTGSIGVSYLRVSIGASDLSASVFSYNDMPVGMTDPTLANFNLSLDTVDVIPVLKQILTINPNIKIMGSPWSPPVWMKSNGSSIGGSLLPAYYSVYAKYFVKYIQAMQAKGIRIDAVTIQNEPQHGGNNPSMLMSATEQANFIKNNLGPEFQTAGVTTKIIIWDHNCDNAGYPISILNDAAAKPYIDGSAFHLYAGDISALSAVKTAHPDKNLYFTEQWTSGSGSFDGDLKWHIKNVIIGSMRNWSKVALEWNLASDATFGPHTPGGCIECKGALTVNGTL…	GH30_3(73-480)	GH30	GH30_3	3
0102	0102_Aved_18-Q3-R54-62_BAT3C.258_sub_02942_hypothetical_protein	MTIAKHSAIMAFLFIILLSCSKGSSGNGSGTTQTAPSNLVVTATPSSDGSGNVAFTATATNAVTYIYEFGNGIIQTVPGGLITYQYTTVGNITYTVNVTAKSSSGLTISKSIQVTVNTAGGGSPTLVFSDEFNADGAPDPNKWGYEIGTGSAGWGNNELQYYTSRPENAIVQGGVLKIKALKENYMGSAYTSARLLSKGKYSFKYGRIEVRAKFPTGVGTWPAAWMLGDNIGAVGWPACGEIDIVEHLGRELNKIYGTLHYPGRSGGNADGATIMIPDATTAFHTYAVEWSATSIKIYVDTQLYHTVANSAAIPFNQNFFILLNMAMGGNFGGPVDPAFTNATFEIDYIRVYQ	GH16(129-352)	GH16	GH16	3
0102	0102_Aved_18-Q3-R54-62_BAT3C.258_sub_03464_hypothetical_protein	MKYVLFLIFVCCFSENVTAGKADTVSIFSNSMNKYIKAVVIKPDSYKRKKSSFPVVYLLHGYDGWYSNWIIRVPELINYADHYQTIIVCPDGAKNSWYFDSPMDTAYRYETHIVEEVVHYIDKNYKTIADKNKRAITGLSMGGHGALFLALRHPDVFGAAGSISGGVDLKESKNRFEISRRIGDTLLQAGNWQKFSVINIIENHTNSGLKIWIDCGDRDIFIDGNRRLHKKMQDLKIPHTYIERPGIHNWDYWTNAIPFQLLFFQQFFQLRGNK	CE1(29-258)	CE0+CE1	N	2
0103	0103_Aved_18-Q3-R54-62_BAT3C.302_04487_hypothetical_protein	MQNSVNLKSILSICFILILQIRMPKIIHAQLPTPSLVGYWHNWNDTSAPYIPLTAIDNRYNVIEISFAVPVSPQDMTMTFIPDNITVPAFISQVQALQAAGKKVLLSIGGANAFIDLTTTVNRDAFIASMTNMLVTYGFDGIDIDIEHGNAITITGGTIASPTNISQQHLIVAIQQIMQNYRTAFSKKMLLTMAPETAYVTGGMSAYGGIWGGYLPIINALRDSIDMLHMQLYNSGSMYGIDGGIYTQGNADFIVAMTEAVVQGFQTGGGFFQGLPAHKIAVGLPACGNAAGGGFVNDVTVKSAIDYIRGNGPKPGLYTLTNTYPDLGGMMTWSINWDAVNTCETSYNYAINFELIFGTPTALSELNSSENTVKLFPNPSNGNFYIQSKISSAELTITD…	GH18(36-293)	GH18	N	2
0108	0108_Aved_18-Q3-R54-62_BAT3C.518_00291_Alpha-amylase	MGVMMQTFYWDCPKEDGKEFGWWNYITREIPGLVKAGFTSLWLPPVHKAANLFGPSMGYDPYDYYDLGEFDQKGSVPTWFGTRPELDQLIESAHRHGLSLIADMVLNHNSGADSQEVNPITGGSRWTVFNPKSGRFVRNWESFHPSMYESWDEMTFGDMPDLSHRNPYVYGELLKLARWLIEEVGFDGFRYDFVKGFAANTVTAIQEYRYMKNGVHHKPFGVAEYWDNTSNTLHWVNEANEANYNPVDAFDFPLRELLKGLCDSYGFSLKNLVLGDSILKAQPQTTVTFVENHDLRDEGRPIANDKLLAYSYILAHEGYPCVFWKDYFNHNLALRDTPNGIDALVSAHQKHAGGDTHVLHLTDDLYIMQRGGFDSQRGLVYVLNNRGDDWRGAWVDTKW…	GH13_7(30-327)	N	GH13_7	2
0109	0109_Aved_18-Q3-R54-62_BAT3C.540_01758_hypothetical_protein	MRNPNPQTTSMNPHLWPSICGAGSGVSATGQRPMPTGFEGPSVPPRGLVRTVLQSRASRWKLELTPAVASGGRRGRTQPSGRASALPATTGGPMTLRPLLLLSLTLPLACMAPEDDGPMIGRTVQAIGAGAFSEVTSFGANDGALKMYKYVPSPAPAANAPLVVAMHACTQTANNYQNSGWNELADRWGFYVLYPEQQTANNALRCFNWGGEFSDPTNIMRNQGENLSIKNMIEKMKADHSIDASRIFVMGHSGGGAQTTLMMATHPEVFAGAATIAGIPFNCTTTFTEVSGCLSPGRDRTPAEWGDRVRAAYPGYSGPYPKISIWHGTADTTVNTMNAREIMEQWANVHGIDTTADATDTVDGHTRTRFQNAGGQALIERWDVQGMGHGTPVEPSMMC…	CE1(145-369)	N	CE1	2
0109	0109_Aved_18-Q3-R54-62_BAT3C.540_02276_Beta-glucanase	MKTSSRLWCTSQLGLLFGLFGCGQDDTVITPPIAWYLTWSEEFEGPEANLDRAQWNIEIGTGEGGWGNNERQFYTDRPENLRIDGQGRLEITARREAFGGSAFTSARITTKSAFTQRYGRVEARIQLPQGQGVWPAFWMLGGDIDEVGWPKTGEIDIMEYKGQDPEIVYGSLHGPGYSGANAITSLYRLPDGQNFVEDFHVFAVEWDPSRIAFWVDDQAYQILTSDDVLPRGNWVYDHPFFILLNVAVGGNFVGPPDATTPLPQSMLVDYVRVFSRAPPE	GH16(40-273)	GH16	N	2
0112	0112_Aved_18-Q3-R54-62_BAT3C.695_00698_Amylosucrase	MTSIEREINELLTISDLQLSGKDNLFYFKFVSNLKPIISLFRHIYGKESDRELKLLFEMMLKTWKTRPDVLKKRDGVKETQANWYTNQNIAGMSLYVDRFAKDLKTLKSKLPYLSDLGVNFIHLMPVMESPENESDGGYAVSDFRAVDARFGTLNDLANLQSALLKNDMYLMMDVVINHTSHLHDWALQAKKGNKTYQDYFYTFDDRTIPDQYEVSMPEIFPHSSPGNFIWSPEMNKWVMTVFNYYQWDLNYTNPSVFLAMMDTIFFYANLGVDILRLDAPAFIWKKLNTTCQNLEEAHKILQLFRACVDVATPGMALLGEAIVAPHEIMKYFGNDEVQECSLAYNATQMALQWDALATSETSVMLHSQGDIYHKPLGCTWINYTRCHDDIGLGFTDNA…	GH13_4(101-498)	GH13	GH13_4	3
0112	0112_Aved_18-Q3-R54-62_BAT3C.695_02049_Beta-glucanase	MTMNNRNIVLASFVCVIAFCLGCEADNFQKLDERKWTLTWSDEFSGSELDLTKWKYDLGQGQNGWGNGEYQTYTKRPENIKLDTGNLVITALNVPFGGANFSSARIKTQGLFAQKYGRFEARIKTPYGPGIWPAFWMLGENISEVGWPRCGEIDILEIRGQMPNTVFGTLHGPGYSGGNPVNIMYSLIDARFDDDFYVYAVEWDDNKIDFFINDYLYGSIKKEQLPGDWVFNQPFYMILNVAVGGSFVGFPTAQTPFPQQMLVDYVRVYQESN	GH16(40-269)	GH16	N	2
0112	0112_Aved_18-Q3-R54-62_BAT3C.695_03538_Beta-glucanase	MYQKLRKSEANPQWHLVWRDEFSYRGLPDTTRWNYDVGGHGWGNNEKQFYLANSLENAAVKQGKLHITALQKAHENAAYTSAKLTTYQRFLMQYGKIEVRAKLPAGKGTWPAIWMLPESIKTNTENWPLCGEIDIMEHVGKDPNMVHTSLHSELYNHIKGTQVTHFDKLSDVSGSFHIYGIEWDDQRIRFIIDGQLYFESLKGQNGHISTNEGWPFDKPYYLILNLAIGGNWGGEIDPNIFPSTMEIDFVRMYKRK	GH16(18-253)	GH16	N	2
0113	0113_Aved_18-Q3-R54-62_BAT3C.95_03334_Sucrose_phosphorylase	MRNQVQLITYVDRLGGSFAGLQQLLAGPLAGLFGGIHLLPFFHPIDGSDAGFDPIDHTQVDGRLGDWTDVKMLGAGVDLMADVIVNHVSSQSPQFLDYSARGDASPYAGMFLTRERVFPGGGSEADLRAVYRPRPGLPFTEVFLQNGEQRVLWTTFTPQQIDIDVHHPEGARYLQRILEQFAANDIRMVRLDAVGYAIKTPGTSCFMTPQTFQFIDEFAAQARALGIEVLVEVHSYYRKQVEIAARVDWVYDFALPPLVLQAFAAGEARHLREWIRVRPTNAVTVLDTHDGIGVVDVGADATDRNARPGLVPPADIDHLVESIHQNSRGQSREATGAAASNLDLYQVNCTYFDALGRDDGAATCWRAPSSSSCPACRRCTTWACWPARTTWRCSSARAW…	GH13_18(33-361)	GH13	GH13_18	3
0114	0114_Aved_18-Q3-R54-62_BATAC.150_02958_hypothetical_protein	MRCIVATSLTALALTIAGCGTAEAPLATGAGPGAEAAPGGSSEPASSASGNVAADAGAASTPPPAGGPSPTCATRVPQPEEGVWTLSVGGRERVAKVHVPAIVKADVETPLVMNFHGFTSNASQQSLLSGMSAKADKEGFVVIYPEGLQSSWNAGACCGSSMNDSIDDVGFVSALLDEAEKRLCVDKRRIFVTGMSNGAFLSHKLGCTLADRIAAIAPVAGVVATPTCTPSRPVPVFHTHGTLDALVPFFGDAIKGFPSARNSADAWALRNGCSLTPTEVFRNFDARCETYPGCKAGGDVTLCIIEGGGHTWPGGLPVPAFGHTSYSMNVTDKMWEFFRQHPL	CE1(90-253)	CE1	N	2
0114	0114_Aved_18-Q3-R54-62_BATAC.150_04776_hypothetical_protein	MALRTPRGVCVLLLLALGCSSEGAESGAAASSGASPPAGSVAAPPAATGGTTPAPAPASSAAPSSTASGCEGMSGTAPGNSIVSLSHGGTTRTSRLHVPPSYDPKKPAMLVLNFHGLMETAALQESITKMIASSDKHGFVVAHPEGISQSWNTGMCCGGAAQNKVDDVGFVKALLGELQSKVCVDKKRIYATGMSNGGHMSYRLACQMSDVFAAVAPVAGQLLEPTCVPVRPIPILEIHGTSDTIVSYTGGAYRSTEASLGVFRKQYGCGSQAPSTTSSKGDTTCVTYPGCSAEVSHCKVDGGGHTWPGGLPMVFLGKTSTDLDATEAIAAFFEKNPMP	CE1(89-224)	CE1	N	2
0114	0114_Aved_18-Q3-R54-62_BATAC.150_05678_hypothetical_protein	MFRTSPLFRWAAILLSSAAACAPGPATDPATDGGTTDAGPADADADSDIDATVDASLDASAPPPTHGLSTCASIGRDASPFNVGVSAFEDGGVIRTTIQSPIVNGVSLYVPELSDQPLARCGYLDVTRAPFGADPTGVADATTAFTDALDYARKNFLAVFVPSGTFRVSRTISCAEGSYRRNTGTVGGDRQGACMLIGSRIGARPRLVLVDGAVGFGDPSSPKAVVYFWGYGTTGAPGTPDFCSTYNNGVENLDVVLGNNPAAVGLDLVGAQGTFIHDVSVDAHGAFAGVSGVLASGGSIVNLSVDGGDYGVYADAHAAGRPVPTLTGLTLTDQKRSAIFQGRDVAETLVLVGANIRTAAGSDPAIVSSAVGANSGLTTIIDSRIELAGAATALTTGRS…	GH55(130-620)	N	GH0	2
0114	0114_Aved_18-Q3-R54-62_BATAC.150_06663_hypothetical_protein	MTRHRTFVATAIFVMSSPAVASATTYQVGPARAHKQLMTVAPLLKPGDRVEVDGGATYQGGVVFDKAGTPASPITIVGIAVGGKRPVVSGGTNTVEARANHYVFENLDITAGSFRCFFVHADGITLRDSVVHDCAQHGILGADTDAGSFLLERSEVHHCGSGTQNHQIYMSSDEVVYPAAVFRMQSSYVHDGNGGNNVKSRAGRNELYGNWIEGALYHEVELIGSETSPEGAVREDSDVVGNVLVKKNAFFVTRFGGDGTGQTNGRYRFVNNTVVTNGGSAVFRLMDGIESLEFHNNAFVAKSGNVALVDESSAAWVGGTSVVVGSHNWLQTGATKVPAGLANTVMGSNGNLFASLANGDLRPASGSPLVDVGGASLAGPSGKPFPGPLAVPNLHPPLG…	PL9_4(61-179)	PL9	PL9_4	3
0114	0114_Aved_18-Q3-R54-62_BATAC.150_07569_hypothetical_protein	MKRSTMAMLAVLATTACEVSGEGLGTDPGARDPMSTGAPGARGGGVSGPDSTDGGLGAAPPAAGSSPTSPTPSPTPSGAKTPAPAYATSGAKLTDPCGEEVVLRGINKMAVFADRKGDSFPEIAKTGANAVRFMWLTSEPATEAVQTIQRAIDSELVPMWELHDATGDFSKMPQIEAFWTDASTVGVLKQFESRLLVNLANEAGQTVSDATFTATYTQLVQKLRAAGVRSPFVIDAAGYGRNVEQLLRVAPGLIAADPLHNLVFSWHVYDSGAGETARIDQALATAAAQKLPLIFGEFGNVSPGACGQAVPYQHLITRAAASGVGYFPWSWDNFNGDCSNGTSSAFDMVADGLHASTLKAGWATEVVTTHAASIQKTSKRTLWQTKAAVASGKCGP	GH5_55(94-335)	N	GH5	2
0114	0114_Aved_18-Q3-R54-62_BATAC.150_07702_hypothetical_protein	MTKKDLLAGATVLGTLLVGGGASAKTVEIGPADDAEAAIQGLAAGDELVLRGGTYTFTSRFGVSVKGTAANPIVVRAKASERPVFYSADASQNLVDFDDVEYVTFRGIEFKGGSHGLRLIKARFVTVEDCEIHETDDVALSANSGGPYEGLQILRNHIHDTGGTGEGMYLGCNSNACRVTGSLIAGNHVHHTNGPTVIQGDGIELKEGSYDNVIRDNVIHDTKYPCILTYSVVGNGGPNIIERNVMWNCGDHAIQSAADAIIRNNIILSANADGIAMQPHQAGAPSNLIVVHNTILKAQNKAVSASGITGSVVIANNAVYAESGSAISVSGSLTQLLVAGNVGVGGLSGTPSGLAAGSLANDFVSASYAGVPPQGPFPKVGSALLGAGVAAHVAADDFE…	PL31(37-218)	N	PL9	2
0115	0115_Aved_18-Q3-R54-62_BATAC.192_00306_hypothetical_protein	MGLPPTLKRQVGNPIRIMTMDCGRSLMFINKGKYRMKPRKSITLLLVVFVSLLLTYAFFTNLVAAKTLAEPEAAPQAPTAVFPVIADFEGGVPAGWFVYGDWGNITIDTTIPTISDTDSLALPGQVGLNDVLSMTTSVPTWAGFGAAISPLLQDWSNYDAVSFWFYGENSGTTHEFEIQTVPNDDRRATFIDNFVGWRQIILPFSTFGAGGAYNVTQVDNWVFVLDGTIGSFKMDDLQLVNLQPFADFEGGVPAGWFVYGDWGNITIDTTIPTISDTDSLALPGQVGFNDVLSMTTSVPTWAGFGAALSPAHDWSDMQGVSFWFYGENSGTTHEFEIQTVPGDDRRATFVDNFVGWRHIVLPFATFGTTPYDVSQVDNWVFVLDGTIGSFKMDNVGVYG…	GH16(1155-1402)	GH16+CBM11	CBM11	3
0115	0115_Aved_18-Q3-R54-62_BATAC.192_00353_Glycogen_debranching_enzyme	MNRKVKASWRLLMSSLLVLLLFGGMFWLLRPPAQAAEGNGAALPGVGGTAVSSPRSVTPTNATAAINWCVAGDFNSWNNSSTPLVDDATAGDLIAGDGVYSLDLVIPTAGRYEFKAVECGNWGNAFPGDNAWLTTTQDAHTVKLTFDTNNYSADTGLVMKPSQNIVNVWFDVPPASFTVVGPWQQWNNTAVTTTMTAVGHGIYRLAYEFAEAGAYEAKISETGNWANQIGADGRNKSAPTIAFTTTGVNQTVIFLLDTVTGRMSITPNGSGAGNWCAAGDFNTWNNASDPLYDDGTNGDLLGGDGVYSLDVVLAAAGRTEFKAVECNNWSVAYPSDNAWMIASAGGQTVKLTFDTNDHSADAGLPFVPAQHIVNAWDDMPPSLTVVGPWQSWNNSDAAT…	GH13_13(550-909)+CBM41(1173-1280)+CBM41(1288-1386)+CBM41(1392-1492)+GH13_13(1813-2208)	GH13+CBM41	CBM41	3
0115	0115_Aved_18-Q3-R54-62_BATAC.192_03779_hypothetical_protein	MKLSLKMPAHSSSLLFPLALIIFLLPLILSITQSAFTSTPLHTSGACDITGNTLYLIDGASVGVNADLAFVGGTLADKDTMPQASNGAHLVYQITGVSGTYANQPTQFALFVDAGTAVGNGIHAEIRYDFDGNGSADRVETYNYFATNPIVDWETYTHTNSGGIQTAVGSYSNLTNGIIQIHLWNAIGGAPSDVRTSATSSEGQQSRLVLPFSNISTGSCDTPTPTSSPTITPTPSPTVYQTPTITPIPSATPLPTAIPTPASVSCLGVPDTAVALPGVGCYTTLLPAGETSVTYWPAVDNPGYSPATPKITSSYNGPLQTNDWWSSLIWDWNQGAASAPPREPYSQIMHPHPFSMQARPDGLRMSYTRELQAGTNTAPTGAITGYANYLLPGPGAEHL…	GH81(306-957)	GH81	GH81	3
0117	0117_Aved_18-Q3-R54-62_BATAC.249_00649_hypothetical_protein	MATKKVTLFFLLLLFVTAVYPQDSVSLKFFSPKIPFNKLDKAGSDKSIIYNKIFIYTPKEYKKNRVSYPLVYLLHGWAGSSYDWKNNFDIQKLADKHKMIIVLPDGYYDSWYGDNINKKELQYESAFFKRIVPYVETKYRVDPKNVFITGLSMGGHGAISFYLKHNKHFKAAGSMSGILDISLFKDKWGIKRSLGTTKRIKNIGTKIHLCSF	CE1(52-188)	CE0+CE1	N	2
0117	0117_Aved_18-Q3-R54-62_BATAC.249_01972_hypothetical_protein	MKKRNLLLLLAFLLLTMAVQAKDFKGAELRTKQTFLYGRFEVNMKSAARDGMLSTFFTYHEFTTGIQDWNEIDIEILGRYDYDIQFNPITPGQLNHTSHFPATFSPHTGYHTYAFEWTPTYVAWFVDGVEVHRQTGAHIEALNKAQKLMMNNWTPTYANWAGTLNVDALPAFAYYDWVKYYNYNPGGGNYGTNNNFSLSWSDDFDYWNTARWEKATHTFNGNNCDFVTTNAVFRDSKLILCLTDAVNLGYTDVKPPVVLSARVHDNKVIAYFTEELDSISGQNVANFNIVGATVQSVTLRSDPRSVELTVSGWDFTTTKNLLVMNVKDRFNNTSAPKAVTILLQRNWTYPIKLNCGGPAVIGYMADTEWTLAGDYGFLDGTSASYSSNLQINGTDEDEV…	GH16(24-181)+CBM57(352-493)	N	CBM57	2
0119	0119_Aved_18-Q3-R54-62_BATAC.266_03421_Exo-poly-alpha-D-galacturonosidase	MFVASFNFMKSYVISFILIFTIPISSYAMKYNITSFGAIGDGVTLNAKAIQNAIDQAYADGGGVVVIPAGKFVSGSIVLKSGISLHLEKRAMLLGSINISDYIKLNRWKALIMADGVTNISITGKGTIDGRGDQLALHIDSLFYTGKIDSHNYYLAERRPWAELRPQVIEFNRCSHIKVLDVLIKNAACWVQTYEKCNNIIIDNIRVDSDAYWNNDGIDIVDCQQVRITNCKINSSDDGICIKSEDFSLSQICDNIYIADCTIRSSSCAVKFGTSLVSGARNVVIKNIKVYDTYRSAIAIECTQGGFIENVLVENIVAKNT	GH28(60-320)	GH28	N	2
0121	0121_Aved_18-Q3-R54-62_BATAC.321_sub_01373_Glucan_endo-1,3-beta-glucosidase_A1	MLQRTTGHSTADSPSVITRASGRRPTWTLVWSDEFDGDTVDRSKWDFDLGNGFFDYRVHQWVAGWGNEELQYYTAEPENVQVRDSCVFIRAVKAPLHGCGYTSARLKTKARDGRVLFSKLYGRIEIRARVPWGKGLWPALWMLPVDDRYGGWAASGEIDLMEIVGERPEEVLNSLHFGSSFPRRSLITTTHALPGGSRVSDWHVYAVEWEPGEIRFFVDDTQTCTYRHWWSCSRIEDGQGVEATGAADLNPWPAPFDQPFYLLMNVAVGGNFPGLPNPATQFPAELVVDYVRVYDKVGGYGKAKRRGPGVKPWQPGHVAERRL	GH16(31-294)	GH16	GH16	3
0122	0122_Aved_18-Q3-R54-62_BATAC.345_00904_Endo-1,4-beta-xylanase_Z	MNTDRHGFVLRSAVLAAVLLVITSAASGQAPTAKPLAPNVVEHKFNSKLMGRDMPYRVILPAGYTDAKATSRHPVIYLLHGLTGHFNNWTDSTKVEEYALASKFIIVTPEGDNGWYTDSVTKATDKYESYIVKELIPEIEAKYRVIVDRDNRMIAGLSMGGYGATKFGLKYPEMFSIIGAFSGALGAASFTEKNAATAGRGIDAIMGAEDADSRKANDIFKLVRELTPERIKALPFIYQSCGTEDFLIQNNREFMMLLVERKVPHEYRQHPGVHNWVFWDDQIREFLQVAERRMKK	CE1(47-289)	CE0+CE1	N	2
0123	0123_Aved_18-Q3-R54-62_BATAC.358_cln_01715_hypothetical_protein	METFQPQINNYEARQDVAYNHQIQYVDYGSQQYRWPQQTRADDVASRFLPNTQIQFSLYGYDPRGTFDFSNRNTQVPQFHRNWTPACTHYQQVMPYQSMQNFNWDRYWSAYFGNDRFNSQSSQNNPRQSQFSFDYRFQRTQERFEPQRHDRVPTQNRDFDQPQEQRDSNDNYTRRESDQGKTVIQVRQGESIQAALDKAPPGAIVRVMAGTYREKIRISRDNITLQGEKGAILDYGGTNVSGGAIQISDRQNVRIEGFEIRNIRGGSTPTAIRVDGASRNISIIDNDIHHVESSSNAHAIGVFGTKSTAIQNVVIAGNKVHDLKLGQSEAVVLNGNVDGFKILKNKIYNTDNIAIDIIGGEGVGRAGIDKARNGLIAGNEITNVDSRRNPTYRSACAAG…	PL9_2(190-481)	PL9	N	2
0125	0125_Aved_18-Q3-R54-62_BATAC.392_00937_Beta-glucanase	MSRTHGLIVATLVALAAAPGCGEETEPPVYGLIWQDEFDGPAGQLPDANKWRFDLGTDWGNLQLEYDTNRAENCSLDGLGNLAITAREEEYQNQPYTSARIKTKGLFEQARGRFEARIKLPIGQGIWPAFWLLGNDIDQVGWPQCGEIDVMEYRGQNPRTLVGSIHGPGYSGNGAITQTHTLAQGGFNLGFHVFAIDWDETSITWSVDGYVYHRATPADLPGGTAWVFNHPHFIILNVAVGGRWVGSPDASTVFPQVMLVDYVRVYGEMP	GH16(34-266)	GH16	N	2
0125	0125_Aved_18-Q3-R54-62_BATAC.392_01082_hypothetical_protein	MTRHSLSTLLCVTALAILAMAGATTRAVASWSLVWADEFNGTSLDAANWTPDIGNGCPDLCGWGNNELQYYRSQNVAVTGGNLVLTTRAESYGGSAFTSGKVHTRDKHSFLYGRVEMRAKLPTGGGMWPAFWMMPQDNVYGGWASSGEIDIMESANGTTSVGGALHYGGTYPANTSTSSSYSLGGANFADAFHVYAVEWEPDTIRWYVDGVLFMTRTSAQWYSNAVPGNARAPFDQPFYIILNAAVGGWYTGCTSSACVTASLPQQYLIDYVRVYEDILNAEPVVTITAPAPAATLPAGDITITATASDADGTVDLVEFYNGATLLGTDATAPYEYTWTSVAAGCYALGVRAVDNLGGSGSAAVDVTVGAGCGQAAYTGNPIILPSRIQAEDYDVGGTG…	GH16(35-275)+CBM6(390-526)	GH16	N	2
0125	0125_Aved_18-Q3-R54-62_BATAC.392_03416_Alpha-amylase	MRDVILHAFNWSYADILDNIEHIRHAGYGAILIPPPLYSDPDGQEWWQRYQPKDYRVLLSYLGGKKELAALIAACHGREPKICVYADLVLNHMANEARDDRFDFPGRAELERYRRQPDVYGENRLYGDLGTGLFTALDFNHAGEIEGGEWADREAVQLQNLSGLPDLRDSAWVLEQQRLLVDAMVGMGFDGFRVDAIKHITERMIDNIADRPEVRNKFWFGEVLAGSDQDERVFLGPFLRETWMSAYDFPLFATIREAFSPGGSLRALTSPANDGNALPWDRAVTFVVNHDIPHNEVFRPWLLDRQDEHLAHAFILGRDGGVPLVYSDHNESPHAADRDRWLDAWKRPDLAAMVRFHNAVHGTSMDVLHVSDTLLVFRRGERGIVAINKAGFGQWAEFG…	GH13_27(15-326)	N	GH13_27	2
0126	0126_Aved_18-Q3-R54-62_BATAC.490_03006_Endo-1,3-1,4-beta-glycanase_ExsH	MALRHVLITASVAMSLPTLACADSMPAHRLDRSALVPIFDESFDRAPSFWDPENGQMGRWKTNYFFGEQDADHPRGWTSRTLEPNGELQYYARPGDVPPAFVWKDGALSLTARPNRDPANRLRHGLPFVSGLITTEKSFRLDDGYFEARIAFPPGKGLWPAFWLLPEPALEAGKPTNPGGQEIDIVESIGEPGRIYQTVFTDTDGTKVKNARAFETRADLGQFHVYGVLVTRSDIIWYFDDVEVRRVANIDFHRPAYLLLNLAVGGDWPGAPDASTKFPAAMRIDWVRAYRVKGSTS	GH16(63-290)	GH16	N	2
0131	0131_Aved_18-Q3-R54-62_BATAC.601_00424_putative_protein	MLACAAIGQSAAKTGFSEEKLKSKMMAREMPYRVILPTGYADPKQTSLRFPVVLLLHGLTGHYSNWIDKTGLVAYAAKHDFIIVTPEGDNGWYSDSVTAANDKYESYIVKELIPEIDAKYRTLADRDHRMVAGLSMGGYGALKFGLKYPEMFSFVGSFSGALGAPSFTEKTAGNIGKGIDVIMGAEDGDSRKSNDIFRMIRELTPDRLKALPYIYQSCGTEDFLIQNNREYLALLNEKKVPHEYREHPGGHTWPFWDEQVREFLAVAERRARR	CE1(23-265)	CE1	N	2
0131	0131_Aved_18-Q3-R54-62_BATAC.601_02198_hypothetical_protein	MLILRYLQISLLATLTAAVAAAMPAKADLTVAADGSGDVKTVQAAVDRVPENNKRRFVIDIKPGTYTEQVRVPANKPYVSFIGSVAEKTIITFSLSNKAAGSTSASYSVYIGGHDFYAENISFENSFGIGSQAVAVLVEADRTVFNKCRFLGWQDTLYAKNGRQYYVDSYIEGHVDYIFGQAAAVFENCHIHSKGDGYITAPMRFAADEPAGFVFHKCRLTSNNTKNGIYLGRPWRDYGRTVFLNTQIDADIRPEGWHHWEPQREKTAYFAEYGSTGKGSNAEARVAWARKLTDADVKVFSGEYFLSGRDGWDPYKAENFAWQEKTQPDWKLVTWNEVLKQKPFWYQTDEAARIGDQLLLYQKSNGGFEKNIDMALMLTRTEREALAASKSDIRETTID…	CE8(29-307)+PL10_1(362-657)	CE8+PL10	PL10_1	3
0133	0133_Aved_18-Q3-R54-62_BATAC.626_02473_hypothetical_protein	MLRTVLTFLAATTLLALHAQSPALMGYWHNWNDVGAPYVQLDQIDPRYNVIEVAFAEPVAGSTYVVEFVPEFEVPADFIAQVAAQKALGKKVVISLGGANATIQLNSDQERDWFIGHVMYLFSVYGFNGLDLDLEGSSVAISGGTIAAPVDSTVIRLIHAVKEVMVQYRTLTGEKLFLTMAPETAYVQGGQSAFGGIWGAYLPIIDALRDSLDILQVQLYNSGSMYGIDGGIYNQGTADFIVSQTEAVIQGFNTIGGFFDGLAPEKVAVALPACASAAGGGYTDTATVRAAMDYLLGEGPQPGSYTLMQAGGYPGLRGMMTWSINWDAVSACDGAYSYAENFERIFEDVSTGDQETPLATNALSPNPVLDVLHLGSPVRGAITIRDLSGRLVQREEGIG…	GH18(24-332)	GH18	N	2
0133	0133_Aved_18-Q3-R54-62_BATAC.626_02668_Beta-glucanase	MTPRKLLCIALSHAAVLSLINPVDAQTKREKRVGPIEVDDGGRCDTSAWKLVFSDEFEGTRLDDTKWRTWFPYSDDGSDHCEGCRLMGTSNTIFRDDLVSLGDGLLHMGVRARSGEWYGQAKEHEGSIIHSIGTARFNYGRFEVRCRIPKGAGLWPAFWGFGGETEIDVFEICGERTRVYKTALHRWGKPKFSNNGKERVSDLSQEFHVFAVEWERDGVRWYVDEELVQYRGRFVDKRGRSMPACERVPGEHHSAPYFPRGQDDLSIILDLAVSGAKGFCNGPVQPQAWPEGTSFDVDYVRVYQRGGTPTPP	GH16(54-303)	GH16	N	2
0135	0135_Aved_18-Q3-R54-62_BATAC.765_02798_Chitinase_A1	MWLRLSSLLTLLCVTNLYAERIVGYYPNWAIYARNYLVTDIPAQHLTHINYAFATISNGVIALSDWYADIDRFYPGDCWDPGCERGNFHQLEILKQQHPHLQTLISVGGWSYSDYFSDVCLTAQSRETFASSCVVFMVEYGFDGVDIDWEYPDGGGEPGNIERPEDAANYVLLCDLLRVKLDSLESVYNREFLLTMAASATEEHIQNLDWSGLMNALDFVNVMCYDFSGAWAEYTYFNAPLYMDAANPFAEPVHSTFNSDNAMQAFLQEGVPRDKLVLGIPFYGKGFANVNTANNGLYQSFSGVSPHGTWENGFYDYWDVIENYEDQNGFTRYYNAISRVSYLFNPATHVFITYDDTVSIREKCDYVLSENFGGAMFWELAADRDGVLLETVYDTFTNA…	GH18(20-386)	GH18	CBM12	3
0138	0138_Aved_18-Q3-R54-62_BATAC.823_sub_02027_hypothetical_protein	MSLTSARPQSPALVGYWHNWNDFSAPYIELDQVDPRYNVVEVAFAEPAPGTTYDMQFAPSLTAPATFIAQVAAHQALGRNVLISIGGANATVQLNSDAERDQFVASMMDIITTYGFDGIDIDLEGSSVSTTGGTIAAPIDAPLIRLIDAITTIMADYRAQFNAKLFLTMAPETAFVQGGQGAFGGIWGAYLPIIDALRDSLDILQVQLYNSGSMYGIDGGIYTQGTADFIISQTEAVIQGFSTGGGSFAGLQPEHVAVALPACASAAGGGHTDTATVRAAMEYLLGEGPQPGSYALVQPGGYPDLRGMMTWSINWDAVSACDGSYSYAENFERIFDDFSTVVPTIGSTTMAVGPNPFVEMLTITLPASNGGFVLRWLDATGRAVRIDRVQALGTIDMET…	GH18(13-265)	GH18	N	2
0139	0139_Aved_18-Q3-R54-62_BATAC.843_02496_Alpha-amylase	MTPAPRPFRTGLLALALVACGDGPTDAHGNPNPPPPRPTVPATWRASGHMAAGDVMVHLFDWRWADIATECENVLGPSGFRAVQVSPPQEHSIVPTHDWSERYQPVSYSLARSRSGTEADFTDMVARCHAVGVDIIVDAVINHMTNFPSPGTGSNGTAYSKYDYPGLYTQADFHPPCTVGNYQSAANVQDCELFSLPDLATDRPGVRRAIADYLLALARMGVAGYRVDAAKHIQQADLDAILDTVNVTLQGEGRPLPYVYLEVSGASGEAIGEGDYFGIGYSSGGAADITEFTFTGTGNKFLGTNGEHISQLNPAGPAGSQFSELAWGIMPTGKALVFLQNHDTQHGCGLDYRDGDVFRLANVWMLAEPYGYPLVLSSFAFSCPGGNSMGPPSDADGWT…	GH13_32(79-368)	GH13	GH13_32	3
0140	0140_Aved_18-Q3-R54-62_BATAC.851_00344_hypothetical_protein	MANLMRFGKSTAKILLTDRASESGVYLQILYCSNRVNMVRKGGLMMNRLMRINQLSLFGIALCLMLSASQFIFVSGAKSLNSESTADLPAWALTWSDEFEGPNGSGVDPQKWIMETGGNGWGNNELEYYTNRTQNAYLENGSLVIKAIKEDYTGPDFVARSYTSARLKTQNKFTQTYGRFEARIKVPYGQGIWPAFWMLGSDINQVGWPACGEIDIMEHIGKEPSTVHGTIHGPGYSGGSGIGAAYNLTNNQRFTDDYHIYAVEWEPKAIRWYVDGNLYKTITTKDLPAGTKWVFDHPFFMLLNLAVGGNWPGYPDNTTVFPQVMLVDYVRVYQPKIASTSAASYTGSTVAVESISSVFGNNLAAATQSGETNPLPTVIAGTSVKITDKSSTERLAPLF…	GH16(95-333)	GH16	N	2
0141	0141_Aved_18-Q3-R54-62_MAXAC.010_01932_Glucan_endo-1,3-beta-glucosidase_A1	MTTARRKGWKLVWRDEFEGHEVDRSKWDFDLGNGFYDYKNHVWIPGWGNEELQYYTHEPENVTVKDSLLTIRAVKASLHGCGYTSARLKTRQRDGTPLFSKLYGRFEFRAKVPWGKGLWPALWMLPQDDAYGGWAASGEIDLMEIVGEKPHEVLNSIHYGSTYPKRTLHTHVHPLPGGSTVSDWHVYAAEWEPGEIRFFVDDVHTSTESFWWSCSNSKDGLGLEATRASELNPWPAPFDQPFYLLMNVAVGGNFPGTPNDETKFPAEMVVDYVRVYDRIGGYGEPRPRGPGRFPWQKTR	GH16(13-276)	GH16	GH16	3
0142	0142_Aved_18-Q3-R54-62_MAXAC.030_01857_hypothetical_protein	MNLRQIIITINLFLVNLSFAQIPNPSLIGYWQNWNDFQCPYIQLTQIDTSYNIIPVAFAIPVSGTTYNMTFTPDGITQLTFKKQIDTMHLRGKKVIISIGGANDPVSLPDTIKRNTFITSMMNIINTYGFDGIDIDLEGSSLSVSGGTIANPVDAKVINLIYAIRKIMDLYRVQFGKKMLLTMAPETAYVQGGMSAYAGIWGAYLPVIHALRDSIEILHVQLYNSGSMYGIDGNIYNQGTVDFILSQTEAVIQGFNTAGGHFSGLRADQIAVGLPACSNAAGGGYIVPDSVKAAIQYLRGLAPKPAKYTRVSSYPLLRGMMDWSINWDKTATCGPVYDFANNFNRIFRPSQILNLNIFIEGFYIPSADSTRKDTVKVFLRDTIAPFITIDSSKGLFNTN…	GH18(27-331)	GH18	N	2
0142	0142_Aved_18-Q3-R54-62_MAXAC.030_02656_Beta-glucanase	MKFCSYLFLIFSFLIINNDHLFSQKKKQVWKFENEPVWSEEFDSGNNIDSTKWSFETGGDGWGNNELQYYTNGKNIELDSGILRIIAKKENILSRNYSSARLVTKNKAGWKYGRIVIRARLPHGKGVWPAFWMLPEANSNPESVNNGEIDIMEYVGFDQDVVHFSVHSKVYNIKLRNGKTSFIKIKDAEKKFHVYRLDWTPYGIRGYADGKKYFEYKNNNKGSGYWPFDKKFFLILNLAIGGDWGGFKGIDESIFPAALEIDYVRVYNFIK	GH16(39-267)	GH16	N	2
0142	0142_Aved_18-Q3-R54-62_MAXAC.030_03554_hypothetical_protein	MKIISFVFAALVYSLNLFAAPVITDNHIKIDQFGYRPADRKIAVISNPVTGYNSSSHYSPGNNFQVRRWSDDAVVYSGTISAWNGGATHSQSGDKVWWFDFSTLTAEGTYYIFDITNNAGSYQFDINENVFFNPMKQALRTFYYQRCGIAKSMPYAQTGWTDAACHKGSLQDLDCRLYNNTNPSTSKDLSGGWHDAGDYNKYVNFTFETMIDLMLAFKFNTSVRGDNYNIPESGNGIPDILDEVKYELDWLLKMQNANGSVLSITGVMNYTSASPPSSDNSQRFYGPATTSASYTASALFALGAIQFNSIGQTTYASTLQTAAVNAWNWAVSNPNITFYNSGIVGAGEQEVSTYEKLVRKMAAASFLFGATGNTTYKTFFESNYTQMHLIQWGYAYPFE…	GH9(135-621)	GH9	GH9	3
0143	0143_Aved_18-Q3-R54-62_MAXAC.055_01058_Beta-glucanase	MKISNKYQFFSLLLAGLFWGCDTDDVQKLENRNWTLTWSDEFEGEKDQAPDPTKWTYDLGTGQNGWGNNEYQTYTQRPENVGLDGDGYLVITALNQPFGGANFSSARIKTQGLFTQKYGRFEARIKSPYGPGIWPAFWMLGENINEVSWPQCGEIDIMELRGQAPSTMYGTLHGPGYSGGNAVSKNYSLTNARFDNDFYLYAVEWDENKIDFFVNNYLYGRITKEDVPGEWVYDQPFYMILNVAVGGNFVGFPTSQTPFPQQMVIDFVRVYQKSN	GH16(38-271)	GH16	N	2
0143	0143_Aved_18-Q3-R54-62_MAXAC.055_03716_hypothetical_protein	MFVLSVAGSVFAQVPAFPGAEGFGASASGGRGGRVVYVTNLNADGPGSLQAALNENGKRYILFKVSGVIPTTVEVPPGHGDFTIAGQTSPEGIIVRGFLSYNEEQVSSENIIIRHLRSRIGDTNKYPTSHWLAEDGITLGGIRRAIIDHCSFAHASDEAVDISRSSLLTIQQCLLAETLGGHSYLGGMLINYSSAQSRLDSLSIHHNVWNRIGGRMPEISCESPYCDGKTIHVELSNNLAWDPRIELWYEGPTPNGHFYLHLNAINNFYHAAPSYTNGMYHFDLLNFEDNHLFFQGNKMNLYEEYSDYDLFYCCNDFDQGHPNTDFGVANVLPARHAFPLVTYTSTENLTSVLSASAGAFPRDAMDLRLMADVSASDIDPLSINEDHYNDAFLITNGKQ…	PL1_2(66-269)	PL1	PL1	3
0143	0143_Aved_18-Q3-R54-62_MAXAC.055_04126_Beta-glucanase	MLAYIDDFLYSGAISTCNNLVWSDEFDGNGAVNSLNWFHQTQLPNGISWYNNELQHYTNSATNSYCSNGFLNIVAKRELFTNQGQTKQFTSARLNSKFAFKYGRVEVRAKLPTGAGTWPAIWMLGRNIKEPGGFWTGTYGTINWPACGEIDIMEHWGTNQNVISSAAHHPINGNLAIGEYISNAQYKPDVSNEFNIYAVEWNEQSITFSVNGINHLSYNPTIKNQYTWPFDAEQYLLLNIAIEPSVTQNFIQSTMEIDYVRVYQENVLSTAAIIISPKIKLFPNPVTNELTIISSEIKMQ	GH16(22-263)	GH16	N	2
0143	0143_Aved_18-Q3-R54-62_MAXAC.055_04263_Glucan_endo-1,3-beta-glucosidase_A1	MVITAKQQKFGSSNYTSSRIKTRVKKSFKFGRIDIRAALPEGKGLWPALWMLGTNITSVGWPNCGEIDIMELTGDLPNRVLGTVHFGQSFAERQKSSNSKYLSGNNNFQDEFHVFSLIWKENLIEFYVDDEKYHTITPANTGAVPYPFNKNFFFIMNVAVGGNLPGSPDASTPFPQSMIVDYIRVFQPM	GH16(5-185)	GH16	N	2
0144	0144_Aved_18-Q3-R54-62_MAXAC.057_sub_02910_Alpha-amylase	MGVMMQTFYWDCPREDGKEFQWWNYIHREIPGLAKAGFTSLWLPPVHKAANLFGPSMGYDPYDYYDLGEFDQKGSIPTWFGTRKELDQVIESAHKHGLSLIADMVLNHNSGADAQEVNPITGQQRWTVFNAKSGRFTRNWESFHPSMYESWDEMTFGDMPDLSHRNPYVYGELLKLARWLIEEVGFDGFRYDFVKGFAANTVTAIQEYRYMKNGAYHKPYGVAEYWDNASNTLHWVNEANESNHNPVDAFDFPLRELLKGLCDSYGFSLKTLVNGESVLKAQPYSTVTFVENHDLRDEGRPISNDKLLAYSYIMTHEGYPCVFWKDYFNYNLALRDTPNGIDALVSAHEKHAGGDTSILYLSDDLYIMQRGGHDAQRGLIYVLNNRGDDWRGEWVQTKW…	GH13_7(30-327)	N	GH13_7	2
0146	0146_Aved_18-Q3-R54-62_MAXAC.067_00080_Carbohydrate_acetyl_esterase/feruloyl_esterase	MRKFLFVLMMGCSLITTVCAQGQLFESLGFNSRMIGKKMNYSIYLPEGYNTSSRSYPVLYLLHGYTDNETGWTQFGEIEQIANKMMDAGEATPMIIVMPDGGVSWYINNFDRSVPYEDYFFQEFMPFVESTYRIRKEKKYRAVAGLSMGGYGSFMFAIKHPDMFSYCAPLSAAFFEESSAINTPQANYDRTFAVLYGPGLAGANRINDTYKANDPYRIISDTSRTKALKTVKYYLDCGDDDFLSAANAEMHKLMLEKGIPHEFRMRDGVHNWTYWRYSIQEVLKEITKGFHQ	CE1(33-288)	CE0+CE1	N	2
0146	0146_Aved_18-Q3-R54-62_MAXAC.067_00460_Beta-glucanase	MLKYISVLLLLFVFGHIFGQGSLAEAGLDTFKGMNLVWQDEFNQPGPPDPTIWRHEQGFKRNNELQWYQPENASCHDGILIIEAKRVVRPNPTFVEDSKDWQTSRRDISFTSSSIQTRGAQAWLYGTFVVRARIDTLVGSWPAIWTLGTEGRWPSNGEIDIMEFYRVKTVPTILANFAWGTEKVNVAKWDDAKIPLTHFTDKYPNWVNQYHIWRMDWDENQVSVYLDDELINEITLNKSINPDGTNPFKQPHYLLLNLAIGGNNGGAPGRETHSIKFEVDYVRVYQKK	GH16(38-285)	GH16	N	2
0146	0146_Aved_18-Q3-R54-62_MAXAC.067_00625_hypothetical_protein	MTRLYSTILFILFTFHLLLSQGKVVLITDAGAVADGRTNNQKIIQSLIDQVAEKGGGSVVVPPGNFMTGSLFLKSGVDLHLSLGASLLGAHSTNDYLKIGQRAALILAHDQQNISISGEGILDGQGQELMVDVFKKLRSGELKDNPVWLVKRPETGRALIVYFKGCSGVKVTGITLKNSSNWVQDYRECDGVTIDRITVQSTAYWNNDGLDITDSKNVRITNCMINSSDDALCFKSENPNASCENIVVDSCILRSSANGLKFGTANYGGFRNFRISNLTVYDTYRSAIALESVDGGYMEDIIIKNVSATNTGNAIFIRRGHRNKSGAVGSLKGIHISNLVADIPLYKPDQGYPIEGPPDHLRPGTDKMPVRPSHYHIYGHPYLPYNLLPSSIVGIPGYP…	GH28(50-340)	GH28	GH28	3
0146	0146_Aved_18-Q3-R54-62_MAXAC.067_01054_hypothetical_protein	MNKIIIFVFINLISNFLSFGQSRISVSGNKFINEQNQTIIFKGYSSSDPDKLVYNGHWNQDYFDELKAWGANIVRFPVHPQAWRKHGKNNYQNLLDQGIEYAQKAGLYVIIDWHSIGNLKSALFQSPNYDTDLKETFEFWRAMASRYKDNPTVAFFELFNEPTVFNGQLGVCSWDDWKKINEEIITIIRAYGAKAVPLVAGFNWAYDLTAAGASPINAEGIAYVSHPYPMKKPQPWEDKWTADWGFMAAKYPVILTEVGFCGADDVGAHIPVISDESYGDAMVAYCRNKGISLVAWVFDPNWAPRMFSDWEYTPSRQGKYWKEAFRKF	GH5_26(31-309)	GH5	GH5_26	3
0146	0146_Aved_18-Q3-R54-62_MAXAC.067_01304_Carbohydrate_acetyl_esterase/feruloyl_esterase	MIRFVSLLVSSIFAFGMTAQSGKVYDNLSLPSKILNMERKYAIYLPPDYETSSRSYPVLYLLHGGGDDQTGWVQFGEVQNITDKAINEGKATPMIIIMPDANTGRRGYSNNATGTWLYEDFFFKELMPFVEKKYRIKSDKRYRAIAGLSMGGDGSFTYALHHPELFSSACPLSAGTGPLSLEDAMTRVKRSDSTATDAQIKAYYEKQSVLHLINNVPEDQKKAVRWYIDCGDDDFLYEGNSLAHIAMRKQEIPHEFRTRDGKHSWVYWRAALPEVLDFVSQAFHQN	CE1(32-281)	CE0+CE1	CE1	3
0146	0146_Aved_18-Q3-R54-62_MAXAC.067_01324_Extracellular_xylan_exo-alpha-(1->2)-glucuronosidase	MMKHKYIFLGSLLLIFSTTLHVSADDGYRLWLKYDKITDAAILKSYSGVIKSISLQAPSSALNDNALKELKTGLHGLLGSSIPISAASRSKQIVLQLIPPGGVIDHEEGYRLSYDKKLIRIQATTDRGLLYGAFGLLRHLQMWLPLEQLDQTRAPKINLRILNHWDNPNGTIERGYAGSTLWKWADLPDCVDERYTDYARANASIGINGTVVNNVNASARFLDKEYLYKVAALAKLFRGYGIKTYLSIRFTAPNYLSGLKSADPLDPAVRQWWKDKVDEIYQIIPDFGGFLVKANSEGEPGPQDYNRTHADGANMLAEALAPHGGIVMWRAFVYKADPNNDRAAESYNEFKPLDGAFKANVMVQVKNGPIDFQPREPFHPLFGAMPQTPLMMEFQITQE…	GH67(26-682)	GH67	GH67	3
0146	0146_Aved_18-Q3-R54-62_MAXAC.067_01628_Amylosucrase	MIEPGAAELTDPNTTLYRGDNTIVDIEYVWASHQIEIRQIYDTLYNDHPYQTACWHLLYQSISKAFSSRAAALNKKDKLKAQSKGWHLSNNLAGISLYVDRFNKDIKGICSKLDYLQHLGINVLHLMPIFQSPPAESDGGYAVSDFRKVDPRFGTSADLELLIEEMNKRGMYLMLDIVLNHTSHHHEWALKAKKGESKYQEYYYMYEDRTIPDKMDQTMPEIFPESSPGSFTYIKECNQWVMTVFHSYQWDLNFKNPRVLVEMLDHILYYANLGVDILRIDAPAFIWKEIGTNCQNLPQAHEILRLIKHCVQIATPGMTLLGEAIVAPKEIMKYFGEGAYSARECDFAYNATLMALQWDALATGKTQIMRNAQLQLSSKPLGASWISYTRCHDDIGLGF…	GH13_4(104-502)	GH13	GH13_4	3
0146	0146_Aved_18-Q3-R54-62_MAXAC.067_01844_Exo-poly-alpha-D-galacturonosidase	MLTRIILILSIFIMIQACDQTKELDWAIKVGAQRFPKTEKTFLVKASGDSSKTVTKDIQDAIDACALAGGGIVTFSPGVYVTGSIFIKSNVHLRIDREVLLLGSQDFDDYPEIKTRIAGIETTWPAALINVIDAQNVAVTGEGIVNARGKFCWNKYWKMREEYVAKGLRWIVDYDAKRVRTLLVQNASDVTLKGLTFKNAGFWTVQLLYSHHLTVDGLVIKNNEDGSGPSTDGIDVDSSSWVLIQNCDIDCNDDNFCLKAGRDWDGLRVNRPTEYVVIRKCIARRGAGLVTLGSETAGGIRNILATDLSARHTDNGLRIKSATTRGGTLENIYFQNSELDSTINVFQFNLNWYPAFSYSLLPDGYIYDSIPELWKVMLHKVEPESKGIPAAKNIFVSNL…	GH28(65-431)	GH28	GH28	3
0146	0146_Aved_18-Q3-R54-62_MAXAC.067_02254_hypothetical_protein	MKYILGCIFLLQFYLLGAQCPKLIWSDEFDGTELNKDKWSFQLGDGCDINLCQWGNNELQWYTSSKENLEVSDGTLKLIARKQNVQNRSYTSARIRSLQKGDFKFGRIEARMRLPVGQGIWPAFWMLPSDNVYGDWPQSGELDIMEYLGHEPNTVHGTLHYGNSWPNNASTTKDFTNTLTGFDQDFHVFAIEWSINTIKWFVDGYLYSTKSTNDLNGLRWPFDQKFHILFNLAVGGNWPGNPNSSTTFPQIFEVDYVRVYEDLDQPSIAGVTSIKAGDRQTYQILNLPTNAKVDWIVPPLVKILSGQGTDHLQVEWGSGPGRIMVNLTTDCVQSKLLQLEISIKPELSRSIILENFDQSPRIKKISSTGMLSRDIPNPGTNSINASNLCGKYVRSATQQ…	GH16(25-260)	GH16	GH16	3
0146	0146_Aved_18-Q3-R54-62_MAXAC.067_02964_Extracellular_exo-alpha-L-arabinofuranosidase	MKIKSWTIWMVLSTGLVWSCGVLQNDKPTQTITIDIDAKAPLVPIQPTMFGIFFEDINSGADGGLYAELVKNRSFEFEYPWMGWRHLPNPETRFNTINELTIMSNAQNHPNNTRYVRIDKQDTSADFGFQNEGFDGMGIKQNDSYDFSFWARNNTGNVRVKADLVDTSGHILGSVELEPNESIWKKWEGTIKSNSTEEHARLNVYFLGQGQLDIDHISVFPQDTWKGRKGGLRKDLVQLLADMKPGFMRFPGGCIVEGRTLDERYQWKKTLGNVEDRKLMINRWNMEFKHRPAPDYFQSFGLGFFEYFQLAEDIGAEPVPIISCGLACQFNSSETVPMDELDPYIQDALDLIEFANGDISSKWGSIRSAMGHPNPFNMKFIGVGNEQWGQEYFERYAQF…	GH51(206-664)	GH51	GH51	3
0146	0146_Aved_18-Q3-R54-62_MAXAC.067_03039_hypothetical_protein	MKHLLLFVFLLTLVAFAPTPDKVRVFMIGDSTMANKNPYDAPETGWGQVFHELFSETVEIQNHARNGRSTKSFRDLGHWDVVYNQLQPGDYVFIQFGHNDQKQDDPARYAAAQTDYRANLKRYISEVQSKGAYPVLLTPINRRKFDTNGTFIDQHGEYPAVVRAVANELHVPLLDMHESSQRLLEQIGDSASTYLYMHVRPGVYAKFPNGLIDNTHFTPYGARVMAKLAAEALVTTGHPLRNFLKKSVYPGNFEYQLPSVNSMQFRKDTFNIEKYGAKSGGILLCHPAINQAIEMASDQGGGVVLVPKGFWLAGPIVLRSHVNLHLEEGAFIQFSDNRKDYPVIETTWEGQEAYRCQAPVSGVHLDHIAITGKGLMDGAGQVWKQVKKDKLTESQWKTL…	CE12(24-233)+GH28(295-692)	CE4+CE12+GH28	CE12	3
0149	0149_Aved_18-Q3-R54-62_MAXAC.090_03834_hypothetical_protein	MLSGHYIEFTVCIIIPKLIGLNLQSNKMILISMTNTTNIFLKKPLIFLFITGLFFCFKKAASQIPNPVLIGYFHNWQDASAPYIQLDQIDPRYKLIDVAFAIPQAGTDYKMQFVPDQVTIPTFIAQIQTLHTQGRKVIISLGGATAPITLNNTLERDTFVNTITNIINTYGFDGIDIDFEGSSLLVTGGTISNPIDQPIIHLINAVKQIMANYQALNNQKMILTMAPETAFVQGGQSGYGSIWGAYLPVIDALRDSLDILHVQLYNSGSMFGIDNNIYQQGTADFIVAMCEAVIQGFNTTGGYFNGLPASKIAAGLPACPSAAGGGYCNPDTVKAAINYLRGTGNAPGAYQLSNALGYPTFRGLMTWSINWDATPLCGSAYEFANNYTSIYGLPLPAAL…	GH18(68-344)	GH18	N	2
0150	0150_Aved_18-Q3-R54-62_MAXAC.105_00108_hypothetical_protein	MVAQQRIVVAGDGRGDFKTIQEAINSLPDSSASTRTIFIKKGTYKEKLFIKKHNLILEGEGRDQTIISYSIARDEWRCDHPDDWGVATMNIQANDITLKNLAVINHFGFTFSGDYTVPCKSDSTGKKTITTRSHQMALRTMYCTRLKAVNCHFKAFGGDTVSPWETGNGMWYFKDCIMEGGVDFYCPRGWAWAENCEFITHTGTAAIWHDGSANADSKTVLVNCSFKGFDGFSLGRYHRDAQFYLVNCVFARNMKDQPIYRVGAGNNIQWGERIYYYNCRREGGNDFAWHSNHLPAGLNAADISVKWVFGLRWDPEKN	CE8(7-283)	N	CE8	2
0150	0150_Aved_18-Q3-R54-62_MAXAC.105_00111_hypothetical_protein	MKKFSLVGMICICSSLAYAQNWKLPVVNSPKFKKDTLNIKKSGAIADGYFLNTIPINSAIESLSKKGGGVVLVPSGLWLTGPIVLKSNINLHIANGATLLFTDDKSQYPLVEGNWEGLPQMSNQLPSSATGVTNIAITGQGIIDGNGDGWRSVKSEKLTASQWKKLVSSGGVTSEDKKTWYPSEAFMKASKGPANPGQILPGRDAAYYASIKDFLRPNMLVITQCKNILLEGVTFQNSPAWCLHPLMSEHLTVRNIFVKNPWYAQNGDGIDVESCKNVLIENSVFDVGDDALCMKSGRDEAGRKRGMPTENVIIRGCTVYSSHGGFVIGSEMSGGARNIYVSNCTFIGADIGLRFKTTRGRGGIVENIFIKDIYMKDIPAEAILFDMYYMAKDPVALAG…	GH28(62-475)	CE12+GH28	GH28	3
0150	0150_Aved_18-Q3-R54-62_MAXAC.105_00116_hypothetical_protein	MKRITGILILFVLSLSAAAQTSNPQQYKYVFTVAKDGTGEYNSIQDAIDVMRVYPLAPITLYIKNGVYNEKIELPANNTDVTFIGENVDSTIISWNDYSGKGKHTTFTSYTAKISGNRFRAENISFSNTAGPVGRALALYVDADKAVFRNCKFLGNQDTIFTSGEQANQLFDHCYIEGTTDFIFGPATAVFQHCRIRAKSNSFITAASTSPGKNYGYVFTDCIITADSAVNKLHLGRPWRAHAKTVFIRCTLPAAITAAGWDNWGNPENEKTVFYAEYRNKGEGAAGKRVSWAKQLTDQQILQYSLAAIFTNDKTIGKGPYWYTDSSIRSFNYQAFISKKPEIIALYNKVPNNKEVADRENSLTRDNVTRISKISRPTLTVYKPQKPNGKAVIICPGGG…	CE8(31-309)+CE10(365-616)	CE8	CE8	3
0150	0150_Aved_18-Q3-R54-62_MAXAC.105_00312_Extracellular_xylan_exo-alpha-(1->2)-glucuronosidase	MKKLLLATLLLVNGLLAVAENGYELWLRYRPLPLASQQAYRPYFRKIFIQPGNASATAIKNELSIAIPALLGIQPVFYSDAAMAGNSGLYINTDAGFHTAITQNNNTRLKETGTEGFYLYAGKNKKQQAVLSILSQSDKGSLYAVFHLLRMMQNQQAIQQLNLLSVPKLQLRLLNHWDNLNRSVERGYAGLSLWNWHTLPGYIDQRYIDYARANASIGINGTVLTNVNANATVLTAPYLLKVKALADVFRPYGIKVYLTARFSAPIEMGGLKTADPLDPDVKDWWKQKANEIYSLIPDFGGFLVKANSEGQPGPQDYKRTHADGANMLADAVQPHKGIVIWRAFVYAAENPVDRHKQAYDDFVPLDGQFRNNVMVQVKNGAIDFMPREPFHPLFGAMPR…	GH67(21-695)	GH67	GH67	3
0150	0150_Aved_18-Q3-R54-62_MAXAC.105_01815_hypothetical_protein	MSFDLNKKTLQTKVALSTVAVEGAKKNLLKELPGWDFDSVAANARKTWNNYLSRIEIEADQKQKEIFYSCLYRLFIQPSNIADVDGRYRGADDSVRAAKNGEYYSTLSLWDTYRAAHPIYTIIAPEKVDAFINSMIAHSKAAGFLPIWSIWGKDNYCMIGNHAIPVISDAFGKGFSGFDHEAALQEMIRSTQENHLNSNWRLLNQYGYYPFDSLDNESVSRTLEHGMDDYSIALMADKMGKKEIADTYYKRANYYKNLYDSSTQQMRGKDSRGRWRSPFDPLTATSPMNNPGDYTEANAWQYFWTPAQYDVTGMIKLLGGSKNFTAQLDRFFSIKSANANKHLGQEALIGQYAHGNEPSHHVAYLYSYSDRPERTGELVTQICRQFYNNTTTGIIGNDD…	GH92(2-479)	GH92	GH92	3
0150	0150_Aved_18-Q3-R54-62_MAXAC.105_02074_hypothetical_protein	MNKRSLSYLLLLIILLFNACSKKDSPSPSPTPTPVPGCASNTSPSNGTVFTSSTTTLNFSWSPVTGATAYDFYLGTSAASASVLASNISGTSHTMPLPVTPSSETYYWYVKPKNSSGTPPSCSPTATSFTCAVIQSPAAFGYYVVGYFPSYRNLADVPDVKFRMTNCVVYSFYNVNSTSDLAAPSSPAASLTALRDKARTNNAKVFLGINDGSGDGKTYFKNMAATPGGRNNFIKQIMNTVRANNLDGVDMDWEYPTTTDGTDATFTLLMKELSDSLHRDGRYYLSAAITAGKYAGGARDAIRSELFPYVDFFNIMAYDDFSTTVPYKHHSDYALAQTCLNYWLTTRGMPASKAVLGLPAYGRPSGITQSNTILTYKTILSQGGNPQYDSAVVTASGYP…	GH18(142-438)	GH18	GH18	3
0150	0150_Aved_18-Q3-R54-62_MAXAC.105_02129_Amylosucrase	MITRINQEVTSGLEKSDQLFDQRFQQQLGELSNLYQQVYACHPAGQQGFEQLLQIIRTAYQQRPAIMKQRDLDKQQVGKDPWFLSNEITGMSLYVDRFCGNLQGLKSKLDYFEKLGVNFLHLMPVFESPAGESDGGYAVSDFRKVDQRFGSLADLKELQADMQQRKMYLMLDIVLNHTSHRHEWAKKAKRGEQQYQDYYYFFPDRSEPDEYDRHMPEIFPEAAPGNFTWIPECGKWVMSVFHQYQWDLNYRNPRVLLEMVDHILYYANLGVDILRIDAPAFIWKEKGTSCQNLPMAHTLLQLIKQAVQMAAPGMALLGEAIVSPEEIMKYFGTGDRKAKECDFAYNATHMALQWDALATGDTRVMLAAQHVLLQKPYGTSWITYTRCHDDIGMGYDDYM…	GH13_4(100-417)	GH13	GH13_4	3
0150	0150_Aved_18-Q3-R54-62_MAXAC.105_04091_Beta-glucanase	MKKLFTCIITGLALLALTGCSAPLHSQSSYNKLVWSDEFNYQGLPDSSKWGYDRGTGCPDICGWGNNELQYYTWNRKENARVENGKLVIEARKEQMETKNYTSARLVTKNKGHWKYGRIEIRAQLPAGRGMWPAIWMLPEKWEYGGWPRSGEIDIMEYVGYMPDSVFGTVHTEAYNGMLGTQKTKGLLCRDLSAQFHTYSIEWTPEYISFRMDGKEYNHFKNDQRNIAAWPFDKEFHLLLNIAVGGNWGGKHGVDDAVFPQQMKIDWVRVYQ	GH16(35-271)	GH16	N	2
0150	0150_Aved_18-Q3-R54-62_MAXAC.105_04092_hypothetical_protein	MKLKLILLLALVGLFSCGKDKDNGGSNNNPPSNLTVNAVVSTDNSGNVSFTATATNAVTYEYGFGNGVFQTVPSGTVTYKYPSSGTYTVTVVAKSAGGQSISKTISITVAVTLSLVWADEFDTPGAPDPSRWGYDLGAGGWGNNELQYYTNRLENAQVSTGTLKITLKAESFSGSNYTSARILSKNKFSFKYGKVEARAKLPAGGGTWPAIWMLGDNISTAGWPACGEIDIMEHVGNQLNKIYGTVHHPGHSGGNADGGTTIIADATTAFHRYGMEWTPTTIKFSVDDVVFYTFANNNTLPFNQNFFLIMNIAMGGNFGGAVDPAFSTGIMEVDYVRVYQ	GH16(117-339)	GH16	GH16	3
0150	0150_Aved_18-Q3-R54-62_MAXAC.105_04136_hypothetical_protein	MNSRVFFIAVTIAFSLSTAAQTADQIHTKQFNPSTLMWYDQPAQKWEDALPVGNGRLGAMVFGKYKEERIQLNEETYWSGGPYNTVVKDGYKVLPQIQQKVFEGKFLEAHNLFGRHLMGYPVEQQKYQSLANLHLFFKNQDSVTNYKRWLDLETGIAGVSYSCNGITYQRETLASAPDQVIMVRLTASQPGSISLTANLRGERNQAHSNYATDYFRMDPYGTDGLILTGKSADYMGVQGKIRYEARIKAVTEGGSMQTNGVDLIITKADAVTLYFAAATNFVNYKDVSADPHQRIEHCYQSMMKKNAADIRQAAIGDHRAYFNRVSLDLPRTDNSFLAIPERIKKIQTNPDPSMSALSYQFGRYLMIASSRPGTQPANLQGIWNDNMNPSWDSKYTTNI…	GH95(36-779)	GH95	GH95	3
0152	0152_Aved_18-Q3-R54-62_MAXAC.126_01896_Beta-glucanase	MPLHSIVSVRTMSRHCPSPASVVASLRVLLVASVALAASSQNPVRPPTGVHAEGGGAAWTLAWSDEFDGAAGSPPNPVSWRLETGDGCAAGICGWGNSEKQRYTTDPANASHTGSGALAITARVAPAGLSCYYGPCRYTSAKLTTKGLVEPKYGRVEARIKLPYGQGLWPAFWMLGTGFPTTPWPAAGEIDIMEFRGSRPEEMSSAMHGPGYSGDKTPFVNRFAYPPHARSDDFHRYAAEWEPGQVRFYVDEVLHYTVNRGAPGARGAWAFDHAFYVILNLAVGGGFDGDPASEAIFPAAMLVDYVRVYAR	GH16(63-309)	GH16	N	2
0152	0152_Aved_18-Q3-R54-62_MAXAC.126_03363_Beta-glucanase	MNRRIALLSLSLAGLVGCTEPDGPWVLAWEDDFSGAVGALPNQSNWRFDVGTDWGNAQLEFDTDRASNASLDGSGHLVITARQESFRGSGYTSARLTTQGKQEFKYGRFEARIKMPSGRGIWPAFWLLGANEDVVGWPQAGEIDIMEYRGQEPSVVNGTLHGPGYSGINGFTRRYLLDGARFDADYHDFTVEWDEDQIKWKVDGQTYHEIKRSYVPGAWVYDHPFYIILNVAVGGGYVGPPDGSTVFPQSMLVDWVRVYRR	GH16(29-259)	GH16	N	2
0154	0154_Aved_18-Q3-R54-62_MAXAC.153_02631_hypothetical_protein	MKKTLFLLQLIIASLAYSQSPHPALVGYWHNWNDANAPYIQLNQIDSRYNIIEVSFATPAFGTHANMQFTPTGTSVNDFVNDIHQLQSNGRKVLISIGGASDPVTLSDTNDRNIFVSTMMDILNTYDFDGIDIDLEGSSLSVNGGSIANPTDAPIINLIDGVREIMRQYSLQHGKRLLLTMAPETAFVQGGMSAYGGIWGAYLPVITALKDSIEILQVQLYNSGSMFGLDNAVYTQGTADFIVAMTEATIQGFNTPVGSFYGIPAEHVAVALPACPSAAGGGYTSPAVVESAMNYLLGNGPRPGNYTLVQSGGYPDLRGMMTWSVNWDIVSTCGSANEFANTFENIFGTSAGTSELTENNFEFYPNPATTTLQIRSTNIGSGMNYFELYNLIGTKVQSG…	GH18(25-275)	GH18	N	2
0156	0156_Aved_18-Q3-R54-62_MAXAC.228_sub_03845_hypothetical_protein	MRVLATASLLLVSFAVQAQTHDLVGYWHNWNDGNAPYIQLDAIDPRYTVIEIAFAEPLPGTSHNMAFAPSGTDQSEFIGDVAELQAQGKKVLISIGGANATVHLDSDTERDEFVSSMMGIINTYGFDGIDIDLEGSSVSSSGGTIAAPIDAAITRLIDAIEAIGDAFETQWGTQMMLTMAPETAYVQGGMSAFGGIWGAYLPIIDALRDRIDILQVQLYNSGSMYGIDGAIYEQGTADFIVSQTEATLQGFTTGGGIFAPLPPEKIAIGLPACPNAAGGGYVSPAVLASAVDYLRGTGPQPGSYARTSTYPALRGLMTWSINWDAVSTCSSTYEYADTFQELFDVGTNMYALEPAPAMAIWPTFTSAGSMLNVGNDMARGPIELVDMTGRSVAMLTLSA…	GH18(21-330)	GH18	N	2
0156	0156_Aved_18-Q3-R54-62_MAXAC.228_sub_04045_hypothetical_protein	MRSRIALLSVLFPLFATSQQVITGSFLHGGLLRDYRLYIPAMYNAATPVPVVFNLHGYTSNNQQQEFYGDFRPIADTANFIIAHPNGTIDGLGNRGWNTFGVSSVDDLGFITALLDTISAQYNVDPDRVYSTGMSNGGFMSYDLACFRSDRFAAVASVTGSMIVPRLTTCAASHPMPVMQIHGTADPTVSYAGGGGSVGIEDLVSYWVQFNNCATVPAFTAVPDISTTDGCTAEHYVYENGDAGSTVEFFKVIDGGHTWPGTAFVLGVTNQDFSASKEIWRFFSQYRLSELQTGIREPNGEVITFTISPNPSSGAFHIRFEEPLLRTVTLTNAVGKQVQSASFAGTEAVIRAETPGAYLLTIQEGEKRSSRRVVQF	CE1(33-191)	CE1	N	2
0157	0157_Aved_18-Q3-R54-62_MAXAC.235_01428_Beta-glucanase	MSKLLMAAACLATLCACGGGGGTAGSSATPSPTPSPTPSPTPPETATPSAPAGYVLTWADEFDVDGLPDPARWDYDTDRNKLGWFNNELQYYARDRPENARVAGGKLIITARREALTTNTDWGGQQYSSARLITRGKASWTYGFMEVRAKLPCGRGTWPAIWMLGTRGTWPNDGEIDIMEQVGSDPTRIFGTLHTLQSGGPGTGGSTRVADACGAFHNYQLTWTSTDIQIGVDGINYYRAIKPGGGYSVWPFDFPQYLLLNIAIGGVLGGQVDDTIFPVTMEIEHVRVFSKP	GH16(58-288)	GH16	N	2
0157	0157_Aved_18-Q3-R54-62_MAXAC.235_01433_Glucan_endo-1,3-beta-glucosidase_A1	MATRARKGWKLVWADEFDGHTLDRSKWAYDIGNGFYDYKNNAWVPGWGNEELQYYTHEPENVSVKDSLLTIRAVKEALHGCGYTSARIKTRQRDGTPLFTKLYGRVEIRAQVPWGKGLWPALWMLPQDDRYGGWAASGEIDLMEIVGEKPHEVLNSIHFGSSFPGRHLITTVHQLPGGSTVSDWHTYAVEWEPGEIRFYVDDVQTCTYDHWWSCSKTKDGAGVQPRRAADLNAWPAPFDQPYYLVMNVAVGGNFPGAPNEQTRFPAELVVDYVRVYDKVGGYGPVKPIGKGKFPWQKKS	GH16(13-276)	GH16	GH16	3
0157	0157_Aved_18-Q3-R54-62_MAXAC.235_03077_hypothetical_protein	MRNHSNKIPVSTNHEFARLMAQATRLTQAGDLSGATAAVKAALVSVKAQVGQTVFMHGQGDQPRGGHFGAPAATPPASHPATQAADRSDVIEVQAREVSDHGAAGHHGTQATDTLLSQGEFLALSHVDASGTRAYKLFVPPQALVGTRELLPLLVMLHGCSQNPDDFAAGTRMNDLARRRGWFVLYPAQGHDANASRCWNWFVPAHQQRGTGEPESIAGMVRAVLHRYGVDARRVFVAGLSAGGAMAANVAAAYPELFSAVGVHSGLRAGAASDLNSALVAMHQGALPAQSNGDRGDAGDGTAAAAPTIVIHGDQDNTVHPLNGDRLMASLAIGSEPHTERDLVQGRNYTRRIWRNGRGQVQAEHWVIHGSGHAWSGGSTAGSYSDASGPDASAAMLDF…	CE1(131-375)	CE1	N	2
0157	0157_Aved_18-Q3-R54-62_MAXAC.235_03609_Sucrose_phosphorylase	MKNQVQLITYVDRLGGGGLPELDALLRGGAEPGPLAGLFGGVHLLPFFHPIDGSDAGFDPIDHTLVDPRLGDWSHIRALADHTEVMGDVIVNHMSSDSPQFRDYAARGSASPYDGLFLTHGAVFPQGASEAELLAIYRPRPGLPFTVTTLGNGEKRLLWTTFTPQQVDIDVQHPQGQAYLDNILSTFAANGIRMVRLDAVGYAIKKAGASCFMMPETFAFIDEFAAKARALGIEVLVEIHSYYRRQIEIAARVDWVYDFALPPLVLHALFFGTAEPLRAWIAQRPNNALTVLDTHDGIGIIDIGADASDRVNRPGLVPDAELDQLVEMIHQRSQGQSRQATGAAASNLDLYQVNCTFYDALGRDDRAYLIARAIQFFLPGVPQVYYVGLLAGHNDMALL…	GH13_18(39-386)	GH13	GH13_18	3
0157	0157_Aved_18-Q3-R54-62_MAXAC.235_04179_Endoglucanase	MRLIPHRLTASQFVVLACWTLASPVVHAQAKPVWPQWDDFAARFMQADGRVVDITFDRKSTSEGQSYALFLALVANRRQQFDLILTWTSDNLADGQLGNRLPAWLWGLREDGSWGVKDQNAASDADLWIAYSLFEAARLWKSPGYARTAHQLLALIRSSEIADSGRAGPVLLPAPVGFKLDGDRYRIDPSYLPGFMFRYFAGIDPKGPWQSVWDAYIRMAPKVFSKGIAPDLYVVDAAGTVSPDSEREPSGSYDAIRVYLWAGMSGPTDAALITLLEPYGDLVRKRGTPPEKVNPVTGLAIVSDYSPIGYSGALLPFLHATGGKATLERQLERIRKDAANPAHAKVSNYFDQVLILFGKGWLDGHYRFDELGRLHPRWSSGPS	GH8(34-361)	GH8	GH8	3
0158	0158_Aved_18-Q3-R54-62_MAXAC.248_sub_02223_hypothetical_protein	MDPNRPTLGRHCLPVDVVTSRAGTRMAHAGSNGRRDRRLGRRAGLAAGAALAVTLAGFGVNAVAGITSGVTRATYHLDSSWGSGYQSTYTITNVGRSGVTAWRLEFDLPTSAHLTSVWGGSASASNGHIIVRPESWNAQLGPRHSTTVGFVVSGRGAPTRCRIDGHSCTSATPPTATAIPTPSSSTAPGPASPTSGAPAPSVPASQVPVPTASTPRPSVPGATGTGAPSTPAPTVTTPPSGSTPPPAPPATGATGAFAPYVDTSLYPPANLVSISKATGMKVVNLAFIVSGGGCTPKWGGVTALADDAVASQIGALRAAGGDARVSFGGAAGSELATVCTTPATLAAAYRSVISAYNLTKVDFDVEGGAIADTAANARRATAIATLQKEAVAAGKTLEV…	CBM2(73-168)+GH18(264-526)	GH18	CBM2	3
0158	0158_Aved_18-Q3-R54-62_MAXAC.248_sub_03036_hypothetical_protein	MSHPTSTSGPLPAPGPFAVRGVVEGFYGTPWTHAQRLDMIDFLARRGLNTFVYSPKDDPLMRHRWREPYRGATRERLAELIAACTARGMTFVFCLSPGLTMRYSSATDREALLAKYVDVAALGVGEFGLLVDDIPTTLQHPEDVAAFDDLLQAQIELANIVAARLREVDPAAGLIVCPTEYWGTGEETSLRRLGAGLDPRIDLFWTGRAICAPSISLADAAAVARSMNRPPTYWDNYPVNDVAMTHELHLGPYLGRDRHLYRFARGVVANPMELAECSKIPLATIADYLADPEGYDPEASWHRAIEDVAGPDLAADFTIFADAVRGSCLNADDAPEVTQALGEFAFRLGLGDDAGAATGLAVTADRVGSAVERLLAVTGHPLIDEARPWLQTAAIGAAA…	GH84(20-321)	GH84	GH84	3
0159	0159_Aved_18-Q3-R54-62_MAXAC.265_00843_hypothetical_protein	MFVFLFLNMKQYILILFLIFSINASFSANIYNIKSYGAIGDGLKINTEAIQKAIDQAHAAGGGIVLIPKGKFVSGSIVLKNGVELHLEKQAYLLGSIVIADYIKLNRWKALIMADGASNIAISGKGTIDGRGAELALHIDSLFYAGVIDSFNYYLAERRPWAELRPQIIEFNRCSNIKVTNVTIKNSACWVQTYEKCKNILIDRIRVDSDSYWNNDGIDIVDCQNVQITNCDINASDDGICIKSEDFSLSQICDSIYIADCTIRSSSCAVKFGTSLVSGARNVVIKNIKVYDTYRSAIAIECTQGGFIENVLVENIVAKNTGNAIFIRIGKVRGAPQAGPLRNVTIKNMHVSVPFDKPDKNYIIRGPDLASFHNIFPSSITGNPGVYVENVHLENITIN…	GH28(59-404)	GH28	GH28	3
0159	0159_Aved_18-Q3-R54-62_MAXAC.265_03501_hypothetical_protein	MMLYQLKRSLFKCIFFISLCYVRLLGGKVDTISIPSAVMNKSFNALVFLPSNYEQSNKSYPVLYLLHGHSSDPSSWYFVIPKIREWADRYQMILVCPDGDYDSWYLDGPNKTDRKFETYIALEVPKFIDQCYRSLKGRESRGISGISMGGHGAVYLAHKHPDQFSCIGSSSGGLDLIPFYREWNLYKLLGDPIKNRTRWEQSSCLYLLNQHAFKNQKLYIDCGTEDFFLEVNRTFHKKLEELRILHRYVESKGDHSIPYWRSAYEKQILFFDKNLAKGN	CE1(36-268)	CE0	N	2
0161	0161_Aved_18-Q3-R54-62_MAXAC.290_03882_putative_protein	MAFSVGGSLALGAAPAAAASNGFGLTITDHAVFGGRMNYYRFATNQIGWQPAVNVLLPDDYYSTSWRRYPVMYLFHGGLGDFRSFDMNDDIRGLTAGKRLIVVMPDGGKAGWYSNPVLSLAGPRNWESFHINQLIPWIDANFRTYAEYNGRAVSGFSMGGFGALKYAAKYYGHFASVSSHSGPASLRRDGGVVVHWANTSSAAVELAGGTMYGAPFWNQARVTADNPSQRVPSYHNKRVFMVCGLGEDVNETPVRAGQREFRGLLHQAGIPHEWHELPGTHFVRREMLQRDIDGVIARLRKA	CE1(52-281)	CE1	CBM50	3
0163	0163_Aved_18-Q3-R54-62_MAXAC.297_01656_hypothetical_protein	MKFNPRFDMKIIYLLLISFLTQNISIAIPPIADNHIKVDQFGYRPSDKKIAVISNPVSGYNNTSPFTPGNTYQVRKWDDDAVVYSSAITAWNSGSTQIQSGDKVWWFDFTAVTSPGMYYVMDVSRNVRSYQFEIADHVYLKKSKQTTRVFYYLKCEIPKSSPYAQFGWSDSASHTGNLQDTDCRSYNNTHPSTSKNLSGGWHDAGDYNKYVNFTFETMIDLLLAYKENSQMWGDDYNIPESGNGIPDLLDEIKFELDWLLKMQNSNGSVLSIVGVQNFGTASPPSADISQRLYGPATTSASFTASALFALGALQFNSIGQNDYASTLQAASLNAWNWAIANPSITFYNSGIIGAGEQEVGSYEKLVRQMAAASFLYALTGNSNYKSFFESNYTQMHLIQ…	GH9(143-473)	GH9	GH9	3
0163	0163_Aved_18-Q3-R54-62_MAXAC.297_02138_hypothetical_protein	MSLNLNLLKLFFRFDKSQNHISVMILRSISSRTILSLVMIFLVCEKALPQWTYGSPFSTSPPSSSWHQVDSKVPVSGNVMLQALTKPYPTNEWFNSLFLYGTTYPYPDGQGELGQNRCWVNPYVIGFGKEYSTPNPAYNKYSLLGFGYRPFIIDQRNQTFPKVYWDQSAWAFLGQHDPNMNIQPSLLNDYTELSATLKYTNQSNPSQYYEAPLVRGMPYVTMIYNNIQPEVFFWSPALESVNDITLSGSNNRFHGKVFKLKTTNTPNPNFPSQTWMLYTSDTITLQWDQLHSSMYAVRQFTGYFRMAELTYQSENLTPGEIQAKINLLNKYAKFVPTKGEVKATVTGNTCSLQYYFTRYNENASYGDSLLMLALPHHVDMLPAGASTNVLNFKVLKGTM…	GH81(81-815)	GH81	N	2
0163	0163_Aved_18-Q3-R54-62_MAXAC.297_02755_hypothetical_protein	MFHHFSFYLTGSFSHSQTPSPALVGYWQNWNDFQCPYIPLTQIDTSYNVIPVAFAVPASGTTYNMTFVPDGISQIDFKKQIDTMHLRGKKVLISIGGANDPVSLPDTIKRNTFISSMMNIINFYGFDGIDIDLEGSSLSLSGGTISNPVDAKIINLIYAIRKIMDNYRTQFGKRMMLTMAPETAYVQGGMSAYAGIWGAYLPVIHALRDSIEILHVQLYNSGSMYGIDGNIYFQGTVDFILSQTEAVIQGFNTAGGFFPGLRADQIAVGLPACSNAAGGGYMNPDSVKAAIQYLRGLGPKPARYTKVGTYAGLRGMMDWSINWDAVASCGARYEYANNFNSIFRPSQTLNLTCLIEGFYNSSANNMVSDTIRAYLRDTLSPFAVQDSSKTFVNANGSAI…	GH18(23-335)	GH18	N	2
0164	0164_Aved_18-Q3-R54-62_MAXAC.302_02557_hypothetical_protein	MRLLPSLSTFFLVGALSAQSPALIGYWHNWDIAGAPYISLDQIDPRYDVIEVSFAEPVFGSTSQMVFTPSATDPTTFAAQVAALRSSGHKVLISIGGANATVQLNSDAERDELTASMLGILADFGFDGIDIDLEGASISITGGTITTPIDAPMLRLIQAIEDIGDAFELNTGTPMMLTMAPETASVQGGQSAFGSIWGAYLPLIHALRDRLDILQVQLYNSGSMYGIDGAIYDQGTADFIVSQTEAVIQGFTTSGGPFNGLAPEQIAVGLPACADAAGGGYSDTATVAAALRYLHGTGPQPGSYTLAQTAGYPALRGMMTWSINWDAAGSCDGTYSFAENYERIFQGNTTAVAALSKGPALLLSPNPATDIITVRGLDQGTHAVNILDLSGRVLRTMAL…	GH18(23-330)	GH18	N	2
0166	0166_Aved_18-Q3-R54-62_MAXAC.344_00848_hypothetical_protein	MRKLSFFFLSSILFSLATAKAQVNLVVDKIPANTPATDIIYIAGSFNGWDPASTPLTQNPDKTYTITLNLPENGDYQYKFTRGDWKKVEGNELGEFLPNRSFSYNGSPQIITNTIASWTDLAGSQNSHSANAQVQILDSLFYMPELKRYRRIWLYLPQDYATSTKYYPVIYMQDGQNLFDKFYSYAGEWKVDETLTNLENKGYYGCIVVGIDNGEAKRIDEYSPWINTQYGGGEGDEYINFIVNTLKPHVDAQFRTRTEANFTAIMGSSMGGLISLYGALTYPDVFGRAGVFSPSLWFSNKVYTYAAEKGGNTGQQKTYFLAGGKEDNGSVVKAVTKMIDTLKKAGVAEANLQNTTDPEGNHNEQFWAKYVASAVEWLLPNAEINSTATAAAQLFISVK…	CE1(144-377)	CE0	N	2
0166	0166_Aved_18-Q3-R54-62_MAXAC.344_01592_hypothetical_protein	MQIKLCFTYVIVFIAVFLPCAPVFAQVDGTDSFVSGGITRTFNYHLPTNAPGKDLPLVIVLHGAGGTGAGIKATTGFDAIANTENFIVVYPNSTNIGGTLQWNAYADGTPGHPSDANATDDVNFTSDLIDYFYEDYQINRNKVYVTGFSNGGFMAYYLALALPGQITAIAPVAASLWGDWANYIPANLNEKPIFHIHGTADGVVIPPAVNANWIDILSNYAQGTAGGCDGTAYYTETPYPGLTEYIINSCGNDEIKLHLISGLGHAWPSNAYTPLSPARVIWAFFNTFSLSNYKTSSLNNIPTPPYCHQIKVDQFGYLPTAQKIANISWASDGYNNDNDFYPSLTTYELRRKADNQTVFSGNNTMWKGGIKHDQSGDYIWQFDFSAFTTPGTYYVYEPI…	CE1(39-200)+GH9(414-896)	GH9	GH9	3
0166	0166_Aved_18-Q3-R54-62_MAXAC.344_01612_hypothetical_protein	MKKNFYSFVFLFGLATIYSWAQFPNPALVGYWHNWSDWSAPYIDLTDVDDRYNIINVSFATPQTGTDYQMEFAPDQVTQATLIAQIQTLQSQGKIVNISVGGANAIVALDNTTERDAFINTMTDIINTYGFDGMDIDLEGSSVSITGGTISTPVDAKIINLIEATKQIMLNFRVNNNNKKMYLSMAPETAFVQGGMSAFGGIWGAYLPIIHALRDSLDVLHVQLYNSGSMFGIDGNIYNQGTADFIIAMTEAVIQGFNTSGGFFTGLPPTKVAVGLPACPNAAGGGFTNTTTVASAINYLKNEGPKPGTYTLENTNGYPNLRGLMTWSINWDAIATCNATNYEYAQNYEALFPECTFEVALSGNNTVCANTPETYNAGSYPAGTIFNWVITNGTIVTGC…	GH18(28-343)	GH18	N	2
0167	0167_Aved_18-Q3-R54-62_MAXAC.378_01524_Glycogen_debranching_enzyme	MRTRRSVAAVITAVLAAVTGVVAAPIGVAQAATRTATLVGSLQNDISACNDWSPECSATDLTPVGGGSAYEKAFDVPAGTYEFKVAIDHAWDESYGGPGGSNLPLVIQGPANLTFSYDDTTHKVGVRPTTLASGVSAADKALAGASLRAPLTKERFYFVMADRFANGSPANDKGGLTGDRLSTGFDPTDKGFYHGGDLAGLIAKLDYIKGLGTTAIWLTPSFKNQPVQGTGADASAGYHGYWITDFTRIDPHLGTNAEMKRLIAAAHAKGMKVFFDIITNHTADVIDYQNAGDYHYIAKSAVPYKDAAGTVFDDKTYAGSDTFPPLDPATSFPYGPVFRSEADKSVKVPAWLNDPTMYHNRGNSTFAGESSEYGDFVGLDDLFTERPDVVKGMGEIYKA…	GH13_13(204-560)+GH13_13(1352-1715)	GH13+CBM41	CBM48	3
0167	0167_Aved_18-Q3-R54-62_MAXAC.378_02266_hypothetical_protein	MIRRRSLVLVLIGLLVGTLLAYAATRTTGGGGSGTAGASGASGSESPGSGAAGSGSSGAGASGSGPVHLSAAEVATLARRVATPRHESFYFVMTDRFANGDKANDTGGLTGGRLVTGFDPTDKGFFHGGDLAGLESHLDYIKGLGTTAIWLTPSFVNRPVQGSGEDASAGYHGYWITDFTRIDPHFGDNAQMRRLIAAAHAKGMKVYFDIVTNHTADIIDAKRGIHAYITKADAPYKTADGTVFDDAAVADSADFPAMNLASFPYTPVFRSKADATAKTPGWLNDPTLYHNRGDSTFEGESSTYGDFGGLDDLFTENPKVLEGMIAIYEKWIDLGIDGFRIDTVKHVNIGFWQKFGPALMDYAQARGKTDFFMFGEVYDTSPAAMSEYSTVGRLPATLD…	GH13_13(137-490)	GH13+CBM20	CBM48	3
0168	0168_Aved_18-Q3-R54-62_MAXAC.386_01752_Beta-glucanase	MKSYSFILITLIGFAGFSCKESTGESPSERKLVWSDEFDYQGAPDSSTWAFQLGNGCPDICGWGNNERQYYTRNPENVRVENGNLVIEAIKNDSAYSSARLTTNGKAGWKYGRVEARIDLPTGTGTWPAFWMLPSDWKYGGWPASGEIDIMEHVGYVVDSIFGTVHTGAYNHVKGTQKGGKILSADAEQNFHVYAIEWNAEKIDFFLDDTLYFTFANEHTGSEAWPFDQDFYLLLNLAVGGNWGGKFGIDDAIWPQRMVVDYVRVYSLEKLKS	GH16(34-266)	GH16	N	2
0168	0168_Aved_18-Q3-R54-62_MAXAC.386_01753_hypothetical_protein	MPNQKNMKNLKIYTLLVLAFAIGCYEDKDGNPPPLDLPSLSITDLNLTEGDEDFIASFEVTLTGTNTTNVVVSLASLSRSAEAEVDYKIINPETMIFAPGETSKSIQVEIVGDELLEGKEEFELVLFNPINATISKGTGLGVIEDDEIDNSELIIPSTGYTTPLTYPGFHIVWKDEFDGTSLDLNNWTFEIGDGCPNNCGWGNNESQYYRQENTKMVNGHLVIEARKQNFAGKEYTSSRIVTKGKKEFKYGRIDIRAALPEGQGIWPALWMLGANFNSVGWPACGEMDIMELIGSIPNRSNSTVHFGENLSQHEFVGSSITLPGSAKFSDEFHVFSMNWTQNQAQFLMDNQVVLTITPADLNGQPYPFNEMFFFVFNIAVGGNWPGYPDATTPFPQRLI…	GH16(173-405)	GH16	N	2
0168	0168_Aved_18-Q3-R54-62_MAXAC.386_01828_hypothetical_protein	MIHFRHLLICLFLALIHSAAAGQLTLQIYGLPGTTHENSSVFVAGNFNGWNPGDQAYRFQREAGGLFQLTLPISAPFDLEFKLTQGSWQSVEGDPAGAFLPNRRYSYSGGLDTLRMKIESWELLDPNPRSTAGPNVKVVSTDFRMPQLGRQRRIWICLPSNYESSSQRYPVLYMNDAQNLFDAASSFSGEWKVDETVAQWSGRGFIVVGIENGGENRIDEYSPWPHPKYGGGQGDEYAAFLVQTLKPFIDKNYRTLKSRRNTGIMGSSMGGLIALYTAVEYQNTFGFAGVFSPSLWFSDQWVGHVQYKGKKRPVLFYLLAGVNESETMAKDVWLLAKALEDAGFPASGIAVDIDGDGAHSEWFWAREFPLAVDWWLNR	CE1(146-374)	CE0	N	2
0168	0168_Aved_18-Q3-R54-62_MAXAC.386_02069_hypothetical_protein	MLLTHGMTSSKRVLLLISNRFSLYFGKTNLDPMRYLYTLIFTLTAIAGHSIPQTITDNIHVDQFGYLNEGRKIAVLSDPVSGYNAGEAYTPGNAFEVRDWFSDAVVFSGAPVAWNNGLVHSQSGDKCWWFDFSDLQATGAYYVHDADNNVSSGRFEIGPCVYGDVMKQALRVFFYQRCGMAKSHEYAGSAWADGPCHLGAQQDVHCKPYNDPAGEERDLRGGWHDAGDYNKYVNFTLEPMLDLMDAYERNPALWTDDFDIPESGNGIADILDEIKYELDWLLRMQNGDGGVLCIVGATNYNTGSPPSADGEKRVHGPATTSASFTAAALFARAAAVFSGAFSDQLKNAALLAWTWANDHPGVVFYNSGIIVSGEQELSSDEAWARKFIAAVYLWKLTGA…	GH9(162-653)	GH9	GH9	3
0169	0169_Aved_18-Q3-R54-62_MAXAC.390_03613_hypothetical_protein	MRSVLILILAGLQCTLAHAQPTPALIGYWHNWNDGAAPYLPLDQIDPRYNVVAVSFAEPVVGSGHAMSFSPSGNSVAEFIAHVAQLRETGKVVSISIGGANAPVHLDTDQERDEFVTSMIGIIDTYGFNGMDIDLEGSSVSITGGTIAMPVDPTIVRLIDAIASIMAAYRAENDLKLFLTMAPETAYVQGGMSAFGGLWGAYLPVIHALRDSIDVLQVQLYNSGSMFGLDGALYMQGTADFMVSQTEAVIQGFSTAGGIFEGLRPDQVAVALPACANAAGGGYADTAVVFDAVRYLLGLGPQPGAYVLQQAAGYPDLRGLMTWSINWDAASDCNGSYSFAENHERIFGDLPTGLKEIVGYRSTVFPNPADQLVQVRLPATTMGRVVVSIANALGRSMRE…	GH18(25-335)	GH18	N	2
0171	0171_Aved_18-Q3-R54-62_MAXAC.397_sub_04298_hypothetical_protein	MRRKSPAGRRELCHDGGMQLHGRVLLFVALAPACTDGGEGATATATATATVSASVGSDSASSDGTGPVSSTESNITTTASTSASSGTETDTTDPTGNDSTDTDPSAGSTGEPGMVVLPPSDGGLDYQLGGGYEPPAGVMIVSRDRNDTPAAGLYNICYVNGFQAQPDEESFWLDEHPDLVLRDGSGDPVIDQDWDEMLLDTSTDAKRTALAEIVGGWIAQCGTDGFDAVEIDNLDSYSRSMDLLSQDDAVAYMALLSDAAHQHGMAIAQKNSTEILDRHVEMGTDFAVAEECSTWDECADYVDVYGGAVLMIEYVEGDFATGCAQYPDHSIVLRDVNLTTPGNGSYVYDGC	GH114(143-314)	GH114	N	2
0171	0171_Aved_18-Q3-R54-62_MAXAC.397_sub_05802_hypothetical_protein	MTTTTIPSACAPTPTTGAPARGRARSRSAWLPWLCVLGLACGKEANDDGGDGTGSTGSTGASATTTSDATTNTSTSASTTGPGTTAGTTVGTSVGDSSSDGGSSTTGDAEPAIQWVGRIDTSDPTRTRMGWSGTGFVVRFDGTGASVRMDDAAHYWTLVVDGTVQPRFDTQGGEQDYVLASGLPAGEHVIELYRRTEGSFGTTAIVSVDLEGELLSPPPVSRRIEIIGDSITCGYGDEGVAPCSFSAETENHYLTYGAVAARAVGAELSTVAWSGKGIIYNYGDDTFEPMPELYDRALATEQNQWDFSTQPDVVLVNLGTNDFSTGNDPSHDQYVNAYVDFAAHLREVNPDAYILLLSPSLFGAEATMVDGYLQDVVDARAAAGDTQIDWANINVTWEG…	CE2(223-421)	CE2	N	2
0171	0171_Aved_18-Q3-R54-62_MAXAC.397_sub_06787_hypothetical_protein	MRTLVGSICLVLGACGSTGGSGGGSEDGSSSGSSGSSEAGASTAGSSTEGGVTTGGATTAEPTTADTTDGAGDSDGSSSEDSGPPAAGCDVELPLAPGDYERTLDFDGVERRYYLHVSPTAESSAPLIVNMHGFLSNPTMQSQWSQMIDAADPRGIVVAHPEGLNNSWNAGACCGNSSAGGVDDVGFIRAVVADIASAACVDPQRIYATGLSNGGFMSNRLACEAADLFAAVAPVVGSLQIPLDTCTPERPMPVFAFNGVQDPLVPIAAANATIDRWVEIDGCDPEPIVEELDGGSCRTWTDCDGDGDVRMCTLDPMGHCWPGRTPEMCYSFIGPYSDTVDATERMLDFFAEHTLP	CE1(110-241)	CE1	N	2
0171	0171_Aved_18-Q3-R54-62_MAXAC.397_sub_07768_Endoglucanase_E-5	MASTTTTTTTTVGASGKARASHVSGVLAWLALTIACHDADAGPDDTVISAGTDEGPAMPQAPPVERHGRLAVDGLQLVDACGHPVQLRGISDQGIQWFPWRTCLDDDALTFLLASDGLDVDLLRIPVYVTEGGWLHDPEGMRDALETIADAAIARGLYVIIDWHVTSFDPNDRLDEAREFWTAVATRYAGVPNVIYEIANEPSEVAWYGIREYAGEIIPIIRAINPEVVIVVGTPDDSGELADVADAPLSGELAHNVMYTFHYYAASMELSQIEPYLARLPIFVTEWAAASYSGDSPDDYDDGAAFLAALAGEPQVSWVGWSFTDDAESSAMLRRGTCAEEPGAAAGPWDTSALSTAGWFMRRQLRDTQPRRLCASP	GH5_2(82-319)	GH5	N	2
0172	0172_Aved_18-Q3-R54-62_MAXAC.403_01945_Thermolabile_hemolysin	MKKLLLLGALCSAVTVVSTEAAALGGSTYTYLRCFYRVSDTPKTPATSYHWGLDPTTGGWYHVKGNWWKDGPTSWMNMFYTNTSQATLKSVCASTLTKKGIKSQVAAFTGADNSLSLNYTIYTNDSTTQTGKINKIITVGDSLSDNQNLYNATQWKVPNPKSWFVGRFSNHKVWEEYMAESLGLPMYNWAVAGAAADSYYVIPGVNQQVDSVLIYLKDAPNYKWANSLFTVLIGGNDLVNYDRTPESIIAKEQEGIEKLIVAGAKNILMLNVPELSKAPVFAMRPAEDAVKVKANVADLNARLVVLRDAMQAKYGTSLNIKLFDTMSVMNDMLANPASYGITNTTQSCLDINEIASTTYAYQQGLRANCTDPNTFVFWDTLHPTTNTHRIIAEKVTAFV…	CE16(137-395)	CE16	CE0	3
0173	0173_Aved_18-Q3-R54-62_MAXAC.406_00108_hypothetical_protein	MSSSKARLAVPALAVAIAALLVWAAPALAAYSLVWADEFDGTSLDAGNWTMDIGDGCPDLCGWGNAELQYYRSQNVTVSGGNLILTARAQAYGGRQFTSGKVHTRDKHAFLYGRMEMRAKIPTGGGMWPAFWMMPQDDAYGGWAASGEIDIMESANGTTSVGGALHYGGTWPANTSTSSSYSLGGANFADAYHVYAVEWEADQIRWYVDGVLFSTRDSWQWYSDGAPQNPRAPFDQDFYLILNAAVGGYYTGCTESACVTATLPQQYLIDYVRVYQETSNQAPVVAITSPTAADDPPAGDIVIAATASDPDGSVTAVEFYAGATYLGEDTAAPYSFTWASASDGCYAIVARAVDDQGAFGADTVEITVGAGCGQAPFHGTPFVLPARIEAEDFDLGGEG…	GH16(35-275)+CBM6(390-526)	GH16+CBM6	N	2
0173	0173_Aved_18-Q3-R54-62_MAXAC.406_00601_hypothetical_protein	MEMRAKIPTGGGMWPAFWMMPQDDVYGGWAASGEIDIMESANGTTTVGGALHYGGTWPANTSTSSSYSLGGANFADAYHVYAVEWEPEQIRWYVDGVLFSTRYSWQWYSDGAPDNPLAPFDQDFYIILNAAVGGYYTGCTEPACVTADLPQQYLIDYVRVYQETSNQAPVVVITSPPPADELPAGNIAIAATASDPDGSVATVEFYAGSTYLGQDTTAPYTFTWTSVADGCYTIVARAIDDQSAFGEDAVEITVGSGCGQAPFHGTPFALPARIEAEDFDLGGEGVAYHDTDPGNNGARYRLAEAVDIQDCSDVGGGYNLGWIYQVEWLEYTVDVPVAGTYTIDVRVASPSLGGTFHLEFAGVDRTGDVTVPPTGNWQAWTTVSTAATLPAGVQVMRFV…	GH16(1-161)+CBM6(276-412)	GH16+CBM6	N	2
0173	0173_Aved_18-Q3-R54-62_MAXAC.406_00654_Beta-glucanase	MLLLSAVGAGCREEQGPAPYGLLWQDEFDGPADAVPDPERWRFDIGTDWGNAQLEYDTDLPRNVSLDGQGHLAITARAEDYGGQSYTSGRIKTQGLFERARGRFEARIKLPAGQGIWPAFWLLGADIGQVGWPQCGEIDIMEYRGQEPRVLHGSLHGPGYAGAAPTRAHVLAQGGFDLGFHVFAVEWSDEAIVWFVDGYAFFTVTPADLPPGAAWVFEHPFYIILNVAVGGRWVGAPDASTVFPQTMLVDYVRVYGPLE	GH16(24-255)	GH16	N	2
0173	0173_Aved_18-Q3-R54-62_MAXAC.406_03403_Beta-glucanase	MKPAAALLAALLALGAAGGCTDEEAPVPYGLTFEDDFAGPAGQLPDPAKWRFDVGTGWGNAQLEYDTDRAENVHLDGEGHLAITARLEDWEGRAYTSGRIKTEGLFAQARGRFEARLKLPSGRGLWPAFWLLGADVREVGWPACGEIDVMEYRGQEPRTIHGSLHGPGYAGGAAITAAHAIAQGGYDLGFHTYAIEWDEGSITWFVDGYAYLTVGRADLPAGAAWVFDRPFFILLNVAVGGNWVGPPDEATVFPQVMLVDWVRVHGELR	GH16(34-264)	GH16	N	2
0175	0175_Aved_18-Q3-R54-62_MAXAC.426_01174_hypothetical_protein	MINLKFIFVLILIFCFSINSSAKIYKGAEYRTKLAYTYGRFEASIKSAQREGMLSSFFTYHDEGGSQNWNEIDIEILGRYPNDVQFNTITPGQANHVGHYPLFSSPHLDYHTYAFEWTPDYVAWFIDNVEVLRQTGAHIQTLTKDQKIMMNIWNPQYENWAGVFNPEALPAFAFYDWVSYYSYTPGAGDYGTDNNFTHDWTDEFDSWDTGRWDKATHTFEGNGCDFVQENAVFQDGKLILCLTKETNLGYSDVQPPVVLFARGESESKVVVAFSEELDEASAETVSNYFISDVTINSALLLPDFKVVELGVTGLNLNSTKTIVVQNIKDRAISPNTMSTRAISLIMASQLQFPIKINCGGVSALGYLAEQEWNETTEYGYLDGNLYSNTYQITGTTEDD…	GH16(25-181)+CBM57(355-494)	N	CBM57	2
0175	0175_Aved_18-Q3-R54-62_MAXAC.426_01190_Beta-glucanase	MERKLLLKIILMQLAIISISFAGCSKEDSTTTPTSDIPEIPGYTLVWNDEFTAANIDLTKWEHEVNGDGGGNNELQYYTNLPTNSFIENGHLVIKAIYEDYQSRDFTSARMRTKYKGDWLYGRIEVVAKIPAGRGTWPAIWMLPTDWEYGNWPSSGEIDIMEHVGYDPNVIHGSIHTLAYNHTIGTQKTALLTIPTAITSFHKYAIEWFEDHIDFYIDDTMYFTFTNENKDWQYWPFDKRFHLILNLAVGGNWGGAEGIDVAAFPAQMEVDYVRVYKKN	GH16(47-276)	GH16	N	2
0176	0176_Aved_18-Q3-R54-62_MAXAC.439_00903_Beta-glucanase	MKWSHSMLMNRFLFTVIFFAFWGCKDEDNAIVDRNYQLVWEDDFAGPAGAAPDPAKWTYDIGTGPGNNGWGNNELQYYTDRPENVALDGAGNLAITARSESYAGRAFTSARLNTKGAFDQAYGRFEARIKMPWGPGIWPAFWMLGSNIDEVYWPQCGEIDIMEYRGQQPNLVHGSVHGPGYSGGAAITKSFGFTNDRFDVDFHVFAVEWAEDYIDYYVDNTLYQRIRPENVPGEWVYDQPFFIILNVAVGGNYVGFPTPQTPFPQTMLVDYVKAYKEVN	GH16(40-275)	GH16	N	2
0176	0176_Aved_18-Q3-R54-62_MAXAC.439_01493_putative_protein	MYKNIGCLVVTPDSYDAAGAPYPVLYLLHGYSGDYAGWLNDAPQLQAHADTYGMLIVCPDGGFDSWYFDSPVDSSVRYETHIARELIPLIDERYNTRATRSGRAIAGLSMGGHGALYLAARNPGLFGAAGSMAGGLDLRPFRQNNWDLEGVLGAPDKHWANWESHSVINLAPQLKSGSLAIIIDCGTGDFFLDVNRNMHAELLRNGTPHDYIERPGGHSGEYWGSAVDTQIVFFDKFFRRKTRR	CE1(3-230)	CE0+CE1	N	2
0176	0176_Aved_18-Q3-R54-62_MAXAC.439_01855_Amylosucrase	MQQANLDIAGADNLFYTRFIANAPVIHALFQELYSQHPQAKAAFDQLLHLLLRAYLERPPILRQTDEAKAKSDFWFLSNDITGMSLYVDRFCGKLETLSGKLDYFQNLGVNLLHLMPLFESPAGESDGGYAVSDFRKVDGRFGKLADLRALRQKMGETGMYLMIDIVLNHTSNRHAWAEKARKGDKYYQDYYYFFEDREVPDQFDRAMPDIFPESAPGNFTYVPECQRWAMTVFHQYQWDLNYTNPRVLAEMLDTIFFYANIGVDILRIDAPAFIWKQAGTTCQNLPQAHRILRLIKQCVAVSAPGMALLGEAIVAPEEIMKYFGTGPYEARECDFAYNATQMALQWDALATGDTRVMLHEQPGIARKPFGTSWITYTRCHDDIGLGYSDSAIRQAGFN…	GH13_4(93-491)	GH13	GH13_4	3
0177	0177_Aved_18-Q3-R54-62_MAXAC.457_04676_Extracellular_exo-alpha-L-arabinofuranosidase	MHLVFAFLAVVLAQPPRVVVHADRPGAVIPTSLYGVFFEEINHAGDGGISAELLRNRSFDEPIGNDGKLAGWTIEPAPGVAYSTRITPRLDQRGSLLHALEIESDGLVRLVNAGFFGIHAKQGAAYRVRVDVRSSESMPMSCAFRAGDAVVGEGMVPVTPDAGVVIAALVAERTADVAFELRLHGPGRVTLDFVSCEPEDTWLGRYPGLRKDLAEAVAALRPAFVRFPGGCFVEGGDRLDDAFAWKDTIGDVATRPGHRNANWGYWSSDALGFHEFLQWCEALSAEPLFVVSCGMSHRETVPLDRLAPWIQDALDAIEYANGPIDSRFGAERARNGHPEPFGLKLVEIGNENGMFGGFGGSREAYAARYRAFADAIRARHPEIELIADVALGLGEDWVD…	GH51(188-791)	GH51	GH51	3
0179	0179_Bjer_18-Q3-R1-45_BAT3C.132_03026_hypothetical_protein	MTVGAMGYRLYKPPGVLRSERLPILVMLHGCSQDAEALAVSSRMNQIAARERFLVLYPMQERFANLQGCWNWYDTRAGRAQREADALGAMIERVCQSQPVDPARIALAGLSAGASMAALMAVRQPEHYRAIVMHSGIAPGIAHSSATALGAMRGRRAAVPLEPLAPGQHLPPLLVIQGTADPIVAAGNGAEAAGLWAAREGAVAGAQRTVQRGKRYAATVTDYRAGGRLVATLCLIQGLGHAWSGGAPGVGYSDPKGPDASRMIWTYASRQFAGTRRA	CE1(6-187)	CE1	N	2
0180	0180_Bjer_18-Q3-R1-45_BAT3C.170_00173_hypothetical_protein	MVQLSPDNGTQGWDWCAGYNYEDQSVVGFSHTHLSGTGIGDLCDLLVMPSVQRHDLTPVIQDAKKKPYAATFSHSRESASPGYYTVAMDNGVRAELTANTYCGVHRYTFPSPDAASLVIDLSFAINWDRPTSTNLKWESPTLLTGYRHSSGWAKDQRFFFAIAFSHPVRSMEVVDSVWQRTEQSQAGEGTRAQLFFSIPSQQSLEIQVGISSASTEGALAGLETIKGKSFDLVRQEAESEWEKELGKIRFESADASLKTLFYTSLYRTALAPVQFSDARGEYWGPDGKIHRTENYRRYDIFSLWDTFRAANPLYTLTQPDKVNDMVQSLLDHYLQYGLLPVWSLLGNETNTMTGYHAIPVLVDAFSKGFRNYDVDLAYQSLLTSAAQNIRGSNFYREYG…	GH92(192-683)	GH92	GH92	3
0180	0180_Bjer_18-Q3-R1-45_BAT3C.170_00560_hypothetical_protein	MGSPWSAPVWMKSNKNSIGGELLPKYYPVYAQYFVKYITEMKKHGIVLDAVTVQNEPQHGGNNPSMVMSAAQQADFVKNHLGPAFQKAGLTTKIIIWDHNCDNPDYPISILNDPAAKPFIDGSAFHLYNGQISALSKVQAAHPDKNLYFTEQWTGSNGSFDGDLKWHIENVIIGSTRNWSKVALEWNLANDPGYGPHTPGGCTQCKGAVTIGGDVVTRNVGYYIVAQASRFIPAGSIRIGSSVPSNLPNVAFVTPQGKKVLLVLNPSSQSEVFNIHDNGKKALTSLPPNTAGTFVW	GH30_3(1-296)	GH30	GH30_3	3
0180	0180_Bjer_18-Q3-R1-45_BAT3C.170_00562_hypothetical_protein	MSCSDSGGGNGTPTDETLPVLSVLDATTARGKAASSLRFYVSVDKAWPKPVSVEYSLVNGTAISPRDFIAQAGTLTIPANQLSANIEVTIQGDEVDLRQPNLEFTVSLSNPNQCTLAKTSAKGVILTEDGTNLTTDTSGYRTPAAYPGYALVWSDEFSGNGLDLNVWTPEIGNGVGGWGNNELEYYTNTTKNVFLSNGNLIIEARKEAIGGFNYSSARLVTRAKKEFAFGRIDIRAKLPVAKGLWPALWMLGSNHASVGWPACGEIDIMELVGSSPNRVTGSVHWKSVGSVTSPKNNNITLPSGDFSQKFHVFSLIWEKDKMRFYMDDILYFTFVKADLGAANYPFNDPFFFIFNVAVGGNWPGPPDGNTPFPQRMFVDYVRVFQ	GH16(153-383)	GH16	N	2
0180	0180_Bjer_18-Q3-R1-45_BAT3C.170_01020_Pectate_lyase_L	MRIYIVLFLVFGLSRFSLPAQTYYVALNGSDLNPGTLAAPFRTLNKAIGLVKPGETIFLRGGIYPLSASVIITSSGKPDAIIALHAYPGERPVLDGFGMPLSASYRGFRLKGSYWHVKGLDIRGAGHNGMLIEGGHHNLIEQCAFYRNRDSGLQLSAGASHNTIINCDSYLNADPPDYGDADGFAPKLDVGSENYFYGCRAWKNSDDDWDGYLRGANHVSNRIENCWSFENGYLEDGTDPGPQANGNGFKMGGSDDKSLSHTFTLKHCLAFKNKVKGFDQNSNKGSMFLYNCTGYSNKGPNFQINQEVDPGMEIVVKNCIDLAGSPKIAAFAEQARNSWMPPLTAKPVDFLSLDDDAAYGPRKADGSLPDMAFMHLAPNSGLINAGIDVGLPFNGPAPD…	PL9(20-386)	PL9	N	2
0180	0180_Bjer_18-Q3-R1-45_BAT3C.170_02276_Endo-1,4-beta-xylanase_Z	MKNPLRFPLILAFCISLLPLAQAARVDTVDTFSAGMNKTIKAVVITPASYDGVKEFPVVYLLHGYSGSYRDWVRMAKNVEGYADKLNILIVCPDGGYGSWYWDSPADPAFKYETYVVAELIPWIDGHYKTVKDKKGRGITGLSMGGHGALFLAIRHQDVFGAAGSMSGGVDIRPFPNNWDMAKRLGPYAEFPDRWEQHTVMNQLHLLKPNSLAIMVDCGTEDFFLKVNERLHEELLYRNIPHDYIVRPGAHNWPYWTNAVSYQLLFMSHFFTKESPGR	CE1(33-263)	CE0+CE1	N	2
0180	0180_Bjer_18-Q3-R1-45_BAT3C.170_03701_Extracellular_xylan_exo-alpha-(1->2)-glucuronosidase	MPRLLGLFLFLLISAPAANADDGYRLWLKYDLISNPQLRKAYASMARFITCSENDPVSKTACLELQAGLQGLLGRPVLIQASGSKPGTIELLLLPKGAPDADNLGKDGFKIQSARGRLTIVAAQPSGLLYGAFELLRYIQTEGKTGELSGVRRPRVQFRMLNHWDNPLGTIERGYAGASLWKWYELPETIDPRYRDYARANASIGINAVVVNNVNASARFLTPEYLSKVKALADVLRPYSIKVFLSINFASPKILGKLKTSDPLDPQVRAWWQEKVREVYSYVPDFGGFLVKANSEGEPGPQEHGRTHADGANMLADAFRPHGGLVIWRAFVYGPDPKGDRFKEAYQEFKPLDGQFAPNVVVQVKNGPIDFQPREPFHPLFGAMPRTPLAMEFQITQEY…	GH67(22-680)	GH67	GH67	3
0180	0180_Bjer_18-Q3-R1-45_BAT3C.170_03850_Beta-glucanase	MWIKILVAAYFVLAGLQLVAQSPKWELVWSDKFNYKGLPDSTKWNYDTRGNEYGWGNNEKQWYTLANPRNAHVGKGTLKITARKEETSGKAYSSARLTTKNKGDWKYCKVSVRAKVPEGRGTWPAIWMMPTQSPYGQWPNGGEIDIMEHVGFDPDTVLSTVHTGRYNHMKGTQVGKRRYLPTTTSRFHVYTLEWEAEELRSYVDGDLYFTFKNEHTDSGAWPFDQTFHLIVNLAIGGGLGGRKGIDDSLFPHVFEIDYVKIYQRK	GH16(29-262)	GH16	N	2
0180	0180_Bjer_18-Q3-R1-45_BAT3C.170_03854_Pectinesterase_A	MKNILFCVFLLPSFLLAQPNYPTEITVAQDGSGDFTTIQAAIDESKSFPEVRITIHIKPGVYREKVKVHAWNNRLTLRGESPLTTIIHWDDHFNAIARGRNSTFFTATLLVQGDDFRAEHLTIENAAGPVGQAVAVGVEADRAVFVNCRMIGNQDTLYAAGSNARQDYQNCYIEGTTDFIFGEATALFDSCTLHSKANSYITAASTPEGRAFGFVFLHCTLTAAPGVDAVNLGRPWRDFAKTAYLYCEMGGHIQPEGWDNWSAPAREKTAYYAEYGNTGPGANPSARVAWRHALTKKQAKRYVKSEILKPFALPEMGSRR	CE8(25-308)	CE8	N	2
0180	0180_Bjer_18-Q3-R1-45_BAT3C.170_03984_hypothetical_protein	MLRPGLLFAFCFSLISLFSQGTGKSWVVAKDGSGDFTSIQQAIDAVDSLRQNQTVIFIRNGVYQEKLFIAKSRITLRGQSEKGVVIQAAIARDIWRCENPDDWGAATVNVKGSDLTFERLTILNSFGFDLQADTVVSCANAPGGTKTVTRTGHQFAFRSLPGAVRLSFRQCTFRALGGDTVSPWDVENGMYYFNDCTMEGGVDFYCPRGWAYAENCRFVCHNREAAIWHDGSQAESSRTVLVNCRFDGDPGFKLGRYHRESQFYLLGCRFSKAMADADIYQAASGPGTPRWGRRVYYFDCHRKGGDFSWHKDNFPVNPKAITASLTFDGKWDPEKRPID	CE8(27-307)	N	CE0	2
0182	0182_Bjer_18-Q3-R1-45_BAT3C.2_00657_Exo-poly-alpha-D-galacturonosidase	MRRFIIALVLLAAVNVPAAAQVFKAPSWTLKVGAKSFPQSKKVYYVNDFGAVSDTVTVNTKAIQSAIDKCAAAGGGIVVFKPGVYVTGSIFLKSNVQLRIDKDVLLLGSQHFADYPDMFSRIAGIETTWPAALINVLDAKNVAVTGNGVVNARGKFCWDLYWAMRKDYDKKGLRWIVDYDAKRVRTLLVQNSEDVTIKGLTFKNAGFWTVQLLYSTRLTVDGIIIKNNEAGTGPSTDGIDVDSSTWTLIENCDIDCNDDNFCLKAGRDWDGLRVNKPTEYVVIRKCIARKGAGLVTLGSETSGSIRHIYCSDLSAKHTDNGLRIKSATTRGGTVEDVYFVNSVLDSVRNAYQFNLNWYPAYSYSELPKGYHIDSVPQHWKAMLQKVTPVEKGIPHTKDF…	GH28(68-436)	GH28	GH28	3
0182	0182_Bjer_18-Q3-R1-45_BAT3C.2_00668_Exo-poly-alpha-D-galacturonosidase	MNKLIGLLIVAVLLSIQSIASPPNKYNLMIAPGTLSSNSVTLLWDKQYVYENTEYEVLMNGKLLASTQKTNYTISGLNPSASYHVSIRIKQIKSAKKTFNLSFKTPAKGNILNILDYGAIAEAGFINTKAIQKAIDACTKGGTVFIPKGTFVSGALYLKSNMTLQIEKGAVLKGSTDTSDYLPIIYNRFEGWELNTYASLINAGTLNRNGTYNVVNLRITGGGTIEGGGKKLGNDMWKTRGERSRGRLILLMNCQDVSIDNLTIQEPPSWTIHYIYSDNISLHNLFINTYGIRNGDGIDPDSSTDSYIFNCTFDNGDDCIAIKSGKNPEGYYIGKPTKNVQITNCNFIEGHGISIGSEMSGGVSDVLIQDCKAGALLNGMQIKGTKERGGYVRNVTVVD…	GH28(137-483)	GH28	GH28	3
0182	0182_Bjer_18-Q3-R1-45_BAT3C.2_00678_Extracellular_exo-alpha-(1->5)-L-arabinofuranosidase_ArbA	MKPSVALLSSSLISLPKRHDGDTFAVISLYSVCKKLITVCRNIIFISLLFCLELHAQGLQNNTSVHDPVMIKQDSVYYIFCTGRGISCWSSTDMINWKKEKPVFDTAPLWADSIVAGFRNHIWAPDIFYLNNRYYIFYSVSAYGKNTSAIGVAVNNTLHPFAANYKWEDKGIMIRSVPGKSNFNAIDPNIIVSDSQPYLSFGSFWKGIMLVQLTNDLLRVADASAIINVASRKIFAKDTLLLNGAGNAIEAPYIFKKGNYYYLFASVDYCCKGKESTYKMIVGRADNIEGPYVDQLGKLMTEGGGSVLLKGDDKWYGVGHNAVVTIEGADYIVYHGYDAADNGKSKLRIEKLFWNSQEWPEIKR	GH43_5(65-360)	GH43	GH43_5	3
0182	0182_Bjer_18-Q3-R1-45_BAT3C.2_00681_Extracellular_exo-alpha-L-arabinofuranosidase	MKRIIWFFALVVCISISSFSQRKLTVYADKPVAAVSPTMWGVFFEDINFGADGGLYAELVKNRSFEFPTAMMGWRESRTNYQKGRVLVINKSDNSINSRFARITVNNLEGNYSLVNEGFRGMGFHKAKQYDFSIMIRSENPKDCRIKVQLLNHSGKEIGSAFIENFSNDWNTYRTTIVTSDSAQRGKLNLLFEGTVVTDIDMVSLFPHDTWKGRPGGLRNDLVQTLADLKPGFIRFPGGCIVEGKDLANRYQWKTTIGNVADRKLIMNRWNVEFPRKSAPDYYQSFGLGFYEYFLLCEDLGAEPLPILNCGMACQFNSGEVVDMKELQSYIDDALDLIEFSNGDESTKWGKLRYELGHPQPFNMKFIGVGNEQWEPQYIERYKVFEKALLSRYPQIKIV…	GH51(178-542)	GH51	GH51	3
0182	0182_Bjer_18-Q3-R1-45_BAT3C.2_01465_hypothetical_protein	MLNDGNMKDSIWKQSLSIFAFIFLISVLSATSCTKSDTPDPLPPTPGNPTFAKGADIGWLTEMESAGRKFYNSSGTEQDCIQILKNLGMNSIRLRVWVNPSGGWNGSADVVAKAVRAKNLGMLIMIDFHYSDSWADPGQQTKPAAWAAQDFTTLKNAVYNHTYDVLTALKSNGVTPEWVQVGNETNDGMLWPEGKASTNMANFAALVNKGYDAIKAVDASIKVIVHISNGHDNSLFRWIFDGLKNNSGKWDIIGMSLYPEVSTWSAMNTQCLSNINDMIARYDKPVMITEVGMSWDQAAACQSFITDLINKVKTVANNKGLGVFYWEPQSYNGWKGYTKGAFDNSGKPTVALNAFN	GH53(53-346)	GH53	GH53	3
0182	0182_Bjer_18-Q3-R1-45_BAT3C.2_01504_hypothetical_protein	MSFRLLAIVFFLFIIAINSCSKKDSNPNPTPPSVPGCASNTSPSNGTYISGNSVTVNWSSVSGATGYDVYVGTSSSPSTVVASNVSGTSYAYTIPTTATSTTYYWYVQPKNTSGGASGCVSTVTSFTYTVIQTPPAFGYYVVGYFPSYRSLAAVPDVKFKMTNVVVYAFYQVNASGTLSAPSSPSATLTDVANKARTNSSKIFLGINDGTGDGTTNFKNMAASAAGRNNFVKSVMTSVRQNNLDGVDVDWEFRSTSNGTDATFTLLMKELSDSLHRDGRYYLSCAITAGKYAGGYRDAIRSELFPYVDFFNIMAYDDFSTSVPYKHHSDYTLAQTCLNYWLTTRSMPAAKCVLGIPCYGRPSGITQSGTILTYSGILSQGGNPQLDSAVVSAGSFTNYT…	GH18(139-438)	N	GH18	2
0182	0182_Bjer_18-Q3-R1-45_BAT3C.2_01513_hypothetical_protein	MMKLFIHISVIVFLGVVACSKKSNPAVQPPAGNQPLRTVNVSTAAQLTNALEDAHPGDEIVLSDGVYSGKFVIADAADGTAAHPIVMRGGRNAVLDAGSIQTGYVLHLQANYWIIKGFTLRNGLKGLMTDGAMYNVIDGIKVQNIGEEAIHLRRHSSYNTIQYAEITNTGLKTADYGEGIYIGSAKNNWSVYTNGNPDLCDSNKVLNNKIGPGLTAECIDIKEGTTGGLIRGNTFDATGITGANGGDSWIDVKGNGYLIENNNGTNPGGIIFKDGYQVHVAVSGWGNYNEFKNNNCEVNASGFGFSIQLSGSNGTSTGNKVYTNNIVTGAVSGVANIPLSN	PL31(49-235)	N	PL31	2
0182	0182_Bjer_18-Q3-R1-45_BAT3C.2_01574_hypothetical_protein	MKKILTILSALLLITNLPAQINIIVSADGNGCYKTIQEAINSLPDSATIPSTISIKNGIYKEKLFVKKSNIVFEGESREKTVITFSIARDEWRCDHADDWGVATLNVGANDITLKNLTVINSFGFDYKNEYTVDCASDSSKKKTINIRSHQMALRTMSCTRLKAMNCHFKAFGGDTVSPWETENGMWYFKDCVMEGGVDFYCPRGWAWAENCEFITHTGTAAIWHDGSANPDSKTVLVNCSFKGFDGFSLGRYHRDAQFYLVNCVFAKNMKDARIYLVPTGNIIKWGERIYYYNCRREGGKEYKWYSNNLPLGLQVNEITVNWVFGNRWKL	CE8(23-278)	N	CE8	2
0182	0182_Bjer_18-Q3-R1-45_BAT3C.2_01576_Exo-poly-alpha-D-galacturonosidase	MKKIFLLVAICTIAIPVLSQWNKLPVVISPKFRKDTISIAKFGAVPDGYTLNTKSINDAINTVNKKGGGVVLVPAGLWLTGPVVIKSNVNLHLAQGATLLFTADKSQYPLIAANWEGLPQMRNQSPVSATNAVNIAITGKGIIDGNGDPWRAVKSDKLTASQWKKLVASGGVLSEDKKTWYPSESFLKGSKMPANPGMITPDRDAAFYESIKDFLRPNMVLFTKCKNVLLEGVIFQNSPAWCLHPLMCENLTVKNIFVKNPWYAQNGDGIDVESCKNVLIENSVFDVGDDALCMKSGRDAEGRKRGMPTENVIIRGCTVYSSHGGFVIGSEMSGGARNIYVSNCTFIGADIGLRFKTTRGRGGVVENIFIKDIYMKNIPAEAILFDMYYMAKDPVALVG…	GH28(63-459)	CE12+GH28	GH28	3
0182	0182_Bjer_18-Q3-R1-45_BAT3C.2_01583_hypothetical_protein	MKKLFLLILCSLLFDSQCFSQTGNPQQYKYVFTVAKDGTGEYTTIQDAIDAMRVYPLAPITLYIKNGVYNEKIDLPANNTDVTFIGENVDSTIITWNDYSGKGKHTTFTSYTAKISGNRFRAENITFANTAGQVGQALALYVDADKAVFKNCKFLGNQDTIFTSGETSRQYFTNCYIEGTTDFIFGPATAVFQSCTIFCKSNSFITAASTPQNRTYGFVFKDCKVVADSGVTKLFLGRPWRAYAKTVFLNCDLPKVISPEGWNNWSNPENEKKAFYAEYKNTGEGAAIDKRVKWSKQLSKKEANQYIPEIILRTVEQPEADGFLWFSNRSKPFDYTVFKENKREIIPLYTTVPNNKPVIDKETVVTKDNVTRVSKISNPTLTVFRPQKPNGKAVIICPG…	CE8(32-310)+CE10(367-615)	CE8	CE8	3
0182	0182_Bjer_18-Q3-R1-45_BAT3C.2_03005_hypothetical_protein	MRKEKISFVLVPLVVIITATASSCKKTSGETPAPPADTTTVNPQVDPPLANTIGFFMNDWEPRNFTTPTSFTNVSVPAASGVTVTIDRSNVITKIPRSFAGNNSNIWMSQIVTETSLMDHITTLHPHIIRFPGGSISDIFFWNAQPDTPPSDAPAQLVQANGTSANAGYWYGKNSASWTFSVDNYYSMLQQTGNQGMITINYGYARYSTAANPVTAAAHLAADWVRYDNGRTKYWEIGNENFGDWEAGHRINTTNNQDGQPEFITGQLYGQHFRVFADSMRKAALEKGKTIYIGAVTSESAPQTWWTNTAKTWNTGLFAGAGTYPDYYIVHNYYTNYQTNANAAEILATPETVTSTMMNYVKQSISTAGLTQKPVVLDEWNIFSQGSKQAVSHINGMHA…	GH51(116-391)	GH51	GH51	3
0182	0182_Bjer_18-Q3-R1-45_BAT3C.2_03017_Endoglucanase	MKKISVAIVLIAAFFVSLAQPVKENGQLKVRGTQLVNSKEQPVVLHGMSFGWHNLWPRFYNKGAVHELVSKWNCTVVRASMGIELNDSGYLKSPQTSIKLMRKVIDACIKEGVYVIIDWHDHNIHQPQAVEFFSMMAKQYGHQPNIIYELFNEPDYETWPEVKAYSLEVIKAIRAHDPDNIILVGSPRWDQDIHLPAADPITGYDNLMYTMHFYAGTHKQWLRDRTDEAIRKGLPVFVSECAGMEASGDGPIDHAEWKAFADWMDTRKLSWVAWSVSDKKETCSVLEPAASSKGKWKDSVIKEWGRIARQFIARYVTSGN	GH5_2(39-272)	GH5	GH5_2	3
0182	0182_Bjer_18-Q3-R1-45_BAT3C.2_03633_hypothetical_protein	MRRGKISIISTVLFVLFFCGDCSKKNTDPVPPPTPPVSVNEVDFWLTKADQSVLLEKQTGVLSFGTSSNSYNTIEVDSAQVHQSIDGFGYTLTGGSAYLINRMGNTQSAALLTEIFGNGNNSIGVSYLRVSIGASDLNESVFSYDDMPAGQTDPTLTNFSLSQDTVDVIPVLKRILAINPNIKIMGSPWSAPVWMKDNGSSIGGSLQPQYYSVYAQYFVKYIQQMKAKGITIDAITVQNEPQHGGNNPSMVMSAAQQAELVKNHLGPAFQSAGITTKIIIWDHNCDNPNYPITVLNDATARQYIDGSAFHLYAGDISALSSVKAVFPDKNLYFTEQWTGANGTFNGDLKWHTKNVIIGSMRNWSRNALEWNLASNPFYQPHTAGGCSECKGAVTIDNSS…	GH30_3(70-480)	GH30	GH30_3	3
0182	0182_Bjer_18-Q3-R1-45_BAT3C.2_03657_hypothetical_protein	MKPFFSSILYFLLLSCGKDKNTSDNNTPPTNLTVNAVVSTDNSGNVAFTASATNAVTYDFDYGNGIFQTVASGVVTYKYPASGTYTVNVIAKSAGGQTISKSVQVTVSVALSLIWSDEFDTPGAPDPAKWGYDLGAGGWGNSELQYYTNRTDNAVVSGGTLKIIAKAESYSGSNYTSARLLTKDKFSFKYGKIEARAKLPVGTGTWPAIWMLGGNISNVGWPACGEIDIMEHKGSQLNTIYGTLHYPGHSGGNANGATTVIANAATEFHKYKVEWDASTIKFFVDDVVFHTFANNTSVPFNQNFFVILNVAMGGTFGGPVDPAFSSAAMEVDYVRVYQ	GH16(115-337)	GH16	GH16	3
0182	0182_Bjer_18-Q3-R1-45_BAT3C.2_03658_Beta-glucanase	MKTYASKLSGFKFLLLSGVMLCLNSCTSSEKQPVWSDEFNYSGLPDSSKWGYDSGGHGWGNNELQYYTYADSNNAVVKDGNLIITARKQTKDSSNYTSARLISKLKGDWLYGRIEVRAKLPAGRGIWPAIWMLPTDWKYGGWPESGEIDIMENVGYMPDSVFGSVHTKAFNHVIQTQKTKGLYLTDLYSAFHVYAVDWNKDKIVFLVDDKEYFSFSNTGKGFEEWPFDKRFHLLLNVAVGGNWGGQKGIDSTITSAAMTVDYVRVYQK	GH16(35-266)	GH16	GH16	3
0182	0182_Bjer_18-Q3-R1-45_BAT3C.2_03852_Extracellular_xylan_exo-alpha-(1->2)-glucuronosidase	MKKTIVLILTVLITVCGNAENGYDLWLRYKPVANKTLLASYRSLLQQINLKGNSATMQVIKDELTRASQGMLNLTPSFNSRPKSSPGLLIGVATNIYGNGNNSFVIDSIGKEGYTISTSIAKAKQQTIITANSDIGLLYGVFHLLRLMQTEQNISYLNFSTSPKLKLRLLNHWDNLNRTVERGYAGFSLWDWHKLPGYIDKRYIDYARANASIGINGTVLTNVNANATVLTAPYLLKVKVLADVFRPYGIKIFLTARFSAPIEIGGLKTTDPKDETVQIWWKEKAKEIYSLIPDFGGFLVKANSEGQPGPQDYKRTHADGANMLADAVAPYKGIVIWRAFVYAAENPVDRHKQAYDDFVPLDGKFRNNVMVQVKNGAIDFMPREPFHPLFGAMPKTPLM…	GH67(21-690)	GH67	GH67	3
0184	0184_Bjer_18-Q3-R1-45_BAT3C.220_00130_hypothetical_protein	MRSRGIFGIFFLILSSVLASSCSEDEPVNTGDPSNLVVEVTIPVTGLGVVQIQASADNATEYRLYIGSSDQPFASNTTGTFEYDFSQSGTFEITVRAYGTSGRYISLLKQVVISEDDPVTIADGYITPMQYDGYQLVWNDEFAGNALNTQYWSYETGGVWSNNELQYYRQENTTVAEEVLTIEARKENYGGKSYTSSRLVTRNKKSFKYGRIDIRALLPEGQGIWPALWTLGDNITTEGWPKCGEIDIMEMIGGSGREKTVHGTVHWDQAGSHADYGNGYTLSSGTFADEYHVFTIIWDATRIKWYVNDVKFGEVDITPAQMSEFHLQHFFIFNVAVGGIWPGNPDATTNFPQQMKVDYIRVFQAN	GH16(138-362)	GH16	GH16	3
0184	0184_Bjer_18-Q3-R1-45_BAT3C.220_00133_Beta-glucanase	MKLLLYTILGFNLIFGRLLFGQESYQLIWSDEFDYSGAPAPEYWDYDQGDHGWGNNELQEYTNSRENSIVQDGKLIIKAIKHDGKWKSARLVTKNSVDFLYGRIEIRAKLPAGRGTWPAIWMMSTDWEYGGWPSSGEIDIMEHVGYDPGNVHATVHTEAFNGSLGTQVGDSIMVPDFATTFHTYGMEWNEDRLVFYLDDKKYFTFNNDKTGNLASWPFDKRFHLILNIAVGGNWGGSKGIDPGLSEATMEIDYVRLYRVDPAK	GH16(29-257)	GH16	N	2
0184	0184_Bjer_18-Q3-R1-45_BAT3C.220_01179_hypothetical_protein	MKSPTKSSLLLIILFICSINLNAQGYLHASGKYIYDANGQEVILRGIGTGNWFLQEGYMMKTADFAGTQHEFRQLLEETIGIGNTNTFYEAWLDNHFTRTDVDSMKAWGFNSVRVAMHYKWFTLPIEDEPVAGQDTWLEDGFVRIDSLLDWCSDNQMYLILDLHGAPGGQGHDSNISDYDDTKPSLWESPENRRKTVALWDRLASRYATEPWMGGYDLINEPNWELPNGTLLKQLYQQITTAIRAVDPNHMIIIEGNWFANDYTGLTPPWDNNMVYSFHKYWNYNTLSSIDWMRNIRNNFNVPIWLGETGENSNSWFTDLIALSEANKIGWSWWPVKKDGINNVLRVTAGQNYDNLISYWKTGSPAMTAQQAFDAVMEFAENHRIENCTVQRDVIDAMI…	GH5_46(84-338)+CBM6(423-573)+CBM6(692-811)	GH5	CBM6	3
0184	0184_Bjer_18-Q3-R1-45_BAT3C.220_03148_Endoglucanase_H	MKKILLLIVVIIVWLSANNETIAQVITAKEQCAKMGRGVNIIGYDVELWKDYSKGRFKESYFKKIKDAGFSTIRINLFAFSGMDSTYTLNPKWLETLDWAVKKGLEAGLMVILDMHEYNAMADDPIAKKEMFMSVWKQLAPRYKDQPSDVIFEVLNEPNQKLSVELWNTYLVDAIRLIRETNPNRTLIIGPGNWNGIESLPTLVLPEEDRNIIVTVHFYHPMPFTHQGAYWAKDFKDLSGIKWTGSKEEKAEIETKLKVAADWSKANDRPVFLGEFGAYDKGDMDSRARYTAHVARTAEKFGFSWAYWQFDSDFIVYDIGKEGWVMPILNALMNK	GH5_25(56-311)	GH5	N	2
0184	0184_Bjer_18-Q3-R1-45_BAT3C.220_04018_hypothetical_protein	MNKPLTILLFTAALTLHCLVSYTQNLADYVNPLIGTDSKYELSNGNTYPAIALPWGMNFWTPQTNRMGNGWCYQYDANKIRGFKQTHQPSPWINDYGAFSIFATTDSLVFDENKRESWFSHKAEVSRPYYYSVYLADYNTTVEITPTERAACFRITYPKTDKAYLIIDGFFKNSYIRVIPSERKIIGYACNAAGGVPDNFKNYFVIYADKDFEEVFGVKEGAIEAGLTEVESKHAGAVIRFKTSAGEQVQLKVASSFISPEQAELNLQREIGHNNFNQTMANAQNEWNRLLGRIQVEGGTHDQMVTFYTALYRTMLFPRRFHEYDIHNKAVHYSPYNGTICEGYLYTDNGFWDTFRAVFPFFTLMFPEMNSQMMQGLVNTYKESGWLPEWASPGHRDCM…	GH92(234-741)	GH92	GH92	3
0184	0184_Bjer_18-Q3-R1-45_BAT3C.220_04515_Trehalose_synthase/amylase_TreS	MVYQNINITMDISQLDKIKTAWNELYPTPDANQKLEILLKELEIARNNNRFNPQPDGWYKDAVVYSLYVDFFAGTFHGLSDKLDHLKELGITCLWLLPILDSPMRDAGFDIRDYRNIRAELLGLPGGTDVEIKQKAFRDFLEEAHARGIRVIFDIAMNHTSEEHAWFVESRKGPDNPYRDYYIWNKDTNKYKETRLLFKGMCPSNWEKDGDYYFFHRFFEFQPDLNYKNPDVLIEISRILLFWLSQGLDGFRADAIPYIWKEDGTDCENLPQTHTIIKIFRAVIDYVRPNTLLLAEACQPPKEVVKYFGNGDECHAGYHFPLMPMIFKSLAVGDATPVHEVLDPSVTPEIDTENQWFMFLRLHDELTLEMVTPEDRAVIHGHYCKDPRWDFRVGEGISA…	GH13_16(74-435)	GH13	GH13_16	3
0186	0186_Bjer_18-Q3-R1-45_BAT3C.235_01929_hypothetical_protein	MTPHKTDQRVKLPSNFLRFGICTTLCAAILGCSGEAETDNVPPRSTVTALALASAPSTCTQNPVNVASAWPDGRFAWGISGSFGIPADTNEETTRSVLRVFEDGVEIGPAHATHVDIRQIGMGRFSHYANVDGSNESIRLSATNGSNVKTNGKAYTYCIAMTSSAVPTVEVSVNGASSLPATGDANVNISFANGKPAKVELARDDDRQFAVWPNGALAQYYTQTPAGLEFALCLSCMTPGNHILGVKATYADGRTASASTNITIAISPVATPRVITPLTAVPSVAPITPSSIPAFPGAEGYGAAAVGGRGGRVIAVTNLNDSGPGSFRAALTATGARTVVFRVGGTIDLLSDINISGEAMSYLTVAGQTAPGGGIQTRNKTINITEGAHDIVIRYLRHR…	PL1_2(344-464)	PL1	N	2
0186	0186_Bjer_18-Q3-R1-45_BAT3C.235_03444_Amylosucrase	MYEQISHSLLNDILVELKKKTKPQNMQFFYTRLGANFYAIYSLFNTLYGEHPDSKKHILHLVETLMHQYISRPSHLKKIDLEREKDHNWFLSQKWIGMALYCNGYADNLKDMLSRLNYLQELGVNLVHIMPICDCPEGKSDGGYAVRDFCKIDSRFGTFEDFDELVANLKKRDMLLTLDVVVNHTSDQHEWAKKAREGDKAYQDYYFIFDDRSIPDIYEESMPEVFPETAPGNFTWDEAMGKWVMTVFNRYQWDLNYRNPAVFIEMLDIILFWANRGADILRLDAVAFMWKKMGSSCQNEREAHLILQLMKDCCQVTAPGVLFIAEAIVAPTEIIKYFGEDAINAKECEIAYNATFMALLWDAVATKKAILLNKGIQNIPSKLERATWLNYVRCHDDIG…	GH13_4(106-505)	GH13	GH13_4	3
0188	0188_Bjer_18-Q3-R1-45_BAT3C.293_02835_hypothetical_protein	MRKVVRILLISFFVSSVSIGQSPSEYVNPFIGTGGHGHTYPGASAPFGMIQLSPDTRLEGWDGCGGYHYSDSVIYGFSHTHLSGTGVSDYGDLLIMPFTGEDRWENGAASGNKGGYGSGFSHFLESASPGYYSVQLKDNNIRAELTTTTRCGFHKYTYPQGKNRKIIIDLEHRDKLLDSDLMFLNDSTIIGKRISEAWATNQHFYFTIKISEPPTDRRFKKNKDGKATKLILEFGAGSPQLFLKVGISFVDINGARKNLTSEMPDWNFERYKKETAEKWNSELSKISITTTSENELKIFYTALYHSYLNPNTFSDFDGRYRGMDHEIHHSDRRTQYTVFSLWDTFRSTHPLFTITQQKRTNDFINTFLNHYLQSGKLPVWELAANETNCMIGYHSVSVI…	GH92(228-702)	GH92	GH92	3
0190	0190_Bjer_18-Q3-R1-45_BAT3C.347_03285_hypothetical_protein	MSGLRRYEFSERLAEILGASRRDFRARVTMLISGGLALPGPRGPGSPPATPQYAADFLIGAMAAPQQVNMVDAIRCYRELRPTTLVEAGAPGVSLGAPERREGSGDPPELPLTVGRLCFGDALARLLDRARDRQSRAVLARELFGIWVSRGFPVAAVQLAAWSEGCRSVLTQRYELPDGGRPPAWLDPERGGAADPGLFHSVFLPASKLLEIGRLTSSSDERKPPMITIEKLDQTITKLADLARNRRYRPRWEKFLEAARAARAWSAKVEARGSRLAEVEDFGSNPGGLRMLNYVPKDLPESAPLVVVLHGCTQTAGAYDFGTGWSTLADRHGFAVLYPEQRRTNNPLRCFNWFRSEDFERDSGEALSIRQMVDNMVAEQRLDPRRVYVTGVSAGAAMT…	CE1(291-510)	CE1	CE1	3
0190	0190_Bjer_18-Q3-R1-45_BAT3C.347_03746_hypothetical_protein	MVKAVIRTMRYWFDMGVDGLRLDAIPYLCERDGTSNENLPETHAVIQQMRAVVDAHYPDRLFLAEANQWPEDVREYFGNGDECHMAYHFPLMPRMYMALAQEDRYPIVEILRQTPEIPANCQWAIFLRNHDELTLEMVTHRERDYMYNMYAADPRTRINVGIRRRLAPLLDNNRAKIQLMTALILTMPGSPILYYGDEIGMGDNIYLGDRNGVRTPMQWTPDRNAGFSRADPQKLYLPPIMDPIYGYQAVNVEAQSRNPSSLLNWVKRLIATRKSHTAFGRGDCELLNPGNRKVLAYLRSHGEESILCVANLSHSPQPVELDLSHKRGRVPVELSAQTPFPPIGDLPYLLTLPAYGFYSFRLAADAEVPSWHEDRLPRAALPVLVLVEGWQAMGRMKGD…	GH13_16(3-203)	GH13	GH13_16	3
0191	0191_Bjer_18-Q3-R1-45_BAT3C.93_02786_Alpha-amylase	MRSPAPVSRYAARLGALAAAALALVAGCTVGTGAGGTGATTRTELERDTVVNLFQWNWKSVAAECPRLAKVGYAGVQVSPAQEHAQVVNNPWWVDYQPVSYQIASRRGDRAAYAAMVQACHAVGVKIYADAVINHMAGGDSGVGWAGSAWTHYDYPGIYQTQDFHHCGIAPNDDIADYQNRAQVQTCELVNLADLDTGSDYVRGRIAAYLNDLIALGVDGFRVDAVKHMSADDVAAIMGRLSKPVERYYEVIDKGGEPISMTEYTGSGKVLVFSYGDEVGSAFQWGKIATLRNLAGGVDGTVARVFLDNHDTQRHGGAQVLTHKQPRLYALANVFMLAWPYGEPTVMSSYSFTDPDAGPASTDQSGTTKDTACGSDAWECEHRWQSTEGMVGFHNVVKG…	GH13_32(72-340)	GH13	GH13_32	3
0192	0192_Bjer_18-Q3-R1-45_BATAC.113_00269_hypothetical_protein	MKYILIFLFAYANICQAQTITVSKDGSGDFKSIQKAIESFKPSTKDKYRKIFVKNGTYNEKLWIDIVRHHLVLEGESEKGVIITFTQARDIWRCENPNDYGAATINVMASDVVFKNLTILNDYGFNAKGDSVIKCLNEAGKVNPSTVQNYALPREPGERDGEKIVRKDGHQFAFRSIPGATRLKFLHCTFRSGGGDTVSPWDVEGGMYYFNHCTIEGHVDLYCPRGNALIENSLFICHNMSAAIWHDGSAKESDKTVLKNCKFVGDQGFKLGRYHREAQMYLFDCEFSKEMADAPIYQSGDRKLNWGHRIYYKNCHREGGDFDWHKDNTSLKAKDLGFKGVFGRKW	CE8(20-320)	N	CE8	2
0192	0192_Bjer_18-Q3-R1-45_BATAC.113_00358_hypothetical_protein	MRNLAILFSFILFGFTISEPKVRIFMIGDSTMANKNPYDAPETGWGMVFGENFTDVVEIQNFALNGRSTKSFRNEGHWNKVFSQLQKGDYVFIQFGHNDQKISDTTKYADPQVAYRANLLRYIAETKSKGAIPVILTPMMRRKFDEEGKFVDQHGEYPQVVKEVAKETGVQLIDMHVLSRKLIESLGIEASKDIFMHIKPGVFRKFPKGIEDNTHLSPFGARKMAALVAEDLMTQSLPLRNWLKKSIYPETFEYQLPKINTPAFTKDTFNITKYGAKADGLFLNTEIIQNCINLASEKGGTVMIPSGLWVTGPIVLKSGVNLHLAKGCVLQFSDDRNQYPVIETTWEGNVAYRCQAPISAVKQQNIAITGQGHMDGAGQVWKQVKKSKLTETQWKKLVE…	CE12(23-232)+GH28(295-690)	CE4+CE12+GH28	CE12	3
0192	0192_Bjer_18-Q3-R1-45_BATAC.113_00644_hypothetical_protein	MKKLIYLILILFAFSAKAATVDTLDVPSAVMKKAYKAAVVLPLSYTKNQASYPVLYLLHGGGGHFRDWLTSTPDKNLVKNLADQYNLIIVMPEGETFGWYMDSPFDPNNKFETYITKEVIQKIDATYRTVKSNKGRVITGLSMGGHGAMYLSARHPELFAAAGTMSGAMDLNYTKFNINPDFAKTLKDLFEKLLGTSDVSNEVYVKNSVVNMVDAIKKNAMPITIDCGVDDFLIGGNRELHNRLLYAGVAHDYTERPGAHTWPYWENSLPFHVLFFHNVLKKNGVALSE	CE1(28-273)	CE0+CE1	N	2
0192	0192_Bjer_18-Q3-R1-45_BATAC.113_01144_Extracellular_xylan_exo-alpha-(1->2)-glucuronosidase	MRFLLSLLLSFVFFGTHADDGYRLWLKYDAIKNPALKAGYSKKLNSVFVQKTDETITVAVAELKYATLGMLGKEILETKTSASTLKLEISKLTDINPEAFEIKNIKNQIIVRGNTSKGVLYGVFELIRKMQLGESLENINVVSSPKIQLRMLNHWDNNNGTIERGYAGMSMWKWYELPERIDPRYIDYARANASIGINGTVLNNVNASARFITGEYLGKVKALADVYRPYGIKVYLSVNFASPKILGKLKTADPLDQEVQKWWKEKADEIYKVIPDFGGFLVKANSEGEPGPMDFGRTHKDGANMLAEALAPHGGLVIWRAFVYNFDPKGDRFAAAYNEFKKFDGEFLPNVIIQVKNGPIDFQVREPISPLFGAMEKTPVSIEFQLTQEYLGWATHWVY…	GH67(20-671)	GH67	GH67	3
0192	0192_Bjer_18-Q3-R1-45_BATAC.113_02694_hypothetical_protein	MFFIFACGKSDQPCSQKVWYLDLDKDGLGDKNKTYKDCEQPIGYVDNANDDNDQPVTTPMKEFPEKGYTTPKTYAGMELVWADEFEGTSLDEKYWNYETGDGCPGNCGWGNNELEYYRKENTTLKDGHLFITAKNETFNGKQYTSSRLTTQNKVNVKYGRIDIRAALPKGKGIWPALWMLGKNINTVGWPKCGEIDIMEMVGGTATDNETHGTVHWDNSGSHAQYGGSTKLPSGIFNDEFHVFSITWDQKFIKWYLDDKQFHVIDISPAGLSELQEDSFLIFNVAVGGNWPGSPDANTTFPQKMIVDYVRVFK	GH16(81-311)	GH16	GH16	3
0192	0192_Bjer_18-Q3-R1-45_BATAC.113_02844_Beta-glucanase	MKNLFIFFFLALISFNITAQTKYKKKHLVWSDEFNYQGFPDSTKWFFETKGNSYGWGNNEKQHYTSKETENAIVKDGFLHIIAKKENRENKNYTSARLSTSHKYTFTYGRIDVRAKLPEGKGTWPAIWMLGQKIDHISWPECGEIDIMEHVGYDPGKLHGTVHTKAFNHVIGTQVGKAIDIPNHYGDFHVYSIDWTKEKIDFLLDGKVYHSFKISI	GH16(30-212)	GH16	N	2
0192	0192_Bjer_18-Q3-R1-45_BATAC.113_04122_hypothetical_protein	MKLLKLLVFALSIIKLNAQINLAGTITSGGVSRTFTYHLPANNPDCDLPVLIAYHGDGGTGASFQNYAGFDALANSQNFIVVYPDATTIWGTKQWNKYADNVAGFAPSGETNAADDIQFTSDLIDFFANRYAINKNRVYATGHSGGGFFCYFLAMALGNKVAAIAPVAASLWGETAYQNAYFGNTSSIKVPIFHVHGTADNTVAFPIPNYPPATHPSWVWPEASYANLNCGIYDYTTSAFNTNVDYLTFCPSNKKVVLAAIKGWGHGWASSNSGGFDTPGEIWNFLKDFNLSTFAAATLTAPMVSPTSATISQGQSQNISASGCPANATPLWSTGERAINITATPSATTTYTVKCFDCAGSAAASSVITVGTSGGGGSPIIDTHFKIDQFGYQTNAQKI…	CE1(31-198)+GH9(489-971)	GH9	GH9	3
0195	0195_Bjer_18-Q3-R1-45_BATAC.327_01358_hypothetical_protein	MHTKTATTIALLFLSLTAFSKDYKASFFGIESNGIALNTRSIQKAIDHIHENGGGRLVFDVGRFVTGTIYMKSNVTIHLEEGAILLGSLNPFDYDRNRYWTAMIFAYDQENIGITGKGVIDGRGYQVAQNVLSMIHKGIIKDKDLKNDRPNEGLRPQNIYFKGCKNVTIQGIIIKNPASWNQQYEQCKNLLIENIAVDSKNYWNNDGIDIVDCDSVMVRNNYIDASDDAICLKSHQADFLCQNVKIINNMIRSSASGIKFGTFSIGGFKNIEIINNTVFDTYRSAITFAAVDGGIIENILVDSLRSLNTGNVIFLRIGERRPGKIGSMKNIRISNVYAEVPATKADAGYLYEGPVEDLPRNISPVSIVGLPDALIENIVLKNIEIHYPGGGNPKYAKVG…	GH28(51-394)	GH28	GH28	3
0195	0195_Bjer_18-Q3-R1-45_BATAC.327_01440_hypothetical_protein	MKRFLLFNLLIINCLIVPETANAAYVDTLEIFSASMRKNIKCLVVAPENYRATGQPYPVLYLLHGYSGNFAGWLSDAPQLRQHADNYQMIIVCPDGGYDSWYLDSPVDTTVRYETYIAKEVVGFIDYYYNTRREREGRAIAGLSMGGHGAITLGIKYIDIFGAAGSMAGGLDLRPFKINYWDLKGVLGEPLIHWKNWEAASAVNFVPRLKGRDLPMIIDCGLDDFFLETNREMHRRLLEADIPHEYTERPGEHNSEYWGSAVDFQVLFFHKFFEER	CE1(33-263)	CE0+CE1	N	2
0195	0195_Bjer_18-Q3-R1-45_BATAC.327_01692_hypothetical_protein	MKSIVAFLFAFSFTQIFAQIPLTADKRIHVDQFGYLPGASKVAVIASPQIGYNAPSNLNPSTKYRVKRSHDHVTVFEANITPWGGGSTHSQSGDKAWWFDFSALTTNGYYFLYDSLNNLRSTSFTISDCAYAEALYHGFRTFYYQRCGAGKTLPFAEADWADAQPCHRGNLQDENCYSILNPVPATAKDLHGGWHDAGDYNKYVTFTYGTLMDLLLAYEENSAIWGDDFGIPESGNGVPDLLDEIKYELDWLLRMQQSNGSVLCVVGVQNFASASPPSADQARRYYGPATTAATLSVATTFALAARQFQTIPSMAAFATTLQTAAINAWNWAEANPNVTYYNSGNIAAGENEPDTYNRDMRKLAASCFLFGLTGTVSYRNYFDNNYLNAHLLQWSYAYL…	GH9(131-612)	GH9	GH9	3
0195	0195_Bjer_18-Q3-R1-45_BATAC.327_04345_hypothetical_protein	MTFLRITTALLLSGLFFFAACKKDPDPAQPSLPSISIADLSELEGAVNGSVSVKVTLSAASSNNVLVNFATIDSTAKAGSDYVGKTDGELIFLAGETEKNIVVQIKGDGVLEPDERFIVLLLNPVNATLSRERATVILRNDDADNPFNIPATGYSTPETYPGKTLVWQDEFSGSSLNLNDWTFEIGAGGWGNNELQYYRPENTFFSAGNLIIEARQEGFGGSAYTSSRLITKGKKEFKFGRIDIRAALPEGQGIWPALWMLGGNISTVNWPACGEIDIMELIGSQPNRVHGTIHYGANTSEHQYIGNSKALAGTAKFIDEFHVFSIIWEQDKITWLLDDVQFYQITPTDVAPAAYPFNNDFFFIFNVAVGGQWPGNPDGSTNFPQRMIVDYVRVFQ	GH16(167-394)	GH16	N	2
0195	0195_Bjer_18-Q3-R1-45_BATAC.327_04346_Beta-glucanase	MCSAQYIRGALERKLVWQDEFNRSGLPDSTKWGYDLGSGCPNLCGWGNNELQYYTAHRSENARVENGLLLIEARREKWLENKNYTSARLVSKNKGDWKYGRMEARIKCPGGRGTWAAFWMLPTEWKYGGWPHSGEVDIMEHIGFKSDTVYATAHTAAFTNTKGTENTRGFFLPDTESAFHVYAVEWRPDRMDFFVDDVRYNTFLNQNKTSSEWPFDQSFHLILNLAVGGNWGAMKGVDETIWPRRMEVDYVRVYTF	GH16(17-254)	GH16	N	2
0196	0196_Bjer_18-Q3-R1-45_BATAC.331_01000_hypothetical_protein	MMQSKFKLYFLVSILSSIFSIHSIFSQEDLVQIRPFGTNPGNLKLMFYDPGNITEKAPLVVVLHGCTQMAKSCAEQSGWNKLAKMHQFYVLYPEQIIINNPENCFNWYRASDQSRDKGEPASIMQMITHLKKNKNIDSTKIYVIGLSAGGAMSSIMMAAFPEVFDKGGVMAGGPYKSAESVMKAGTSMVGMVSKSPEDWGDLVRKENPNYKGKYPELIIFHGGIDPVVSTNNSNQLIKQWTNIHNADYEEDEHYERFRNDEDIECTIYKNNQQEEIVRYYRIRGIGHALPIDTGSCSTQGGKTGLFAINKGFHSTFWAAQFFGLIKTPYQITGETIVKPKTTNLTYSVPFHQGSKYLWNMPAGMWISNGKYTNSITVDIDYQSGYVEVTETDANGCKLE…	CE1(44-257)	CE1	N	2
0197	0197_Bjer_18-Q3-R1-45_BATAC.43_03529_hypothetical_protein	MYKILATAFILLSSLAFSQIPNPALVGYWQNWNDANAPYSQLDLVDSRYNIIEVSFAVPQAGTDYKMEFIPDQVSQSTLITQIQALQSQGKKVLISMGGATAPISLSNSSERDTFVSTMNNIINTYGFDGIDIDFEGSSLSTTGGTISAPVDAPIINLIDAVKQIMSDYYVSHNKKLLLTMAPETAFVHGGQSAYGGIWGAYLPVIDALRDSLDILQVQLYNSGSMYGIDGNIYSQGTADFIIAMTEAVIQGFNTGGGSFIGLPANKIAIGLPACPSAAGGGYTNVDTVKAAMDYLRGTGTKPGTYTLLQSGGYPTLLGMMTWSINWDAVSTCGSTYEYADNFDVIFNTPTNTQSIDTKKSFTIYPNPANDKIYISSTINGNDNRLLKIYNSIGENVLS…	GH18(25-359)	GH18	N	2
0198	0198_Bjer_18-Q3-R1-45_BATAC.444_01512_hypothetical_protein	MTNTVVYAFFGVNASGTLSAPTSPSTTITALAAKAKANNAKILIGINDGTGDGKTNFKSMAATAVGRNNFIKDVMSKVRQYNLDGVDMDWEFPSTSDGTDATFTLMMKELSDSLHRDGRYYLTCAITAGKYAGGIRDAIRNELFPYVDFFNVMAYDDFSTTTPYRHHSDYALAQTCLNYWLTTRGMPASKCVLGIPAYGRPAGITQSGTIKTYKDILTAGGNSQYDSAVVSATGFPSYTVYYNGQYTTKRKAKLAKDIANGVMFWEKWQDAQDGNSLLKAACDTVGRSY	GH18(4-277)	N	GH18	2
0198	0198_Bjer_18-Q3-R1-45_BATAC.444_02200_hypothetical_protein	MLSKFSSKANAVIDLDGTLAFIHPESGEGDDSKRISAGTYWFGYSKTENPDIWKQAAPLTHVGKHNPPTLFINSAVDRMHAGREDFIAILNQHNIYSEVKTLKGSPHTFLLFNPWFDTTVAYMDQFIRKIFHVQKKAEKEITVAQGGSGDFRTVQEALNAVPVNNKKPVTIFIKKGIYKEKLYLDSSKQFVSLVGEDKFNTVLTYNDHTGKISPKGDTINTQTSWSFLIKADNFTATDITFQNDAGFTAGQAVAVESDGDKAVFKNCRFIGFQDVLFTNNEKSRQYYENCYIEGTTDFIFGSATVWFEKTHIHSKKNSHITAASTPKEKEFGYIFNNCKLTGDTSLHSVSLGRPWRTYAHTVYMNTYIGPHIKAEGWSNWNNTDNDKTTRYAEYKNYGP…	CE8(141-428)	CE8	CE8	3
0199	0199_Bjer_18-Q3-R1-45_BATAC.458_00262_Endoglucanase	MTVASCMSRRHVLRLLHLAGGFALPGLGLAADAPASGALWPAWNSFRAQFVSEGGRVIDSGSTRSQTFSEGQGYALFFALVANDRAGFEKILRWTEDNLCQGDITAHLPAWLWGKKDDNDWGVIDSNSASDADLWIAYSLGEAGRLWKDRRYQALSSLLGARVLREETADLPGLGLSLLPAPKGFTPAPDRWRLNPSYMPLQLMRWFAQYGREPGWKPLLASALKITIGSAPKGFVPDWVIYDARQGFVPDVGGEEKGQGAYNAIRVYLWAGMLHPDTPERKALLQALLPMAHYVRDQGYPPESIDIASGQAARSGPSGFSAALLPFLEAQKDEATLQTQLTRLQARPVRADAYYEQALGLFALGWRDGFYRFGADGRLLPRWSRE	GH8(40-366)	GH8	GH8	3
0199	0199_Bjer_18-Q3-R1-45_BATAC.458_00450_Amylosucrase	MYEQASHAMLNDILREIKPEIGDFRLRHFYTRLGANFYSIHSLFRLLYGDRLDFKAQMVSLVETLALRYMERVPDLRKSDLARERDYNWFLSQKWVGMALYCDRFAGDLKGLRAKLPYLQDLGINMVHIMPILDCPPDHADGGYAVRDYFKVDARYGTTEDVEALGMTLKKRDMLLVLDVVVNHTSNEHEWAQRAQRGEKKYQDYYYVFDDRDMPDTFEETMPEVFPDTAPGNFTWDEAMGKWVMTVFNHYQWDLNYRNPAVLVEMIDIILFWANKGADVLRLDAVAFLWKKIGSTCQNEREAHLLLQLMKDCCQVTAPGVLFIAEAIVAPSEVGKYFGEDAINAKECEIAYNATFMSLLWDGVATKNAVLLNQGIRHLPVKLDRATWLNYVRCHDDIG…	GH13_4(106-505)	GH13	GH13_4	3
0200	0200_Bjer_18-Q3-R1-45_BATAC.496_02913_hypothetical_protein	MKTISFKYFLLFGVLLTSSGIFISSCSEDDDGQPDAQNLPKMTFQDYTLEEADIDQTLTIDLTLEGTGTANGVVSFLAAGGTAESGIDYEIKTSSPLVFTEGETAKSITLLLKGDEVIETKETIELSFFNPKNITVPVQKLIITLKDDDDNAAGLTIPSGGYTTPTEYPGMTLEWADEFNGTTLNTNWWSFETGDGCPNNCGWGNNELQYYREDNTTLVDGNLVITAKKQSFANRDYTSSRLVTKGKKVFKYGRIDIRAALPKGKGIWPALWMLGSNIDVVGWPACGEIDIMELTGDLPNRVLGTVHFGNNVANHQYKGTSYYLPGNNNFQDEFHVFSINWQADKIEYLVDDVPFYTVTPATTGSAIYPFNKNFFFIFNIAVGGNLPGNPDGSTPMPQR…	GH16(175-407)	GH16	N	2
0200	0200_Bjer_18-Q3-R1-45_BATAC.496_02914_Beta-glucanase	MSMKNITKLILGFIFITMNTSHLLAQGGRMWKEMIWSDEFDGTGLPDSSKWAYDVGNGCPQVCGWGNNELQYYTSADILNTRQEAGHLVIEARATGQADRPYTSARITTKNKASWKYGYVEARIKVPKGRGVWPAFWMLPEEWKYGGWPASGEIDIMEYVGFEPDSVYGTLHCQDHNHINGTQVGKALFAADLGDEFHTYGMYWDDRIMYFYFDGQPYLKFKNNQKGYTSWPFDQNFYAIFNVAVGGNWGGKKGVDPAIWPQKMYVDYIRVYQIIKDF	GH16(36-272)	GH16	N	2
0206	0206_Bjer_18-Q3-R1-45_MAXAC.024_03562_hypothetical_protein	MRFKIILLNLFFLFLLPSFGQITIIDTIESGGLERNYRLYIPTAYDGSEPVPLVLNLHGYTSDAFGQDLYANFRVIADTANFLIVLPNGTLDGFGQRYWNCFTEPGIGVDDVAFLSDLIDSISANYNVDANRIYSTGMSNGGFMSHALACELSNKIAAIASVAGSIDEDRLPACDPQHPMPVMQIHGTEDETVPFDGSFDFIPVESVIDYWTNFNNCDEAAEFTAIEDVVPSDSCTAEHFVYGGCNKNINVELYKIIDGGHTWPGTALTFLGVTNLDINACKEIWYFFSRYRLDELTSVQPDLTSPKNNIIIQPNPASELININISNNELINSIILYDIKGRKILTLENLQILNYTLQINDYANGTYFIQVIGKEFNSTVSFIKE	CE1(33-205)	CE1	N	2
0206	0206_Bjer_18-Q3-R1-45_MAXAC.024_03747_hypothetical_protein	MYFVILFTLLVNGFTACKKEIISDPNTDYFQLNYIHFGTYVVNLNSGASNINAPIDQPIVLSFSIPLDITSINAISLTGPDGAVDLNESFLDENKTISFSHLPLENNASYTLDITQNLTGVGGEIFKGFSVTLQTQAGTLMITSLIIDGKDLLSESRTTNVNREPETIITFNHPVDPATVNSAAAAIARPGFNEPLEFDLSDDKTILTINTSSTLVHFQKYTFTLSNNLHAENDIYIFNGFSDNFYTEIDSTPKFPIVSDDELLTIVQQQTFKYFWDFGHPVSGLSAERNTTPNVVTIGGSGFGVMSIIVAMDRNFISRSEGVTRLNTIVDFLTTADRFHGVWPHWMNGNTGEVIPFSPNDNGADLVETSYLIQGLLCVRQYLNGADPFENALKGKINT…	GH144(258-657)	N	GH144	2
0207	0207_Bjer_18-Q3-R1-45_MAXAC.033_01018_Beta-mannanase/endoglucanase_A	MRSEVASALLVLSLAVATPVQAATVSVQVDLQSDHRPLNPLIFGVSGAPDLSHLAYPLIRRGGNSTTRYNWQADVHNTAADWFYMNIPDGNGTPAGSSLEGLVASTLAAGSQPLLTLSTIGWIPKPVQQKRWGFSVAKYGAQLVTECSYFGSSPPSWCTADAGNGRCNPAQNQTGFCNAAGYIIGNDPLDTSDISTAQTQANWVAHLQQRFGTAANGGVRYYALDNEPMLWNSTHRDVHPAPLTYDEIWQRTVTYASAIKAQDPAAKILGPVTWGYCDLFGSAADNCLDGDDRAAHGGTPFVQWYLQQVCSYQAAHGVRLVDYLDLHYYPQGDGVVDFSDPPNGSETAIIAARRLRSLKELNDSAWDSESWLSDLGNSAPWHYSRPNLIPRVRALIDAS…	GH44(22-449)	N	CBM8	2
0209	0209_Bjer_18-Q3-R1-45_MAXAC.058_sub_00150_hypothetical_protein	MKTRPTWLTVTNCALQLNSNKPVAEVSFFSIANRLKTIIFLLLTLTTSFYSAGVFASKYYISPTGNDNNTGTITSPFFNLNKAWTKVLSGDTIYVRGGTYNYTVVQRIQNKSGTASSPIRVLAYPNEKPVFSFGLGNFTASTIAVATGWSSYLHIRGLRITKLPQVSDCNIGFMLATSTNNCTIENCEIDRIGGYGLTISSSCDNNLILNCDSHHNEDPISATPYDGSNGFGMTNNTTSDNNIFRGCRAWFNSDDGFDFFGSNTYVTLDNCWSFLNGYSPVNMSHTGNGSGFKLGPNTNGVITTQLRKLTNCLAYDNYLNGFDENFNSNGLNHFPSTLYNCTAFRNNGCGFYYQKFSDAHILKNNSAYLNGTNASVNVASVNQYNTWNGGVTLNGADFL…	PL9(55-434)	PL9	N	2
0209	0209_Bjer_18-Q3-R1-45_MAXAC.058_sub_00501_hypothetical_protein	MKNIALILSALLIGGVLFLSCKKESEAPPVIPKLVAEDVVVTEGNIDGKKALITVDLSEATTVDVSLNWSTEDATAKAGEDFVAVTDQPLIFLAGEVSKVIEISILSDTYLELDGAFVVKFSNLQNTTMLIPQVKVTIEDDDNYVPLQDADGYITPDNYPGMSLIWSDEFDDATLNTSSWNYEIGGGGWGNNELEIYTDLPANSNLQNGFLTITALKNPYNGNYTSARLTTKGKEEFTYGRIDIRAKMPIGQGIWPALWMLGGNISSVGWPACGEIDIMEYLGHESDKVHGTIHYNDGGHKYIGGSYKVNQSENYHDKFHVFTILWQENSIEWFVDYKRYYTVTPSTIKYDAFRLPQFFIFNVAVGGNWPGNPNASTVFPQSMIVDYVRVFQ	GH16(166-390)	GH16	N	2
0209	0209_Bjer_18-Q3-R1-45_MAXAC.058_sub_00683_Trehalose_synthase/amylase_TreS	MLQREVLFDIWGDLYPDVSSRILENYLHTLHPYPKESNHNGEHLDWYKDAIVYSLYVDLFNHDFQGITEKLDYIHDLGVNCLWLLPILDSPMRDAGFDISDYFSIRNELLGPNDKNQYKIFGQLLKEAHNRGIKVIFDIAMNHTSDQHYWFKEARKSKSNPYRNYYIWGTDPSSYDKARIIFKGIEKSNWEFCDGEYYFHRFFNFQPDLNYRNPEVLLSMCQALLFWQDIGVDGFRVDAIPYIWKEEGTECENLPQTHLIVKFLRAILDYMKPGSLLLAEACQQPAKVVEYMGNGDECHAAYHFPLMPRMFKAIAQQSGNPIQEILSPAVTPTLPPNGQWFTFLRCHDELSLELVYVTEEERKFIHENYCLDPKWDFRLGEGISARLSELLNRDPRKIH…	GH13_16(63-421)	GH13	GH13_16	3
0209	0209_Bjer_18-Q3-R1-45_MAXAC.058_sub_04099_hypothetical_protein	MKNLLILLILFSWFGCSTAAKQQKVYRSDRLPKPDTTWIFTPASYASNPEKLYPVVYLLHGWSGSYQQWDDIMGCQDYADKYDFILVCPDGLYDSWYLNSPVLPNSQYADFFFKELMPGINKDYRTDTKNIFITGLSMGGHGALYLFSLHPEMFCSAGSLSGGVDLSDCADSYGIPRLLGLKNDASDKAILNKFSVEYNLESIQKSGKEFIFSCGTGDFFYDINNQLRISCDKLGIKATYVSAPGGHDYNFWRTHIKSHILFFSERIVK	CE1(34-262)	CE0+CE1	N	2
0210	0210_Bjer_18-Q3-R1-45_MAXAC.065_01535_hypothetical_protein	MLSGHYIEFTVCIIIPKLIGLNLQSNKMILISMTNTTNIFLKKPLIFLFITGLFFCFKKAASQIPNPVLIGYFHNWQDASAPYIQLDQIDPRYKLIDVAFAIPQAGTDYKMQFVPDQVTIPTFIAQIQTLHTQGRKVIISLGGATAPITLNNTLERDTFVNTITNIINTYGFDGIDIDFEGSSLLVTGGTISNPIDQPIIHLINAVKQIMANYQALNNQKMILTMAPETAFVQGGQSGYGSIWGAYLPVIDALRDSLDILHVQLYNSGSMFGIDNNIYQQGTADFIVAMCEAVIQGFNTTGGYFNGLPASKIAAGLPACPSAAGGGYCNPDTVKAAINYLRGTGNAPGAYQLSNALGYPTFRGLMTWSINWDATPLCGSTYEFANNYTSIYGLPLPAAL…	GH18(68-344)	GH18	N	2
0211	0211_Bjer_18-Q3-R1-45_MAXAC.089_02013_hypothetical_protein	MDRSLTASLFCVVSLALASGCAPVEDGSDSTSSTSTSAVTVRACPEPVTLDGRGDPRNAAGQIRNCWPGEAKCFCDSDSDCYSLEGYVACTPVRATTATTTTATTTTATTTTRDAGVTDSGVRDSGVRDSGVRDSGTATATDSGVRDSGTVTATDSGVRDSGTATAAPAPAPAPAPAPVTGTTTPSTGLRAFPGAEGYGASATGGRGGRVIYVTNLNASGPGSFQDAVQQTGPRYILFKVSGVINGDVQMNSGDVTIAGQTSPGGITVRGLHTTEATYCDQQCGANARGIQNFIVRHLRSRPASGSFPDGLRLRYARNGVIDHLSMGNAEDEAVEISYTNNITIQDSVFAETIGGHAQYGGMLINYTNPAAGYALDNLTIVRNVWNRIQGRYPEFSRES…	PL1_2(241-423)	N	PL1_2	2
0211	0211_Bjer_18-Q3-R1-45_MAXAC.089_05293_hypothetical_protein	MQRHTTLTALAALTLVAAAGCAPVEGDDPASSSTQTLRATTCPESVTSDGRDPRNAAGQIRYCWPGEARCFCDTDGDCYAEEGHVACAPLLTPPALTSPTAPSAVGSVRDSGVVVRPADAGTAPTPTADAGRAPTPMADAGRAPTPTADAGRAPTPTPTADAGRTPTPTPTPTPTPTPTPTPTADAGTAPPRTPTPSPAPAPAPAPAPAPAPATGTTTPSSGLRAFPGAEGFGATATGGRGGRVIYVTNLNTSGPGSFQDAVQQTGPRYILFKVSGVINGDVQMNNGDVTIAGQTSPGGITVRGLHTTEASYCDQQCGANARIQNFIVRHLRSRPASGSFPDGLRLRYARNGVIDHLSMGNAEDEAVEISYTNNLTIQDSVFAETIGGHAQYGGMLINY…	PL1_2(275-456)	PL1	N	2
0212	0212_Bjer_18-Q3-R1-45_MAXAC.090_02540_Alpha-amylase	MRDVILHAFNWRYADILDNLEGIRQAGYGAILIPPPLYSDPDGQEWWQRYQPKDYRVLLSYLGGKKELAALIAACHGREPKVCVYADLVLNHMANEARDDRFDFPGQAELERYRRQPDVYEENRLYGDLGTGLFTVLDFNHAGEIEGGEWADREAVQLQNLSGLPDLRDSAWVLEQQHLLVDALVEMGFDGFRVDAIKHITERMIDNIADRPEVRSKFWFGEVLAGSELDERVFLGPFLRETWMSAYDFPLFATIREAFGPGGSLRALVNPASDGNALPWDRAVTFVVNHDIPHNEVFRPWLLDHQDEHLAHAFILGRDGGVPLVYSDHNESPHAADRDRWLDAWKRPDLAAMVRFHNAVHGTSMDVLHASDTLLVFRRGERGIVAINKAGFGQWAEFG…	GH13_27(15-326)	N	GH13_27	2
0212	0212_Bjer_18-Q3-R1-45_MAXAC.090_03943_Beta-glucanase	MSRAHGLIVAALVALAAAPGCGEETEPPVYGLIWQDEFDGPAGQLPDANKWRFDLGTDWGNLQLEYDTNRAENCSLDGLGNLAITAREEEYQNQSYTSARIKTKGLFEQARGRFEARIKLPIGQGIWPAFWLLGNDIDQVGWPQCGEIDVMEYRGQNPRTLVGSIHGPGYSGNGAITQTHTLAQGGFNLGFHVFAIDWDETSITWSVDGYVYHRATPADLPGGAAWVFNHPHFIILNVAVGGRWVGSPDASTVFPQVMLVDYVRVYGEMP	GH16(34-266)	GH16	N	2
0212	0212_Bjer_18-Q3-R1-45_MAXAC.090_04097_hypothetical_protein	MKRHSLSTLLCVTALAILAMAGATTRAVASWSLVWADEFNGTSLDAANWTPDVGNGCPDLCGWGNNELQYYRSQNVAVTGGNLVLTTRAESYGGSAFTSGKVHTRDKHAFLYGRVEMRAKLPTGGGMWPAFWMMPQDNAYGGWASSGEIDIMESANGTTSVGGALHYGGTYPANTSTSSSYSLGGANFADAFHTYAVEWEPDTIRWYVDGVLFMTRTSAQWYSNAVPGNARAPFDQPFYIILNAAVGGWYTGCTSTACVTASLPQQYLIDYVRVYEDILNAEPVVTITAPAPAATLPAGDITITATASDADGTVDLVEFYNGATLLGTDATAPYEYTWTSVAAGCYALGVRAIDNLGGSGSAAVDVTVGAGCGQAAYTGNPIILPSRIQAEDYDVGGTG…	GH16(35-275)+CBM6(390-526)	GH16	N	2
0212	0212_Bjer_18-Q3-R1-45_MAXAC.090_04186_hypothetical_protein	MTASGRLVATIAIVLLLAVPGLATPLAVYDDQLRNGFEDWSWASHNLGQAAVVHSGLVAISMEPANWSGLYFNRSSGIDVSVYGSLEVWVHGGSTGGQQLSFSVYGYGSVLATAAFAPFVAGGSIPAGAWAKATIPFAALGISSGSIDGLVLMADGVAAQPTVYFDDLVLLDTGAPQAVAIAVDPTADRRPINPLIYGVNFGTTAEFAALPYPLRRWGGNGTTRYNYLADVSNRASDWFYMNIPEGDGTDLPDDSTANLWLDETLQAGAEAILTVPMIGWTPRDRQRRWGFSVAKYGAQQATEASTLGFGNDDAGNGILLGGTRITGNDPLDTSMAIGSSFVSGWVQHLTGRHGAADDGGVNFYALDNEPGLWHETHRDVHPQPVTYDELWTRTLDYAT…	CBM8(27-169)+GH44(177-684)	GH44	CBM8	3
0217	0217_Bjer_18-Q3-R1-45_MAXAC.115_03268_hypothetical_protein	MLRTVLTFLAATTLLALHAQSPALMGYWHNWNDVGAPYVQLDQIDPRYNVIEVAFAEPVAGSTYVVEFVPEFEVPADFIAQVAAQKALGKKVVISLGGANATIQLNSDQERDWFIGHVMYLFSVYGFNGLDLDLEGSSVAISGGTIAAPVDSTVIRLIHAVKEVMVQYRTLTGEKLFLTMAPETAYVQGGQSAFGGIWGAYLPIIDALRDSLDILQVQLYNSGSMYGIDGGIYNQGTADFIVSQTEAVIQGFNTIGGFFDGLAPEKVAVALPACASAAGGGYTDTATVRAAMDYLLGEGPQPGSYTLMQAGGYPGLRGMMTWSINWDAVSACDGAYSYAENFERIFEDVSTGDQETPLATNALSPNPVLDVLHLGSPVRGAITIRDLSGRLVQREEGIG…	GH18(24-332)	GH18	N	2
0220	0220_Bjer_18-Q3-R1-45_MAXAC.202_00024_Beta-glucanase	MKRKFLSILSTIFFLIIFCFTANAQNKKGWKLIWQDEFNYTGLPDATKWGYEVGHIRNNEQQYYTRAKKENVWVSNGVLIITGRKENYKNENYKNESTDWRYKDSIAQYTSASINTLGKAAWKYGRIEVKAKLPTGGGIWPAIWMLGANRSIVGWPICGEIDIMEFIGNHPADIYSTIHFPDSIKTSRSSGSKINDSTVSNRFHIYTLEWDKQKMDIWFDKIKIHSFVIDSAGSYAANTFRKPFYLLINLAMGANWPGPIDDNVLPQQYLIDYVRVYQKK	GH16(34-277)	GH16	N	2
0221	0221_Bjer_18-Q3-R1-45_MAXAC.214_03452_hypothetical_protein	MISFIFIFLLTFIGCEKTTENDLSQPSNLTLDIVIAGKSDQYPNGDGSGLIKVTAKAENAKNYKFLIGEEVIESEDGKIEYTFNKKGLNEYTIHVSAYNQNKFVSQEKKFVIYVVSKLVWSDEFDKGIIDLSKWEHEVNGDGGGNNELQYYTDSQKNSFVQNGKLIIKAINEKFENKDYTSARLRSKFKGDWLYGKIEVSAKVPTGLGTWPAIWMLPTDWVYGGWPKSGEIDIMEHVGYDPNIIHGSIHTNAYNHIMGTQKSAKLSIPTATSDFHIYAIDWFEDHIDFYIDNNKYFTFLNENKSWSTWPFDKKFHLILNLAVGGNWGGVKGVNPADFPAQMEIDYVRVYQ	GH16(120-349)	GH16	N	2
0221	0221_Bjer_18-Q3-R1-45_MAXAC.214_03890_Beta-glucanase	MKSIKLIENKSIHFAMFALFIVSMLITGCQKDEIQKLEQRNWQLTWSDEFDGPAGQLPDGSKWNFDLGTGQNGWGNQELQSYTNKPQNVSVDGKGNLVLTAIRSGDSYTSARINTKGLFSQKYGRFEARLKTTHGPGVWPAFWMLGSNIDSTPWPQCGEIDIMEQRGQQPSITYGTLHGPGYSGGNSIGKPYSLASGRFDTDYHIYAVEWGEDYIDFFVDNYLFQRLTPEKLTGEWVYNQPFYILLNVAVGGNFVGFPTSGTPFPQSMYVDYVKVYKQN	GH16(46-276)	GH16	GH16	3
0222	0222_Bjer_18-Q3-R1-45_MAXAC.222_00096_hypothetical_protein	MKYIIKTILAILMFSNILVAQQFYDVTKYGAKKDSSTKATLALKKAIEAATKAGGGTVYFPAGKYLTGPIHLQSNITIFIDAGAELHFSDDFDDYLPMVESRYEGVDVKNFSPLFYAYNAENIAIVGRGIIEGHGSKWWDFVEGYKIDQPRSKWQLIFDKENKDILLPDNPKQMKRGFLRPPFIQPMYCKNVLIQGITIRNSPFWTINPQFCDNVTVHAVTIQNPQRNAPNTDGINPESCSNVHISDCHISVGDDCITIKSGKICPAVPRLCRLKIILLQIVLCWPVMAVWSLAVK	GH28(49-263)	N	GH28	2
0222	0222_Bjer_18-Q3-R1-45_MAXAC.222_00114_Extracellular_exo-alpha-L-arabinofuranosidase	MFLILLVSAFAANAQNHTFSIQVNKPGVSISPNMYGLFFEDINLGADGGIYAELIKNRSFEFFKPLMGWQVTQKPFREGSVVVLNRGSQFKTNPRFLRLSLNNINQETMSLTNEGFRGMGIKKGLRYDLSFLYKTNEAGIKIRASLLNSNNKEIGSAIITPVPNEGWETYSISFNATDTALKGAFKLSFEGNGIIDLDMISLFPADTWKGRPGGLRADMIQMLADMKPGFVRFPGGCVVEGFDIAQRYQWKNTIGPIESRPTLINRWNFEFAHRPAPDYFQSFGLGFFEYFQICEDIGAAPLPILNCGMACQFNSAELVPLSELQPYVQDALDLVEFANGNVHSKWGKIRSDMGHPQPFNLKMMGIGNENWGPQYIERFKIFQKALKEKYPEIKLIGSS…	GH51(195-533)	GH51	GH51	3
0222	0222_Bjer_18-Q3-R1-45_MAXAC.222_00321_hypothetical_protein	MKKIFIFYLTLFAFLNFNAQCNKKGNGGSKPPEPPAGVNEADLWLTKANQTILLQKQDKVVSFGNINNAFPNVDVDETKTYQTIDGFGYTLTGGSAMLINLMDAAAKNNLLNELFGTGEGKIGVSYLRLSMGASDLDASVFSYNDLPPGQTDVSQNNFSIAPDRTHLIPVLKSILAINPSIKIIATPWSPPTWMKDNNNTIGGSLKPEYYNSYATYFVKYIQAMKAEGINITAITPQNEPLHPGNNPSMYMTAVQQRDFIKNSLGPTFQAAGITTKIVVYDHNLDRPDYPTTIYDDADAAKYVDGAAFHLYAGDVSVMGNLHNAFPNKNLYFTEQWTGSSGTFDGDLQWHIKNVIIGTMRNWSKTALEWNLANDPSYGPHTPGGCTQCKGALTISGSGY…	GH30_3(71-479)	GH30	GH30_3	3
0222	0222_Bjer_18-Q3-R1-45_MAXAC.222_00633_Exo-poly-alpha-D-galacturonosidase	MVKKGSFSLIFVLVASVLFAQQNWVLPHVAQTKFKTTTYNIKNYGAVPDGYFLNTKNIQKAIDDCSAKGGGVVFVPGGLWLTGPIVLKNNVNLNLAVGATLLFTADKGQYPLIKANWEGFPQMRNQSPISAENATNIAITGKGIIDGNGDVWRAVKKEKLTESQWKKLVASGGVLSENKKSWMPSESYAKGDSEKDPGKIESGKDDAYYQSVKDFLRPNLLVFTNCDKILLDGVTFQNSPAWCLHPLMSKNITIKNISVKNPWYGQNGDGIDLESCSNVLIENSVLDVGDDGLCIKSGRDADGRARAMPSKDIIIRGCTVYASHGGFVIGSEMSGGANNIYVSNCTFIGSDIGLRFKTTRGRGGVVENIFIKDIYMKDIPGDAILFDMYYAAKDPVSLE…	GH28(63-460)	CE12+GH28	GH28	3
0222	0222_Bjer_18-Q3-R1-45_MAXAC.222_01625_Extracellular_endo-alpha-(1->5)-L-arabinanase	MKKIFLHIMIGCIVVVGISSCSKNSFDSQPLTETDPGIFAPKPFNINNINDTYGNIASYAFTAQWGSYNLHDPSIMKEGDWYYCFSTDVAYGQPLKPGIMVRRSKDLVDWEFRGWAIGGLPQQAVNYIKSINSTYIANDGIWAPYIMKVGSEFRLYYSLASNGFRVSAIGLLTATSLDGPWTEKGLAVTSKTVGAGTNAIDPTIVVTPTGEQYMYYGSAWDGLFVVKLNPSTGLAQTPGDLGTRIVRRGKTNGVYNGNLEAPEIIYNATQKKYYLFVSYDWIDTKYNVRVFRADNPTGPFVDWNGENADVQSDHADQIVLGPYAFKGHAGWQGTGHCTVFKNEKNEYFMASQGRPAVDKFFMDMHVRKMFWAENGWPMVSPERYANVPQTPVTRDELVG…	GH43_4(69-377)	GH43	GH43_4	3
0222	0222_Bjer_18-Q3-R1-45_MAXAC.222_01868_hypothetical_protein	MFNFLQVFYLLTFITLLSCSHKSSGIKDPPIKPPVNPPVQNPVQETAYAFPGAEGFGKNATGGRGGAVMEVANLNDAGTGSLRAAVAGSLPKIVVFRVSGTIRLLSKLQIGANTTIAGQTAPGDGICLSDHPVVISGDNVVVRFMRFRMGDRYQNKGMVDGSGSDDAFGNLGNNNLMIDHCSVSWSSDEALTIYRGDNVTIQWCFITEPLNYSYHFEAGDTDYEQHGYGGIWGSKHGSFHHNLFAHCKSRTPRFAGVSTYNPAIAGIEIADFRNNVIYNWGINNVYGGEGGYYNMVNNYFKSGPSTTSRKYQVVAIDSSAQYPYAQYFLSGNYVAGSPANTANNWLSVFMKSGKLADTVKSKVATPFSVENITLHSAEQAYTLVLQKAGCVRPNRDTLD…	PL1_2(99-300)	CE8+PL1	CE8	3
0222	0222_Bjer_18-Q3-R1-45_MAXAC.222_01870_Pectinesterase_A	MAAILKMMSSERNPEECDATKPHSTTAGGSIKKTFLLIAFFFCINISFGQTANPQQYQYIFTVAKDGSGDFKYIQDAIDAMRVYPLATIALYIKNGVYNEKIELPANNTDVRFIGENVDSTIIVFNDYSGRGKLTTFTSFTAKISGNRLYAQNITFSNNAGRVGQAVALYVDADKAVFHNYKFLGDQDTIFTAGETSRQLFVNCFIEGTTDFIFGPSTAVFQNCTIRGKANSYITAASTTPGKRFGYVFIDCKVEAAPGVTKIFLGRPWRAYAKTVFFRSELPAATVSEGWHNWGNRENEKTTFYAEYQSKGPGANAAARVGWSRQLTDKEAANCTLEKIFASCNSGLPGEKDWFLQTSLIPFEWPPKKR	CE8(62-341)	CE8	CE8	3
0222	0222_Bjer_18-Q3-R1-45_MAXAC.222_01871_Pectinesterase_A	MASEKTMNKLLSPILLIFMLWLLSSCSKGQTSAKTIAIKYDFVVAKDGSGDFKTVQEAINAVPEVRKNRTVIYIKTGVYKEKLNLPATKTNVTFIGQSVDSVVLTYDDYASKKNIFGEEMGTSASASFFIHGDGFTAENITFENSAGPVGQAVAVRVASDKVKFVNCKFLGFQDTLYTWGYGASSRQYYKNCYIEGTVDFIFGSSTAVFDDCRIFGKRGGFLTAASTPDSSKYGYVFLNCKIDGDAPPESFYLGRPWRPYAKTVFINCLMSGIIKPEGWDNWRNPENEKTVFYAEYKSGGKGGDSSKRVNWSHQLTENESKEYSLNKILNGWDAVD	CE8(42-330)	CE8	CE8	3
0222	0222_Bjer_18-Q3-R1-45_MAXAC.222_02813_Keratan-sulfate_endo-1,4-beta-galactosidase	MKWILFINFFLLTLSPLSCAKHSLSKKRWQLVWNEEFKDNKLDTEKWSKIPRGKSDWNKYMSNFDSCYELRNGNLILKGIKNRSLTNDTATYLTGGVYTKNKVNFGYGRLEIKAKFQGAKGAWPAFWMLPEKGKWPMAGEIDIMERLSYDSFVYQTIHTNYTYNLKIKDNPKSSKTIRINPDDYKIYTLEKYPDSLVFYINGIHNFTYPRIKTDKEGQFPFDQSDYYLLLDMQLGGSWVGEVDPKDIPVEMAIDYVRFYKLKE	GH16(34-259)	GH16	N	2
0222	0222_Bjer_18-Q3-R1-45_MAXAC.222_03447_hypothetical_protein	MNRKFFSSAIFLLFLSQFCFASKVDTLETISPSMNKTIKAVVVTPDNYNKNNAYPVFYLLHGYSGNYSNWVKAKAVIDAADRYQMIIVCPDGGYGSWYWDSPVDEEFKYETYISKELISWIDEKYATIPSPKGRAIAGLSMGGHGALYLAIKHPDIFGAAGSMSGGVDTRPFPNNWEIAKRLGKYSEYPDRWEDYTVMNMLHLVEPNSLKIIIDCGTQDIFFKVNEELHKEMLYYNIPHDYISRPGRP	CE1(31-241)	CE0+CE1	N	2
0222	0222_Bjer_18-Q3-R1-45_MAXAC.222_04200_Beta-glucanase	MKKYFLAALFTCFLFGIFAQPKQWKMVWSDEFNYYGLPNDRKWNFDTAGNSYGWGNNEAQWYTFARPQNAFVSNGTLKITAIHEKTNIKNYSSARLTTKHKGDWKYCKIEVRAKLPAGNGTWPAIWMLPTDFRYGDWPKSGEIDIMEFVGSHPDSVLSTSHTEAFNHSIGTQVGKSFYLPDASTAFHVFTLEWGTDEWRSYVDGKEYFSYKNNGTGSAAWPYNQPFHLILNLAIGGGLGGQKGIDNALFPHVFEIDYVRVYQ	GH16(28-261)	GH16	N	2
0222	0222_Bjer_18-Q3-R1-45_MAXAC.222_04543_hypothetical_protein	MFKRFFTIFLCSVLSGNLVFAQNLFPDGTAVPDWFSQIKETTINSLGKQYRITSFGVKKDSNILQTKAIQTVIDKAAADGGGVIIVPKGTFLSGSLFFKPNTHLHLEKGATIKGSSDISDFVLQETRIEGQTVKYFTALVNADKVDGFTISGKGTLNGNGLTYWQHFWLRRAFNPQCTNMDEMRPRLLYISDSKDVQISGIRLINSPFWTSHYYRCENLKLLNLYIYAPYAPVKAPSSDAIDLDVCKNVLIKNCYMSVNDDAVALKGGKGPFADKDSNNGSNENIIIEDNTFGFCHSALTCGSESIHNRNIILRRIKIEHATRLLWLKMRPDTPQNYEYISVEDIKGNVANMLFIKHWTQFFDLKGEKNIRLSYASNVSFKNISLDCDAAFNVKKSEQY…	GH28(77-417)	GH28	GH28	3
0224	0224_Bjer_18-Q3-R1-45_MAXAC.229_00906_hypothetical_protein	MRSVLILILAGLQCTLAHAQPTPALIGYWHNWNDGAAPYLPLDQIDPRYNVVAVSFAEPVVGSGHAMSFSPSGNSVAEFIAHVAQLRETGKVVSISIGGANAPVHLDTDQERDEFVTSMIGIIDTYGFNGMDIDLEGSSVSITGGTIAMPVDPTIVRLIDAIASIMAAYRAENDLKLFLTMAPETAYVQGGMSAFGGLWGAYLPVIHALRDSIDVLQVQLYNSGSMFGLDGALYMQGTADFMVSQTEAVIQGFSTAGGIFEGLRPDQVAVALPACANAAGGGYADTAVVFDAVRYLLGLGPQPGAYVLQQAAGYPDLRGLMTWSINWDAASDCNGSYSFAENHERIFGDLPTGLKEIVGYRSTVFPNPADQLVQVRLPATTMGRVVVSIANALGRSMRE…	GH18(25-335)	GH18	N	2
0226	0226_Bjer_18-Q3-R1-45_MAXAC.250_00090_hypothetical_protein	MLEYNIIDFGAKGDGIKDSAQAIQRAINNCSENGGGKVIIPSQNIFMSGPFDLKSNVTLFVETNAVLIANPDESVYTKSAFRENLGEGTIWIGGENLQNISIEGSGIIDGNGIEFMGPEEKAAFVLKEFDKIDPRPHLLTLVNVKNLSIRNITFKNSAYWCLHIVGCENVKIDGITILNNLKIRNSDGIDLDHSKNVTISNCYIESADDCICFKTRREYEEYGPTENIIVSNCIMTSTSCSIKLGSENMDAIRNIIISNCIIKNSNRGIGIQNRDEGIVENILFQDIIIESRLFDDVWWGKAEPIYITAYKRKSENHKDSNWRFAKGQTEGKVGKVSNITFSNINCKSENGIFVGGEADKISNLKFNNVQLEISKTTKYKGNLYDLRPSDTIVLLETEI…	GH28(28-377)	GH28	GH28	3
0226	0226_Bjer_18-Q3-R1-45_MAXAC.250_00099_hypothetical_protein	MLYFSFNRKGILLWIFNLNRTFTFQYFLRFISLKKNLLTFVFISTTISNITIAQEKIFNVLSYGAKADSKTLNQTFIQNAIDDANINGGGKVIIPNGIFLTGSIILKSNVELFLESGAVLLGSTDISDYKNMNRWKSLILAENQKNIKISGEGIIDGQGRTLALKVDSLYYAGKLDSLFYNKKRKRPNEFARPQLIEFSKCNNVIIKNVTLKNSACWVQTYELCDSLKIDNIKVISDAYWNNDGLDIDNCKNVWVTNSYINSADDGICLKSTNADSYNENIVIENCTVRSSASAVKFGTASAGGFKKVTINNIKVFDTFRSAIALESVDGGIIEDISIKNIRAYNTRNAIFIKLGKRNKDEKVGILRNVKIKDLKVHIPFDVPDKNYEIRGPELPFFHN…	GH28(87-377)	GH28	GH28	3
0226	0226_Bjer_18-Q3-R1-45_MAXAC.250_02480_hypothetical_protein	MIYSNKYSEIRQNTIRISFVIYIIFSFLSCSSNSVKQNVDWNYVDEIILQIEIPKFLDKNYTVTEFGAKSDLLFDSKFAIQNAIDKCNENGGGKVIIPKGKYFCGGSIFLKSNVNLKLEKNAEIIFSTKSKDYLPLVLSRWEGVELYNYSALIYAKDQENIAITGEGILNGNSNNKNWWWWKGKKNYGFKDGMPSQLDSLNRPLLLKMNNENIPVEKRIFGEGKYLRPNFLQTINCKNILIENVTFLDSPMWFLNPVLSENITVRGITVKGKGPNNDGLDPESCNNILIEDCDFDTGDDCIAIKSGRNNDGRRINIRSENIVIRNCKMKDGHGGIVIGSEISGGCKNIFVKNCEMDSPNLERALRIKTNKYRGGIIENIFMKNCTIGEVSEAVVKVNLK…	GH28(85-461)	GH28	GH28	3
0226	0226_Bjer_18-Q3-R1-45_MAXAC.250_02937_hypothetical_protein	MKLFRWTFLVSISLLIINCNLVGQMKNELPQISVRANQFVDVLGNSIIFRGVSTSDPDKLIKEGKWNKNLFEELKNWNVNLVRFPVHPIAWRERGEENYLKLLDDGIKWASELGIYVIIDWHSIGNLRTELYQHPMYNTTKTETFRFWKTIAAKYNGNSTVAFYELFNEPTTYNGTLGKISWQQHKELMEEIIGIIYAHDTNKIPIVAGFNWAYELTDVKFEPIAYPNVAYVTHPYPQKREKPWEEKWEQDWGFVADHYPIIATELGFMKADGPGAHIPVIVEDEEYGETIVNYFNKKGISWVAWVFDPFWSPQLIESWNFEPTMQGKFFKQKLIELNK	GH5_26(39-317)	GH5	GH5_26	3
0226	0226_Bjer_18-Q3-R1-45_MAXAC.250_02982_Extracellular_xylan_exo-alpha-(1->2)-glucuronosidase	MRLKFLQIILLFLFLSSINAENGYRLWLRYDLIQDQKVLENYKKDINGIIALGNSETIKISSMELVDGIKGLTGIEVLPFNQESLNRTIVIGNYNEEIIKKNISKSEIAQINDEGFLIKSIYEENKKFIIISAKTDIGVLYGSFHFLSLLQTQQSIENLDIKNSPKIKLRVLNHWDNLDRTVERGYAGFSIWDWHKLPKFIDKRYIEYARANASIGINGTVLTNVNANAIVLTKEYLQKVKALADIFRPYGIKVYLTARFSAPIEIGGLKTADPFDENVINWWKEKVQEIYSYIPDFGGFLVKANSEGQPGPQNYNRTHADGANLLADALKPFNGVAIWRAFVYSNENPEDRAKQAVIEFKPFDGKFRENVLIQTKNGAIDFQPREPFHPLFGTMSNTN…	GH67(22-693)	GH67	GH67	3
0226	0226_Bjer_18-Q3-R1-45_MAXAC.250_03744_Beta-glucanase	MKKKMITILYTLMIFTFFNCNESGSEPKDEENIPQIEGYKLVWNDEFNNTQIDLSKWEYEVNADGGGNNEQQYYTARKENSFIENEKLKIVAIDEKYTSTDGTRNFTSARLRSKYKGDWKYGIIEVYAKIPTGIGTWPAIWMLSTDWEYGGWPESGEIDIMEHVGYDPNVIHGSVHTKAYNHVIGTQKTNKLKIPTAISDFHKYSINWSEEKIDFLIDDQKYFSFSNENNGWEKWPFDKRFHLILNVAVGGNWGGVQGIDPDAFPATMEIDYVRVYQKTAN	GH16(43-276)	GH16	N	2
0226	0226_Bjer_18-Q3-R1-45_MAXAC.250_03747_hypothetical_protein	MKLTIKIILLIFMCQSYLLSKDYKGAEYRTKEAYLYGRFEANYKLQQKDGILASFFTYFTGTDSIPWTTGKWNEIDVEILGRYNNNIQFNTITVGQTNHVRSNFVNFDPTEDYHTYGFEWTPEYVAWFIDDQEVYRQTGSHISTLIYAQKIMMNIWNPIYEDWVGVFKPEVLPVFAHYDWVKYYSYTPGNGDSGSENNFTFQWLDNFDNFDETKWDKATHTWDGNGCDFIKENAVFNDGKLVLCLTDETHVGYSDTTPPTILEIRALKNTIDLYFSEQINKQSAENKSSYTIVNVTIEKAELLENQKTVRLTVSDLDSTKTYNIIALNIKDLVATPNTMAGKLSTFSVTKELQFPIKINVGGDEQIGFIADQEWDLSKEYGFTEGYQSQVTASIGLTDL…	GH16(23-184)+CBM57(357-496)	N	CBM57	2
0227	0227_Damh_18-Q3-R51-60_BAT3C.248_00864_hypothetical_protein	MRSVLILILAGLQCTLAHAQPTPALIGYWHNWNDGAAPYLPLDQIDPRYNVVAVSFAEPVVGSGHAMSFSPSGNSVAEFIAHVAQLRETGKVVSISIGGANAPVHLDTDQERDEFVTSMIGIIDTYGFNGMDIDLEGSSVSITGGTIAMPVDPTIVRLIDAIASIMAAYRAENDLKLFLTMAPETAYVQGGMSAFGGLWGAYLPVIHALRDSIDVLQVQLYNSGSMFGLDGALYMQGTADFMVSQTEAVIQGFSTAGGIFEGLRPDQVAVALPACANAAGGGYADTAVVFDAVRYLLGLGPQPGAYVLQQAAGYPDLRGLMTWSINWDAASDCNGSYSFAENHERIFGDLPTGLKEIVGYRSTVFPNPADQLVQVRLPATTMGRVVVSIANALGRSMRE…	GH18(25-335)	GH18	N	2
0232	0232_Damh_18-Q3-R51-60_BAT3C.395_00640_hypothetical_protein	MKKQSNHMWLVSIFMLFVFGDCSKSSNNGGGTPTPPPTPATNDVEMWLTKGDQSVLLQKQTGVLSFVSTVNSYPVINVDSATAYQSIDGFGYTLTGGSAFQINHMDAASRAALLNELFSTGSIGVSYLRVSIGASDLSASVFSYNDMPVGMTDPTLANFNLSLDTVDVIPVLKQILTINPNIKIMGSPWSPPVWMKSNGSSIGGSLLPAYYSVYAKYFVKYIQAMQAKGIRIDAVTIQNEPQHGGNNPSMLMSATEQANFIKNNLGPEFQTAGVTTKIIIWDHNCDNAGYPISILNDAAAKPYIDGSAFHLYAGDISALSAVKTAHPDKNLYFTEQWTSGSGSFDGDLKWHIKNVIIGSMRNWSKVALEWNLASDATFGPHTPGGCIECKGALTVNGTL…	GH30_3(73-480)	GH30	GH30_3	3
0232	0232_Damh_18-Q3-R51-60_BAT3C.395_01728_hypothetical_protein	MKYVLFLIFVCCFSENVTAGKADTVSIFSNSMNKYIKAVVIKPDSYKRKKSSFPVVYLLHGYDGWYSNWIIRVPELINYADHYQTIIVCPDGAKNSWYFDSPMDTAYRYETHIVEEVVHYIDKNYKTIADKNKRAITGLSMGGHGALFLALRHPDVFGAAGSISGGVDLKESKNRFEISGRIGDTLLQAGNWQKFSVINIIENHTNSGLKILIDCGDRDIFIEGNRRLHQKMQDLKIPHTYIERPGIHNWDYWTNAIPFQLLFFQQFFQLRGNK	CE1(29-258)	CE0+CE1	N	2
0232	0232_Damh_18-Q3-R51-60_BAT3C.395_02743_hypothetical_protein	MTIAKHSAIMSFLFIILLSCSKGSSGNGSGTTQTAPSNLVVTATPSSDGSGNVAFTATATNAVTYIYEFGNGIIQTVPGGLITYQYTTVGNITYTVNVTAKSSSGLTISKSIQVTVNTAGGGSPTLVFSDEFNADGAPDPNKWGYEIGTGSGGWGNNELQYYTSRPENAIVQGGVLKIKALKENYMGSAYTSARLLSKGKYSFKYGRIEVRAKFPTGVGTWPAAWMLGDNIGAVGWPACGEIDIVEHLGRELNKIYGTLHYPGRSGGNADGATIMIPDATTAFHTYAVEWSATSIKIYVDTQLYHTVANSAAIPFNQNFFILLNMAMGGNFGGPVDPAFTNATFEIDYIRVYQ	GH16(129-352)	GH16	GH16	3
0233	0233_Damh_18-Q3-R51-60_BAT3C.434_00740_hypothetical_protein	MIKSYILLSTLIINTFINVSCKKNSDDLKPSVTINGVVEVAEDITGSTADVSVYLSASYEKEVSLDYFTSDSTAVAGKDYVGVSSGQLIFQPGEVLKTIKISIIPDTAQKKDVIFKLVFRNPVNCNLTGRDLQIKLMNVDYSRLVWSDEFKTGQLNTTFWNYELGGGGWGNKELQVYTNSIENVHIDSGYLHISALSPIPSSYTSGRITTKGKKEFTYFRVDIRAKVPEGQGVWPALWALGGNISTVNWPKCGEIDIMELLGHAPATTYGTVHWDANGHQMKGSSYSLTSGKFSSGFHVFSLIWTPGRFKWLVDNKEYYSLSRAEISGFPFDLPEFFIFNVAVGGNWPGSPDQTTKFPQHLIVDYIRVYQ	GH16(146-369)	GH16	N	2
0233	0233_Damh_18-Q3-R51-60_BAT3C.434_00816_hypothetical_protein	MFGVKSNGTTMNTNSIQKGIDFVSENGGGRLVFYVGRYLTGTIHMKPNVTIQLEEGAILVGSPNPLDYEFLSNWTALIFAHNVNNIGITGKGVIDGQGFTVATNLVQLIHSGVIKDALKYDRPWEGRRPQNIYFKGCRNVRIEGIILKDPGSWNQQYDQCKNVIVKGITVDSKSYWNNDGIDIVDCDSVSVTDSYFDAADDGICLKSHNADFICQNVYIYNNTIRTSANGIKFGTASLGGFRNIKIINNLVFDTYRSAITFAAVDGGLVENVIVDSLRSINTGNVIFLRIGERRAGKKGKMSNISISNVYAEVPSTKPDAGYNYEGPVEDMPRNISPSSIVGMPDAIIENVTLKNIEINYPGGGNPEFAKIGLDELDKVPEMGASYPEFSMFKELPAWG…	GH28(25-369)	GH28	GH28	3
0233	0233_Damh_18-Q3-R51-60_BAT3C.434_00833_Beta-glucanase	MKTKTIISILILFLNSLSIFPQGSDPYKPDFSFPAEIKGMKLLWNDEFNTSGKPDTSVWRYEKGFVRNQELQWYQSENANCKNGLLIIEGRKENFKNPGYVPGSTNWKTNREYAEYSSSSIQTRGKKQFQFGRFEIRARIDTACGSWPAIWTLGITKTWPSNGEIDIMEFYRIKGVPTILANFAWGTNQRNVGKWDDLKKPLSDFIKNDPDWTRKFHVWRMDWTKDSISLFIDDQLLNSVLLGETYNPDGFNPFLQPHYILLNLALGGNGGDPSKSMFPIKYEVDYVRVYQEK	GH16(44-290)	GH16	N	2
0233	0233_Damh_18-Q3-R51-60_BAT3C.434_01913_Beta-glucanase	MKKIFLLLLVFLPVLAQSQPLKNSEPQTKKLIWAEEFDKNGLPDETRWNFETGKARSNNEPQYHTRDLKNVRVENGKLIITTRLEEVDGVKKYTSARINTRGKYEFTYGRIEVRAKLPRGRGMWPAIWTLGLTGGWPACGEIDIMEYWGHDPNTVAANVHTRDYNHTKGTGRGGKITYEKPYEDFHIYAVEWFADRMDFFMDDKMYFSCKSKGEGIGEWPFIAPQYLILNQALWVNFKEGEPGIDDSIFPQEFIVDYVRIYEMK	GH16(34-261)	GH16	N	2
0233	0233_Damh_18-Q3-R51-60_BAT3C.434_02564_hypothetical_protein	MKSLKILAFALAIMGLTSFANSEYNNKTAWKKLYPQILKQIVAPTFKAVTYNITEYGAVADKPDFLNTKIINSTIDLCSSKGGGMVVIPKGTWHTGPVVLKSNVNLQISEGAVLLFTSDVTQYPIVLTRWEGMDCYNTSPMIYAYGQENIAITGKGTIDGGASRDNWWGMPRLTAVAGKELRGRPLLMEWSESSTPVEKRIMGPADNLRPQLINLYKCKNILIQDLNLIRPAFWTIHPLMCENVTVKGVTITTEGAPNGDGCDPESCKNVLIEGCFFNTGDDCIAIKSGRNNDGRKWNTPSENIIVRNCRMQNGHGGVVIGSEISGGYRNLFVENCEMDSPTLDRVIRIKTNNCRGGVIENVFVRNVNVGQCNEAVLLIDLVYEPNEKCKRDFPPYVRN…	GH28(76-439)	GH28	GH28	3
0235	0235_Damh_18-Q3-R51-60_BAT3C.98_02524_Sucrose_phosphorylase	MRNQVQLITYVDRLGGSFAGLQQLLAGPLAGLFGGIHLLPFFHPIDGSDAGFDPIDHTQVDGRLGDWTDVKMLGAGVDLMADVIVNHVSSQSPQFLDYSARGDASPYAGMFLTRERVFPGGASEADLRAVYRPRPGLPFTEVFLQNGEQRVLWTTFTPQQIDIDVHHPEGARYLQRILEQFAANDIRMVRLDAVGYAIKTPGTSCFMTPQTFQFIDEFAAQARALGIEVLVEVHSYYRKQVEIAARVDWVYDFALPPLVLQAFAAGEARHLREWIRVRPTNAVTVLDTHDGIGVVDVGADATDRNARPGLVPPADIDHLVESIHQNSRGQSREATGAAASNLDLYQVNCTYFDALGRDERRYLLARAIQFFLPGVPQVYYVGLLAGVNDMALLKRTRVG…	GH13_18(33-380)	GH13	GH13_18	3
0241	0241_Damh_18-Q3-R51-60_BATAC.300_03324_Chitinase_D	MNLRQIIITINLFLVNLSFAQIPNPSLIGYWQNWNDFQCPYIQLTQIDTSYNIIPVAFAIPVSGTTYNMTFTPDGITQLTFKNQIDTMHLRGKKVIISIGGANDPVSLPDTIKRNTFITSMMNIINTYGFDGIDIDLEGSSLSVSGGTIANPVDAKVINLIYAIRKIMDLYRVQFGNKMLLTMAPETAYVQGGMSAYAGIWGAYLPVIHALRDSIEILHVQLYNSGSMYGIDGNIYNQGTVDFILSSD	GH18(27-227)	GH18	N	2
0243	0243_Damh_18-Q3-R51-60_BATAC.316_01202_Glucan_endo-1,3-beta-glucosidase_A1	MSLVRTLVLLPMALIGIASSAASHADTNGEQWELVWSEEFEGTQLDRTKWKPEISCWGGGNNERQCYTDRSKNIRVEGGALRLIAYKEKFRGPDRPPEIAVKPNPDKTQSYTSGKIRTLGLSSWKYGKIEFRAKPPKGQGTWPAVWMMPAYNAYGSWPRSGEIDILEGVNLGASCPQCEGDVGENRMISALHFGDFAPKNKVRDTRVTLPSNALPSDDYHVWTLEWGEGLMRFYLDGRKYWELTEKDWESASPKAKGNPVAPFDQPFYIMANLAIGGKLSEDNNDKGVAANVAPAEFAIDWIRIYQCRDDREKGLACMKGVEGGK	GH16(37-305)	GH16	GH16	3
0246	0246_Damh_18-Q3-R51-60_MAXAC.008_00205_Glycogen_debranching_enzyme	MNRKVKASWRLLMSSLLVLLLFGGMFWLLRPPAQAAEGNGAALPAVGGTAVSSPRSVTPTNATAAINWCVAGDFNSWNNSSTPLVDDATAGDLIAGDGVYSLDLVIPTAGRYEFKAVECGNWGNAFPGDNAWLTTTQDAHTVKLTFDTNNYSADTGLVMKPSQNIVNVWFDVPPASFTVVGPWQQWNNTAVTTTMTAVGHGIYRLAYEFAEAGAYEAKISETGNWANQIGADGRNKSAPTIAFTTTGVNQTVIFLLDTVTGRMSITPNGSGAGNWCAAGDFNTWNNASDPLYDDGTNGDLLGGDGVYSLDVVLAAAGRTEFKAVECNNWSVAYPSDNAWMIASAGGQTVKLTFDTNDHSADAGLPFVPAQHIVNAWDDMPPSLTVVGPWQSWNNSDAAT…	GH13_13(550-909)+CBM41(1173-1280)+CBM41(1288-1386)+CBM41(1392-1492)+GH13_13(1813-2208)	GH13+CBM41	CBM41	3
0246	0246_Damh_18-Q3-R51-60_MAXAC.008_00260_hypothetical_protein	MGLPPTLKRQVGNPIRIMTMDCGRSLMFINKGKYRMKPRKSITLLLVVFVSLLLTYAFFTNLVAAKTLAEPEAAPQAPTAVFPVIADFEGGVPAGWFVYGDWGNITIDTTIPTISDTDSLALPGQVGLNDVLSMTTSVPTWAGFGAAISPLLQDWSNYDAVSFWFYGENSGTTHEFEIQTVPNDDRRATFIDNFVGWRQIILPFSTFGAGGAYNVTQVDNWVFVLDGTIGSFKMDDLQLVNLQPFADFEGGVPAGWFVYGDWGNITIDTTIPTISDTDSLALPGQVGFNDVLSMTTSVPTWAGFGAALSPAHDWSDMQGVSFWFYGENSGTTHEFEIQTVPGDDRRATFVDNFVGWRHIVLPFATFGTTPYDVSQVDNWVFVLDGTIGSFKMDNVGVYG…	GH16(1155-1402)	GH16+CBM11	CBM11	3
0246	0246_Damh_18-Q3-R51-60_MAXAC.008_03547_hypothetical_protein	MKLSLKMPAHSSSLLFPLALIIFLLPLILSITQSAFTSTPLHTSGACDITGNTLYLIDGASVGVNADLAFVGGTLADKDTMPQASNGAHLVYQITGVSGTYANQPTQFALFVDAGTAVGNGIHAEIRYDFDGNGSADRVETYNYFATNPIVDWETYTHTNSGGIQTAVGSYSNLTNGVIQIHLWNAIGGAPSDVRTSATSSEGQQSRLVLPFSNISTGSCDTPTPTSSPTITPTPSPTVYQTPTITPIPSATPLPTAIPTPASVSCLGVPDTAVALPGVGCYTTLLPAGETSVTYWPAVDNPGYSPATPKITSSYNGPLQTNDWWSSLIWDWNQGAASAPPREPYSQIMHPHPFSMQARPDGLRMSYTRELQAGTNTAPTGAITGYANYLLPGPGAEHL…	GH81(306-956)	GH81	GH81	3
0247	0247_Damh_18-Q3-R51-60_MAXAC.071_01392_Amylosucrase	MYEQVSHSLLNRILDELKPDIRKRDLRHFYTRLGANFYAIYSLFHHLYGQRGDFDAQLLHLVEVMATRYIERSGELKQIDIRREQNHNWFLSQEWVGMALYTGGFAGDLRGLRSRLGYLQELGINMMHVMPILECPQGASDGGYAVSNFRDVDERIGTREDLLALAKDMRRRNILLTLDVVVNHTSDEHEWARRAREGDTVYQDYYHVFEDRGLPDLFEESMPEIFPESSPGNFTFDEAMEKWVMTVFHSYQWDLNYANPAVFVQMLDIILFWANQGADIVRLDAVAFLWKKLGTSCQNEHEAHLILQLMKDCSQVTAPGVLFIAEAIVAPVEIIKYFGEDAVIAKECEIAYNATYMALLWDAVATRNAALLNHGIRNLPVKLDRATWLNYVRCHDDIG…	GH13_4(106-505)	GH13	GH13_4	3
0248	0248_Damh_18-Q3-R51-60_MAXAC.084_00349_hypothetical_protein	MKTRPTWLTITNCALQLNSNKPVAEVSFLSIANRLKTIIFLLLTLTMSFYSAGVFASKYYISPTGNDNNTGTITSPFFNLNKAWTKVLSGDTIYVRGGTYNYTVVQRMQNKSGTAANPIRVLAYPNEKPVFSFGLGNFTAATIAVATGWSSYLHIRGLRITKLPQVSDCNIGFMLASSSNNCTIENCEIDRIGGYGFTISSSCDNNLILNCDSHHNEDPISATPYDGSNGFGMTNNTTSDNNIFRGCRAWFNSDDGFDFFGSNTYVTLDNCWSFLNGYSPVNMSHTGNGSGFKLGPNTNGVITTQLRKLTNCLAYDNYLNGFDENFNSNGLNHFPSTLYNCTAFRNNGCGFYYQKFSDAHILKNNSAYLNGTNASVNVASVNQYNTWNGGVTLNGADFV…	PL9(55-434)	PL9	N	2
0248	0248_Damh_18-Q3-R51-60_MAXAC.084_00441_hypothetical_protein	MRKTCPYFLIGLMLLFIASGSAFSCGKSGNPNTEDPDTNISVANRDIEAWITYSDKTFLLRKQLQALSFGSVNTQFPTIIIDTTQSFQTIDGFGFAMTGGSAYVLNNLPESARESIMHELFSSDSGCIGISYLRISIGASDLDATVFSYDDVPSGQTDPELKNFTLDKDRENLIPMLKTALKYNPGLKIMGSPWSAPVWMKSNKYSVGGSLKPEYYDAYARYFVKYIKGMETEGILIDAITPQNEPLNPNNNPSMVMTSDEQKVFIRDFLGPAFQNENIKTKIIVYDHNCDHPEYATNILDDSEARKYIDGSGFHLYAGNISALGQVHTKHPDKNVYFTEQWVGGPSNFGPDLQWHIKNLIIGATRNWSKNVIEWNLASDPYYKPHTNGGCTNCEGALT…	GH30_3(77-484)	GH30	GH30_3	3
0248	0248_Damh_18-Q3-R51-60_MAXAC.084_00446_hypothetical_protein	MKNIALILSALLIGGVLFLSCKKESEAPPVIPKLVAEDVVVTEGNIDGKKAIITVDLSEATTVDVSLNWSTEDATAKAGEDFVAVTDQPLIFLAGEVSKVIEISILSDTYLELDGAFVVKFSNLQNTTMLIPQVKVTIEDDDNYVPLQDADGYITPDNYPGMSLIWSDEFDDATLNTTSWNYEIGGGGWGNNELEIYTDLPANSNLQNGFLTITALKNPYNGNYTSARLTTKGKEEFTYGRIDIRAKMPIGQGIWPALWMLGGNISSVGWPACGEIDIMEYLGHESDKVHGTIHYNDGGHKYIGGSYKVNQSENYHDKFHVFTILWQENSIEWFVDYKRYYTVTPSTIKYDAFRLPQFFIFNVAVGGNWPGSPNASTVFPQSMIVDYVRVFQ	GH16(167-390)	GH16	N	2
0248	0248_Damh_18-Q3-R51-60_MAXAC.084_03663_hypothetical_protein	MKNLLILLILFSWFGCSTAAKQQKVYQSDRLPKPDTTWIFTPASYASNPEKLYPVVYLLHGWSGSYQQWDDIMGCQDYADKYDFILVCPDGLYDSWYLNSPVLPNSQYADFFFKELMPGINKDYRTDTKNIFITGLSMGGHGALYLFSLHPEMFCSAGSLSGGVDLSDCADSYGIPRLLGLKNDASDKAILNKFSVEYNLESIQKSGKEFIFSCGTGDFFYDINNQLRISCDKLGIKATYVSAPGGHDYDFWRTHIKSHILFFSERIVK	CE1(34-262)	CE0+CE1	N	2
0248	0248_Damh_18-Q3-R51-60_MAXAC.084_03753_Trehalose_synthase/amylase_TreS	MLQREVLFDIWGDLYPDVSSRILENYLHTLHPYPKESNHNGEHLDWYKDAIVYSLYVDLFNHDFQGITEKLDYIHDLGVNCLWLLPILDSPMRDAGFDISDYFSIRNELLGPNDKNQYKIFGQLLKEAHNRGIKVIFDIAMNHTSDQHYWFKEARKSKSNPYRNYYIWGTDPSSYDKARIIFKGIEKSNWEFCDGEYYFHRFFNFQPDLNYRNPEVLLSMCQALLFWQDIGVDGFRVDAIPYIWKEEGTECENLPQTHLIVKFLRAILDYMKPGSLLLAEACQQPAKVVEYMGNGDECHAAYHFPLMPRMFKAIAQQSGNPIQEILSPAVTPTLPPSGQWFTFLRCHDELSLELVYVTEEERKFIHENYCLDPKWDFRLGEGISARLSELLNRDPRKIH…	GH13_16(63-421)	GH13	GH13_16	3
0250	0250_Damh_18-Q3-R51-60_MAXAC.104_02133_hypothetical_protein	MTRHSLSTLLCVTALAILAMAGATTRAVASWSLVWADEFNGTSLDAANWTPDIGNGCPDLCGWGNNELQYYRSQNVAVTGGNLVLTTRAESYGGSAFTSGKVHTRDKHAFLYGRVEMRAKLPTGGGMWPAFWMMPQDNAYGGWASSGEIDIMESANGTTSVGGALHYGGTYPANTSTSSSYSLGGANFADAFHTYAVEWEPDTIRWYVDGVLFMTRTSAQWYSNAVPGNARAPFDQPFYIILNAAVGGWYTGCTSTACVTASLPQQYLIDYVRVYEDILNAEPVVTITAPAPAATLPAGDITITATASDADGTVDLVEFYNGATLLGTDATAPYEYTWTSVAAGCYALGVRAVDNLGGSGSAAVDVTVGAGCGQAAYTGNPIILPSRIQAEDYDVGGTG…	GH16(35-275)+CBM6(390-526)	GH16	N	2
0250	0250_Damh_18-Q3-R51-60_MAXAC.104_03160_Alpha-amylase	MRDVILHAFNWSYADILDNLEHIRQAGYGAILIPPPLYSDPDGQEWWQRYQPKDYRVLLSYLGGKKELAALIAACHGREPKICVYADLVLNHMANEARDDRFDFPGQAELERYRRQPDVYEENRLYGDLGTGLFTVLDFNHAGEIECGEWADREAVQLQNLSGLPDLKDSAWVLEQQHQLVDAMVGMGFDGFRVDAIKHITERMIDNIADRPEVRNKFWFGEVLAGSDQDERVFLGPFLRETWMSAYDFPLFATIRKRSALAVPCAR	GH13_27(15-257)	N	GH13_27	2
0250	0250_Damh_18-Q3-R51-60_MAXAC.104_03491_Beta-glucanase	MSRAHGLIVAALVALAAAPGCGEETEPPVYGLIWQDEFDGPAGQLPDANKWRFDLGTDWGNLQLEYDTNRAENCSLDGLGNLAITAREEEYQNQPYTSARIKTKGLFEQARGRFEARIKLPVGQGIWPAFWLLGNDIDQVGWPQCGEIDVMEYRGQNPRSLVGSIHGPGYSGNGAITQTHTLAQGGFNLGFHVFAIDWDETSITWSVDGYVYHRATPADLPGGTAWVFNHPHFIILNVAVGGRWVGSPDASTVFPQVMLVDYVRVYGVMP	GH16(34-266)	GH16	N	2
0251	0251_Damh_18-Q3-R51-60_MAXAC.106_05457_hypothetical_protein	MPSKQRFSLLLGLAILGLTLVVGAAAVVAMRLNTSTPSFFDDFNTFDTVRWHKADWCNPRPPFLNCWLPDHISVADSLLQIRLDDNPCPDGCRDRPYASGEYRSNALVGYGRFEARLKASNVPGTVTAFFTYTGPSDNNPNDEIDVELLGRDPTRLQVNYFTQGAGGHETWIDLGFDASAAFHTYAIEWKAGRVAWYVDGALRRGNRRTRAPANHAHAHHDELLGMHRGG	GH16(40-202)	GH16	N	2
0252	0252_Damh_18-Q3-R51-60_MAXAC.107_00450_hypothetical_protein	MKYPQLFTLATILTFSLITSCGKEENIPPVVPKILIEDYSVTEGNSGSKTAVITVDLTEATTAEVSFTWSTEDGSATAGEDYEALTDQTVVFAPGDVTRTIQVPILPDNNLELNDFFKIRLSDFQNATSSITSIKVAIENDDSYTCEKAADGYITPATYPNMNLIWSDEFDGTALNTADWNYELGAGGWGNNELETYTANAENSFVKDGFLTIKATKNPYNGDYYSARLTTKGKQEFTYGRIDIRAQMPVGRGIWPALWMLGGNISSVGWPTCGEIDIMEYLGHDPLTTYGTAHYNDGGHQSKGGHYTVNAAEAYDKQFHVFTIIWQENSIDWYVDYHRFYTVTSTTVNFDAFMLPQFFIFNVAVGGNWPGNPNASTVFPQSMIVDYVRIFQ	GH16(166-390)	GH16	N	2
0252	0252_Damh_18-Q3-R51-60_MAXAC.107_00458_Beta-glucanase	MKTKGLLLFSGCLLMLIFLSSATTMDKPKKDIPTGKDTTVSAFEETPSWSDEFNYAGLPDSTKWGYDIGGSGWGNNELQYYTNELRNANVSDGTLKVTAIRELVNGKNFSSARLVTKYKADFLYGRIEASAKVPGGKGTWPAIWMLPTDWEYGGWPQSGEIDIMEHVGYDPDVIHISTHSEAYYWRINTQKTAVRKVEGAMSSFHKYRLDWTPACIKGYIDDQLLFSFDNEGSGYKAWPFDKRFHILLNLAVGGDWGGQQGIDEAAFPASMEVDYVRYYKMKME	GH16(49-279)	GH16	GH16	3
0252	0252_Damh_18-Q3-R51-60_MAXAC.107_00766_hypothetical_protein	MKIKFTFIALVAILAISRAQTPNPALIGYWHNWNGSNAPYIQLDAIDNRYNVIEIAFATPVSLSDMTMVFSPEVVSQNVLISKIQTLQSQGKKVLISIGGANATIDLSSTANKDAFVSSMTNLINTYGFDGIDIDIEHGSSILINGGTIAAPGNIAQVHLTEAIKQIMANYRTNHSQKLFLTMAPETAYVQGGQSAFGNIWGGYLPIIDALRDSIDILQVQLYNSGSMYGIDGNIYFQGTADFIVAMTEAVIAGFSTNGGWFEGLPANKVAVGLPACESAAGGGFTDSATVKSAIEYLRGDGPRPGSYVLSNSNGYPDLRGMMTWSINWDAVSSCGNVYQYANNFEGIFITASSVSDAESVAALTIYPNPTKGEFTIQLPEDKADILITDILGRQIIRM…	GH18(26-343)	GH18	N	2
0252	0252_Damh_18-Q3-R51-60_MAXAC.107_01567_hypothetical_protein	MHFSRKMLLSIILWTAAGLVYGQVHTSYLWHLEQPIYWPETSIWNPFQYQKVYESQYLKWNGGNYYIDGLQHPLNNLQEIFGNDDRKAVYQYRAKDAVQTLLGLPEAGAQVSYSGCLMENVKSLADAGQWGYSSGWQNNFITARGWTTSAGKPRMDMVGFTMNHALSPLVSDKVLRRQIQAHRYLYAELFGSNPNYSKGYWPAECAFSERNIKALREEGFEWSVIANSHLARTLNDYPLQYGTSGCNIDPPNRADKVSTNGNNWWSGQIDGRGGAFAAPYCYQAHKAKYVDPETGTEYKMTVVPMDDLLSYQNGYSLMGTGSIESHIAPYDNPAHPSMVLLAHDGDNAWGGGYDYYTQSVPGFANEAASKGYVPTTVEQFLTQHPVPETDVVHVEDGSW…	GH119(16-418)	N	CBM26	2
0252	0252_Damh_18-Q3-R51-60_MAXAC.107_02215_Trehalose_synthase/amylase_TreS	MQFRTKLFEYWDRLYPGCSPQLLENFLQTIECYKKVDTGKNDAIDWYKDAVVYSLYADLFNTDFKGIIDKLDYLQDLGVNCIWLLPVLDSPMRDAGFDISDYMNIRPELAGSNTHSSLQIFCLFLAEAHKREIKVVFDIAINHLSDQHPWFLEARKSKENPYHQFFIWGNDTSLYNEARIIFKGIETSNWEKCGDEYYFHRFFSFQPDLNYRNPEVLFAMCRNLLYWQSRGVDGFRADAIPYLWKQEGTECENLPETHLVVKFFRALLDFIKPGSLLLAEACQKPYKVVEYMGDGDECHAAYHFPLMPRMFKAIAMQSGKPIEEILSREVTPELPENGQWFTFLRCHDELSLELVYVSEEERKFIHENYCHDPKWDFRLGEGISARLSELMSRDPRKIH…	GH13_16(63-421)	GH13	GH13_16	3
0252	0252_Damh_18-Q3-R51-60_MAXAC.107_03973_putative_protein	MKKLFLFLLLISIFSSLQAAKHQKVFRTAKLEKADTCWIFTPANYDANPGKQYPVVFLLHGWSGNYQQWDDIMGCQSYADKYDFILVCPDGLYDSWYVNSPVLSNSQFEDFFMKELEPYVSKEFRTDKKNFFITGLSMGGHGALYLFSRYPDFFCSAGSLSGAVDLNNCSTSYGIKEHFGLKEDASDKAILDKYSVEYSLESIQKSGKEFIFSCGTSDFFYDINNQLRKSCDKLGIKATYISSPGGHDYTYWKANINAQLLFFSERLSK	CE1(31-261)	CE0+CE1	N	2
0253	0253_Damh_18-Q3-R51-60_MAXAC.126_sub_02719_hypothetical_protein	MKTNSKQLITVLLFVLITSFATAIPTSITAFIKVDQFGYKTTAQKIAVISDPQTGYNAALFFAPGTSYEVREWFTDAVVFTGNITTWNSGATHAQSGDKVFWFDFSSVVNPGSYYVYDPTNAVASYRFEINDCVYNNVLKTAMRMFYYQRCGLAKQYPFVDTGYVDGASHLGAQQDLDCRLYSSPSPANSKNLSGGWYDAGDYNKYVNFTWGTLCDMLLAYEENPTVWSDEYNLPESANGIPDILDETKYELDWLLKMQNSNGSLLSVVGGGEASPPSADVTARRYGPANTSATLTGASVFALAAIQYNAIGQTAYAATLQTAALNAWTWADANPAVTFYNTGVIAAGEQELDAYQLSCRKFAAAVYLYALTGNATYKAYVDANYTQVHLLQWTFAYPF…	GH9(135-627)	GH9	GH9	3
0258	0258_Ega_18-Q3-R5-49_BAT3C.104_01944_Beta-glucanase	MSMKNTTKLILGFLFITINTSHLLAQGGRMWKDLIWSDEFDGTGLPDSSKWTYDVGNGCPQVCGWGNNELQYYTSADILNTRQEAGHLVIEAKATGQADRPYTSARITTKNKASWKYGYVEARIKVPKGRGVWPAFWMLPEEWKYGGWPASGEIDIMEYVGFEPDSVYGTLHCQDHNHINGTQVGKALFAADLGDEFHTYGMYWDEKIMYFYFDGQPYLKFKNNKRLHLLAFLTKIFTPFLMWLWEAIGGVKKE	GH16(36-222)	GH16	N	2
0258	0258_Ega_18-Q3-R5-49_BAT3C.104_01946_Glucan_endo-1,3-beta-glucosidase_A1	MTLEWADEFNGTTLNTNWWSFETGDGCPNNCGWGNNELQYYREDNTTLVDGNLVITAKKQSFANRDYTSSRLVTKGKKVFKYGRIDIRAALPKGKGIWPALWMLGSNIDVVGWPACGEIDIMELTGDLPNRVLGTVHFGNNVANHQYKGTSYYLPGNNNFQDEFHVFSINWQADKIEYLVDDVAPFTVTPATTGSAIYPFNKNFFFIFNIAVGGNLPGNPDGSTPMPQRMIVDYVRVFK	GH16(5-237)	GH16	N	2
0258	0258_Ega_18-Q3-R5-49_BAT3C.104_03318_Glucan_endo-1,3-beta-glucosidase_A1	MTLEWADEFNGTTLNTNWWSFETGDGCPNNCGWGNNELQYYREDNTTLVDGNLVITAKKQSFANRDYTSSRLVTKGKKVFKYGRIDIRAALPKGKGIWPALWMLGSNIDVVGWPACGEIDIMELTGDLPNRVLGTVHFGNNVANHQYKGTSYYLPGNNNFQDEFHVFSINWQADKIEYLVDDVPFYTVTPATTGSAIYPFNKNFFFIFNIAVGGNLPGNPDGSTPMPQRMIVDYVRVFK	GH16(5-237)	GH16	N	2
0260	0260_Ega_18-Q3-R5-49_BAT3C.165_sub_02746_hypothetical_protein	MIHFYRFQFCTALVAFTMLFLSTVGMAQTTITGTIKHDGLIRDYRLYIPKNFDSKKAVPLVFNFHGLTSNAQQQEFYGDFRSIADTAGFLLVHPNGTVSKTAGVPFWNVGLAVGESVDDVGFVEALIDSLQLKYTIDPNRIYATGMSNGGFMSYFLACSSLRFAAIASVTGSSTPLMDQKCKSSRPVPILEIHGTADNTVPYNGTTGIKAIPALVAFWAAKNGCNPTPQINQVTNTNTADGATAEHHIYSTSNGDALVEHFKVIGGGHTWPGSIFPIGVTCQDFNASNEIWRFFSQFKLITNNNDLHHAEVKIFPNPAIEKINILQSKYNELKVYSIDGAITIHLKNTSTINDCDISYLKPGIYTMELSNNLDRVVTKFVKI	CE1(42-216)	CE1	N	2
0261	0261_Ega_18-Q3-R5-49_BAT3C.193_01214_Beta-glucanase	MKIKILSKIILMQFAIISMTFASCSKDDSTTTPGDTIPQIPGYTLVWNDEFNGPNIDLTKWSHEVNGDGGGNNELQYYTNLPTNSFIQSGKLIVKAIHEDYQNRSFTSARLRSADKGDWLYGRIEISAKIPTGLGTWPAIWMLSTDWDYGGWPESGEIDIMEHVGYDPNIVHGSVHTLAYNHTIGTQKTATLPVPTATTKYNLYAIEWFADHIDFYINNTKYFTFNNENRGWQYWPFDKRFHLILNLAVGGNWGGAQGVDVADFPAQMEVDYVRVYKKD	GH16(47-276)	GH16	N	2
0262	0262_Ega_18-Q3-R5-49_BAT3C.215_00372_hypothetical_protein	MFVASFNFMKSYVISFILIFTIPISSYAMKYNITSFGAIGDGVTLNTKAIQNAIDQAYADGGGVVVIPAGKFVSGSIVLKSGISLHLEKRAMLLGSINISDYIKLNRWKALIMADGVTNISITGKGTIDGRGDQLALHIDSLFYTGKIDSHNYYLAERRPWAELRPQVIEFNRCSHIKVLDVLIKNAACWVQTYEKCNNIIIDNIRVDSDAYWNNDGIDIVDCQQVRITNCKINSSDDGICIKSEDFSLSQICDNIYIADCTIRSSSCAVKFGTSLVSGARNVVIKNIKVYDTYRSAIAIECTQGGFIENVLVENIVAKNTGNAIFIRIGKIRGAPTAGPLRNVIIRNIKVTVPFNKPDMAYNIRGPELPYFHNVFPSSITGNPGVYVENVILENIKII…	GH28(60-363)	GH28	GH28	3
0263	0263_Ega_18-Q3-R5-49_BAT3C.216_01179_Beta-mannanase/endoglucanase_A	MRSEVASALLVLSLAVATPVQAATVSVQVDLQSDHRPLNPLIFGVSGAPDLSHLAYPLIRRGGNSTTRYNWQADVHNTAADWFYMNIPDGNGTPAGSSLEGLVASTLAAGSQPLLTLSTIGWIPKPVQQKRWGFSVAKYGAQLVTECSYFGSSPPSWCTADAGNGRCNPAQNQTGFCNAAGYIIGNDPLDTSDISTAQTQANWVAHLQQRFGTAANGGVRYYALDNEPMLWNSTHRDVHPAPLTYDEIWQRTVTYASAIKAQDPAAKILGPVTWGYCDLFGSAADNCLDGDDRAAHGGTPFVQWYLQQVCSYQAAHGVRLVDYLDLHYYPQGDGVVDFSDPPNGSETAIIAARRLRSLKELNDSAWDSESWLSDLGNSAPWHYSRPNLIPRVRAWIDAS…	GH44(22-561)	N	CBM8	2
0265	0265_Ega_18-Q3-R5-49_BATAC.118_00100_hypothetical_protein	MLLATSSLHAQFHGAPWDTADAIVARVKVPVFSKRTVDITRYGAKGDGSSDCTRAFADAIAACAKRGGGRVLVPRGIFRTGPIQLRSGIELHLLRGATVRFDPDPAKYLPVVHTRWEGVEVMNYSPLISAVGAVNVAVTGKGTLDGGGSDSTWWPWAGKSEFGWKEGLPKQKPDRDTLMAWGQAGVPVADRVMGAGHFLRPNFIQMFRCRNVLISGVTIINSPMWVIHPLECTGVTVRGVQVRSHGPNNDGCDPESSRDVVIRGCTFDTGDDCIAIKSGRNNDGRRLKMPSENLVIQDCMFKDGHGAVTIGSEISGNVHGVYARRCSVASPVLWSVLRLKTNAARGGTIEHVYVKDVAVRLVGRAAIEIDLFYEEGRKGDFIPTVRSVSVDRMRVASCE…	GH28(61-428)	GH28	GH28	3
0265	0265_Ega_18-Q3-R5-49_BATAC.118_00301_hypothetical_protein	MRVLDITEYGAVADGRTDNAVAIQKALDACSAAGGGRVRVPAGGAFMTGPFDLRSGVDLHVERGARIFANPDEAAYTRSAFRANPGEGSIWIGGEHAENIRISGEGIIDGNGIAFMGPEEKAAFVLKEFHVFDRRPHVLTLVDIRGLEITGVTLKNSSYWCVHLIGCVDVDIHDMRIENHLKIRNSDGIDLDHTRNVRIRDCYIESGDDCICFKTRREYQEYGPTENVLVTNCTMISTSCSVKLGSENMDAIRNIEVRDCVIRSSNRGIGIQNRDEGVVENVLFKNITVGGRLFDDVWWGKAEPIYVTAYKRKASAHKDANIRFAEGQTVGRVGFVHDIRFENITCTSENGAFIGGEAGKVSEVFLDGVAITLERTTTFPGGIYDLRPSDTVGLLAAPT…	GH28(28-376)	GH28	GH28	3
0265	0265_Ega_18-Q3-R5-49_BATAC.118_01587_hypothetical_protein	MRTRLLAGALFLTVVMAWQECAAQKPYRGAEYRTIATMTYGRFEVRMRTAGVSGMLSSFFTYYDPASPWNEIDIENMGRYTNEVQYNTIVPTQADNHVERQMVQFDPHAGFHTYTIDWTPAYVAWRIDGDEVCRQTGTHIGLLTKAQKLMMNIWQPNYVDWAGPFSAAQLPVYAYYDWVKYYRYTPGSNDDFTLEWTDDFTSFDGGRWQKATHTWDGNNAQFVAENAVLRDGHLILCLTSNIASGFRGTIPTGDAQAPFPVGAWGYDSTIVVRFSEPVDPVTAQTASNYFGGSALTFKSAALRADGRTVDVAVSGMDLASPFMLFTQNIKDLATPANAMPVNSFRVVMPRTLPIRIDVGGDGAGAYLPDSSWTAVKLYGSVGGVRIAIPSGTAIDNAME…	GH16(27-182)	N	CBM57	2
0265	0265_Ega_18-Q3-R5-49_BATAC.118_03263_hypothetical_protein	MKQRHSLLVALCAVSILSLSMVVPVQAQGTAQPAVQSQPAAPDRTLHVVGTAHLDTQWRWTIQTTIDEYIKSTLHDNFRLFERYPAYRFSFEGAFRYELMKEYYPADYERMRGYVASGQWNVTGSSYDAGDVNIPSPESIFRHVLYGNGYFKKEFGKSSVDIYLPDCFGFGYALPTIERHAGLSAFSTQKLTWGSFVGVPFDIGMWEGVDGSQIVATVNPGDYGAQIREDLSTSQQWLKAIDSLGNRSGFYRGYKYFGTGDIGGAPDSLSVDWLMKGMNGKGPIRVLSAPADSVAREVTPEIAAKLPHYKGELVMSTHGTGCYTSQAAMKVWNRRNELLGDAAERASVAAAWAGGLPYPSARLTTNWKRFLWHQFHDDLTGTSIPEAYTFSWNDELLSI…	GH38(46-244)	GH38	GH38	3
0268	0268_Ega_18-Q3-R5-49_BATAC.213_00386_Beta-glucanase	MKFCSYLFLIFFFLIINNDHLFSQKKKQTWKFENEPVWSEEFDSGNNIDSTKWSFETGGDGWGNNELQYYTNGKNIELDSGILRIIAKKENILSRNYSSARLVTKNKAGWKYGRIVIRARLPHGKGVWPAFWMLPETNSNPESVNNGEIDIMEYVGFDQDVVHFSVHSKVYNIKLRNGKTSFIKIKDAEKKFHVYRLDWTPYGIRGYADGKKYFEYKNNNKGSGYWPFDKKFFLILNLAIGGDWGGFKGIDESIFPAALEIDYVRVYNFIK	GH16(39-267)	GH16	N	2
0268	0268_Ega_18-Q3-R5-49_BATAC.213_00787_hypothetical_protein	MNLRQIIITINLFLVNLSFAQIPNPSLIGYWQNWNDFQCPYIQLTQIDTSYNIIPVAFAIPVSGTTYNMTFTPDGITQLTFKKQIDTMHLRGKKVIISIGGANDPVSLPDTNKRNTFITSMMNIINTYGFDGIDIDLEGSSLSVSGGTIANPVDAKVINLIYAIRKIMDLYRVQFGKKMLLTMAPETAYVQGGMSAYAGIWGAYLPVIHSLRDSIEILHVQLYNSGSMYGIDGNIYNQGTVDFILSQTEAVIQGFNTAGGHFSGLRADQIAVGLPACSNAAGGGYIVPDSVKAAIQYLRGLAPKPAKYTRVSSYPLLRGMMDWSINWDKTATCGTVYEFANNFNRIFRPSQILNLNIFIEGFYIPSADSTRKDTVKVFLRDTIAPFITIDSSKGLFNTN…	GH18(27-333)	GH18	N	2
0268	0268_Ega_18-Q3-R5-49_BATAC.213_03435_hypothetical_protein	MKFISFVFAALVYSLNLFAAPVLTDNHIKIDQFGYRPADRKIAVISNPVTGYNSSSHYSPGNNFQVRRWSDDAVVYSGTISAWNGGATHSQSGDKVWWFDFSTLTAEGTYYIFDITNNAGSYQFDINENVYFNPMKQALRTFYYQRCGIAKSTPYAQTGWTDAVCHKGSLQDLDCRLYNNTNPSTSKDLSGGWHDAGDYNKYVNFTFETMIDLMLAFKFNTSVRGDNYNIPESGNGIPDILDEVKYELDWLLKMQNANGSVLSITGVMNYTSASPPSSDNSQRFYGPATTSASFTASALFALGAIQFNSIGQTTYASTLQTAAVNAWNWAVANPNVTFYNSGIVGAGEQEVSTYEKLVRQMAAASFLFGATGNTTYKTFFESNYNQMHLIQWGYAYPFE…	GH9(133-621)	GH9	GH9	3
0269	0269_Ega_18-Q3-R5-49_BATAC.220_01918_hypothetical_protein	MRLLPSLSTFFLVGALSAQSPALIGYWHNWDIAGAPYISLDQIDPRYDVIEVSFAEPVFGSTSQMVFTPSATDPTTFAAQVAALRSSGHKVLISIGGANATVQLNSDAERDELTASMLGILADFGFDGIDIDLEGASISITGGTITTPIDAPMLRLIQAIEDIGDAFELNTGTPMMLTMAPETASVQGGQSAFGSIWGAYLPLIHALRDRLDILQVQLYNSGSMYGIDGAIYDQGTADFIVSQTEAVIQGFTTSGGPFNGLAPEQIAVGLPACADAAGGGYSDTATVAAALRYLHGTGPQPGSYTLAQTAGYPALRGMMTWSINWDAAGSCDGTYSFAENYERIFQGNTTAVAALSKGPALLLSPNPATDIITVRGLDQGTHAVNILDLSGRVLRTMAL…	GH18(23-330)	GH18	N	2
0271	0271_Ega_18-Q3-R5-49_BATAC.280_01797_hypothetical_protein	MLRTVLTFLAATTLLALHAQSPALMGYWHNWNDVGAPYVQLDQIDPRYNVIEVAFAEPVAGSTYVVEFVPEFEVPADFIAQVAAQKALGKKVVISLGGANATIQLNSDQERDWFIGHVMYLFSVYGFNGLDLDLEGSSVAISGGTIAAPVDSTVIRLIHAVKEVMVQYRTLTGEKLFLTMAPETAYVQGGQSAFGGIWGAYLPIIDALRDSLDILQVQLYNSGSMYGIDGGIYNQGTADFIVSQTEAVIQGFNTIGGFFDGLAPEKVAVALPACASAAGGGYTDTATVRAAMDYLLGEGPQPGSYTLMQAGGYPGLRGMMTWSINWDAVSACDGAYSYAENFERIFEDVSTGDQETLLATNALSPNPVLDVLHLGSPVRGAITIRDLSGRLVQREEGIG…	GH18(24-332)	GH18	N	2
0271	0271_Ega_18-Q3-R5-49_BATAC.280_02503_hypothetical_protein	MDQFGYRTGDEKIAVISDPQVGYNAAENYASGPSLELREWGSNALVVSAAASPWNGGQQHDQSGDVVWWFDFSAITTTGSYYVHDPTNNTRSHRFEIDDCVYADVLTTALRAFYYQRCGTDKPAAYAGAGWSDPAPCHVGTDQDLNCRLVTNPLPANERDLHGGWHDAGDHNKYVNWTYGVLSDLLLAYWENPGVWGDDSGIPESGNGIPDLLDEVKYELDWLLRMRLPDGSVIGKVAVTTSSSGSISPPSVDVNVRRHSGPSTSATYSTAAVCALASIQFEAVGQTTYAQTLRDAAIASYDWAAANPNVFSTNAGLVNPDPELGTYDTDMRHLSAALYLYATTGNTGYRTYFDAHYTDAHLLQWSYAYPFEAADQDMLLYYANCAAPTPAVLDAIQDA…	GH9(102-599)	N	GH9	2
0271	0271_Ega_18-Q3-R5-49_BATAC.280_03684_Beta-glucanase	MTPRKLLCIALSHAAILSLINPVDAQTKREKCVGPIEIDDGGRCDTSAWKLVFSDEFEGTRLDDTKWRTWFPYSDDGSDHCEGCRLMGTSNTIFRDDLVSLGDGLLHMGVRARSGEWYGQAKEHEGSIIHSIGTARFNYGRFEVRCRIPKGAGLWPAFWGFGGETEIDVFEICGERTRVYKTALHRWGKPKFSNNGKERVSDLSQEFHVFAVEWERDGVRWYVDEELVQYRGRFVDKRGRSMPACERVPGEHHSAPYFPRGQDDLSIILDLAVSGAKGFCNGPVQPQAWPEGTSFDVDYVRVYQRGGTPTPP	GH16(54-303)	GH16	N	2
0272	0272_Ega_18-Q3-R5-49_BATAC.305_00508_Glucan_endo-1,3-beta-glucosidase_A1	MTTARRKGWKLVWRDEFEGHEVDRSKWDFDLGNGFYDYKNHVWIPGWGNEELQYYTHEPENVTVKDSLLTIRAVKASLHGCGYTSARLKTRQRDGTPLFSKLYGRFEFRAKVPWGKGLWPALWMLPQDDAYGGWAASGEIDLMEIVGEKPHEVLNSIHYGSTYPKRTLHTHVHPLPGGSTVSDWHVYAAEWEPGEIRFFVDDVHTSTESFWWSCSNSKDGLGLEATRASELNPWPAPFDQPFYLLMNVAVGGNFPGTPNDETKFPAEMVVDYVRVYDRIGGYGEPRPRGPGRFPWQKTR	GH16(13-276)	GH16	GH16	3
0274	0274_Ega_18-Q3-R5-49_BATAC.486_00610_hypothetical_protein	MKPKFLLQFIVYLWINSVCGSPASSSQFIKIDQFGYRPTDEKVAVISNPVSGYNDTLAYTPGTVYQLREWISDAIVYSGNSMAWNSGTIQSQSGDQIWWFDFSSYTTPGSYYVYDVANDVASYRFEINDCVYNEPLKQAVRMFYYARCGTAKLQQHAGTGWSDASCHTGTEQDTDCRFYNNSSSGTSKDLSGGWHDAGDYNKYVNFSWGTLMDLLLAYEENPTVWGDDYNIPESGNGIPDLLDEIKYELDWLLKMQQPDGSVLCIVGGSSASPPSADQNLRRYGPATTAASLTAASVFALASPHFRNAGLFSYASQLETSAIAAFEWADLNPGIVFYNTGIIGAGEQEPDSYSVAARKFAAAVFLLQITGMVDYLAYIDPFYQNMHLLQWSYAYPFEGN…	GH9(132-622)	GH9	GH9	3
0274	0274_Ega_18-Q3-R5-49_BATAC.486_01194_hypothetical_protein	MYKILATAFILLSSFAFSQIPNPALVGYWQNWNDANAPYSQLDLVDSRYNIIEVSFAVPQAGTDYKMEFIPDQVSQSTLITQIQALQSQGKKVLISMGGATAPISLSNSSERDTFVSTMNNIINTYGFDGIDIDFEGSSLSTTGGTISAPVDAPIINLIDAVKQIMSDYYVSHNKKLLLTMAPETAFVHGGQSAYGGIWGAYLPVIDALRDSLDILQVQLYNSGSMYGIDGNIYSQGTTDFIIAMTESIIQGFNTGGGSFIGLPANKIAIGLPACPSAAGGGYTNVDSVKTAMDYLRGTGTKPGTYTLLQSGGYPTLLGMMTWSINWDAVSTCGSTYEYADNFDVIFNTPTNTQNIDTKKSFTIYPNPANDKIYISSTINGNDNRLLKIYNSIGENVLS…	GH18(25-344)	GH18	N	2
0275	0275_Ega_18-Q3-R5-49_BATAC.545_00448_Endo-1,4-beta-xylanase_Z	MKNPLRFPLILAFCISLLPLAQAARVDTVDTFSSAMNKIIKAVVITPASYDGVKEFPVVYLLHGYSGSYRDWVRMAKNVEGYADKLNILIVCPDGGYGSWYWDSPADPAFKYETYVVAELIPWIDGHYKTVKDKKGRGITGLSMGGHGALFLAIRHQDVFGAAGSMSGGVDIRPSPNNWDMAKRLGPYAEFPDRWEQHTVMNQLHLLKPNSLAIMVDCGTEDFFLKVNERLHEELLYRNIPHDYIVRPGAHNWPYWTNAVSYQLLFMSHFFTKESPGR	CE1(33-263)	CE0+CE1	N	2
0275	0275_Ega_18-Q3-R5-49_BATAC.545_00508_hypothetical_protein	MKKRNLFSIQLLAGVLLFAIALPSTGAFGQPGGKRKPAPGKDAFIESLYANLPFDMPRVQEPTFPPYQVRITDFGAVGDGVAKNTQAFANAIGAVAKKGGGTVVVPRGIWITGPITLQSNVRIHVEEGALVKFSEDKADYPLVQTSFEGLETYRCLSPINGTGLENIAFTGKGIFDGSGDAWRPVKKSKMAPGQWNALVKSGGALSDNGQTWYPSEQAKRGDSAGNFNVPNLSRKEQFEAIKDFLRPVMVSLVRCKKVLLDGPTFQNSPAWNLHPLMCEEIILRNVNVRNPWYSQNGDGLDLESCKNALIYHNTFDVGDDAICLKSGKDEDGRRRGMPTENAIIAYNTVYHGHGGFVVGSEMSGGVRNIKVAHCTFIGTDIGLRFKSTRGRGGVVENIY…	GH28(95-490)	GH28	GH28	3
0275	0275_Ega_18-Q3-R5-49_BATAC.545_00566_Pectate_lyase_L	MRIYIVLFLVFGLSRFSLPAQTYYVALNGSDLNPGTLAAPFRTLNKAIGLVKPGETIFLRGGIYPLSASVIITSSGKPDAMIALHAYPGERAVLDGSGMPLSASYRGFRLKGSYWHIKGLDIRGAGHNGMLIEGGHHNLIEQCAFYRNRDSGLQLSAGASHNTIINCDSYLNADPPDYGDADGFAPKLDVGSENYFYGCRAWKNSDDGWDGYLRGANHVSNRIENCWSFENGYLEDGTDPGPQANGNGFKMGGSDDKSLSHTFTLKHCLAFKNKVKGFDQNSNKGSMFLYNCTGYSNKGPNFQINQEVDPGMEIVVKNCIDLAGSPKIAAFAEQARNSWMPPLTAKPVDFLSLDDDAAYGPRKADGSLPDMAFMHLAPNSGLINAGIDVGLPFNGPAPD…	PL9(20-386)	PL9	N	2
0275	0275_Ega_18-Q3-R5-49_BATAC.545_01004_hypothetical_protein	MFSGLALVFLAFSPIMSCSDSGGGNGTPTDEVLPVLSVLDATTARGKTASSLRFYVSIDKAWPKPVSVNYTLVNGSAISPRDFATQTGTATIPANQLSTNIEVTIQGDEADLRQPNLEFTVSLSNPNQCTLAKTSAKGFILTEDGTNLATDTAGYRTPTSYPGYALAWSDEFSGNSLDLNVWTPEIGNGTGGWGNNELEYYTNSTKNVFLSNGNLIIEARKEAIGGFNYSSARLITRAKKEFTFGRIDIRAKLPVAKGLWPALWMLGSNFASAGWPACGEIDIMELVGSSPNRVTGSVHWKSVGSITSPKNNNITLPSGDFSQKFHVFSLIWEKDKLRFYMDDNLYFTFVKEDLGAANYPFNDPFFFIFNVAVGGNWPGPPDDNTPFPQRMFVDYVRVFQ	GH16(168-398)	GH16	GH16	3
0275	0275_Ega_18-Q3-R5-49_BATAC.545_01005_hypothetical_protein	MTPYVFIALMLLGSCTKNAQDDDTPGGSTNNLTNEVDVWFTSGDQTRLLQKQTTILAFTTTPNTYPNLDIDATSTYQKIDGFGYSLTGGSAAVINQMSSSQQENLLHELFGCTGESLCVSYLRISIGASDLDDRVFSYNDIPEGTEDLTLGKFSLSRDTVSLIPVLKAILKINPDIKLMGSPWSAPVWMKSNKNSIGGELLPKYYPVYAQYFVKYITEMKAHGIVLDAVTVQNEPQHGGNNPSMVMSAAQQADFVKNHLGPAFQKAGLTTKIVIWDHNCDNPDYPISILNDPAAKPFIDGSAFHLYNGQISALSKVQAAHPDKNLYFTEQWTGSNGSFDGDLKWHIENVIIGSTRNWSKVALEWNLANDPGYGPHTPGGCTQCKGAVTIGGDVVTRNVG…	GH30_3(66-474)	GH30	GH30_3	3
0275	0275_Ega_18-Q3-R5-49_BATAC.545_01714_hypothetical_protein	MSCSDSGGGNGTPTDETLPVLSVLDATTARGKAASSLRFYVSVDKAWPKPVSVEYSLVNGTAISPRDFIAQAGTLTIPANQLSANIEVTIQGDEVDLRQPNLEFTVSLSNPNQCTLAKTSAKGVILTEDGTNLTTDTSGYRTPAAYPGYALVWSDEFSGNGLDLNVWTPEIGNGVGGWGNNELEYYTNTTKNVFLSNGNLIIEARKEAIGGFNYSSARLVTRAKKEFAFGRIDIRAKLPVAKGLWPALWMLGSNHASVGWPACGEIDIMELVGSSPNRVTGSVHWKSVGSVTSPKNNNITLPSGDFSQKFHVFSLIWEKDKMRFYMDDILYFTFVKADLGAANYPFNDPFFFIFNVAVGGNWPGPPDGNTPFPQRMFVDYVRVFQ	GH16(153-383)	GH16	N	2
0275	0275_Ega_18-Q3-R5-49_BATAC.545_01715_hypothetical_protein	MKAFNDDSMTPYVFILLMLLGSCTKNAQDDDTPGGPANNLTNEVDVWFTSGDQTRLLQKQTTILAFTTTPNTYPNLDIDATSTFQKIDGFGYSLTGGSAAVINTMSSSQKDNLLHELFGCTGESLCISYLRISIGASDLDDRVFSYSDIPEGTEDLTLSKFSLSRDTVNLIPVLNAILKINPDIKLMGSPWSAPVWMKSNKNSIGGELLPKYYPVYAQYFVKYITEMKKHGIVLDAVTVQNEPQHGGNNPSMVMSAAQQADFVKNHLGPAFQKAGLTTKIIIWDHNCDNPDYPISILNDPAAKPFIDGSAFHLYNGQISALSKVQAAHPDKNLYFTEQWTGSNGSFDGDLKWHIENVIIGSTRNWSKVALEWNLANDPGYGPHTPGGCTQCKGAVTIGG…	GH30_3(74-482)	GH30	GH30_3	3
0275	0275_Ega_18-Q3-R5-49_BATAC.545_01950_hypothetical_protein	MLRPGLLFAFCFSLISLFSQGTGKSWVVAKDGSGDFTSIQQAIDAVDSLRQNQTVIFIRNGVYQEKLFIAKSRITLRGQSEKGVVIQAAIARDIWRCENPDDWGAATVNVKGSDLTFERLTILNSFGFDLQADTVVSCANAPGGTKTVTRTGHQFAFRSLPGAVRLSFRQCTFRALGGDTVSPWDVENGMYYFNDCTMEGGVDFYCPRGWAYAENCRFVCHNREAAIWHDGSQAESSRTVLVNCRFDGDPGFKLGRYHRESQFYLLGCRFSKAMADANIYQAASGPGTPRWGRRVYYYNCRREGGDFSWHKNNFPIDPQRNHPILDV	CE8(27-305)	N	CE0	2
0275	0275_Ega_18-Q3-R5-49_BATAC.545_02228_Beta-glucanase	MMKRSSKNSLLTASLLGAAILFLLPNCEVSDTQTLDQRNWQLTWSDDFEGAAGQSPDASKWAFDIGTGANGWGNQELQYYTNRPENAALDGKGNLVITAKREAYSGAPFTSARIKTQGLFSQAYGRFEARIKTPYGPGIWPAFWLLGDEVSTLGWPLCGEIDVMELRGQEPNIINGTVHGPGYSGGAAITKTYGFANGRFDTDFHLFAVEWGQDYIDYFVDDVLYQRLTPDDLTGDWVFDSPFFLILNVAVGGNYVGFPISKTPFPQSMVVDYVKVYSQGN	GH16(44-277)	GH16	GH16	3
0275	0275_Ega_18-Q3-R5-49_BATAC.545_02452_hypothetical_protein	MTTLRQRFLTGLLLLAFLFSGAAFSILNGQGVTPDITVALDGSGDFTKIQDAINAVPDNSPTPTLIFIKRGLYNTEKLIVPATKARIVLIGESRDETIISYHVYDCSAGGYENKCPAEDAKKWPGDNIRTSATLTVIADDFRAENLTIQNTAGPVGQALALTLRGDRAIFRNCNFSSYQDTIYFWSDAKRAYFENCLIIGRTDYLYGSGTVFFQGCEIRSWGGGWITAPSTGLNQPYGFVFNQCKLTYALNSPRPGDDGALVALGRPWHNYPKVAWLYCDMTEKINPLGWPDKWNMPYADTSANLHLYEYKNTGPGANRSGRAKWTGLRALTDEEAPKYTLQSVVSGSDGWDPSATAPVTATFKWTGAGAGSGWLLPGNWDPQAVPDSSQAAYVDGVYT…	CE8(35-346)	N	CE8	2
0275	0275_Ega_18-Q3-R5-49_BATAC.545_02785_Pectinesterase_A	MKNILFCVFLLPSFLLAQPNYPTEITVAQDGSGDFTTIQAAIDASKSFPEVRITIHIKPGVYREKVKVHAWNNRLTLRGESPLTTIIHWDDHFNAIARGRNSTFFTATLLVQGDDFRAEHLTIENAAGPVGQAVAVGVEADRAVFVNCRMIGNQDTLYAAGSNARQYYQNCYIEGTTDFIFGEATALFDSCTLHSKANSYITAASTPEGRAFGFVFLHCTLTAAPGVDAVYLGRPWRDFAKTAYLYCAMGGHIQPEGWDNWSAPAREKTAYYAEYGNTGPGANPSARVAWRHALTKKQAKRYVKSEILKPFALPEMGSRR	CE8(25-308)	CE8	N	2
0275	0275_Ega_18-Q3-R5-49_BATAC.545_02789_Beta-glucanase	MWIKILVAGYFLLAGLQLVAQSPKWELVWLDKFNYKGLPDSTKWNYDTRGNEYGWGNNEKQWYTLANPRNAHVGKGTLKITARKEETSGKAYSSARLTTKNKGDWKYCKVSVRAKVPEGRGTWPAIWMMPTQSPYGQWPNGGEIDIMEHVGFDPDTVLSTVHTGRYNHMKGTQVGKRRYLPTTTSRFHVYTLEWEAEELRSYVDGDLYFTFKNEHTDSGAWPFDQTFHLIVNLAIGGGLGGRKGIDDSLFPHVFEIDYVKIYQRK	GH16(29-262)	GH16	N	2
0275	0275_Ega_18-Q3-R5-49_BATAC.545_03370_hypothetical_protein	MRFRTKKVICIFSILAFSTGMLPLAGQEVFFFRDSNNPGYYDSGLAFKTAPSAIEQTNGDKIPTSATAFQGNNSLRIKWTSRSGGDWSALVIAPGFPFQNITTSDTLSFWAYAPNGLQKIHWPYIFMEGAPGSTKSKKYPLSDYTGDLPAQGWAQVKIPLSVFFKDAAQTGIQFSQTKAIIFGQGPADGEEHTLLIDEVKTYKGNASSSDLLPPVNLRASFFERHAELKWTLPASTPPYWSVYRSTDGGQTYLPLKNIAGADSLFIDFQPAFTSTTFSYFLKASAGNGQESVPSAAVTGNLRLMSDDDFLDMVQSYTFRYFWDFAHPVSGLSRERNTSGNLVTIGGSGFGIMAILVGIERGWITRTQGRERVQQMADFLGKANRFKGIFPHWMDGTTGA…	GH144(304-704)	N	GH144	2
0275	0275_Ega_18-Q3-R5-49_BATAC.545_03449_Extracellular_xylan_exo-alpha-(1->2)-glucuronosidase	MPRLLGLFLFLLISAPAANADDGYRLWLKYDLISNPQLRKAYASMARFITCSENDPVSKTACLELQAGLQGLLGRPVLIQASGSKPGTIELLLLPKGAPDADNLGKDGFKIQSARGRLTIVAAQPSGLLYGAFELLRYIQTEGKTGELSGVRRPRVQFRMLNHWDNPLGTIERGYAGASLWKWYELPETIDPRYRDYARANASIGINAVVVNNVNASARFLTPEYLSKVKALADVLRPYSIKVFLSINFASPKILGKLKTSDPLDPQVRAWWQEKVREVYSYVPDFGGFLVKANSEGEPGPQEHGRTHADGANMLADAFRPHGGLVIWRAFVYGPDPKGDRFKEAYQEFKPLDGQFAPNVVVQVKNGPIDFQPREPFHPLFGAMPRTPLAMEFQITQEY…	GH67(22-680)	GH67	GH67	3
0276	0276_Ega_18-Q3-R5-49_BATAC.76_01053_hypothetical_protein	MKKRNLLLLLAFLLLTMAVQAKDFKGAELRTKQTFLYGRFEVNMKSAARDGMLSTFFTYHEFTTGIQDWNEIDIEILGRYDYDIQFNPITPGQLNHTSHFPATFSPHTGYHTYAFEWTPTYVAWFVDGVEVHRQTGAHIEALNKAQKLMMNNWTPTYANWAGTLNVDALPAFAYYDWVKYYNYNPGGGNYGTNNNFSLSWSDDFDYWNTARWEKATHTFNGNNCDFVTTNAVFRDSKLILCLTDAVNLGYTDVKPPVVLSARVHDNKVIAYFTEELDSISGQNVANFNIVGATVQSVTLRSDPRSVELTVSGWDFTTTKNLLVMNVKDRFNNTSAPKAVTILLQRNWTYPIKLNCGGPAVIGYMADTEWTLAGEYGFLDGSSASYSSNLQINGTDEDEV…	GH16(24-181)+CBM57(352-493)	N	CBM57	2
0277	0277_Ega_18-Q3-R5-49_MAXAC.001_01143_Alpha-amylase	MRSPRTRRRYAARLTALTVAALALVTGCTVGSGTGVGAPSTRSELPRDTIVNLFQWNWRSVGAECPRLAKVGYAGVQVSPAQEHAQVVNNPWWVDYQPVSYQIASRRGDRAAYQGMVAACHAVGVKIYADAVINHMAGGDAGTGWAGSAWTHYDYPGIYQTQDFHHCGIAANDDISDYQNRAQVQTCELVNLADLDTGSDYVRGRIAAYLNDLISLGVDGFRVDAVKHLSADDMAAIVGRLSTPVERYYEVIDKGGEPISMTEYTGSGKVLVFSYGDEVGSALQWGKISALRNLAGGVDGTVARVFLDNHDTQRHGGAQVLTYKQPRLYALANVFMLAWPYGEPTVMSSYAFTDPDAGPPSTDQIGTTKDTVCGSDGWECEHRWQSTEGMVGFHNVVKG…	GH13_32(72-340)	GH13	GH13_32	3
0277	0277_Ega_18-Q3-R5-49_MAXAC.001_01209_hypothetical_protein	MSRADVVIAESGVGYRQYRIPALALTPAGTCLAVFDARCDLDDLPAPVDLVARRSTDGGRSFGPQTVVRAGTGVIGHGDASLVVDHESGSVFAFHATSAGVGFFESSESIKDDDLGVLHCDVSVSHDDGVTWEHRRLSRDLRVGLNARLPEVGLGEAARVSGLFAASGSGTQIRAGRFHGRLLQGFVALIGTQVYAAVAHSDDHGRTWVMGRPVGPGANENAVVWLGGDRVGLQSRAPGQRLMAWSDDGGDTFGPLEPAGDLLDPGNNGSLVRLDPAGSVSTGDTGDTGDTGDGDDAGDPTGIRLACTHTSDPDLRRNLVVSTSTDDGATFTPAVTLTAGAAGYSVAQPLPGGALGVLWEDEGYRRLIFTRLEPGWELPRAAHPALGPAPALVLDHVAA…	GH33(12-367)	GH33	N	2
0279	0279_Ega_18-Q3-R5-49_MAXAC.016_00498_hypothetical_protein	MSMKVATLFILFIISQAVVIGQPANITQFIKVDQFGYLCDARKIAVITDPIIGFNSADSFNPGTTSNNYQVRDWNTNTVVFQGAISSWNGGATHGQSGDKGWYFDFSSVNDPGIYYIFDVSNNVGSGQFFIGSNVYNDALRAVSRTYFYQRCNFAKNTPFAAPEYTDAAAYEGSNQDKFARSSLDKSNASTARDVSGGWFDAGDMNKYVTFCTLPMLSLLDSYNKFPNVFGDNNNIPESGNGIPDIMDEVKFELEWLKKMQDGSGTNGLLLKVGADSYSCVNSPPSADVCPRYYIPECSSATICGAVIFASAYKTFINLPGQTAFANDLLTRAQNAWTRASGTTSNFTSFQQSCDNGDIKSGDADMDATTQMQYAMAAAIYLYAATGNSIYSDFVNSRY…	GH9(136-622)	GH9	GH9	3
0279	0279_Ega_18-Q3-R5-49_MAXAC.016_03256_hypothetical_protein	MKKILLKGAITYFLILLMASICHAQSVKDAGQLRVIGTQLSDQRGNAIALHGASLGWSCFHPRFYTEGTVKWLKKDWNCTIIRAAMGVEPKKGYLEDKHTSEALITAVVDAAIKADLYVIIDWHSHNIRTEGAVDFFDRMSKKYNKYPHVIYEIFNEPERIEWSEVKAYSEKLIKTIRTNDPDNIILVGCPHWDQDIDKVAADPIKNVTNVMYTMHFYAGTHKKWLRDRTDEAMQKGIPVFISECAGVEATGDGPLDLAEWHAYVEWMDKHKLSWLTWSVSDKNETCSMLNTTASSKGNWKKEDLKESGIRTRNYLRNYDSGGSKKNIFECKGRVEKLSDSEVILIGSASSVSFKITGNKCDINLKSLDNHHNWVSIEVDGIYKGRVKVEVGEARNYPI…	GH5_2(44-276)+CE2(452-665)	CE2+GH5	CE2	3
0279	0279_Ega_18-Q3-R5-49_MAXAC.016_03285_hypothetical_protein	MSHRNKTNLLCLMLLLLAFSSFKCSKDNDNEDTKPVIVTKSDVDFYLTSANQTSLLKKQNFKLRFGTATNSYPIIRVDSTQVFQEIDGFGYSLTGGSSSVIYALAPAPRAALLKEMFGSDSASLGISYLRISIGASDLDPFPFSYNDLPAGETDVNLNKFSLAPDKAHLIPVLKEILAINPNIKIMGSPWSPPTWMKTNNSSVGGSLKPEYYSTYAQYFVKYIQGMKAEGITIDAVTLQNEPLHPGNNPSLLMQAAEQRDFIKGFVGPAFEAAGIKTKIIVYDHNCDRPDYPITILNDPEAKKYVDGSAFHLYGGDISALSTVHDAHPDRNLYFTEQWTGKNESFAENFMWHTQQVLIGSVRNWSKVVLEWNLANDPSFGPHTEGGCTECKGALTIGGS…	GH30_3(72-480)	GH30	GH30_3	3
0279	0279_Ega_18-Q3-R5-49_MAXAC.016_03288_hypothetical_protein	MNLAKKLGYGIMASALICLSACDDKEKGPGGSSKPELSALDQSITESNGEQTINIKLQLSAPAASNVVISYSTKNGSAIAGSDYVGIANASVIITAGLTSIDVPIIIMGDKFTEPDETFELVITSALNSDLIKAKALITIKNDDTGGGSSIIIPSAGATSPSEYVGYNLVWADEFTGTAVNENNWSFEIGNNNGWGNNELEYYKKENSTIHENEYLIITAKPEQTGEFQYTSSRLISKGKKEFTFGRVDIRAVMPIGQGIWPALWTLGADIGTNSWPACGEIDIMEYLGHEPDRVHGTAHWGTNTSTHKYKGSSTLATNAGDFNENFHVFSILWEKDKIEWRVDDKKFYEITAAEMEGQPYPFNKPQFFLMNLAVGGNWPGYPDATTVFPQLFIVDYIR…	GH16(171-400)	GH16	N	2
0279	0279_Ega_18-Q3-R5-49_MAXAC.016_03289_Beta-glucanase	MLWRLLIFIVLSFPTFAQQGRLVWSDEFDGESGAPNPELWSYEYGDGCPNNCGWGNHEIQYYTDALKNAHVENGLLVIEAHKEIMGGMQYTSAKLNSKKSGSWKFGRIDVRARIPQGLGTCPAIWMLPADWKYGGWPFSGEIDIMEHVGWTKDTLYGTVHTDAYNHMNGTQKGRKFFQYEMGLRFHTYSIIWNEKKIDFLLDDKVYYTFANDGKGSSSWPFDQPFYLILNISVGGNFGGARGVEVENIWPQRMEIDYVRVYQ	GH16(24-261)	GH16	N	2
0282	0282_Ega_18-Q3-R5-49_MAXAC.048_00740_hypothetical_protein	MNKIIIFVFINLISNFLSFGQSRISVSGNKFINEQNQTIIFKGYSSSDPDKLVYNGHWNQDYFDELKAWGANIVRFPVHPQAWRKHGKNNYQNLLDQGIEYAQKAGLYVIIDWHSIGNLKSALFQSPNYDTDLKETFEFWRAMASRYKDNPTVAFFELFNEPTVFNGQLGVCSWDDWKKINEEIITIIRAYGAKAVPLVAGFNWAYDLTAAGASPINAEGIAYVSHPYPMKKPQPWEDKWTADWGFMAAKYPVILTEVGFCGADDVGAHIPVISDESYGDAMVAYCRNKGISLVAWVFDPNWAPRMFSDWEYTPSRQGKYWKEAFRKF	GH5_26(31-309)	GH5	GH5_26	3
0282	0282_Ega_18-Q3-R5-49_MAXAC.048_01220_Carbohydrate_acetyl_esterase/feruloyl_esterase	MRKFLFVLMMGCSLITTVCAQGQLFESLGFNSRMIGKKMNYSIYLPEGYNTSSRSYPVLYLLHGYTDNETGWTQFGEIEQIANKMMDAGEATPMIIVMPDGEVSWYINNFDRSVPYEDYFFQEFMPFVESTYRIRKEKKYRAVAGLSMGGYGSFMFAIKHPDMFSYCAPLSAAFFEERSAINTPQANYDRTFAVLYGPGLAGANRINDTYKANDPYRIISDTSRTKALKTVKYYLDCGDDDFLSAANAEMHKLMLEKGIPHEFRMRDGVHNWTYWRYSIQEVLKEITKCFHQ	CE1(33-288)	CE0+CE1	N	2
0282	0282_Ega_18-Q3-R5-49_MAXAC.048_01866_Beta-glucanase	MLKYISVLLLLYVFGHIFGQGSLAEAGLDTFKGMNLVWQDEFNQPGPPDPTIWRHEQGFKRNNELQWYQPENASCHDGILIIEAKRVVRPNPTFVEDSKDWQTSRRDISFTSSSIQTRGAQAWLYGTFVVRARIDTLVGSWPAIWTLGTEGRWPSNGEIDIMEFYRVKTVPTILANFAWGTEKVNVAKWDDAKIPLTHFTDKYPNWVNQYHIWRMDWDENQVSVYLDDELINEITLNKSINPDGTNPFKQPHYLLLNLAIGGNNGGAPGIETHSIKFEVDYVRVYQKK	GH16(38-285)	GH16	N	2
0282	0282_Ega_18-Q3-R5-49_MAXAC.048_02205_Carbohydrate_acetyl_esterase/feruloyl_esterase	MIRFVSLLVSSIFAFGMTAQSGKVYDNLSLPSKILNMERKYAIYLPPDYETSSRSYPVLYLLHGGGDDQTGWVQFGEVKNITDKAINEGKATPMIIIMPDANTGRRGYSNNATGTWLYEDFFFKELMPFVEKKYRIKSDKRYRAIAGLSMGGDGSFTYALHHPELFSSACPLSAGTGPLSLEDAMTRVKRSDSTATDAQIKAYYEKQSVLHLINNVPEDQKKAVRWYIDCGDDDFLYEGNSLAHIAMRKQEIPHEFRTRDGKHSWVYWRAALPEVLDFVSQAFHQN	CE1(32-281)	CE0+CE1	CE1	3
0282	0282_Ega_18-Q3-R5-49_MAXAC.048_02225_Extracellular_xylan_exo-alpha-(1->2)-glucuronosidase	MMVGSKKLNQIFFGTCYPDMMKHKYIFLGSLLLIFSTTLHVSADDGYRLWLKYDKITDAAILKSYSGVIKSISLQAPSSALNDNALKELKTGLHGLLGSSIPISAASRSKQIVLQLIPPGGVIDHEEGYRLSYDKKLIRIQATTDRGLLYGAFGLLRHLQMWLPLEQLDQTRAPKINLRILNHWDNPNGTIERGYAGSTLWKWADLPDCVDERYTDYARANASIGINGTVVNNVNASARFLDKEYLYKVAALAKLFRGYGIKTYLSIRFTAPNYLSGLKSADPLDPAVRQWWKDKVDEIYQIIPDFGGFLVKANSEGEPGPQDYNRTHADGANMLAEALAPHGGIVMWRAFVYKADPNNDRAAESYNEFKPLDGAFKANVMVQVKNGPIDFQPREPFHP…	GH67(45-702)	GH67	GH67	3
0282	0282_Ega_18-Q3-R5-49_MAXAC.048_02495_Exo-poly-alpha-D-galacturonosidase	MLTRIILILSIFIMIQACDQTKELDWAIKVGAQRFPKTEKTFLVKASGDSSKTVTKDIQDAIDACALAGGGIVTFSPGVYVTGSIFIKSNVHLRIDREVLLLGSQDFDDYPEIKTRIAGIETTWPAALINVIDAQNVAVTGEGIVNARGKFCWNKYWKMREEYVAKGLRWIVDYDAKRVRTLLVQNASDVTLKGLTFKNAGFWTVQLLYSHHLTVDGLVIKNNEDGSGPSTDGIDVDSSSWVLIQNCDIDCNDDNFCLKAGRDWDGLRVNRPTEYVVIRKCIARRGAGLVTLGSETAGGIRNILATDLSARHTDNGLRIKSATTRGGTLENIYFQNSELDSTINVFQFNLNWYPAFSYSLLPDGYIYDSIPELWKVMLHKVEPESKGIPAAKNIFVSNL…	GH28(65-431)	GH28	GH28	3
0282	0282_Ega_18-Q3-R5-49_MAXAC.048_02720_Amylosucrase	MIEPGAAELTDPNTTLYRGDNTIVDIEYVWASHQIEIRQIYDTLYNDHPYQTACWHLLYQSISKAFSSRAAALNKKDKLKAQSKGWHLSNNLAGISLYVDRFNKDIKGICSKLDYLQHLGINVLHLMPIFQSPPAESDGGYAVSDFRKVDPRFGTSADLELLIEEMNKRGMYLMLDIVLNHTSHHHEWALKAKKGESKYQEYYYMYENRTIPDKMDQTMPEIFPESSPGSFTYIKECNQWVMTVFHSYQWDLNFKNPRVLVEMLDHILYYANLGVDILRIDAPAFIWKEIGTNCQNLPQAHEILRLIKHCVQIATPGMTLLGEAIVAPKEIMKYFGEGAYSARECDFAYNATLMALQWDALATGKTQIMRNAQLQLSSKPLGASWISYTRCHDDIGLGF…	GH13_4(104-502)	GH13	GH13_4	3
0282	0282_Ega_18-Q3-R5-49_MAXAC.048_02785_hypothetical_protein	MVLFSLGMDVISISANGVTTNCNGIPPARKISKFQTVPLKLIARKQNVQNRSYTSARIRSLQKGDFKFGRIEARMRLPVGQGIWPAFWMLPTDNVYGDWPQSGELDIMEYLGHEPNTVHGTLHYGNSWPNNASTTKDFTNTLTGFDQDFHVFAIEWSINTIKWFVDGYLYSTKSTNDLNGLRWPFDQKFHILLNLAVGGNWPGNPNSSTAFPQIFEIDYVRVYEDLDQPSIAGVTSIKAGDRQTYQILNLPTNAKVDWIVPPLVKILSGQGTDHLQVEWGSGPGRIMVNLTTDCVQSKLLQLEISIKPELSRSIILENFDQSPRIKKISSTGMLSRDIPNPGTNSINASNLCGKYVRSATQQYDVLAYDIEDIKSAADFISSTSKFYLDLYTDAPIGTQ…	GH16(38-223)	GH16	GH16	3
0282	0282_Ega_18-Q3-R5-49_MAXAC.048_03427_hypothetical_protein	MTRLYSTILFILFTFHLLLSQGKVVLITDAGAVADGRTNNQKIIQSLIDQVAEKGGGSVVVPPGNFMTGSLFLKSGVDLHLSLGASLLGAHSTNDYLKIGQRAALILAHDQQNISISGEGILDGQGQELMVDVFKKLRSGELKDNPVWLVKRPETGRALIVYFKGCSGVKVTGITLKNSSNWVQDYRECDGVTIDRITVQSTAYWNNDGLDITDSKNVRITNCMINSSDDALCFKSENPNASCENIVVDSCILRSSANGLKFGTANYGGFRNFRISNLTVYDTYRSAIALESVDGGYMEDIIIKNVSATNTGNAIFIRRGHRNKSGAVGSLKGIHISNLVADIPLYKPDQGYPIEGPPDHLRPGTDKMPVRPSHYHIYGHPYLPYNLLPSSIVGIPGYP…	GH28(50-340)	GH28	GH28	3
0282	0282_Ega_18-Q3-R5-49_MAXAC.048_03964_hypothetical_protein	MKNIKVTLAFILLLISSVISTAQDYLITNFGAVRDGISVNTKAIQAAIDAANKNGGGKVLIPTGVFLSGTLVLKDNVELYLAKGAQLLASARQEDYPRQPQPKYRSLRDQGGWYSFIYAEGATNISISGNGTIDGQGAKQKGLPNSLGGDLDGRPSNILFISCKKISVSGITLKNSGMWNQHYLNCEDLTINNINVYNHSNRNNDGIDIDGCRRVILTNSIFDSGDDAICLKSTGPAPCENVVISNCVVSSFCNGIKMGTESTGGFRNINISNCIIKPSIHPEKPKEGGNPSAIGITGLSLEIVDGGVMEGISVNNLTIEGTKCPVYIRLGGRNRKHRIDAPETTVGSMRNISISNIIAYGSGNFACSVTGIPGHKIENVKLSNFNIIQQGGLKEGEYL…	GH28(50-390)	N	GH28	2
0282	0282_Ega_18-Q3-R5-49_MAXAC.048_04045_hypothetical_protein	MKHLLLFVFLLTLVAFAPTPDKVRVFMIGDSTMANKNPYDAPETGWGQVFHELFSETVEIQNHARNGRSTKSFRDLGHWDVVYNQLQPGDYVFIQFGHNDQKQDDPARYAAAQTDYRANLKRYISEVQSKGAYPVLLTPINRRKFDTNGTFIDQHGEYPAVVRAVANELHVPLLDMHESSQRLLEQIGDSASTYLYMHVRPGVYAKFPNGLIDNTHFTPYGARVMAKLAAEALVTTGHPLRNFLKKSVYPGNFEYQLPSVNSMQFRKDTFNIEKYGAKSGGILLCHPAINQAIEMASDQGGGVVLVPKGFWLAGPIVLRSHVNLHLEEGAFIQFSDNRKDYPVIETTWEGQEAYRCQAPVSGVHLDHIAITGKGLMDGAGQVWKQVKKDKLTESQWKTL…	CE12(24-233)+GH28(295-692)	CE4+CE12+GH28	CE12	3
0282	0282_Ega_18-Q3-R5-49_MAXAC.048_04412_Extracellular_exo-alpha-L-arabinofuranosidase	MKIKSWTIWMVLSTGLVWSCGVLQNDKPTQTITIDIDAKAPLVPIQPTMFGIFFEDINSGADGGLYAELVKNRSFEFEYPWMGWRHLPNPETRFNTINELTIMSNAQNHPNNTRYVRIDKRDTSADFGFQNEGFDGMGIKQNDSYDFSFWARNNTGNVRVKADLVDTSGHILGSVELEPNESIWKKWEGTIKSNSTEEHARLNVYFLGQGQLDIDHISVFPQDTWKGRKGGLRKDLVQLLADMKPGFMRFPGGCIVEGRTLDERYQWKKTLGKVEDRKLMINRWNMEFKHRPAPDYFQSFGLGFFEYFQLAEDIGAEPVPIISCGLACQFNSSETVPMDELDPYIQDALDLIEFANGDISSKWGSIRSAMGHPNPFNMKFIGVGNEQWGQEYFERYAQF…	GH51(206-664)	GH51	GH51	3
0283	0283_Ega_18-Q3-R5-49_MAXAC.056_01710_Beta-glucanase	MKRKILFKIILMQFAIISISFASCSKDDSTTAPTNEIPEIPGYTLTWNDEFDKANIDLTKWEYEVNGDGGGNNELQYYTAFPNNSFIENGKLVIKAVHENYQNRSFTSARLRSKGKGDWLYGRIEVKAKVPTGVGTWPAIWMLSTDWSYGGWPESGEIDIMEHVGYNPNVVHGSVHTLAYNHRIGTQKTATLPIATATTQFHIYAIEWFQDHIDFYIDNAKYFTFTNENKGWPYWPFDKRFHLILNLAVGGDWGGAQGVDLNAFPAQMEVDYVRVYKKD	GH16(47-276)	GH16	N	2
0283	0283_Ega_18-Q3-R5-49_MAXAC.056_01728_hypothetical_protein	MKAFLLFFILTILFSSHNSLIAKDYKGAEYRTKDTYLYGRFEVRMKSAHREGMLASFFTYFDGTGIWNEIDLEIMGRYDDDVQFNVIAPTQSNHVGHVPMSSSPHQNYHIYAFEWTPAYVSWFVDGVEVLKQTGSHIQTLTQAQKIMMNIWNPQYENWAGKFYPEALPAFAFYDWVSYYTYTPGSGNYGTDNNFTFSWIDNFDSWDTTKWDKATHTFPGNNCDFIQENAVFQDGKLILCLTNSTNLGYQDIQAPSILWARAYTNKVEIKFSEEVDEIIAETISNYLIPNVNINSAALLSDLKTVELDVTGINLNQTYTLIVYTMKDIAVVPNIMGLRSKSIILTEPLVFPVKINCGGPAVLDYLPDKAFSENSEYGYLDGAASAYPLVAISGTTEDSLY…	GH16(25-179)+CBM57(352-492)	N	CBM57	2
0283	0283_Ega_18-Q3-R5-49_MAXAC.056_03410_hypothetical_protein	MILKTIFYTISVITIFALSVQAQNYEDTLMIYGRNRFYKTHLPLGYNLQKQYPVVFVFHGGLGNPDLTEKQTGFSKKADEEGFIVVYPYGTGSFDKKLLTWNTWDCCGYADKKNINDVDFIKAVLAEIKSKHSIDEKRIYAAGLSNGGMMCYLLACELPEYFASVAPVAATMFDTVSCNSNAEVSLIIFNSLNDQHIPYDGGIGEESLVDVEKLPVETVVSLWVNKYNAILMSKSESSFFHKTNYKNNNGTEVVLYKMLSGGHSWPGGEKIRKFGDAPVKSVSATDLIWEFFKNNPKH	CE1(33-266)	CE1	N	2
0287	0287_Ega_18-Q3-R5-49_MAXAC.075_01711_hypothetical_protein	MQNSVNLKSILSICFIFILQIGVTKTIHAQLPTPSLVGYWHNWNDTSAPYIPLTAIDNRYNVIEISFAVPVSPQDMTMTFIPDNITVPAFISQVQSLQAAGKKVLLSIGGANAFIDLTTTVNRDAFIASMTNLLMTYGFDGMDIDIEHGNAITITGGTIASPTNISQQHLIVAIQQIMQNYRTTFGNKMLLTMAPETAYVTGGMSAYGGIWGGYLPIINALRDSIDMLHMQLYNSGSMYGIDGGIYTQGNADFIVAMTEAVVQGFQTGGGFFQGLPAHKIAVGLPACGNAAGGGFVNDVTVKSAIDYIRGNGPKPGLYTLTNTYPDLGGMMTWSINWDAVNTCETSYNYAINFELIFGTPTALSELNSSENTVKLFPNPSNGNFYIQSKISSAELIITD…	GH18(36-293)	GH18	N	2
0292	0292_Ega_18-Q3-R5-49_MAXAC.254_02009_Beta-glucanase	MDEPLFSRKNSPVEEKIMHLRFCLFIGLFLMAFHPAQSTEWKLIWSDEFDSGQMPDPTKWDYEEGFVRNFEMQYYTLARKENARIEDGMLVIEGRKEDHPNPQFKEGSKLWNEEREKAHYTSASINTRQRMNVQYGRIEVRARLPQGRGVWPAIWMLGEKFPENPWPGCGEIDIMEFVGHDPSHSHGTVHFPKDGAHAYNGGKIETASPCADFHLYSIEWDADKIAFFFDQICYHTFNIDEAGAGESNPFRRPFYLLINLALGGSWGGEIDDSIFPQKYLIDYVRVYQPLKASPEGSDQAK	GH16(45-287)	GH16	N	2
0295	0295_Ejby_18-Q3-R6-50_BAT3C.200_03760_hypothetical_protein	MYFVILFTLLVNGFTACKKEIISDPNTDYFQLNYIHFGTYVVNLNSGASNINAPIDQPIVLSFSIPLNITSINAISLTGPDGAVDLNESFLDENKTISFSHLPLENNASYTLDITQNLTGVGGEIFKGFSVTLQTQAGTLMITSLIIDGKDLLSESRTTNVNREPETIITFNHPVDPATVNSAAAAIARPGFNEPLEFDLSDDKTILTINTSSTLVHFQKYTFTLSNNLHAENDIYIFNGFSDNFYTEIDSTPKFPIVSDDELLTIVQQQTFKYFWDFGHPVSGLSAERNTTPNVVTIGGSGFGVMSIIVAMDRNFISRSEGVTRLNTIVDFLTTADRFHGVWPHWMNGNTGEVIPFSPNDNGADLVETSYLIQGLLCVRQYLNGADPFENALKGKINT…	GH144(258-657)	N	GH144	2
0295	0295_Ejby_18-Q3-R6-50_BAT3C.200_03927_hypothetical_protein	MRFKIIVLNLSFLFLLPSFGQITIIDTIESGGLERNYRLYIPTAYDGSEPVPLVLNLHGYTSDAFGQDLYANFRVIADTANFLIVLPNGTLDGIGNRYWNCFTEKGIGVDDVAFLSDLIDSISANYNVDANRIYSTGMSNGGFMSHALACELSNKIAAIASVAGSIDEDRLPACDPQHPMPVMQIHGTADDVVPYEGNPDFIPVESVIDYWTNFNNCDEAAEFTAIEDIVPSDSCTAEHFVYGGCNKNINVELYKIIDGGHTWPGTALTFLGVTNLDINACKEIWYFFSRYRLDELTSVQPDLTSPKNNIIIQPNPASELININISNNELINSIILYDIKGRKILTLENLQILNYTLQINDYANGTYFIQVIGKEFNSTVSFIKE	CE1(33-264)	CE1	N	2
0296	0296_Ejby_18-Q3-R6-50_BAT3C.203_00109_hypothetical_protein	MSPQTNSPSYGPASIAEIDWAALLDREFTPSPASWSEQVMYFLLVDRFSDGLEDGYVDRSGQRVTGSTPPFQPGDEGNATGDDTSAAAWRAAGGTWCGGTINGIRSKIGYLQRLGVTALWISPVLKQRADSTGYHGYGTQDFLTIEPRFGTQEDVVALVAEAHAAGMYVVLDVILNHTGNVFGYVGHDDRPWDGTDRMVAGWRDRHGEITLPFPDPVTDREAAVWPVELQDAGVFTQRGPIANWDAYPEYVEGDFFDLKDVRHGTGGDDDYHPSPALVNLVRAYQYWVAVTDIDGLRIDTVKHMDVGATRYIATAMHEFGRLIGKKHFYLLGEITGRRSFAIRLLERTGLDAALGLDDVQEKLDDLVTGRRAPREYFDLFRNAYLIGQGSDTWFGEKLV…	GH13(99-458)	N	GH13	2
0296	0296_Ejby_18-Q3-R6-50_BAT3C.203_02251_Alpha-1,4-glucan:maltose-1-phosphate_maltosyltransferase	MGDPSRYDAAPRVLLRHPDWAVNASMYQINVRQFSAEGTFDAAAAQLPRLADLGVKILWLMPVHEIGVLNRKGVLGSPYAVRDHYSVNPELGTLGSLRAFVDAAHALGMYVILDWVANHTAWDHVLTTQHPQWYARDWKGDFCSTPWCAWEDIIDLDYAHAGLRRYMSEAMCHWVREVDVDGFRCDVAGYVPVDFWETARADLEAIKPVFLLAEWEDRDLHRAAFDATYAWRWNERLHQICTRGENLDDLYGYYSWRDKAWPRDAYRLMFVSNHDKNAWEGTQFEQFGPGLEAAMVLSAIGDGMPLIYNGQEAGHDHRLAFFERDPILWREHPHGTMYRRLVHLKLVNTALWNGAAGAPMVDVDNDHHHRVLSFVRRHASGDAVFAAFNFSPDTREVTF…	GH13(33-315)	N	GH13	2
0296	0296_Ejby_18-Q3-R6-50_BAT3C.203_02645_Chitosanase	MMIVGSAENSTLEWREAYAYIEYNVEKNDAENRGYTGGIVGFTSRTADMLDVVTRYVAAVPDGELTPYLPALRKVNGTSSHEGLGPAFRAAWKRAAQDPTFRAIQYTRAMQLYFEPALKAAAADGVGPLGQFAYVDAAIVHGQGRKPSGLASIRDAARAKATPPSAGGDEKRYLRAFLDARVATMKQEKAHQDVTRIDTAQRVWLDVGNTCLGLPLRWKVYGDAYEVTEVTRSGQ	GH46(1-212)	GH46	N	2
0298	0298_Ejby_18-Q3-R6-50_BAT3C.246_00430_hypothetical_protein	MMSPRARAHVQAFAVAITVLIGLATPALAAFSLVWSDEFDGTSLDTGNWTIDIGDGCPNLCGWGNAELQYYRSQNVAVSGGNLILTARDEAYGGRQFTSGKVHTRGKHAFLYGRMEMRAKIPTGGGMWPAFWMMPQDDVYGGWAASGEIDIMESANGTTTVGGALHYGGTWPANTSTSSSYSLGGANFADAYHVYAVEWEPEQIRWYVDGVLFSTRYSWQWYSDGAPDNPLAPFDQDFYIILNAAVGGYYTGCTDPACVTATLPQQYLIDYVRVYQETSNQAPAVAITSPTAADDPPAGDIVIAATASDPDGSVATVEFYAGATYLGEDTTAPYSFTWTSVADGCYTIVARAIDDQSAFGEDAVEITVGSGCGQAPFHGTPFALPARIEAEDFDLGGEG…	GH16(35-275)+CBM6(390-526)	GH16+CBM6	N	2
0298	0298_Ejby_18-Q3-R6-50_BAT3C.246_00515_Beta-glucanase	MLLLSAVGAGCREEQGPAPYGLLWQDEFDGPADAVPDPERWRFDIGTDWGNAQLEYDTDLPRNVSLDGQGHLAITARAEDYGGQSYTSGRIKTQGLFERARGRFEARIKLPVGQGIWPAFWLLGADIGQVGWPACGEIDIMEYRGQEPRVLHGSLHGPGYAGNGALTRAHVLAQGGFDLGFHVFAVEWSDEAIVWFVDGYAFFTVTPADLPPGAAWVFEHPFYIILNVAVGGRWVGAPDASTVFPQTMLVDYVRVYGPLE	GH16(24-256)	GH16	N	2
0299	0299_Ejby_18-Q3-R6-50_BAT3C.362_06151_Beta-glucanase	MLLLLTVIACTTPPSDGQWVVVWADEFRGASGEPPDPSRWTYDVGGDGWGNGQLEYNTDRVENAAQNGDGVLEIVARKEDYEGNAYTSARIKTDGLFEHGYGRFEARIRVPEGKGLWPAFWMLGAEFNDIGWPWCGEVDILEMKGEAPETIYGTIHGPGYSGSGGLSGGLTLDDGAFSDGYHNYAVEIDEGHIAWLVDDVVYQRITAADLPADATWVNDDPFFLILNLAVGGNYVAAPDETTALPAPMKVDWVRVSERAW	GH16(23-255)	GH16	N	2
0300	0300_Ejby_18-Q3-R6-50_BAT3C.370_02326_Beta-glucanase	MKRKFLSILSTIFFLIIFCFTANAQNKKGWKLIWQDEFNYTGLPDATKWGYEVGHIRNNEQQYYTRAKKENVWVSNGVLIITGRKENYKNENYKNESTDWRYKDSIAQYTSASINTLGKAAWKYGRIEVKAKLPTGGGIWPAIWMLGANRSIVGWPICGEIDIMEFIGNHPADIYSTIHFPDSIKTSRSSGSKINDSTVSNRFHIYTLEWDKQKMDIWFDKIKIHSFVIDSAGSYAANTFRKPFYLLINLAMGANWPGPIDDNVLPQQYLIDYVRVYQKK	GH16(34-277)	GH16	N	2
0301	0301_Ejby_18-Q3-R6-50_BAT3C.384_00153_Beta-glucanase	MAKMIQAGILLLAFALLAPGCGRPEKPKEYPDNPNTGDMVLVWSDEFDYNGLPDSKKWSYDTEGNATGWGNNESQYYTASRLKNAEVKDGFLSITAHREDFEGFKYTSARLVTRQKGDWLYGRVEVKAKLPDGRGMWPAIWMLPTDWSYGGWPASGEIDIMENVGYDPYKIVGTVHTEAYNHMIGTQKGATTNVQSCYGDFHIYAIEWEVREIRFYVDDLHYFTFTNEGTGYKAWPFDKRFHLLLNVAVGGNWGGMQGIDDSIFPRSMIVDYVRVYQKKTGK	GH16(43-276)	GH16	GH16	3
0301	0301_Ejby_18-Q3-R6-50_BAT3C.384_01000_Extracellular_xylan_exo-alpha-(1->2)-glucuronosidase	MNRTLTTLLIILFLVPLSPARADDGYRLWLGYKPVTDRAALEKYRQRFGNVMITGDSPVMKSARDEFIAGLTELTGLKVREVNSPEGRGIVVAGTFSSSPFVASLLSDVNPGTTGEEGYIIRGIRQGRKNITVVASDGDRGVLYGLFHLLRLISTESLPDNPDILERPATALRLLNHWDNLDGSVERGYAGGSIWNWHLLPGYISPRYRDYARANASVGINGTVITNVNANALVLTPQYLAKVAALAEVMRPYGIKVYLTARFNAPQETGNLSTSDPLDPGVIRWWRDKAAEIYSLIPDFGGFLVKANSEGQPGPQNYGRSHADGANMLADAVAPYGGVVMWRAFVYDNNVPVDRAKQAYNEFVPLDGKFRDNVLIQVKNGPIDFQPREPFHPLFGAMP…	GH67(24-695)	GH67	GH67	3
0301	0301_Ejby_18-Q3-R6-50_BAT3C.384_01890_hypothetical_protein	MLAALVAVSFPLHSKDYNASMFGAKSNGTTLNTNSIQKGIDYISENGGGRLVFYVGRYLTGSIYLKSNVTIHLEEGAILVGSVNPFDYDRNFNWTALIFALDQENIGITGKGVIDGQGFQVATNLVDMIHKGVVKDPLKYDRPNETIRPQNIYFRGCRNIVVRDINLRDPGSWNQQYDQCRNLVIDNITVDSKSYWNNDGVDIVDCDSVVVSNSYFDAADDGICLKSHSPEFVCQNVYIHNNTVRTSANGIKFGTVGHGGFRNVRIINNVVFDTYRSAITFAAVDGGFVENIVVDSLRSLNTGNVIFLRIGERRAGKKGRMNGVSISNVYAEVPATKPDAGYNYEGPVEDLPRNISPSSIVGMPDAMIENIALKNIEIHYPGGGNPHYAKVGLDELDKV…	GH28(45-386)	GH28	GH28	3
0302	0302_Ejby_18-Q3-R6-50_BAT3C.80_01305_Alpha-amylase	MTPAPRPFRTGLLALALVACGDGPTDAHGNPNPPPPRPTVPATWRASGHMAAGDVMVHLFDWRWADIATECENVLGPSGFRAVQVSPPQEHSIVPTHDWSERYQPVSYSLARSRSGTEADFTDMVARCHAVGVDIIVDAVINHMTNFPSPGTGSNGTAYSKYDYPGLYTQADFHPPCTVGNYQSAANVQDCELFSLPDLATDRPGVRRAIADYLLALARMGVAGYRVDAAKHIQQADLDAILDTVNVTLQGEGRPLPYVYLEVSGASGEAIGEGDYFGIGYSSGGAADITEFTFTGTGNKFLGTNGEHISQLNPAGPAGSQFSELAWGIMPTGKALVFLQNHDTQHGCGLDYRDGDVFRLANVWMLAEPYGYPLVLSSFAFSCPGGNSMGPPSDANGWT…	GH13_32(79-368)	GH13	GH13_32	3
0305	0305_Ejby_18-Q3-R6-50_BATAC.215_sub_02064_Beta-glucanase	MTPRKLLCIALSHAAVLSLINPVDAQTKREKRVGPIEIDDGGRCDTSAWKLVFSDEFEGTRLDDTKWRTWFPYSDDGSDHCEGCRLMGTSNTIFRDDLVSVGDGLLHMGVRARSGEWYGQAKEHEGSIIHSIGTARFNYGRFEVRCRIPKGAGLWPAFWGFGGETEIDVFEICGERTRVYKTALHRWGKPKFSNNGKERVSDLSQEFHVFAVEWERDGVRWYVDEELVQYRGRFVDKRGRSMPACERVPGEHHSAPYFPRGQDDLSIILDLAVSGAKGFCNGPVQPQAWPEGTSFDVDYVRVYQRGGTPTPP	GH16(54-303)	GH16	N	2
0305	0305_Ejby_18-Q3-R6-50_BATAC.215_sub_02792_hypothetical_protein	MLRTVLTFLAATTLLALHAQSPALMGYWHNWNDVGAPYVQLDQIDPRYNVIEVAFAEPVAGSTYVVEFVPEFEVPADFIAQVAAQKALGKKVVISLGGANATIQLNSDQERDWFIGHVMYLFSVYGFNGLDLDLEGSSVAISGGTIAAPVDSTVIRLIHAVKEVMVQYRTLTGEKLFLTMAPETAYVQGGQSAFGGIWGAYLPIIDALRDSLDILQVQLYNSGSMYGIDGGIYNQGTADFIVSQTEAVIQGFNTIGGFFDGLAPEKVAVALPACASAAGGGYTDTATVRAAMDYLLGEGPQPGSYTLMQAGGYPGLRGMMTWSINWDAVSACDGAYSYAENFERIFEDVSTGDQETPLATNALSPNPVLDVLHLGSPVRGAITIRDLSGRLVQREEGIG…	GH18(24-332)	GH18	N	2
0306	0306_Ejby_18-Q3-R6-50_BATAC.240_01256_Beta-glucanase	MQKFFFIFLFLSAWLVSFGQYGRLVWQDEFESQSPVPDSTKWTFDLGDGCPSNCGWGNNQKEYYTNDLRNARIEEGRLILEAHRNNRSGHPYTSARITTRKSLNLRYGRIDVRARLPRGHGTWPAIWMLPSKWEYGGWPRSGEIDIMEHVGWAQDSIFGTVHTQNYNHIIGTQQGKTVQLPDASLYFNDYSIVWTEEKIDFLINGKVFYTYKNDSTGPDSWPFDKEFYLIMNLAIGGNFGGVKGVDDDIWPQRMEVEYVRVYN	GH16(26-262)	GH16	N	2
0306	0306_Ejby_18-Q3-R6-50_BATAC.240_01257_hypothetical_protein	MNRFRKISYAWLWSLLFLNASCDKPNDQPSVVKPEVTIEDQNVLEKNEDFIALISIKLSKPATTNVVLRYSTKDITARSGQDYIGVTDVLSIIPAGQSGVLVPVTIIGDKVKEPDETFELVITQALNATIVKQRALITIINDDADSNIIEVPTEGYVSPGEYPGYQLVWSDEFRQPTIDKSNWTFEIGNGSNGWGNNELQYYKEENASIYAEEYLMITAKEESVGGFDYTSSRMITKGKREFKFGRVDIRAAMPIGQGIWPALWSLGADIQTNPWPNCGEIDIMEYLGHESSRVHGTVHWGLNTHKYKGSSTLSGNEGDFHKAFHVFSIIWEKDKIEWYVDDKKYFSISASEMEGQPYPFNNDQFFIINCAVGGNWPGSPNNSTIFPQRFFVDYIRVFQ…	GH16(169-397)	GH16	N	2
0306	0306_Ejby_18-Q3-R6-50_BATAC.240_01260_hypothetical_protein	MDMRIVRQPLYVLLMLALFSFKCSKDDQPDTPVDVPVSDVQFYQTSADGSSLLQKQKQTLKFSNKTNQYPILKVDSTQQFQELDGFGYSLTGGSAIVLNTLSASDRNKILRELFSRDSSALAISCLRISIGASDLDPAPFSYDDVPEGQTDINLEKFSIEPDRTNLIPVLKQILEINPEIMIMGSPWSAPPWMKTNKNFKGGSLKKEYFPVYARYFVKYIQAMKAEGINIHAITVQNEPLHPGNNPSMLMEAHDQRDFVRDYLGPAFENAGITTKIIIYDHNCDKPDYPISILNDATAKKYIDGSAFHLYAGEISAMSNVHEAHPDRNLYFTEQWTGKNESFASNFMWHTQHVVIGSLRNWSRMVLQWNLANDPGFGPHTDGGCSECKGALTIGGTITR…	GH30_3(70-477)	GH30	GH30_3	3
0309	0309_Ejby_18-Q3-R6-50_BATAC.272_00034_hypothetical_protein	MMLYRLKRSLFKCIFFISLCYVRLFGGKVDTIAIPSATMNKSFNALVFLPSNYEQNSKSYPVLYLLHGHSSDPSSWFFVIPKIREWADQYQMILVCPDGDYDSWYLDGPNKADRKFETYMALEVPKFIDQCYRSLKDRASRGISGISMGGHGAIYLALKHPGQFSCIGSSSGGLDLIPFYREWNLYQLLGDPIKNKTRWEQSSCLSLLNQQAFKNQKLYIDCGTEDFFLEVNRKFHKKLEELKIPHRYVESKGDHSIPYWKAAYEKQIAFFSKNLVASTAK	CE1(36-270)	CE0	N	2
0309	0309_Ejby_18-Q3-R6-50_BATAC.272_02365_hypothetical_protein	MFVFLFLNMKQYILILFLIFSINASFSANIYNIKSYGAIGDGLKINTEAIQKAIDQAHAAGGGVVLIPKGKFVSGSIVLKNGVELHLEKQAYLLGSIEIADYIKLNRWKALIMADGASNIAISGKGTIDGRGAELALHIDSLFYAGVIDSFNYYLAERRPWAELRPQIIEFNRCSNIKVTNVTIKNSACWVQTYEKCKNILIDRIRVDSDSYWNNDGIDIVDCQNVQITNCDINASDDGICIKSEDFSLSQICDSIYIADCTIRSSSCAVKFGTSLVSGARNVVIKNIKVYDTYRSAIAIECTQGGFIENVLVENIVAKNTGNAIFIRIGKVRGAPQAGPLRNVTIKNMHVSVPFDKPDKNYIIRGPDLASFHNIFPSSITGNPGVYVENVHLENITIN…	GH28(58-405)	GH28	GH28	3
0311	0311_Ejby_18-Q3-R6-50_BATAC.337_00375_Pectate_lyase_1	MNPMNATALRRAGLSCLIGMAAASGGCGGSNTNASAPTATAPAPAPAPAPAPAPVGSNDSGGYAGTVTGGGSSTAVTVANAADMQAALNAYTSNNGLVIRYTGSFDFSTITDACTQWQLPAGAIVEIKNKHNITIEGADGSSANFGLAIKADATNIVIRNMTIGLLPGSIDAIGIEGQGGKFPGQIWIDHNTLFSSLKECAGAGDLEFDGLVDNKAGAHHITYSYNHLHDHHKAGLIGSSDSDISDRFITYHHNVYENVGSRLPLQRGGYTHLYNNLYSGVLASGANIRMGGFSLIEANHFENAKNPVTSRDSSAIGFWELRNNNIRSPADFSTFGITWVASGSSPSRDASDWVSTATFPVSIPYAYTAQEPACVKQKLAAVAGAGKALARLNCN	PL1_3(98-304)	PL1	PL1	3
0312	0312_Ejby_18-Q3-R6-50_BATAC.338_02007_hypothetical_protein	MKRHSLSTLFCVTALAILAVAGASTRAVASWSLVWADEFSGTSLDAANWTPDIGNGCPDLCGWGNNELQYYRSQNVAVTGGNLVLTARAESYGGSAFTSGKVHTRDKHAFLYGRVEMRAKLPTGGGMWPAFWMMPQDNAYGGWASSGEIDIMESANGTTSVGGALHYGGTYPANTSTSSSYSLGGANFADAFHIYAVEWEPDTIRWYVDGVLFMTRTSAQWYSNAVPGNARAPFDQPFYIILNAAVGGWYTGCTSTACVTASLPQQYLIDYVRVYEDILNAEPVVTITAPAPAATLPAGDITITATVSDADGTVDLVEFYNGATLLGTDATAPYEYTWTSVAAGCYALGVRAVDNLGGSGSAAVDVTVGAGCGQAAYTGNPIILPSRIQAEDYDVGGTG…	GH16(35-275)+CBM6(390-526)	GH16	N	2
0312	0312_Ejby_18-Q3-R6-50_BATAC.338_02700_Beta-glucanase	MSRAHGLIVAALVALAAAPGCGEETEPPVYGLIWQDEFDGPAGQLPDATKWRFDLGTDWGNLQLEYDTNRAENCSLDGLGNLAITAREEEYQNQPYTSARIKTKGLFEQARGRFEARIKLPIGQGIWPAFWLLGNDIDQVGWPQCGEIDVMEYRGQNPRTLVGSIHGPGYSGNGAITQTHTLAQGGFNLGYHVFAIDWDETSITWSVDGYVYHRATPADLPGGAAWVFNHPHFIILNVAVGGRWVGSPDASTVFPQVMLVDYVRVYGEMP	GH16(34-266)	GH16	N	2
0313	0313_Ejby_18-Q3-R6-50_BATAC.353_02124_Alpha-amylase	MRMFKPTSLRDHVKVIAAAAALVLGACQWAESSDRAESVDSGDLVPTAALPAPRTVFVHLFEWKWTDVAKECETFLGPKGFAAVQISPAAEHRKAPGNPWWQRYQPVSYRVESRSGTRAEFLNMVQRCKAVGVDIYADAIINHMASGDGIGIAGSPYQHYAYPGIYQNQDFHHCAGDGDIHDYQNRAEVQGCELVDLADLVTDSAYVRGKIAGYLQDLASLGVAGFRFDAAKHVPAADVANILSRVSGTPYVFQEVIDLGGEPITAGEYFATGDVTEFKHSSEIGRVFKTGNLAWLRTFGPTWGMMASDKAVVFTDNHDNQRGHGGGGTVVTHKDGQLYNLANIFMLAWPYGYPQVMSSYAFTNPDAGPPADANGNTRGPWATGTLNCGTEWVCEHRRR…	GH13_32(80-350)+CBM20(511-597)	GH13	CBM20	3
0315	0315_Ejby_18-Q3-R6-50_MAXAC.009_00662_Glucan_endo-1,3-beta-glucosidase_A1	MTTARRKGWKLVWRDEFEGHEVDRSKWDFDLGNGFYDYKNHVWIPGWGNEELQYYTHEPENVTVKDSLLTIRAVKASLHGCGYTSARLKTRQRDGTPLFSKLYGRFEFRAKVPWGKGLWPALWMLPQDDAYGGWAASGEIDLMEIVGEKPHEVLNSIHYGSTYPKRTLHTHVHPLPGGSTVSDWHVYAAEWEPGEIRFFVDDVHTSTESFWWSCSNSKDGLGLEATRASELNPWPAPFDQPFYLLMNVAVGGNFPGTPNDETKFPAEMVVDYVRVYDRIGGYGEPRPRGPGRFPWQKTR	GH16(13-276)	GH16	GH16	3
0317	0317_Ejby_18-Q3-R6-50_MAXAC.047_00469_hypothetical_protein	MRTIISLLFLFFCVTLFSQTQISQDDFEGTSSIPSWFGDDCIIDTHFNNPYPIGINTSAKVLKYSDVGGLYANVGFDAGFNFNLLTSSVFSLKVYVPSNGITGNQNNQISLKLQNGSIAEPWSTQCEIIKPILLNQWQTITFNFATDAFKNFNPNSINPLNRWDFSRVLIQLNGENNSSNVLAYIDDFLYSGAISTCNNLVWSDEFDGNGAVNSLNWFHQTQLPNGISWYNNELQHYTNSATNSYCSNGFLNIVAKRELFTNQGQTKQFTSARLNSKFAFKYGRVEVRAKLPTGAGTWPAIWMLGRNIKEPGGFWTGTYGTINWPACGEIDIMEHWGTNQNVISSAAHHPINGNLAIGEYISNAQYKPDVSNEFNIYAVEWNEQSITFSVNGINHLSYN…	GH16(202-443)	GH16	GH16	3
0317	0317_Ejby_18-Q3-R6-50_MAXAC.047_00581_hypothetical_protein	MQLNKYTLISLCALLFSILCIQTGCEDPDGTPDKLDLPVLTTSDLNLKEDDVDQNFSLELNLTGDNKTNAVVSFSVISGSAFKDTDFKVTTAGKIVFAPGETKKTIEIVLLGDEVIEAKKTFTVKLYNPINMTLAKDVVLVTLEDDDDNTQGLIIPEKGYTTPLQYEGYKLAWADEFDSTALNPNNWVYETGAGGWGNDELQHYREENVSLTEGKLVITAKQQKFGSSNYTSSRIKTQGKKSFKFGRIDIRAALPEGKGLWPALWMLGTNITSVGWPNCGEIDIMELTGDLPNRVLGTVHFGQSFAERQKSSNSKYLSGNNNFQDEFHVFSLIWKENLIEFYVDDEKYHTITPANTGAVPYPFNKNFFFIMNVAVGGNLPGSPDASTPFPQSMIVDYIR…	GH16(173-400)	GH16	N	2
0317	0317_Ejby_18-Q3-R6-50_MAXAC.047_01163_Beta-glucanase	MKISNKYQFFSLLLAGLFWGCETDDVQKLENRNWTLTWSDEFEGEKDQAPDPTKWTYDLGTGQNGWGNNEYQTYTQRPENVGLDGDGYLVITALNQPFGGANFSSARIKTQGLFTQKYGRFEARIKSPYGPGIWPAFWMLGENINEVSWPQCGEIDIMELRGQAPSTMYGTLHGPGYSGGNAVSKNYSLTNARFDNDFYLYAVEWDENKIDFFVNNYLYGRITKEDVPGEWVYDQPFYMILNVAVGGNFVGFPTSQTPFPQQMVIDFVRVYQKSN	GH16(38-271)	GH16	N	2
0317	0317_Ejby_18-Q3-R6-50_MAXAC.047_03426_hypothetical_protein	MFVLCVTGSVFAQVPAFPGAEGFGASASGGRGGRVVYVTNLNADGPGSLQAALNENGKRYILFKVSGVIPTTVEVPPGHGDFTIAGQTSPEGIIVRGFLSYNEEQISSENIIIRHLRSRIGDTNKYPTSHWLAEDGITLGGIRRAIIDHCSFAHASDEAVDISRSSLLTIQQCLLAETLGGHSYLGGMLINYSSAQSRLDSLSIHHNVWNRIGGRMPEISCESPYCDGKTIHVELSNNLAWDPRIELWYEGPTPNGHFYLHLNAINNFYHAAPSYTNGMYHFDLLNFEDNHLFFQGNKMNLYEEYSDYDLFYCCNDFDQGHPNTDFGVANVLPARHAFPLVTYTSTENLTSVLSASAGAFPRDAMDLRLMADVSASDIDPLSINEDHYNDAFLITNGKQ…	PL1_2(66-269)	PL1	PL1	3
0318	0318_Ejby_18-Q3-R6-50_MAXAC.157_02213_hypothetical_protein	MTIAKHSAIMSFLFIILLSCSKGSSGNGSGTTQTAPSNLVVTATPSSDGSGNVAFSATATNAVTYIYEFGNGIIQTVPGGLITYQYTTVGNITYTVNVTAKSSSGLTISKSIQVTVNTAGGGSPTLVFSDEFNSNGAPDPNKWGYEIGTGSGGWGNNELQYYTSRPENAIVQGGVLKIKALKENYMGSAYTSARLLSKGKYSFKYGRIEVRAKFPTGVGTWPAAWMLGDNIGAVGWPACGEIDIVEHLGRELNKIYGTLHYPGRSGGNADGATIMIPDATTAFHTYAVEWSATSIKIYVDTQLYHTVANSAAIPFNQNFFILLNMAMGGNFGGPVDPAFTNATFEIDYIRVYQ	GH16(129-352)	GH16	GH16	3
0318	0318_Ejby_18-Q3-R6-50_MAXAC.157_03004_hypothetical_protein	MKKQSNHMWLVSIFMLFVFGDCSKSSNNGGGTPTPPPTPATNNVEMWLTKGDQSVLLQKQTGVLSFVSTVNSYPVINVDSATAYQSIDGFGYTLTGGSAFQINHMDAASRAALLNELFSTGSIGVSYLRVSIGASDLSASVFSYNDMPVGMTDPTLANFNLSLDTVDVIPVLKQILTINPNIKIMGSPWSPPVWMKSNGSSIGGSLLPAYYSVYAKYFVKYIQAMQAKGIRIDAVTIQNEPQHGGNNPSMLMSATEQANFIKNNLGPEFQTAGVTTKIIIWDHNCDNAGYPISILNDAAAKPYIDGSAFHLYAGDISALSAVKTAHPDKNLYFTEQWTSGSGSFDGDLKWHIKNVIIGSMRNWSKVALEWNLASDATFGPHTPGGCIECKGALTVNGTL…	GH30_3(73-480)	GH30	GH30_3	3
0318	0318_Ejby_18-Q3-R6-50_MAXAC.157_03320_hypothetical_protein	MKYVLFLIFVCCFSENVTAGKADTVSIFSNSMNKYIKAVVIKPDSYKRKKSSFPVVYLLHGYDGWYSNWIIRVPELINYADHYQTIIVCPDGAKNSWYFDSPMDTSYRYETHIVEEVVHYIDKNYKTIADKNKRAITGLSMGGHGALFLALRHPDVFGAAGSISGGVDLKESKNRFEISRRIGDTLLQAGNWQKFSVINIIENHTNSGLKILIDCGDRDIFIEGNRRLHQKMQDLKIPHTYIERPGIHNWDYWTNAIPFQLLFFQQFFQLRGNK	CE1(29-258)	CE0+CE1	N	2
0319	0319_Ejby_18-Q3-R6-50_MAXAC.161_02619_hypothetical_protein	MTVYFRAMPLPESRTIAATLVFMSLTSARPQSPALVGYWHNWNDFSAPYIELDQVDPRYNVIEVAFAEPAPGTTYDMQFAPSLTAPATFIAQVAAHQALGRNVLISIGGANATVQLNSDSERDQFVASMMAIITTYGFDGIDIDLEGSSVSTTGGTIAAPIDAPLIRLIDAITTIMADYRAQFNAKLFLTMAPETAFVQGGQGAFGGIWGAYLPIIDALRDSLDILQVQLYNSGSMYGIDGGIYTQGTADFIISQTEAVIQGFSTGGGSFAGLQPEHVAVALPACASAAGGGHTDTATVRAAMEYLRGEGPQPGSYALVQPGGYPDLRGMMTWSINWDAVSACDGSYSYAENFERIFDDFSTVVPTIGSTTMAVHPNPFSEIITITLPASNGGFVLRWL…	GH18(35-288)	GH18	N	2
0321	0321_Ejby_18-Q3-R6-50_MAXAC.193_03434_Amylosucrase	MNSLSVAGDLNPQKLLDDLLQGPLQSMGPLEQAIFRIRFDLHLLDVVRPLSALYGARADFSAQLANLLAIAARAYAARSEELRLLDLRRASEPDWFQQPRMVGYVCYVDRFAGDLIGVKAKIPYLKELGITYLHLMPLLKPRPGANDGGYAVMDYRQVNPDYGTMDDLRELATALRREGISLCVDLVCNHTAEEHEWARRAVAGDPIYQQYYYLFPDRIMPDQYEMTLPEVFPDFAPGNFTYIDQCQRWVWTTFNDYQWDLNYTNPAVLAEMLDTILFLANQGVEILRLDAVAFMWKRLKTDCQNQPEAHAILQVFRALTRLAAPGLIFKAEAIVSPDKLLPYLGLGAATHKECEIAYHNVFMVLLWSSLAERRVVLMTHALQNMPDTPVNCAWLTYVR…	GH13_4(112-511)	GH13	GH13_4	3
0323	0323_Ejby_18-Q3-R6-50_MAXAC.201_01814_hypothetical_protein	MKKNFYSFVFLFGLATIYSWAQFPNPALVGYWHNWSDWSAPYIDLTDVDDRYNIINVSFATPQTGTDYQMEFAPDQVTQATLIAQIQTLQSQGKIVNISVGGANAIVALDNTTERDAFINTMTDIINTYGFDGMDIDLEGSSVSITGGTISTPVDAKIINLIEATKQIMLNFRVNNNNKKMYLSMAPETAFVQGGMSAFGGIWGAYLPIIHALRDSLDVLHVQLYNSGSMFGIDGNIYNQGTADFIIAMTEAVIQGFNTSGGFFTGLPPTKVAVGLPACPNAAGGGFTNTTTVASAINYLKNEGPKPGTYTLENTNGYPNLRGLMTWSINWDAIATCNATNYEYAQNYEALFPECTFEVALSGNNTVCANTPETYNAGSYPAGTIFNWVITNGTIVTGC…	GH18(28-343)	GH18	N	2
0323	0323_Ejby_18-Q3-R6-50_MAXAC.201_01833_hypothetical_protein	MQIKLCFTYVIVFIAVFLPCAPVFAQVDGTDSFVSGGITRTFNYHLPTNAPGKDLPLVIVLHGAGGTGAGIKATTGFDAIANTENFIVVYPNSTNIGGTLQWNAYADGTPGHPSDANATDDVNFTSDLIDYFYEDYQINRNKVYVTGFSNGGFMAYYLALALPGQITAIAPVAASLWGDWANYIPANLNEKPIFHIHGTADGVVIPPAVNANWIDILSNYAQGTAGGCDGTAYYTETPYPGLTEYIINSCGNDEIKLHLISGLGHAWPSNAYTPLSPARVIWAFFNTFSLSNYKTSSLNNIPTPPYCHQIKVDQFGYLPTAQKIANISWASDGYNNDNDFYPSLTTYELRRKADNQTVFSGNNTMWKGGIKHDQSGDYIWQFDFSAFTTPGTYYVYEPI…	CE1(39-200)+GH9(414-896)	GH9	GH9	3
0323	0323_Ejby_18-Q3-R6-50_MAXAC.201_02594_hypothetical_protein	MRKLSFFFLSSILFSLATAKAQVNLVVDKIPANTPATDIIYIAGSFNGWDPASTPLTQNPDKTYTITLNLPENGDYQYKFTRGDWKKVEGNELGEFLPNRSFSYNGSPQIITNTIASWTDLAGSQNSHSANAQVQILDSLFYMPELKRYRRIWLYLPQDYATSTKYYPVIYMQDGQNLFDKFYSYAGEWKVDETLTNLENKGYYGCIVVGIDNGEAKRIDEYSPWINTQYGGGEGDEYINFIVNTLKPHVDAQFRTRTEANFTAIMGSSMGGLISLYGALTYPDVFGRAGVFSPSLWFSNKVYTYAAEKGGNTGQQKTYFLAGGKEDNGSVVKAVTKMIDTLKKAGVAEANLQNTTDPEGNHNEQFWAKYVASAVEWLLPNAEINSTATAAAQLFISVK…	CE1(144-377)	CE0	N	2
0324	0324_Ejby_18-Q3-R6-50_MAXAC.240_00012_hypothetical_protein	MCVFFKNNNEMIKINFRKIKVLSLFLMLICIGFACEKMPDAPKFVLPKLSIEDLSIQEGDGNSVLQVRVILDKAATNNVVIRYSTKDLTAIGGIDFTGLINETVAIAPGASETTIPIAIKGNEYFESDKRFEVVIFSALNADVIRNTAKVTLKNDDESTPGGLRIPSAGYSSPEAYPGYQLAWADEFKGTAVNLSDWTFEIGNGQNGWGNNELQYYRAENTFIHNNEYLVIEARNEIFGGQQYTSSRMITKGKKEFKYGRIDIRAASPKTQGIWPALWMLGENFQQVGWPACGEIDILEILGHETNKAHGTVHWGPNSNQRQQKTASTFSGPEGDFHERFHVYTIIWEENKIEWFINDVKFHSVTTADMNGFDYPFNDEFFFIFNIAVGGLWPGNPDAS…	GH16(183-413)	GH16	N	2
0324	0324_Ejby_18-Q3-R6-50_MAXAC.240_00013_Beta-glucanase	MMLYRTPVLLVIPLLLLSFTSKAQMEADKGWNLIWADEFDGSGMPDESKWTYEVGDGCPQLCGFGNNEKQNYTKARPENVRVNNGKLIIQAHKEKWEDSEYTSAKLVSKPSGSWKYGKIEVKAKLPEGRGVWPAIWMMPTNKAYGSWPKSGEIDIMEHVGYMKDSIYGTVHTEAFNHVQGTQKGGQVFKDKLSEQYHVYGIEWEENKIDFLVDGIPYFTFEKSADRSAEWPFDQEFYLILNVAVGGNWGGKHGIDPEIWPQKMEIEYVRIFQKQ	GH16(35-270)	GH16	N	2
0326	0326_EsbE_18-Q3-R3-47_BAT3C.118_01726_hypothetical_protein	MYKILATAFILLSSFAFSQIPNPALVGYWQNWNDANAPYSQLDLVDSRYNIIEVSFAVPQAGTDYKMEFIPDQVSQSTLITQIQALQSQGKKVLISMGGATAPISLSNSSERDTFVSTMNNIINTYGFDGIDIDFEGSSLSTTGGTISAPVDAPIINLIDAVKQIMSDYYVSHNKKLLLTMAPETAFVHGGQSAYGGIWGAYLPVIDALRDSLDILQVQLYNSGSMYGIDGNIYSQGTADFIIAMTEAVIQGFNTGGGSFIGLPANKIAIGLPACPSAAGGGYTNVDSVKTAMDYLRGTGPKPGTYTLLQSGGYPTLLGMMTWSINWDAVSTCGSTYEYADNFDVIFNTPTNTQSIDTKKSFTIYPNPANDKIYISSTINGNDNRLLKIYNSIGENVLS…	GH18(25-359)	GH18	N	2
0327	0327_EsbE_18-Q3-R3-47_BAT3C.140_00416_hypothetical_protein	MRPLIMGNGRMLICQDERGTIRDIYFPYVGLENHGNSIRAGIYDLDRRIFSWLEDWDIDQHYKTDFPESFFADRHSDRMPPKGYTSRASSIGETAFHNADLDIRVLIYDAVHPSIPFLYRTVKVENLSPLSRNLRLFSNQNYMILENKIGETAVIDGDVLVHYKRDRYFIHGSRPVFDQFATGTAEWKGLQGTWRDMEEDGALSGNVVVQGSVDSTLAWTISGLLPHQPRRVDFWIAIAKGYASAIRIHKRILNTGEDSICRQSFNFWRSFIERISLLPECKEMGQLPENVKNIFYRSLLATVAHMDVNGSVIASCDSEIKQFGADLYTYCWPRDAAWACLALDRIRYHNLSAEVYGFLSRILTDRGYFLHKYTPAGDFGSTWHPVPMIQIDESGLPLY…	GH15(303-631)	GH15	GH15	3
0327	0327_EsbE_18-Q3-R3-47_BAT3C.140_00870_hypothetical_protein	MPRVSVISNGRLAVAFDGQTNVRDLFYPRVGLENHLSGHMLKMGVWADGRFSWLGDGWQTKTGYMPETLVSRSIAGNAALQIRIETNDAVHRTHDLFLRKIMVSNLAQQQRKLRIFFAHDFHIYGDVVGDTVMYEPAINAMIHYKRQRYLLVNGITGKGEGISQFAAGHKELPGRDGTWRDAEDGILSGNPIAQGSVDSVLGFDLDLSAKSRGTIYYWIACGRNLSRVLDLDARAKSIGVEQLLLETENYWSAWVNKPEVDLNPLPREIARAYKSSLAIMSALEDRRGGIIASCDSDILQFNKDTYSYVWMRDGAIAAQAFDLAGFRESSIRFFLFCNQALTEGGFFHHKYSPDGSVGSSWLPSPGGGLLAIEEDETALVLYALWRHFERYRDIEFIEG…	GH15(280-632)	GH15	GH15	3
0327	0327_EsbE_18-Q3-R3-47_BAT3C.140_02273_hypothetical_protein	MTLVSLSFEVHQPIRLRKNFFWDGYLNRQVVPDLSAYYFDEPENRRIFDRVSDKCYLPANQAILEGIKKLKETDRPFKVAYSFSGVFLEECQRYRPDVLDSFSGLVETGMVEVMEQTYYHSLASLYDDPGEFIEQIKMHRELIWDIFALRPTTFENTELIYSDQIAEIADRMGYKAIFTEGVVADPNYVYRPPNTSISLLLRNYQLTDDIGFRFSSHNWEEYPLTADKYAYWLSAVRGRCINIFCDYETFGEHQWTDTGIFEFLRALPEQILRHESLQFAKPSEIARLIPPEREISVERHVSWADLERDTSCWLGNALQHACFIYQKRLEAPAKESRDPDLLAIWRMLGLSDHLYYIFTHGGGPGEVHSYFSPYSSPYDAAVTYFAVLCDLHGRLSRKT…	GH57(7-320)	GH57	GH57	3
0330	0330_EsbE_18-Q3-R3-47_BAT3C.162_01897_hypothetical_protein	MNARKKTFFLILLPLLCTGFAMSGTVDTVDIYSQSMRKNIRCVVIKPDIYKFKITKFPVVYLLHGYDGCYSNWIRKAPALKDYADQYETMIVCPDGAAGSWYFDSPVDPSYRYETHIVFEVVSYIDSHYKSLADRRYRAITGLSMGGHGALFLALRHPDIFGAAGSMSGGFDLNELKRKFDVYKRVGDTLTHAAEWHDLSVINLLDRCANTPVKIIFDCGVNDMFIEANRRTHQKMLQLKIPHVYSEKPGGHSWDYWTSSLPGHLLFFHDFFRKSP	CE1(33-265)	CE0+CE1	N	2
0330	0330_EsbE_18-Q3-R3-47_BAT3C.162_03007_hypothetical_protein	MPINSRLIVLIISLLYAEFAFAQDSNELSAVNAFGNNPGNLKMFIYEPDHKPGAGPKPLVVVLHGCGQTAEEVARLTGWNKLADLHDFIVVYPQQKLLNNVSTCFNWFRNSDINKGEGESESIQQMIRYTSSQYPIDSSRIFITGLSAGGAMAVVMMATHPATFAAGAIFAGGAYKLATNAFAAAGVMAGTKHGNDSDLVQKVLEQNPQYTGRYPKLILYQGQNDLVVNHKNADILIRQWTGLNQCDDQPDKVERSFKAIPDIQRMEYNNRWGEVVIIFYSVDYLGHRVLVKPGDADDEGGQTGTYGADRGFHSTWQTALDFGLLK	CE1(40-237)	CE1	N	2
0331	0331_EsbE_18-Q3-R3-47_BAT3C.181_05211_hypothetical_protein	MVTMRACSRKLRWVLLLAANVGLAAGGCGSDSGDGGPANTGGAAGAGAGSSGGGGTSFGGGAGVSGGGGVAATSGGGTSNSGGSAGAAGSTGNGGGSAASGGSAGTGGSGGTGGSTPCTTRITYGSAWIKGANHPNAYDDVTAKVTWDGSCKVDASGNGQATLSNGWAPYFKGKNCIIALDYSGACSGVPSACETRISYGPKWQPAPNHPAFNDDVPGVVTWNGVCAASGGDSAATLSNGWAPHFTGGNACDLSFRHTACGGLYENPVVGVDCPDPGVMQDGDTYYMACTPGFAYPIRSSKDLVHWKSAGTIFTNATKPSWGSGSYWAPELHKVGAKYVAYFSAKSSTSGTFAIGAASAPSPTGPFTDIGKPLVTEPSPGAIDAHYFRASTGKHYVLWK…	GH43_30(272-524)	N	GH43	2
0332	0332_EsbE_18-Q3-R3-47_BAT3C.200_00037_Pectinesterase_A	MTMKKMIIFLLALFPVAGSFCQKKIIVAMDGSGDYRTVQAALDAVPEGNNKTVTIHIKKGIYKEVVVVDARKSFITLIGEDPKNTILTFDNHAGTRLPNGDTLNTWTCASFFVYGNDFHAENLSFENSAGFTAGQAVGIRLEGNRASLKNCRIIGNQDILFLSGNGVKHFFKDCYIEGTTDFIFGAATAVFKNCHIHSKKNSHVTAASTNSIIPYGFVFFDCTLTADSTINKVSLGRPWSPTASVTYINCFMDKHIIPEGWNNWKNPANETTARYAEYNSRGPGGDKTGRVKWAKQLTDEELKKFTLENILGAWKPDK	CE8(25-311)	CE8	CE8	3
0332	0332_EsbE_18-Q3-R3-47_BAT3C.200_00042_hypothetical_protein	MGKMADKTSHTKMISGITNKSIYGLIGLMLLQSSVSAQPEKSDPNSIIIVAADGSGNYKTIQGAINSLTDSSAVSRTLFIKKGIYAEKLYIEKAHIIFEGEDREKTIIVASIARDEWRCGHTDDWGVATMNVGANDITLKNLTITNSFGFDFTEKTIYCASDTSASKEKKLRKDGHQMALRTLNATRLKAVNCHFRSFGGDTVSPWEVDKGMWFFKDCVMEGGVDFYCPRGWAWAENCDFITHSGPAAIWHDGSRVEDSKTILVNCRFKGYDGFMLGRYHRDAQFYLINCSFANNMRDSAIYRVPTTNVIQWGHRVYYYNCHREGGKDFNWYSNNLPAKLNALDITVDWLFKKSWNPEIN	CE8(48-304)	N	CE8	2
0332	0332_EsbE_18-Q3-R3-47_BAT3C.200_01849_hypothetical_protein	MNYRYHITGLLVLVLVINSCSKKGGTNPPPPPTPPGCAGNTGPVSGSFITNPAVTLSWSPVSGATGYDVYLGTTLTPSTTIATNISGTSMNYTVPVTPNATYYWYVQPKNAGGGATGCSSTVTSFTYIVIQPPVPFGYYVVGYFPSYRNITEVPDIKFRMTNAVIYAFFGVNASGTLSAPAAPATSIDALITKARANNAKVFIGINDGSGDGKTNFKNMAASATGRNNFVKDVMNKVRQYNLDGVDMDWEFPTTSDGTDVTFTLLMQELSDSLHRDARYYLSSAVTAGKYAGGIRDAIRNEIFPYVDFFNVMAYDDFNTTVPYRQHSDYTLAQTCLTYWLTTRGMPAAKCVLGLPAYGRPSGITQTGTVLTYKTILSQGGNPQYDSAIVSAGGFTNYTI…	GH18(138-435)	N	GH18	2
0332	0332_EsbE_18-Q3-R3-47_BAT3C.200_02171_hypothetical_protein	MVMHLSIYLLSFITLIASCGKKDTPGNNNTPPSNLTISAVVSTNNSGNVSFTATATNAVTFDYDFGNGVFQTVASGVVTYRYTASGTYTVNVVAKSASGLTISKTTQVTVVVTLSLIWSDEFDVPGSPDPSKWGYDIGTGSGGWGNNELQYYTSRPENSVVQGGVLKIIASKENFSGSSYTSARLLSKNKFSFKYGKIEARAKIPAGVGTWPAIWMLGNNISTVGWPNCGEMDIMEHRGSELNKIFGTLHYPGRSGGNADGNTKLITNATTEFHTYSLEWTAASIKIYVDDLLFHTVANSTSIPFNQEFFFILNVAMGGNFGGPVDPAFTTATMEIDYIRVYQ	GH16(118-342)	GH16	GH16	3
0332	0332_EsbE_18-Q3-R3-47_BAT3C.200_02471_Beta-glucanase	MHSLVFLSTLFFQNEAISQTQFTKLVWADEFNYKGLPDSSKWGYAIGGHGWGNNELQYYTEKDTLNAKVENGVLKIIARKQKKENREYTSARLLTKNKFDFKYGRIEAVAKIPASAGTWPAIWLLGSTIEQVNWPACGEIDIMEHRGIELNKIFGTLHYPGHSGGKGNGKTLNIPTATSSFHNYAVEWNAIEIKFYIDNELYHTVANNESIPFNHNFFILLNLAIGGNFGGTVDPLFAIDSMEIDYVRVFQ	GH16(27-249)	GH16	N	2
0332	0332_EsbE_18-Q3-R3-47_BAT3C.200_02617_hypothetical_protein	MIRKAFLPVIIFSLVTASHAATVDTISIYSNAMHKEFKCVVIKPELNKKHAGRGGKNMEFPVVYLLHGYDGWYSNWIIRVPQLKEYADQYKLMIVCPDGGKSSWYFDSPVDSTMKYETYISNEVPAYIDAHYPTIKNRAGRAITGLSMGGHGAFLLALRHPDFFGACGSMSGGMDLNYSRNKFDIMKRLGDTLTHAENWQKNVVIHVVDEYKKRLETSLADTLTMIFDCGVDDFYFEANKLFHEKLLQLKLAHDYIVRPGKHDWSYWRNAVPYQLLFFSNFFKRSAK	CE1(30-274)	CE0+CE1	N	2
0333	0333_EsbE_18-Q3-R3-47_BAT3C.210_01743_Extracellular_exo-alpha-(1->5)-L-arabinofuranosidase	MFNIYDIRFWLLPLIILITSDIGQDPVRKDPAKPLKHFTNPIFDGADPWMIQKDKYYYYCFSSGNGIYVSRSEFITRRGEPVRVWQAPESGWNSSCVWAPELHYIDNHWYIYYAAGESGPPYVHQKTGVLQSLNDDALGGYKDLGTVYTGDNPDLKSDNIWAIDMTVFRHREKLYSVWSGWEKPAETDKTPQHLYIAEMENPFTVRSPRIKISSPSEPWETGGPLDLQEGPQVLKKGDNLFIVYSCRESWTVDYRLGILKLKNPGSDPLSPESWEKTGPVFSGPFGTGHCSFVKSPDGLEDWIIYHSKKSVKEGWQRDIRAQRFGWDPKGYPVFGEAVKAGESIARPSGEYRLEKKLKRTGKAF	GH43_26(38-332)	N	GH43_26	2
0333	0333_EsbE_18-Q3-R3-47_BAT3C.210_02870_Extracellular_exo-alpha-L-arabinofuranosidase	MLMMFALTLLTGTAQESLRIVVQADKPGAEIQPTMWGVFFEDINFAADGGVYAELVKNRSFEFEFPLSGWRQLSQQNGTGRIVPGFYYPYNPGNPHHVSIFLDPAVESFGITNEGFRGMGIKKDAQYNFSVKARLHESSDIKMKVELLSASGQIIGTAVISGFTTEWTNHKVSFAASDTELKALLRITLEGKGAIDLDMISLFPADTWKERENGLRKDLVQMIADLKPGFLRFPGGCIVEGRTLENRYQWKTTVGPVEDRKLIMNRWNLEIRNRQTPDYFQSFGLGFYEYFLLAEDIGAEPLPIVNCGMSCQYNAAEVVPLEELDSYIQDALDLIEFANGETSTRWGGLRAEMGHPEKFNLKYLGVGNEQWDEQYIERYREFEKVLKDKHPEIKIISGS…	GH51(193-647)	GH51	GH51	3
0336	0336_EsbE_18-Q3-R3-47_BAT3C.309_03101_hypothetical_protein	MRSVLILILAGLQCTLAHAQPTPALIGYWHNWNDGAAPYLPLDQIDPRYNVVAVSFAEPVVGSGHAMSFSPSGNSVAEFIAHVAQLRETGKVVSISIGGANAPVHLDTDQERDEFVTSMIGIIDTYGFNGMDIDLEGSSVSITGGTIAMPVDPTIVRLIDAIASIMAAYRAENDLKLFLTMAPETAYVQGGMSAFGGLWGAYLPVIHALRDSIDVLQVQLYNSGSMFGLDGALYMQGTADFMVSQTEAVIQGFSTAGGIFEGLRPDQVAVALPACANAAGGGYADTAVVFDAVRYLLGLGPQPGAYVLQQAAGYPDLRGLMTWSINWDAASDCNGSYSFAENHERIFGDLPTGLKEIVGYRSTVFPNPADQLVQVRLPATTMGRVVVSIANALGRSMRE…	GH18(25-335)	GH18	N	2
0338	0338_EsbE_18-Q3-R3-47_BATAC.189_00144_Extracellular_xylan_exo-alpha-(1->2)-glucuronosidase	MNRTLTTLLIILFLVPLSPARADDGYRLWLGYKPVTDRAALEKYRQRFGNVMITGDSPVMKSARDEFIAGLTELTGLKVREVNSPEGRGIVVAGTFSSSPFVASLLSDVNPGTTGEEGYIIRGIRQGRKNITVVASDGDRGVLYGLFHLLRLISTESLPDNPDILERPATALRLLNHWDNLDGSVERGYAGGSIWNWHLLPGYISPRYRDYARANASVGINGTVITNVNANALVLTPQYLAKVAALAEVMRPYGIKVYLTARFNAPQETGNLSTSDPLDPGVIRWWRDKAAEIYSLIPDFGGFLVKANSEGQPGPQNYGRSHADGANMLADAVAPYGGVVMWRAFVYDNNVPVDRAKQAYNEFVPLDGKFRDNVLIQVKNGPIDFQPREPFHPLFGAMP…	GH67(24-695)	GH67	GH67	3
0338	0338_EsbE_18-Q3-R3-47_BATAC.189_00538_hypothetical_protein	MLAALVAVSFPLHSKDYNASMFGAKSNGTTLNTNSIQKGIDYISENGGGRLVFYVGRYLTGSIYLKSNVTIHLEEGAILVGSVNPFDYDRNFNWTALIFALDQENIGITGKGVIDGQGFQVATNLVDMIHKGVVKDPLKYDRPNETIRPQNIYFRGCRNIVVRDINLRDPGSWNQQYDQCRNLVIDNITVDSKSYWNNDGVDIVDCDSVVVSNSYFDAADDGICLKSHSPDFVCQNVFIHNNTVRTSANGIKFGTVGHGGFRNVRIINNVVFDTYRSAITFAAVDGGFVENIVVDSLRSLNTGNVIFLRIGERRAGKKGRMNGVSISNVYAEVPATKPDAGYNYEGPVEDLPRNISPSSIVGMPDAMIENIALKNIEIHYPGGGNPHYAKVGLDELDKV…	GH28(45-386)	GH28	GH28	3
0338	0338_EsbE_18-Q3-R3-47_BATAC.189_02343_Beta-glucanase	MAKMIQAGILLLAFALLAPGCGRPEKPKEYPDNPNTGDMVLVWSDEFDYNGLPDSKKWSYDTEGNATGWGNNESQYYTASRLKNAEVKDGFLSITAHREDFEGFKYTSARLVTRQKGDWLYGRVEVKAKLPDGRGMWPAIWMLPTDWSYGGWPASGEIDIMENVGYDPYKIVGTVHTEAYNHMIGTQKGATTNVQSCYGDFHIYAIEWEVREIRFYVDDLHYFTFTNEGTGYKAWPFDKRFHLLLNVAVGGNWGGMQGIDDSIFPRSMIVDYVRVYQKKTGK	GH16(43-276)	GH16	GH16	3
0339	0339_EsbE_18-Q3-R3-47_BATAC.204_02710_Amylosucrase	MYEQVSHSLLNRILDELKPDIRKRDLRHFYTRLGANFYAIYSLFHHLYGQRGDFDAQLLHLVEVMATRYIERSGELKQIDIRREQNHNWFLSQEWVGMALYTGGFAGDLRGLRSRLGYLQELGINMMHVMPILECPQGASDGGYAVSNFRDVDERIGTREDLLALAKDMRRRNILLTLDVVVNHTSDEHEWARRAREGDTVYQDYYHVFEDRGLPDLFEESMPEIFPESSPGNFTFDEAMEKWVMTVFHSYQWDLNYANPAVFVQMLDIILFWANQGADIVRLDAVAFLWKKLGTSCQNEHEAHLILQLMKDCSQVTAPGVLFIAEAIVAPVEIIKYFGEDAVIAKECEIAYNATYMALLWDAVATRNAALLNHGIRNLPVKLDRATWLNYVRCHDDIG…	GH13_4(106-505)	GH13	GH13_4	3
0340	0340_EsbE_18-Q3-R3-47_BATAC.228_02709_putative_protein	MRAKHLLNFIVSLTLILSASGAFVNSATAQAVVAARSNKVEERQLKSKLMARDMPYRVILPANYSTKPNEKFPVIYLLHGLTGNYKNWIDKTDVEQFSFGYDFVIVTAEGNNGWYTDSATVPNDKFESYIIKELITEIEKDFRVVGDRDHRMIAGLSMGGYGSLKLGLKYPEMFSLVGSFSGALGAATWSEKTAGSNIGKPLELIYGADGSETRNSNDIFKIVRESTSERIKGLPFIYQSCGTEDFLIANNREFLALMNEKKIAHEYREHPGIHDWVFWNDQVREFLAVADRRLRK	CE1(47-289)	CE0	N	2
0341	0341_EsbE_18-Q3-R3-47_BATAC.232_00242_Extracellular_xylan_exo-alpha-(1->2)-glucuronosidase	MIDHEEGYRLSYDKKLIRIQATTDRGLLYGAFGLLRHLQMWLPLEQLDQTRAPKINLRILNHWDNPNGTIERGYAGSTLWKWADLPDCVDERYTDYARANASIGINGTVVNNVNASARFLDKEYLYKVAALAKLFRGYGIKTYLSIRFTAPTYLSGLKSADPLDPAVRQWWKDKVDEIYQIIPDFGGFLVKANSEGEPGPQDYNRTHADGANMLAEALAPHGGIVMWRAFVYKADPNNDRAAESYNEFKPLDGAFKANVMVQVKNGPIDFQPREPFHPLFGAMPQTPLMMEFQITQEYLGQSTHWVYLANLFKEVLESDTYARGPGSTVAKVIDGSLDHHQLTGIAGVANTGSDRNWCGHIGNQANWYSFGRLSWDPSLATTVIADEWIKMTLTHQPTA…	GH67(5-581)	GH67	GH67	3
0341	0341_EsbE_18-Q3-R3-47_BATAC.232_00262_Carbohydrate_acetyl_esterase/feruloyl_esterase	MIRFVSLLVSSIFAFGMTAQSGKVYDNLSLPSKILNMERKYAIYLPPDYETSSRSYPVLYLLHGGGDDQTGWVQFGEVQNITDKAINEGKATPMIIIMPDANTGRRGYSNNATGTWLYEDFFFKELMPFVEKKYRIKSDKRYRAIAGLSMGGDGSFTYALHHPELFSSACPLSAGTGPLSLEDAMTRVKRSDSTATDAQIKAYYEKQSVLHLINNVPEDQKKAVRWYIDCGDDDFLYEGNSLAHIAMRKQEIPHEFRTRDGKHSWVYWRAALPEVLDFVSQAFHQN	CE1(32-281)	CE0+CE1	CE1	3
0341	0341_EsbE_18-Q3-R3-47_BATAC.232_00510_hypothetical_protein	MNKIIIFVFINLISNFLSFGQSRISVSGNKFINEQNQTIIFKGYSSSDPDKLVYNGHWNQDYFDELKAWGANIVRFPVHPQAWRKHGKNNYQNLLDQGIEYAQKAGLYVIIDWHSIGNLKSALFQSPNYDTDLKETFEFWRAMASRYKDNPTVAFFELFNEPTVFNGQLGVCSWDDWKKINEEIITIIRAYGAKAVPLVAGFNWAYDLTAAGASPINAEGIAYVSHPYPMKKPQPWEDKWTADWGFMAAKYPVILTEVGFCGADDVGAHIPVISDESYGDAMVAYCRNKGISLVAWVFDPNWAPRMFSDWEYTPSRQGKYWKEAFRKF	GH5_26(31-309)	GH5	GH5_26	3
0341	0341_EsbE_18-Q3-R3-47_BATAC.232_01160_hypothetical_protein	MASDQGGGVVLVPKGFWLAGPIVLRSHVNLHLEEGAFIQFSDNRKDYPVIETTWEGQEAYRCQAPVSGVHLDHIAITGKGLMDGAGQVWKQVKKDKLTESQWKTLVKSGGVVNEKGDSWYPSAQSKYGHEHTDWTNKKTEGKTKADYEAIRDFLRPNMVSLTSCTNVLLEDLTFLNSPAWTLHPLLCEHFILRNVHVKNPWYGQNNDALDLESCTNGIVEGCTFDTGDDAITIKSGRDEQGRKRGVATSNFIIRNTTVFHGHGGFVIGSEMSGGVHHLYVNNCNFLGTDIGLRFKTTRGRGGVVEDIFISDINMNNILGDAIRFNMYYEAKDPVALEGENRGLPAMEAQPFAASTPVFKNFFMDRIYCQGAGTAIMMHGLPESRVEHVILSNSNIVSTQ…	GH28(3-399)	CE12+GH28	CE12	3
0341	0341_EsbE_18-Q3-R3-47_BATAC.232_01232_Extracellular_exo-alpha-L-arabinofuranosidase	MKIKSWTIWMVLSTGLVWSCGVLQNDKPTQTITIDIDAKAPLVPIQPTMFGIFFEDINSGADGGLYAELVKNRSFEFEYPWMGWRHLPNPETRFNTINELTIMSNAQNHPNNTRYVRIDKRDTSADFGFQNEGFDGMGIKQNDSYDFSFWARNNTGNVRVKADLVDTSGHILGSVELEPNESIWKKWEGTIKSNSTEEHARLNVYFLGQGQLDIDHISVFPQDTWKGRKGGLRKDLVQLLADMKPGFMRFPGGCIVEGRTLDERYQWKKTLGNVEDRKLMINRWNMEFKHRPAPDYFQSFGLGFFEYFQLAEDIGAEPVPIISCGLACQFNSSETVPMDELDPYIQDALDLIEFANGDISSKWGSIRSAMGHPNPFNMKFIGVGNEQWGQEYFERYAQF…	GH51(206-664)	GH51	GH51	3
0341	0341_EsbE_18-Q3-R3-47_BATAC.232_01840_hypothetical_protein	MKNIKVTLAFILLLISSVISTAQDYLITNFGAVRDGISVNTKAIQAAIDAANKNGGGKVLIPTGVFLSGTLVLKDNVELYLAKGAQLLASARQEDYPRQPQPKYRSLRDQGGWYSFIYAEGATNISISGNGTIDGQGAKQKGLPNSLGGDLDGRPSNILFISCKKISVSGITLKNSGMWNQHYLNCEDLTINNINVYNHSNRNNDGIDIDGCRRVILTNSIFDSGDDAICLKSTGPAPCENVVISNCVVSSFCNGIKMGTESTGGFRNINISNCIIKPSIHPEKPKESGNPSAIGITGLSLEIVDGGVMEGISVNNLTIEGTKCPVYIRLGGRNRKHRIDAPEPTVGSMRNISISNIIAYGSGNFACSVTGIPGHKIENVKLSNFNIIQQGGLKEGEYL…	GH28(50-390)	N	GH28	2
0341	0341_EsbE_18-Q3-R3-47_BATAC.232_01940_Carbohydrate_acetyl_esterase/feruloyl_esterase	MRKFLFVLMMGCSLITTVCAQGQLFESLGFNSRMIGKKMNYSIYLPEGYNTSSRSYPVLYLLHGYTDNETGWTQFGEIEQIANKMMDAGEATPMIIVMPDGGVSWYINNFDRSVPYEDYFFQEFMPFVESTYRIRKEKKYRAVAGLSMGGYGSFMFAIKHPDMFSYCAPLSAAFFEESSAINTPQANYDRTFAVLYGPGLAGANRINDTYKANDPYRIISDTSRTKALKTVKYYLDCGDDDFLSAANAEMHKLMLEKGIPHEFRMRDGVHNWTYWRYSIQEVLKEITKGFHQ	CE1(33-288)	CE0+CE1	N	2
0341	0341_EsbE_18-Q3-R3-47_BATAC.232_02325_Beta-glucanase	MLKYISVLLLLFVFGHIFGQGSLAEAGLDTFKGMNLVWQDEFNQPGPPDPTIWRHEQGFKRNNELQWYQPENASCHDGILIIEAKRVVRPNPTFVEDSKDWQTSRRDISFTSSSIQTRGAQAWLYGTFVVRARIDTLVGSWPAIWTLGTEGRWPSNGEIDIMEFYRVKTVPTILANFAWGTEKVNVAKWDDAKIPLTHFTDKYPNWVNQYHIWRMDWDENQVSVYLDDELINEITLNKSINPDGTNPFKQPHYLLLNLAIGGNNGGAPGRETHSIKFEVDYVRVYQKK	GH16(38-285)	GH16	N	2
0341	0341_EsbE_18-Q3-R3-47_BATAC.232_02498_hypothetical_protein	MTRLYSTILFILLTFHLLLSQGKVVLITDAGAVADGRTNNQKIIQSLIDQVAEKGGGSVVVPPGNFMTGSLFLKSGVDLHLSLGASLLGAHSTNDYLKIGQRAALILAHDQQNISISGEGILDGQGQELMVDVFKKLRSGELKDNPVWLVKRPETGRALIVYFKGCSGVKVTGITLKNSSNWVQDYRECDGVTIDRITVQSTAYWNNDGLDITDSKNVRITNCMINSSDDALCFKSENPNASCENIVVDSCILRSSANGLKFGTANYGGFRNFRISNLTVYDTYRSAIALESVDGGYMEDIIIKNVSATNTGNAIFIRRGHRNKSGAVGSLKGIHISNLVADIPLYKPDQGYPIEGPPDHLRPGTDKMPVRPSHYHIYGHPYLPYNLLPSSIVGIPGYP…	GH28(50-340)	GH28	GH28	3
0341	0341_EsbE_18-Q3-R3-47_BATAC.232_03886_hypothetical_protein	MKYILGCIFLLQFYSLGAQCPKLIWSDEFDGTELNKDKWSFQLGDGCDINLCQWGNNELQWYTSSKENLEVSDGTLKLIARKQNVQNRSYTSARIRSLQKGDFKFGRIEARMRLPVGQGIWPAFWMLPTDNVYGDWPQSGELDIMEYLGHEPNTVHGTLHYGNPWPNNASTTKDFTNTLTGFDQDFHVFAIEWSINTIKWFVDGYLYSTKSTNDLNGLRWPFDQKFHILLNLAVGGNWPGNPNSSTAFPQIFEIDYVRVYEDLDQPSIAGVTSIKAGDRQTYQILNLPTNAKVDWIVPPLVKILSGQGTDHLQVEWGSGPGRIMVNLTTDCVQSNLLQLEISIKPELSRSIILENFDQSPRIKKISSTGMLSRDIPNPGTNSINASNLCGKYVRSATQQ…	GH16(25-260)	GH16	GH16	3
0341	0341_EsbE_18-Q3-R3-47_BATAC.232_04192_Amylosucrase	MIEPGAAELTDPNTTLYRGDNTIVDIEYVWASHQIEIRQIYDTLYNDHPYQTACWHLLYQSISKAFSSRAAALNKKDKLKAQSKGWHLSNNLAGISLYVDRFNKDIKGICSKLDYLQHLGINVLHLMPIFQSPPAESDGGYAVSDFRKVDPRFGTSADLELLIEEMNKRGMYLMLDIVLNHTSHHHEWALKAKKGESKYQEYYYMYEDRTIPDKMDQTMPEIFPESSPGSFTYIKECNQWVMTVFHSYQWDLNFKNPRVLVEMLDHILYYANLGVDILRIDAPAFIWKEIGTNCQNLPQAHEILRLIKHCVQIATPGMTLLGEAIVAPKEIMKYFGEGAYSARECDFAYNATLMALQWDALATGKTQIMRNAQLQLSSKPLGASWISYTRCHDDIGLGF…	GH13_4(104-502)	GH13	GH13_4	3
0341	0341_EsbE_18-Q3-R3-47_BATAC.232_04408_Exo-poly-alpha-D-galacturonosidase	MLTRIILILSIFIMIQACDQTKELDWAIKVGAQRFPKTEKTFLVKASGDSSKTVTKDIQDAIDACALAGGGIVTFSPGVYVTGSIFIKSNVHLRIDREVLLLGSQDFDDYPEIKTRIAGIETTWPAALINVIDAQNVAVTGEGIVNARGKFCWNKYWKMREEYVAKGLRWIVDYDAKRVRTLLVQNASDVTLKGLTFKNAGFWTVQLLYSHHLTVDGLVIKNNEDGSGPSTDGIDVDSSSWVLIQNCDIDCNDDNFCLKAGRDWDGLRVNRPTEYVVIRKCIARRGAGLVTLGSETAGGIRNILATDLSARHTDNGLRIKSATTRGGTLENIYFQNSELDSTINVFQFNLNWYPAFSYSLLPDGYIYDSIPELWKVMLHKVEPESKGIPAAKNIFVSNL…	GH28(65-431)	GH28	GH28	3
0342	0342_EsbE_18-Q3-R3-47_BATAC.289_00217_hypothetical_protein	MKKILIVLPCLFLAIATFSQWDNLPVIIEPKFKQDTLSIATFGAIADGNTLNTKAINATIDALSKKGGGVVVVPNGLWLTGPLVLKNNINLYLATGATLLFTKDFDQYPLVKANWEGLPQMRNQSPISATDATNIAITGKGIIDGNGDAWRMVKKDKLNETQWKKLVASGGVLSTDKKTWYPSEQSVKGSKLSNPGAISPEKDDAFYASIKNFLRPNLLLLTNCKNILLEGVTFQNSAAWCLHPLMSENITVRNITVKNPWYAQNGDGIDVESCKNVLIENSIFDVGDDGLCIKSGRDADGRKRGMPTENVIIRGCTVYASHGGFVIGSEMSGGARNIYVSNCTFIGTDIGLRFKTTRGRGGVVEDIFIKDIYMKDIPGEAILFDMYYAAKDPIPLAGE…	GH28(61-458)	CE12+GH28	GH28	3
0342	0342_EsbE_18-Q3-R3-47_BATAC.289_00221_Pectinesterase_A	MKCFVIIWMIFFYCNNSFSQQKLIVAKDGTGNYKTVQAALDAVPAGNDKPFIIHIRKGIYKESIIVDARKNFVHLIGENKNNTILTFDNHAGTILPNGDTLNTWTCASTFVYGNDFHAENLTFENTAGFTAGQAVGLRIEGNRASLFNCRIVGDQDILFLSGSGVKHFFKDCYIEGTTDFIFGAATAVFKSCRIHSKKNSHVTAASTNSIIPYGFVFFDCKLTADSNISKVSLGRPWSPTASVTYINCWMDKHIMAEGWNNWKNPANETTARYAEYNSIGPGANPASRVKWTKQLTNEESKKYTLKNILGEWNPEKID	CE8(23-309)	CE8	CE8	3
0342	0342_EsbE_18-Q3-R3-47_BATAC.289_01848_hypothetical_protein	MKENMRFVYFLLLSFFFISCSSGRKVTTSEVSFADNIVVAHRGGWKKNKLPENSIASLKEAIRLKCTGSEFDVRMTIDDSLIINHDPHYNKLLIEESTYAELEKFTLSNGEKLPTLREYILAGIKNNTTTRLVCEIKPSAVKERGKIIAEKVYRLINGLHAQHMVGYISFDYDILKKLVEINPSLSTQYLEGNKSPEQVKADGITGVDYHFNFFKTHPEWIKSAKKNNITLNVWTVNSVEDMDWLIANEFDFITTNEPELLFERIKKNPTAAGWKLKWSEEFNYKGLPDSSIWNYAEGGNGYGNNELQYYTKADTNNAIVKNGKLFITALKQTRENNKYTSARLFTKDKAEFMYGRIEVSAKLPAGKGTWPAIWMLGKNRSEINWPDCGEIDIMEHVGY…	GH16(279-508)	GH16	GH16	3
0342	0342_EsbE_18-Q3-R3-47_BATAC.289_01977_hypothetical_protein	MKYSSILLLLFVSVVIVNGCSKKSTTPDPPPPPTPTVPGCSANTAPAASSFVTNTAVTLSWTAVTGATSYDVYFGTTNTPTTTIATNVTATSYSHTIPTTANATYYWYIQPKNATGAATGCTTSVTSFTYITIQAPAAYGYYVVGYFPSYRNIADVPDLKFKMTNTVVYAFFGVNTSGTLSAPSSPSTSITALATKAKANNAKILIGINDGSGDGKTNFKNMAATAAGRNNFIKDVMSKVRQYNLDGVDMDWEFPTTSDGTDATFTLMMKELSDSLHRDGRYYLTSAITAGKYAGSIRDAIRNELFAYVDFFNVMAYDDFTTDPAQLYRQHSDYNLAVTCLNYWLTTRGMPAAKCVLGIPAYGRPSGMTQTGTIKTYKDILAAGGNPQYDSAIVSATGF…	GH18(141-442)	N	GH18	2
0345	0345_EsbE_18-Q3-R3-47_BATAC.451_02390_Chitinase_D	MIGIAFAEPAAGTTYDMVFTPSGTPQGTFIAQVAALQASGRKVLISIGGANATVHLNSDPERDQFRTSMLAIIDTYGFDGIDIDLEGASVSISGGSIAAPVDAPLLRSIDAIEGMADDFELTHGVPMMLTMAPETAFVQGGQSAFGGIWGAYLPVIHALRDRIDILHVQLYNSGSMYGIDGGIYAQGTADFIVSQVEAVIQGFPTSGGNFIGLEPQHVAIGLPACASAAGGGYTDTTTVRAAVEYLLGTGTQPGSYTLVQPGGYPMLRGMMTWSINWDAASACNGANSYAENFERIFGDISTTFMDHASRERITITQPGERPHHDRWT	GH18(4-283)	GH18	N	2
0347	0347_EsbE_18-Q3-R3-47_BATAC.463_03296_Endo-1,3-1,4-beta-glycanase_ExsH	MALRHLLITASFALSLPTLACADSMPVHRLDRSALVPVFDESFDRAPSFWDPESGQMGRWKTNYFFGEQDADHPRGWTSRTLEPNGELQYYARAKDDPPAFVWKDGALSITARPNRDLANRFRHGLPFVSGLITTEKTFSLGYGYFEARIAFPPGKGLWPAFWLLPEPALEAGKPTNPGGQEIDIVESIGEPGRIYLTVFTDTDGTKVKNARAFETRADLGQFHVYGVLVTKSDIVWYFDDVEVRRVANIDFHRPAYLLLNLAVGGDWPGAPDASTKFPAAMRIDWVRAYRVKGSTS	GH16(63-290)	GH16	N	2
0350	0350_EsbE_18-Q3-R3-47_MAXAC.031_sub_02086_hypothetical_protein	MATVPGIDVSYWDAGIDWPKVRATGQRFVVAKATEGITYKDPTFDDNWFGAKSAGLLRGAYHFFRCNVDAKKQADYFIDYVRSVKDDGELPPVLDLETNDGMTKDKIVPAVKVWLDRVEAAFGKKPIIYSGQYFLQDYLVVTGGGPPVWAKDYPLWLAQYPNQYQEGMKPFLPRGWFNWTIWQYSDKGVLNGINAKVDMNIFNGTLEELYKFAGAKIPDQTPKTHTVKKGDSFESIANNYGVTVRELVTANPQLLTAGSKLTIPVAIAIPQEGDSSSTDTGSGDSGTPSTRTYTVKSGDTLSAIAVKFSSTVAAIASANNITNINNIKVGQVLIIP	GH25(7-193)	CBM50	N	2
0350	0350_EsbE_18-Q3-R3-47_MAXAC.031_sub_03452_Alpha-amylase	MGVMMQTFYWDCPRVDGKEFQWWNYINREIPYLAKAGFTSLWLPPVHKAANLGGPSMGYDPYDFYDLGEFDQKGSVPTWFGTRSELSQLIESAHRHGLSVIADMVLNHNSGADAQEVNPITGHSRWTLFNPKSGKFPRNWESFHPSMYESWDEMTFGDMPDLSHRNPYVYAELLSLARWLIEEVGFDGFRYDFVKGYGANTITAIQEYRYMKNGAYHKPYGVAEYWDNAANTLNWVNAANFSNANPVDAFDFPLRELLKGLCDSYGFSLKNLVNGESILKAQPQSTVTFVENHDLRDEGRPITNDKLLAYSYILTHEGYPCVFWKDYFNYNLALRDTPNGIDALVGVHEKYAGGDISTLYLSDDLYIMQRGGYGNQPGLIYVLNNHGERWQGEWVNTRW…	GH13_7(30-327)	N	GH13_7	2
0352	0352_EsbE_18-Q3-R3-47_MAXAC.055_00900_hypothetical_protein	MSLAKNITTLVFLFIVLISCSKGNSGTGTGTTQTAPTNLVVTATPSTDGSGNVAFTATATNAVSYIYEYGNGIIETVPGGLVTYRYTTVGNITYSVNVTAKSSSGLSISKSVQVTVNTAGGGAPVLVFSDEFNTNGAPDPAKWGYETGTGSGGWGNNELQYYTSRPENAIVQGGVLKIISLKENYMGSAYTSARLLSKNKYSFKYGRIEVRAKFPTGVGTWPAAWMLGDNIGAVGWPACGETDIVEHLGRDLNKIYGTLHYPGRSGGNADGATIMIPDATTAFHTYAVEWSATSIKIYVDAQLFHTVANSAAFPFNQNFFILLNMAMGGNFGGAVDPAFNSATFEVDYVRVYQ	GH16(129-352)	GH16	GH16	3
0352	0352_EsbE_18-Q3-R3-47_MAXAC.055_04067_hypothetical_protein	MWLISVCMLLVFGSCSKGSSNTGGTGSGGGTGGGGGGGGTPTATNDVNMWLTKPDQSVLLQQQSGILSFVSTATNGYDVINVDSATAYQIIDGFGYTLTGGSAFQINHMDAASRAALLTELFSTSSMGVSYLRVSIGASDLSATVFSYDDMPVGMTDPTLANFNLSLDTVDVIPVLQQILAINPNIKIMGSPWSPPVWMKSNGSSIGGSLLPAYYSAYAKYFVKYIQAMQAKGIPVNAITIQNEPQHGGNNPSMLMSATEQTNFIKNNLGPEFQAAGISTKIIIWDHNCDNANYPISILNDAAAKAYIDGSAFHLYAGDISALSAVKTAHPDKNLYFTEQWTSGSGSFDGDLKWHIKNVIIGSMRNWSKVALEWNLASDATYGPHTPGGCTECKGALMV…	GH30_3(78-484)	GH30	GH30_3	3
0352	0352_EsbE_18-Q3-R3-47_MAXAC.055_04259_hypothetical_protein	MLTETNMMKFIYSFICFLIFTSALQAGTVDTVSVYSNSMHKYINTVVIKPDTYKKKKNIFPVVYLLHGYSGNYSNWIMKVPELSKYADTYQTLIVCPDGGYSSWYFDSPIDTTFRYETHVATELVNFMDKNYRTIADKNHRAITGLSMGGHGALFLALRHSDVFGAAGSMSGGVDLNESKNRFHIMKRIGDTILQANNWHDMSVVNLIENYTSTAVKIFFDCGGKDIFIDGNRRLHQKMLQLKIPHTYIERPGEHNWNYWSNAIPFQLLYFQRFFLSGH	CE1(36-265)	CE0+CE1	N	2
0356	0356_EsbE_18-Q3-R3-47_MAXAC.085_02953_Alpha-amylase	MTPAPRPFRTGLLALALVACGDGPTDAHGNPNPPPPRPTVPATWRASGHMAAGDVMVHLFDWRWADIATECENVLGPSGFRAVQVSPPQEHSIVPTHDWSERYQPVSYSLARSRSGTEADFTDMVARCHAVGVDIIVDAVINHMTNFPSPGTGSNGTAYSKYDYPGLYTQADFHPPCTVGNYQSAANVQDCELFSLPDLATDRPGVRRAIADYLLALARMGVAGYRVDAAKHIQQADLDAILDTVNVTLQGEGRPLPYVYLEVSGASGEAIGEGDYFGIGYSSGGAADITEFTFTGTGNKFLGTNGEHISQLNPAGPAGSQFSELAWGIMPTGKALVFLQNHDTQHGCGLDYRDGDVFRLANVWMLAEPYGYPLVLSSFAFSCPGGNSMGPPSDADGWT…	GH13_32(79-368)	GH13	GH13_32	3
0357	0357_EsbE_18-Q3-R3-47_MAXAC.117_sub_00953_hypothetical_protein	MKQYLSVLHFIFCLNTIFAQQTQILTEIDSFGNNPGNLKFFVHSKTSSTKLPLVVVLHGCGENAKAVSELTGWNKLADINEFIVIYPQQKLVNNPNLCFNWFANRDNEKGKGECESIFEMITFALKKYPIDTSKIFITGLSAGAAMSVVMTATHPELFKCGAIFAGGAYKIAIDAVDGLIALRGKNIFQKKG	CE1(46-170)	CE1	N	2
0359	0359_EsbE_18-Q3-R3-47_MAXAC.140_01704_hypothetical_protein	MRLLPSLSTFFLVGALSAQSPALIGYWHNWDIAGAPYISLDQIDPRYDVIEVSFAEPVFGSTSQMVFTPSATDPTTFAAQVAALRSSGHKVLISIGGANATVQLNSDAERDELTASMLGILADFGFDGIDIDLEGASISITGGTITTPIDAPMLRPIQAIEDIGDAFELNTGTPMMLTMAPETASVQGGQSAFGSIWGAYLPLIHALRDRLDILQVQLYNSGSMYGIDGAIYDQGTADFIVSQTEAVIQGFTTSGGPFNGLAPEQIAVGLPACADAAGGGYSDTATVAAALRYLHGTGPQPGSYTLAQTAGYPALRGMMTWSINWDAAGSCDGTYSFAENYERIFQGNTTAVAALSKGPALLLSPNPATDIITVRGLDQGTHAVNILDLSGRVLRTMAL…	GH18(23-330)	GH18	N	2
0360	0360_EsbE_18-Q3-R3-47_MAXAC.154_00560_hypothetical_protein	MFVFLFLNMKQYILILFLIFSINASFSANIYNIKSYGAIGDGLKINTEAIQKAIDQAHAAGGGIVLIPKGKFVSGSIVLKNGVELHLEKQAYLLGSIVIADYIKLNRWKALIMADGASNIAISGKGTIDGRGAELALHIDSLFYAGVIDSFNYYLAEKRPWAELRPQIIEFNRCSNIKVTNVTIKNSACWVQTYEKCKNILIDRIRVDSDSYWNNDGIDIVDCQNVQITNCDINASDDGICIKSEDFSLSQICDSIYIADCTIRSSSCAVKFGTSLVSGARNVVIKNIKVYDTYRSAIAIECTQGGFIENVLVENIVAKNTGNAIFIRIGKVRGAPQAGPLRNVTIKNMHVSVPFDKPDKNYIIRGPDLASFHNIFPSSITGNPGVYVENVHLENITIN…	GH28(59-404)	GH28	GH28	3
0360	0360_EsbE_18-Q3-R3-47_MAXAC.154_02878_hypothetical_protein	MMLYRLKRSLFKCIFFISLCYVRLFGGKVDTIAIPSATMNKSFNALVFLPSNYEQNSKSYPVLYLLHGHSSDPSSWFFVIPKIREWADQYQMILVCPDGDYDSWYLDGPNKADRKFETYMALEVPKFIDQCYRSLKDRASRGISGISMGGHGAIYLALKHPGQFSCIGSSSGGLDLIPFYREWNLYQLLGDPIKNKTRWEQSSCLSLLNQQAFKNQKLYIDCGTEDFFLEVNRKFHKKLEELKIPHRYVESKGDHSIPYWKAAYEKQIAFFSKNLVASTAK	CE1(36-270)	CE0	N	2
0360	0360_EsbE_18-Q3-R3-47_MAXAC.154_03061_hypothetical_protein	MFVFLFLNMKQYILILFLIFSINASFSANIYNIKSYGAIGDGLKINTEAIQKAIDQAHAAGGGVVLIPKGKFVSGSIVLKNGVELHLEKQAYLLGSIEIADYIKLNRWKALIMADGASNIAISGKGTIDGRGAELALHIDSLFYAGVIDSFNYYLAERRPWAELRPQIIEFNRCSNIKVTNVTIKNSACWVQTYEKCKNIVIDRIRVDSDTYWNNDGIDIVDCQNVQITNCYINASDDGICIKSEDFSLSQICDSIYIADCTIRSSSCAVKFGTSLVSGARNVVIKNIKVYDTYRSAIAIECTQGGFIENVLVENIVAKNTGNAIFIRIGKVRGAPQAGPLRNVTIKNMHVSVPFDKPDKNYIIRGPDLASFHNIFPSSITGNPGVYVENVHLENITIN…	GH28(58-404)	GH28	GH28	3
0362	0362_EsbE_18-Q3-R3-47_MAXAC.166_00917_Beta-glucanase	MKRKFLSILSTIFFLIIFCFTANAQNKKGWKLIWQDEFNYTGLPDATKWGYEVGHIRNNEQQYYTRAKKENVWVSNGVLIITGRKENYKNENYKNESTDWRYKDSIAQYTSASINTLGKAVWKYGRIEVKAKLPTGGGIWPAIWMLGANRSIVGWPICGEIDIMEFIGNHPTEIYGTIHFPDSVKTSRSSGSKINDSTVSNRFHIYVLEWDKQKMDIWFDKIKIHSFVIDSAGSYAANTFRKPFYLLINLAMGANWPGPIDDNVLPQQYLIDYVRVYQKK	GH16(34-277)	GH16	N	2
0364	0364_EsbE_18-Q3-R3-47_MAXAC.180_03645_Beta-glucanase	MLEGKEEFELVLFNPINATISKGTGLGVIEDDEIDNSELIIPSTGYTTPLTYPGFHIVWKDEFDGTSLDLNNWTFEIGDGCPNNCGWGNNESQYYRQENTKMVNGHLVIEARKQNFAGKEYTSSRIVTKGKKEFKYGRIDIRAALPEGQGIWPALWMLGANFNSVGWPACGEMDIMELIGSIPNRSNSTVHFGENLSQHEFVGSSITLPGSAKFSDEFHVFSMNWTQNQAQFLMDNQVVLTITPADLNGQPYPFNEMFFFVFNIAVGGNWPGYPDATTPFPQRLIVDYVRVFQLN	GH16(59-291)	GH16	N	2
0364	0364_EsbE_18-Q3-R3-47_MAXAC.180_03646_Beta-glucanase	MKSYSFILITLIGFAGFSCKESTGESPSERKLVWSDEFDYQGAPDSSKWAFQLGNGCPDICGWGNNERQYYTRNPENVRVENGNLVIEAIKNDSAYSSARLTTNGKAGWKYGRVEARIDLPTGTGTWPAFWMLPSDWKYGGWPASGEIDIMEHVGYVVDSIFGTVHTGAYNHVKGTQKGGKILSADAEQNFHVYAIEWNAEKIDFFLDDTLYFTFANEHTGSEAWPFGQDFYLLLNLAVGGNWGGKFGIDDAIWPQRMVVDYVRVYSLEKLKS	GH16(34-266)	GH16	N	2
0366	0366_EsbE_18-Q3-R3-47_MAXAC.191_00433_hypothetical_protein	MRIAKHSTILAFLFIILLSCSKGSSGNGSGTTQTAPSNLVVTATPSTDGSGNVAFTATATNAITYIYEYGNGIIETVPGGLVTYRYTTVGNITYTVNVTAKSSSGLAISKSIQVTVNTAGGGAPTLVFSDEFNSNGAPDPTKWGYDIGTGSGGWGNNELQYYTNRPENVIVQGGVLKIIAVKENYLGSAYTSARLLSKGKYSFKYGRIEVRAKFPTGVGTWPAAWMLGDNINTVGWPACGEIDIAEHLGRDLNKIYGTLHYPGHSGGNADGNTIVIPDATTAFHTYAVEWSASTIKIYVDAQLYHTVTNSAAIPFNQNFFILMNMAMGGNFGGPVDPAFTSATYEIDYIRVYQ	GH16(129-352)	GH16	GH16	3
0366	0366_EsbE_18-Q3-R3-47_MAXAC.191_01098_hypothetical_protein	MKINGKILFVAAAILFAGTTVFAQKQITVAPDGSGDFRSIQEAINSLPAAAKEQRVILIKNGIYKEKIFIDKDFITLKGEDPEKTIVTIAQARDEWRCDNKDDYGTATLNLKGSDISLENLSFINSYGKDNTKERSIACASDSGKTKTIRPYGHQMALRSFNTTRLIVKNCIFRAYGGDTVSPWNTDNGMFYFKDCIMEGGVDFYCPRGWALAENCTFICRDKNAAIWHDGSRYERSKTVLVNCKFMGDDDFKLGRYHRDAQFYLLNCSFAKNMADADIYLVPTNNTILWGRRVYYYNCKKEGGDYAWHKNNLPAGFGINDFNVPWVYDHKWDPTGEEIKMDPRITDEAVGERIIRDSVAENMLLYQRSNGGWPKQFKAAAVNYKRTLATDELKELKAG…	CE8(27-303)+PL10_1(367-662)	PL10	CE8	3
0366	0366_EsbE_18-Q3-R3-47_MAXAC.191_01100_hypothetical_protein	MANKPLDDNPERGWGQFFPKYMTDEIEVQNHAVNGRSTKSFINEHRWDTVMSRLKAGDYVMIQFGHNDQKAEDSNRSAPAHTLYKQNLIRFVNDVRSKGANPVLITPVMRRKFDATGKFIDQHGEYPVVVKEVAARMNVPLIDLHKSSEALIVKEGVEGSRRFFLTIPPGHFKNYRGKAEDNTHFSEYGAASVASLVCQGIKEQNLPLAEYLKPSDFKEKFAFELPKIYTPHFKKDTFNILRYGAIADGMTLNSAAINKTIEECAKQGGGTVLIPRGSFVTGPVIMKSNINLHLAKGALVIFSPDFNQYPLVVSSFEGVDAARCQSPLVAENLENIAITGKGIMNGNGYYWRPVKKDKLTESEWKKHLKEFGGVLTADKKMWYSSEKALKGSLTNNIGK…	CE12(1-201)+GH28(262-660)	CE12+GH28	CE12	3
0366	0366_EsbE_18-Q3-R3-47_MAXAC.191_01107_Pectinesterase_A	MRLIKFLFPVLFLSVAVWDSFAQTANPQQYKYFFTVAKDGSGDYRTVQAAFDAIPANNRKPITIFVKAGVYKEKLLLDSTKNFVMLTGENKFNTILTYDDHTGKLSPKGDTINTRTSWSFKILADNFTASNISFQNDAGFSAGQAVAVECNGDKAMFNNCRFIGNQDVLFTNSSTSRQYYQHCYIEGTTDFIFGSATVWFEQCHIHSKKNSHVTAASTPPEKKMGYVFNDCVLTGDTSLHNVSLGRPWRPYAAVVYIRCYIGPHIKPEGWSNWNNTDNYKTTRYAEYKNYGPSADAAKRVSWARQLTDEEMKEYDVLKFLSNFTLPKQNDDE	CE8(35-321)	CE8	N	2
0366	0366_EsbE_18-Q3-R3-47_MAXAC.191_01125_hypothetical_protein	MQQQNRMWLIPVFLLFVFGDCSKGGGSNNPAPVPVTPTNDMDMWLTKSDQSVLLQKQAVTLSFVAQPTAGFPVIDVDSATSYQAIDGFGYTLTGGSAYHINHMDANSRSALLNELFGSGTNSAGISYLRVSIGASDLSASVFSYDDMPAGQTDPTLANFNLSLDTVDLIPVLKQILTINPGIKIMGSPWSPPVWMKDNGSSIGGSLLPQYYGVYAKYFVKYIQAMQAKGIRIDAVTIQNEPQHGGNNPSMVMSSTQQAEFVKNNLGPEFQSAGIAAKIIIWDHNCDNPNYPISILNDAAAKQYIDGSAFHLYAGDISALSTVKTAHPDKNLYFTEQWTGANGTFEGDFKWHVKNVVIGSMRNWSKVALEWNLASDATYGPHTPGGCTECKGALTINGTL…	GH30_3(73-480)	GH30	GH30_3	3
0366	0366_EsbE_18-Q3-R3-47_MAXAC.191_02809_Endo-1,4-beta-xylanase_Z	MKGAVKFIFLCVCICFFSATANAGTVDTVSIYSNSMHRQIKAVLIKPGSYQNKSKRFPVVYLLHGYDGWYSNWIIRAPELKNHADTYQTIIVCPDGAVSSWYFDSPVDKNYRYETYITVDVVRYVDKNYRTIADRNHRAITGLSMGGHGALFLALRHSNIFGAAGSMSGGLDLKEVGYRFDLPKRIGDTVRYAKNWQDLSILGLAEKYTGTKLKIIFDCGVNDIFIGGNRRLHQKMLALKIPHQYTERAGAHNWDYWRSSVPYHLAFFRDFFNKK	CE1(33-266)	CE0+CE1	N	2
0367	0367_EsbE_18-Q3-R3-47_MAXAC.197_02594_Beta-glucanase	MKIKILSKIILMQLAIISISFAGCSKEDSTTTPTSDIPEIPGYTLVWNDEFTAANIDLTKWEHEVNGDGGGNNELQYYTNLPTNSFIENGHLVIKAIYEDYQSRDFTSARMRTKYKGDWLYGRIEILAKIPAGRGTWPAIWMLPTDWEYGNWPSSGEIDIMEHVGYDPNVIHGSIHTLAYNHTIGTQKTALLTIPTAITSFHKYAIEWFEDHIDFFIDDTMYFTFTNENKGWQYWPFDKRFHLILNLAVGGNWGGAEGIDVAAFPAQMEVDYVRVYKKD	GH16(47-276)	GH16	N	2
0367	0367_EsbE_18-Q3-R3-47_MAXAC.197_02608_hypothetical_protein	MINLKFIFVLILIFCFSIISSAKIYKGAEYRTKLAYTYGRFEASIKSAHREGMLSSFFTYHDEGGSQNWNEIDIEILGRYPNDVQFNTITPGQANHVGHYPLFSSPHLDYHTYAFEWTPDYVAWFIDNVEVLRQTGAHIQTLTKDQKIMMNIWDPQYENWAGVFNPEALPAFAFYDWVSYYSYTPGAGEYGTDNNFTHDWTDEFDSWDTGRWDKATHTFEGNGCDFVQENAVFQDGKLILCLTKETNLGYSDVQPPVVLFARGESESKVVVAFSEELDETSAETVSNYFISDVTINSALLLPDFKVVELGGTGLDLNSTKTIVVQNIKDRAISPNTMSTRAISLIMASQLQFPIKINCGGASVLGYLADLGWNQTTEYGYLDGNLYSNTYQITGTTEDD…	GH16(25-181)+CBM57(355-494)	N	CBM57	2
0368	0368_EsbW_18-Q3-R4-48_BAT3C.113_00235_Beta-glucanase	MKRFLAVLACTATVCAIVGCVSDPLVPQTTAPPTGRTITWQDEFDGPAGSSPNAAKWTYDIGTDWGNSQLEYDTSRPENVSLDGAGHLRIVAKQESYLGSNYTSARILTRGLFTQAKGRFEARIQLPVGQGIWPAFWLLGNDIGSAGWPACGEIDIMEYRGQQPTKSTGSLHGPGYSGGGALTDTYTLPTGTFNGGYHVFAVEWETGKMTWLVDDVPYQTRTASDVPPGGRWVFEHPFFIILNVAVGGNYVGAPDGSTVFPQAMLVDYVRVYQAKS	GH16(40-272)	GH16	N	2
0370	0370_EsbW_18-Q3-R4-48_BAT3C.148_00836_hypothetical_protein	MRNQISIFLLVFLIQGISFAQQTITSTIQHDGGTREYILYVPAAYTGAEQVPLVFNFHGFGSNATEQMWYGDFRAIADTANFLIVHPLGTLFNNTPHFNVGGFTLGSTTDDVGFTAALIDSLSATYSIDPDRIYATGMSNGGFMSFLLACQLSDRFAAIASVTGSMTPETFIACDPQHPTPIMQIHGTTDPVVPYAGAQWTKSIQSVLDYWVEINACGPVPTISKLPDTARRWEYC	CE1(32-200)	CE1	N	2
0371	0371_EsbW_18-Q3-R4-48_BAT3C.194_01163_hypothetical_protein	MNSKLKRAIIIALLVSTAIGSAFAFQNEKQSAAATLLWLAHPADKWENAFPVGNGRLGAMVFGRTDEEQIQLNEDTYWSGGPYSTVVKGGYQALPELQKLVFDGQYKQAHILFGRRLMGYPVEQQKYQALANLVIKFPAKDVVSDYRHQLSLETAIATTSYLQSGVRYTREVFVSPVDQVIVVRLTADQPGKISFKAQLRGYRNTAHSNYATDYFKMDSEGSDGLILRGKSADYMGIEGKLRYQARLHAMPAGGSMRVMDDELSVNNADAVTLFIAAATNFVNYKDVSADPQARVETTLKALAGKSFDAVKAAHLQEHQRLFRRVALTLPTTPNSQLPTDERLKGFDGSNDPALSALLFQFGRYLLISSSRPGTQPANLQGVWNKDMNPSWDAKYTTNI…	GH95(31-779)	GH95	GH95	3
0371	0371_EsbW_18-Q3-R4-48_BAT3C.194_04509_hypothetical_protein	MKRFVVLIALSLVFCLNALAQDAGQVLRLSVGYRTLKNTAQMSEEKRKEVEQLEAKAVAANSDRRYGDAIRHMSHGIALMRGQAWTPESELSAALQVKADRLILDPGAGIRLTLTQIYTPDAQVEGRLNGSMNLVQMRSGRQEVVSQIRNISDLSTDFSKSQLIEASIPEMPALVDGNYQLVLSLKPASGDPIVKTIGIRIASGLNARSTGLKTRVEAVRSDLGKKQKTGLLASMPAVEYGASMIDLINDGQLPVERTDVKTELDNANALLDKLAKGEDPLSTIRGDMHWAYRSAADQTLQPYRYFIPSNYDSMKKFPLIVALHGMGGDENSFFAAYNNGEIKRLAESRGYIVVCPKGRAPASMYLGTAERDVIDVIREMKRNYSIDEDRVYLMGHSMG…	CE1(301-482)	N	CE1	2
0371	0371_EsbW_18-Q3-R4-48_BAT3C.194_04685_hypothetical_protein	MLGGDINQAGWPACGEIDIMENIGKEPSTVHGTIHGPGYSGGSGIGAAYSLTNNQRFADDYHIYAVEWEPKAIRWYVDGNIYKTITTKDLPAGTKWVFDHPFFMLLNLAVGGSWPGYPDNTTVFPQVMLVDYVRVYQPKIASTSAASYTGSTVAVESISSIFGNNLAATTQSGETNPLPTVIAGTSVKIRDKSSTERLVPLFFVSPVQINFQIPPGTLPGAATVTITNPDGAVSLGTADIATVSPGLFAANSTGQGIAAALALRIKPDGSQNYEYAFQYDPVRNNFTAIPIDLGPESDEVILVLFGTGIRYRTDLSSVTVKLGGSDAQTLFAGPQGDYIGLDQINVRLSRSLIGRGELDVAVVVNGLAANMLKVNVK	GH16(1-136)	GH16	N	2
0372	0372_EsbW_18-Q3-R4-48_BAT3C.207_00155_Sucrose_phosphorylase	MKNQVQLITYVDRLGGGGLPELQALLTGPLAGVFGGVHLLPFYYPIDGSDAGFDPIDHTQVDPRLGGWDDVRALSSHVAVMADVIVNHMSSDSPQFQDLSVKGKDSAYDGLFLTLDRVFPQGATEADLLKVYRPRPGLPFTVATLANGEKRVLWTTFTPQQVDIDVAHPQGQAYLTSILQALARNNVRMVRLDAVGYAIKKAGDSCFMMPETYAFIAQFAAEARALGIEVLVEIHAYHRKQMAIAARVDWVYDFALPPLVLHALAFKTAAPLQRWIAIRPNNALTVLDTHDGIGVIDIGADAADRAGSPGLVPPAELDRLVEIIHENSQGQSRQATGAAASNLDLYQVNCSFYDALGRDDNAYLIARAVQFFLPGVPQVYYVGLLAGHNDMALLQKSGV…	GH13_18(34-381)	GH13	GH13_18	3
0372	0372_EsbW_18-Q3-R4-48_BAT3C.207_02511_Glucan_endo-1,3-beta-glucosidase_A1	MDPTKWDFDLGNGFYDYRHHAWVPGWGNEELQYYTHEPENVTVANSLLTIRAVKAPLHGCGYTSARLKTRQRDGTPLFNKLYGRFEFRAKVPWGKGLWPALWMLPQDDRYGGWAASGEIDVMEIVGEKPHQVLNSIHFGSGFPARSLVTHVHDLLGGSTVADWHVYAVEWEPGEIRYYVDDVHTNTQSFWWSCSKTKDGLGLEAERAADLNPWPAPFDQPFYLVMNVAVGGNFPGAPNEATHFPAELVVDYVRVYDKVGGYGEAKPRGKGRFPWQKKR	GH16(3-255)	GH16	GH16	3
0372	0372_EsbW_18-Q3-R4-48_BAT3C.207_02521_Beta-glucanase	MPANYALVWSDEFSTNGLPDPSKWDEDTSANKTGWYNHELQYYSRQRPENAVVQDGTLRITARKESLSSAADWGGQAYSSSRMLTRGKADWTYGYFEIRAKLPCGKGTWPAIWMLGSKGQWPADGELDIMEQVGSNPSRVFSTVHRSAGFGGNGSGSDFQVPDACTAFHTYQMLWTAEAVKFGMDGQLNHTYANPKTGYDAWPFDNPQYLLLNIAIGGDLGGPVDDSIFPVTMEVDHVRVWQAR	GH16(9-241)	GH16	N	2
0373	0373_EsbW_18-Q3-R4-48_BAT3C.222_00856_hypothetical_protein	MKYILGCIFLLQFYLLGAQCPKLIWSDEFDGTELNKDKWSFQLGDGCDINLCQWGNNELQWYTSSKENLEVSDGTLKLIARKQNVQNRSYTSARIRSLQKGDFKFGRIEARMRLPVGQGIWPAFWMLPTDNVYGDWPQSGELDIMEYLGHEPNTVHGTLHYGNPWPNNASTTKDFTNTLTGFDQDFHVFAIEWSINTIKWFVDGYLYSTKSTNDLNGLRWPFDQKFHILFKLAVGGNWPGNPNSSTTFPQIFEVDYVRVYEDLDQPSIAGVTSIKAGDRQTYQILNLPTNAKVDWIVPPLVKILSGQGTDHLQVEWGSGPGRIMVNLTTDCIQSKLLQLEISIKPELSRSIILENFDQSPRIKKISSTGMLSRDIPNPGTNSINASNLCGKYVRSATQQ…	GH16(25-260)	GH16	GH16	3
0373	0373_EsbW_18-Q3-R4-48_BAT3C.222_01434_Extracellular_exo-alpha-L-arabinofuranosidase	MKIKSWTRWMVLSTGLVWSCGVLQNDNPTQTITIDIDAKAPLVPIQPTMFGIFFEDINSGADGGLYAELVKNRSFEFEYPWMGWRHLPNPETRFNTINELTIMSNAQNHPNNTRYVRIDKRDTSADFGFQNEGFDGMGIKQNDSYDFSFWARNNTGNVRVKADLVDTSGHILGSVELEPNESIWKKWEGTIKSNSTEEHARLNVYFLGQGQLDIDHISVFPQDTWKGRKGGLRKDLVQLLADMKPGFMRFPGGCIVEGRTLDERYQWKKTLGNVEDRKLMINRWNMEFKHRPAPDYFQSFGLGFFEYFQLAEDIGAEPVPIISCGLACQFNSSETVPMDELDPYIQDALDLIEFANGDISSKWGSIRSAMGHPNPFNMKFIGVGNEQWGQEYFERYAQF…	GH51(206-664)	GH51	GH51	3
0373	0373_EsbW_18-Q3-R4-48_BAT3C.222_01505_hypothetical_protein	MKHLLLFVFLLTLVAFAPTPDKVRVFMIGDSTMANKNPYDAPETGWGQVFHELFSETVEIQNHARNGRSTKSFRDLGHWDVVYNQLQPGDYVFIQFGHNDQKQDDPARYAAAQTDYRANLKRYISEVQSKGAYPVLLTPINRRKFDTNGTFIDQHGEYPAVVRAVANELHVPLLDMHESSQRLLEQIGDSASTYLYMHVRPGVYAKFPNGLIDNTHFTPYGARVMAKLAAEALVTTGHPLRNFLKKSVYPGNFEYQLPSVNSMQFRKDTFNIEKYGAKSGGILLCHPAINQAIEMASDQGGGVVLVPKGFWLAGPIVLRSHVNLHLEEGAFIQFSDNRKDYPVIQTTWEGQEAYRCQAPVSGVHLDHIAITGKGLMDGAGQVWKQVKKDKLTESQWKTL…	CE12(24-233)+GH28(295-693)	CE4+CE12+GH28	CE12	3
0373	0373_EsbW_18-Q3-R4-48_BAT3C.222_02193_hypothetical_protein	MNKIIIFVFINLISNFLSFGQSRISVSGNKFINEQNQTIIFKGYSSSDPDKLVYNGHWNQDYFDELKAWGANIVRFPVHPQAWRKHGKNNYQNLLDQGIEYAQKAGLYVIIDWHSIGNLKSALFQSPNYDTDLKETFEFWRAMASRYKDNPTVAFFELFNEPTVFNGQLGVCSWDDWKKINEEIITIIRAYGAKAVPLVAGFNWAYDLTAAGASPINAEGIAYVSHPYPMKKPQPWEDKWTADWGFMAAKYPVILTEVGFCGADDVGAHIPVISDESYGDAMVAYCRNKGISLVAWVFDPNWAPRMFSDWEYTPSRQGKYWKEAFRKF	GH5_26(31-309)	GH5	GH5_26	3
0373	0373_EsbW_18-Q3-R4-48_BAT3C.222_02455_Carbohydrate_acetyl_esterase/feruloyl_esterase	MIRFVSFLVSSIFAFGMTAQSGKVYDNLSLPSKILNMERKYAIYLPPDYETSSRSYPVLYLLHGGGDDQTGWVQFGEVQNITDKAINEGKATPMIIIMPDANTGRRGYSNNATGTWLYEDFFFKELMPFVEKKYRIKSDKRYRAIAGLSMGGDGSFTYALHHPELFSSACPLSAGTGPLSLEDAMTRVKRSDSTATDAQIKAYYEKQSVLHLINNVPEDQKKAVRWYIDCGDDDFLYEGNSLAHIAMRKQEIPHEFRTRDGKHSWVYWRAALPEVLDFVSQAFHQN	CE1(32-281)	CE0+CE1	CE1	3
0373	0373_EsbW_18-Q3-R4-48_BAT3C.222_02476_Extracellular_xylan_exo-alpha-(1->2)-glucuronosidase	MMVGSKKLNQIFFGTCYPDMMKHKYIFLGSLLLIFSTTLHVSADDGYRLWLKYDKITDAAILKSYSGVIKSISLQAPSSALNDNALKELKTGLHGLLGSSIPISAASRSKQIVLQLIPPEGVIDHEEGYRLSYDKKLIRIQATTDRGLLYGAFGLLRHLQMWLPLEQLDQTRAPKINLRILNHWDNPNGTIERGYAGSTLWKWADLPDCVDERYTDYARANASIGINGTVVNNVNASARFLDKEYLYKVAALAKLFRGYGIKTYLSIRFTAPTYLSGLKSADPLDPAVRQWWKDKVDEIYQIIPDFGGFLVKANSEGEPGPQDYNRTHADGANMLAEALAPHGGIVMWRAFVYKADPNNDRAAESYNEFKPLDGAFKANVMVQVKNGPIDFQPREPFHP…	GH67(45-702)	GH67	GH67	3
0373	0373_EsbW_18-Q3-R4-48_BAT3C.222_02786_Amylosucrase	MIEPGAAELTDPNTTLYRGDNTIVDIEYVWASHQIEIRQIYDTLYNDHPYQTACWHLLYQSISKAFSSRAAALNKKDKLKAQSKGWHLSNNLAGISLYVDRFNKDIKGICSKLDYLQHLGINVLHLMPIFQSPPAESDGGYAVSDFRKVDPRFGTSADLELLIEEMNKRGMYLMLDIVLNHTSHHHEWALKAKKGESKYQEYYYMYEDRTIPDKMDQTMPEIFPESSPGSFTYIKECNQWVMTVFHSYQWDLNFKNPRVLVEMLDHILYYANLGVDILRIDAPAFIWKEIGTNCQNLPQAHEILRLIKHCVQIATPGMTLLGEAIVAPKEIMKYFGEGAYSARECDFAYNATLMALQWDALATGKTQIMRNAQLQLSSKPLGASWISYTRCHDDIGLGF…	GH13_4(104-502)	GH13	GH13_4	3
0373	0373_EsbW_18-Q3-R4-48_BAT3C.222_02995_Exo-poly-alpha-D-galacturonosidase	MLTRIILILSIFIMIQACDQTKELDWAIKVGAQRFPKTEKTFLVKASGDSSKTVTKDIQDAIDACALAGGGIVTFSPGVYVTGSIFIKSNVHLRIDREVLLLGSQDFDDYPEIKTRIAGIETTWPAALINVIDAQNVAVTGEGIVNARGKFCWNKYWKMREEYVAKGLRWIVDYDAKRVRTLLVQNASDVTLKGLTFKNAGFWTVQLLYSHHLTVDGLVIKNNEDGSGPSTDGIDVDSSSWVLIQNCDIDCNDDNFCLKAGRDWDGLRVNRPTEYVVIRKCIARRGAGLVTLGSETAGGIRNILATDLSARHTDNGLRIKSATTRGGTLENIYFQNSELDSTINVFQFNLNWYPAFSYSLLPDGYIYDSIPELWKVMLHKVEPESKGIPAAKNIFVSNL…	GH28(65-431)	GH28	GH28	3
0373	0373_EsbW_18-Q3-R4-48_BAT3C.222_03729_hypothetical_protein	MKNIKVTLACILLLISSVISTAQDYLITNFGAVRDGISVNTKAIQAAIDAANKNGGGKVLIPTGVFLSGTLVLKDNVELYLAKGAQLLASARQEDYPRQPQPKYRSLRDQGGWYSFIYAEGATNISISGNGTIDGQGAKQKGLPNSLGGDLDGRPSNILFISCKKISVSGITLKNSGMWNQHYLNCEDLTINNINVYNHSNRNNDGIDIDGCRRVILTNSIFDSGDDAICLKSTGPAPCENVVISNCVVSSFCNGIKMGTESTGGFRNINISNCIIKPSIHPEKPKESGNPSAIGITGLSLEIVDGGVMEGISVNNLTIEGTKCPVYIRLGGRNRKHRIDAPEPTVGSMRNISISNIIAYGSGNFACSVTGIPGHKIENVKLSNFNIIQQGGLKEGEYL…	GH28(50-390)	N	GH28	2
0373	0373_EsbW_18-Q3-R4-48_BAT3C.222_04201_Beta-glucanase	MLKYISVLLLLFVFGHIFGQGSLAEAGLDTFKGMNLVWQDEFNQPGPPDPTIWRHEQGFKRNNELQWYQPENASCHDGILIIEAKRVVRPNPTFVEDSKDWQTSRRDISFTSSSIQTRGAQAWLYGTFVVRARIDTLVGSWPAIWTLGTEGRWPSNGEIDIMEFYRVKTVPTILANFAWGTEKVNVAKWDDAKIPLTHFTDKYPNWVNQYHIWRMDWDENQVSVYLDDELINEITLNKSINPDGTNPFKQPHYLLLNLAIGGNNGGAPGIETHSIKFEVDYVRVYQKK	GH16(38-285)	GH16	N	2
0373	0373_EsbW_18-Q3-R4-48_BAT3C.222_04373_hypothetical_protein	MTRLYSTILFILFTFHLLLSQGKVVLITDAGAVADGRTNNQKIIQSLIDQVAEKGGGSVVVPPGNFMTGSLFLKSGVDLHLSLGASLLGAHSTNDYLKIGQRAALILAHDQQNISISGEGILDGQGQELMVDVFKKLRSGELKDNPVWLVKRPETGRALIVYFKGCSGVKVTGITLKNSSNWVQDYRECDGVTIDRITVQSTAYWNNDGLDITDSKNVRITNCMINSSDDALCFKSENPNASCENIVVDSCILRSSANGLKFGTANYGGFRNFRISNLTVYDTYRSAIALESVDGGYMEDIIIKNVSATNTGNAIFIRRGHRNKSGAVGSLKGIHISNLVADIPLYKPDQGYPIEGPPDHLRPGTDKMPVRPSHYHIYGHPYLPYNLLPSSIVGIPGYP…	GH28(50-340)	GH28	GH28	3
0374	0374_EsbW_18-Q3-R4-48_BAT3C.247_00880_hypothetical_protein	MRSVLILILAGLQCTLAHAQPTPALIGYWHNWNDGAAPYLPLDQIDPRYNVVAVSFAEPVVGSGHAMSFSPSGNSVAEFIAHVAQLRETGKVVSISIGGANAPVHLDTDQERDEFVTSMIGIIDTYGFNGMDIDLEGSSVSITGGTIAMPVDPTIVRLIDAIASIMAAYRAENDLKLFLTMAPETAYVQGGMSAFGGLWGAYLPVIHALRDSIDVLQVQLYNSGSMFGLDGALYMQGTADFMVSQTEAVIQGFSTAGGIFEGLRPDQVAVALPACANAAGGGYADTAVVFDAVRYLLGLGPQPGAYVLQQAAGYPDLRGLMTWSINWDAASDCNGSYSFAENHERIFGDLPTGLKEIVGYRSTVFPNPADQLVQVRLPATTMGRVVVSIANALGRSMRE…	GH18(25-335)	GH18	N	2
0376	0376_EsbW_18-Q3-R4-48_BAT3C.275_00780_Sucrose_6(F)-phosphate_phosphorylase	MPLKNQIQLICYPNRIGEDLADLAGFLETRLADLIGGVHLLPFYPSNADAGFSPLTHMAVDQDLGDWSDVERISRRFDLCVDLILNHISDASPEFIDFQQNGFASPYADLFVHLERLGEPTPDDLSRIHIRKEKEPFREVLCANGDHSRVWCTFTEHQIDLNFASPQTYELMDRYMAFLTQRGVRLFRLDAFGYTTKRLGSTCFLVEPEVYGILNWFRDKAQTYGAEVLPEVHDHPSYQHAISREGMLPYAFALPPLVLFALLDVDSRHLKAWLRMCPQRQITVLDTHDGICIPDVEDLLPESKIRELVENVSTRGGDSILRRSAANVHSVGAIYQLTCTFYDALKQNDDAYLCARAIQFFTPGIPQVYYVGLFAGSNDVELMESSGESRDINRHFYTL…	GH13_18(36-370)	GH13	GH13_18	3
0376	0376_EsbW_18-Q3-R4-48_BAT3C.275_01510_hypothetical_protein	MARRIKKTALSRSFQNVFKTMTRTAMRAGTKVIKESLRAAPLAAKRKPAKKAMAPSANWMSGMAIGAAGPRRYWLYKPPGVRRNERRPLLVMLHGCGQDAEALAVSSRMNMIAARERFFVLYPEQDRLSNMQGCWNWYDTRTGRAQAEANSINAAIEQICLTQAVDRSRIALAGISAGAGMAVLLATHHPKLFRAIAMHSGIAPGVAHSSASAIKAMFGQSVTTSPLPPVPPDVRLPALLVIHGAMDHVVAPGNGREAAMRWGERVGAKASKPRKVQRGARYAANITDYRKSGRLIATLCEIDRLGHAWSGGAAGQPYSDPKGPDASRMIWSFVAKQFAKAAD	CE1(70-220)	CE1	N	2
0377	0377_EsbW_18-Q3-R4-48_BAT3C.281_06550_hypothetical_protein	MIKSLLIGVMLLLYFCQAGKAQVDVVFTDLVWSDEFDNNGAVNAQKWHHQTQIPAGGNWYNNEVQHYTNRTGNSFVDGGFLNIVAKKETFTDQGYTKQYTSARLNSKFAFKYGRVDIRAQVPIGPGTWPALWLLGRNISEPGGFYNGTYGKISWPDCGEIDIMEHGIFPSQPTNFIGSAIHTPSSSGNTVNKGGILVNNLGTNYHVYSMNWSPNQITFLLDGVAYYTYKPAVKNASTWPFDAEQYLLLNIAMGGFAGTIPSNFTQAAMKIDYIRVYQNTLVDTQAPVDFTARIGAVTGSSVELLLNATDNGSSILYDVTYGSQSISTTSSSGIQKSLLITGLNPNTAYTFNIRAKDAANNQASNNPIILNATTTADSAFFCAGTSNAAQQGSFTKGYLY…	GH16(32-276)	GH16	GH16	3
0378	0378_EsbW_18-Q3-R4-48_BAT3C.288_00108_hypothetical_protein	MDPNRPTLGRHCLPVDVVTSRAGTRMAHAGSNGRRDRRVGRRAGLAAGAALAVTLAGFGVNAVAGITSGVTRATYHLDSSWGSGYQSTYTITNVGRSGVTAWRLEFDLPTSAHLTSVWGGSASASNGHIIVRPESWNAQLGPRHSTTVGFVVSGRGAPTRCRIDGHSCTSATPPTATAIPTPSSSTAPGPASPTSGAPAPSVPASQVPVPTASTPRPSVPGATGTGAPSTPAPTVTTPPSGSTPPPAPPATGATGAFAPYVDTSLYPPANLVSISKATGMKVVNLAFIVSGGGCTPKWGGVTALADDAVASQIGALRATGGDARVSFGGAAGSELATVCTTPATLAAAYRSVISAYNLTKVDFDVEGGAIADTAANARRATAIATLQKEAVAAGKTLEV…	CBM2(73-168)+GH18(264-460)	GH18	CBM2	3
0378	0378_EsbW_18-Q3-R4-48_BAT3C.288_03472_hypothetical_protein	MSHPTSTSGPVPVPGPFAVRGVVEGFYGTPWTHAQRLDMIDFLARRGLNTFVYSPKDDPLMRHRWREPYRGATRERLAELIAACTARGMTFVFCLSPGLTMRYSSATDREALLAKYVDVAALGVGEFGLLVDDIPTTLQHPEDVAAFDDLLQAQIELANIVAARLREVDPAAGLIVCPTEYWGTGEETSLRRLGAGLDPRIDLFWTGRAICAPSISLADAAAVARSMNRPPTYWDNYPVNDVAMTHELHLGPYLGRDRHLYRFARGVVANPMELAECSKIPLATIADYLADPEGYDPEASWHRAIEDVAGPDLAADFTIFADAVRGSCLNADDAPEVTQALGEFAFRLGLGDDAGAATGLAVTADRVGSAVERLLAVTGHPLIDEARPWLQTAAIGAAA…	GH84(20-321)	GH84	GH84	3
0379	0379_EsbW_18-Q3-R4-48_BAT3C.295_00391_Alpha-amylase	MRSPAPVSRYAARLGALAAAALALVAGCTVGAGTGGTGATTRTELERDTVVNLFQWNWKSVAAECPRLAKVGYAGVQVSPAQEHAQVVNNPWWVDYQPVSYQIASRRGDRAAYAAMVQACHAVGVKIYADAVINHMAGGDSGVGWAGSAWTHYDYPGIYQTQDFHHCGIAPNDDIADYQNRAQVQTCELVNLADLDTGSDYVRGRIAAYLNDLIALGVDGFRVDAVKHMSADDVAAIMGRLSKPVERYYEVIDKGGEPISMTEYTGSGKVLVFSYGDEVGSAFQWGKIATLRNLAGGVDGTVARVFLDNHDTQRHGGAQVLTHKQPRLYAVANVFMLAWPYGEPTVMSSYSFTDPDAGPASTDQSGTTKDTACGSDAWECEHRWQSTEGMVGFHNVVKG…	GH13_32(72-340)	GH13	GH13_32	3
0380	0380_EsbW_18-Q3-R4-48_BAT3C.307_00209_hypothetical_protein	MLLASVGLSAKDYNASMFGVKSNGTTMNTNSIQKGIDFVSENGGGRLVFYVGRYLTGTIHMKPNVTIQLEEGAILVGSPNPLDYEFISNWTALIFAHNVNNIGITGKGVIDGQGFTVATNLVDLIHKGVIKDPLKYDRPWEGRRPQNIYFKGCRNVRIEGIILKDPGSWNQQYDQCKNVIVKGITVDSKSYWNNDGIDIVDCDSVSVTDSYFDAADDGICLKSHNADFICQNVYIHNNTIRTSANGIKFGTASLGGFRNIKIINNLVFDTYRSAITFAAVDGGLVENVIVDSLRSINTGNVIFLRIGERRAGKKGKMSNISISNVYAEVPSTKPDAGYNYEGPVEDMPRNISPSSIVGMPDAIIENVTLKNIEINYPGGGNPEFAKIGLDELDKVPEMG…	GH28(41-385)	GH28	GH28	3
0380	0380_EsbW_18-Q3-R4-48_BAT3C.307_00229_Beta-glucanase	MKHLLISVSLLVFNFASTLPAQKADSYKPDFSNPAVVKGMSLVWNDEFNISGKPDTSVWRYEKGFVRNQELQWYQSENANCKNGLLIIEGRKENFKNPGYVPGSTNWKTNREYAEYSSSSIQTRGKKQFQFGRFEIRARIDTACGSWPAIWTLGITKTWPSNGEIDIMEFYRIKGVPTILANFAWGTNQRNVGKWDDLKKPLSDFIKNDPDWTRKFHVWRMDWTKDSISLFIDDQLLNSVLLGETYNPDGFNPFLQPHYILLNLALGGNGGDPSKSMFPIKYEVDYVRVYQEK	GH16(44-290)	GH16	N	2
0380	0380_EsbW_18-Q3-R4-48_BAT3C.307_01346_hypothetical_protein	MIKSYILLSTLIINTFINVSCKKNSDDLKPSVTINGVVEVAEDITGSTADVSVYLSASYEKEVSLDYFTSDSTAVAGKDYVGVSSGQLIFQPGEVLKTIKISIIPDTAQKKDVIFKLVFRNPVNCNLTGRDLQIKLMNVDYSRLVWSDEFNTGQLNTTFWNYELGGGGWGNKELQVYTNSIENVHIDSGYLHISALSPIPSSYTSGRITTKGKKEFTYFRVDIRAKVPEGQGVWPALWALGGNISTVNWPKCGEIDIMELLGHAPATTYGTVHWDANGHQMKGSSYSLTSGKFSSGFHVFSLIWTPGRFKWLVDNKEYYSLSRAEISGFPFDLPEFFIFNVAVGGNWPGSPDQTTKFPQHLIVDYIRVYQ	GH16(146-369)	GH16	N	2
0380	0380_EsbW_18-Q3-R4-48_BAT3C.307_02925_Beta-glucanase	MKKIFLLLLVFLPLLAQSQPLTNSEPQTKKLIWAEEFDKNGLPDETRWNFETGKARANNEPQYHTRDLKNVRVENGKLIITTRLEEVDGVKKYTSARINTRGKYEFTYGRIEVRAKLPRGRGMWPAIWTLGLTGGWPACGEIDIMEYWGHDPNTVAANVHTRDYNHTKGTSRGGKITYEKPYEDFHIYAVEWFADRMDFFMDDKMYFSCKSKGEGIGEWPFIAPQYLILNQALWVNFKEGEPGIDDSIFPQEFIVDYVRIYEMK	GH16(34-261)	GH16	N	2
0380	0380_EsbW_18-Q3-R4-48_BAT3C.307_03257_hypothetical_protein	MKSLKILAFALAIMGLTSFANSEYNNKTAWKKLYPQILKQIVAPTFKAVTYNITEYGAVADKPDFLNTKIINSTIDLCSSKGGGMVVIPKGTWHTGPVVLKSNVNLQISEGAVLLFTSDVTQYPIVLTRWEGMDCYNTSPMIYAYGQENIAITGKGTIDGGSSRDNWWGMPRLTAVAGKELRGRPLLMEWSESSTPVEKRIMGPADNLRPQLINLYKCKNILIQDLNLIRPAFWTIHPLMCENVTVKGVTITTEGAPNGDGCDPESCKNVLIEGCFFNTGDDCIAIKSGRNNDGRKWNTPSENIIVRNCRMQNGHGGVVIGSEISGGYRNLFVENCEMDSPTLDRVIRIKTNNCRGGVIENVFVRNVNVGQCNEAVLLIDLVYEPNEKCKRDFPPYVRN…	GH28(76-439)	GH28	GH28	3
0381	0381_EsbW_18-Q3-R4-48_BAT3C.4_cln_00389_Glucosylglycerate_phosphorylase	MRSYYAHKTPEMNAAEREFDPCSRFDERDVVLITYGDLLASPGRRPLEALDEVLSRRFPGTFNTIHLLPFFPYSSDRGFAVVDFQEVDPRLGSWEDIERLGERFRLMFDGVFNHVSSKSRWFQRFLNCRPGYEEYFVSFSTKEAISPDHLRLIQRPRTTDLLTPFHTMEGVKWVWTTFGPDQVDLNFRNPEVLLRVVEVLLLYVRRGADIVRLDAVSYIWRQLGTDCAHLAQAHALVQLFRSILDVVAPRVALISEANAPHEANLAYFGDGWNESQLLYNFALPPLTLHTFLTGDASHLSRWAETLATPTKATAFFNFLDSHDGIGLQGARGILSAEETDAMIRRVEEAGGLVSYRSDGTGASRPYELNVTWYSALNREDAGEDEALQISRFIASRSIA…	GH13_18(62-409)	N	GH13_18	2
0381	0381_EsbW_18-Q3-R4-48_BAT3C.4_cln_01387_hypothetical_protein	MPPVVERRLDKIQRPPLAMPALAKSPEVGYSTLMPSGHALFRVATRLTLLLSVAGLFPAAAQAPSPGRIDWTLVESIVSRLEAPRIPARTYRVDDFGAVADGIADARPAILAAIAQAKREGGGRVVLSPGVWLSRGPIELSSHLELHLEPGAHLLFAPEPELYLPVVETRWEGTRVLGYSPLIYARDVEDVAITGPGTIDGNVRSGFHAWHALAAPDMQRLRRMGFSGVPLAERVFGAGTFLRPPLVQLVRARRALLEGYTAINSPFWVNHLVYSEHVTVRGIRVESHFPNNDGVDVDSSRYVLVEGSTFRTGDDAVVIKSGRDLDGRTVGKPSEYVVVRGNDMGGEDGIALGSEMSGDIRYVFFTDNELRSGSSAIRFKANLDRGGTVEHIGVRRFKV…	GH28(116-467)	GH28	GH28	3
0381	0381_EsbW_18-Q3-R4-48_BAT3C.4_cln_01393_hypothetical_protein	MKLVPLLGSLGLVAATALAQTDHRLLTAVVAQDGSGQFTTLQEAVARIGTGTPDRPATLYLRRGVYREIVYIQREKRHLRIVGEDPATTLLVYGLHAGRTGLDGRPIGTFRTPTLTVDADDFSAENLTIRNDAGPVGQAIALAVHGDRVVFRNCRLLGHQDTLFLDRGRHYFAGCAIEGTIDFVFGGATSWFEGCDVHALASSAITAASTPPEAPFGFVFHRCRVLVAAGERAYLGRPWRDHAATLFLHSQLDAGIHPAGWHNWDRPSSESTSRYAEFGNTGDGADRTARVPWSAELSAAEAARIVPVAVLGGWDPERLAPVRFDPPKVEPRSPPVLYFVGDSTMADKPDLAHPERGWGQLFRELVVPPLRFENRAVNGRSSKSFRDEGRWDDLVKTLS…	CE8(28-307)+CE12(337-544)	CE4+CE8+CE12	CE12	3
0382	0382_EsbW_18-Q3-R4-48_BAT3C.485_01446_Endoglucanase	MFRQQFVAEDGRVLDPETQRAQTVSEAQAYGLFFALVANDRPSFEKILKWTENNMAGGDLTARLPAWIWGRRDDGQWGVVDPNPASDADLWIIYALAEGGRLWGDKRLGALATVMADRLLRDTTANIPGLGLTLLPGPKGFQSGGDTWRLNPSYLPLHQMRWFAKHMPNPAWEKVLASARKLVLGSAPRGFSPDWIVYRANKGFEIDVTGEGYGQGAYNAIRVYLWAGLMAGNDPNAKVLLSALAPMAKLVSSQGFPPEAVDIQTGAGSKPGPSGFSAALLPFLQAQGDKASMDAQLNRLAAKPIRPKGHYEQASEPVCLWQVRGLLQIFSGWQFGDEVVGAMSAACLDAIHLRTNLANGPPR	GH8(2-311)	GH8	GH8	3
0384	0384_EsbW_18-Q3-R4-48_BAT3C.7_04927_Beta-glucanase	MRYLCLIAIVWMTFTRCKQTSTKSLVWSDEFEYSGTPDSTKWNYDLGDGCPHVCGWGNNEVEYYTKDLKNVRVENGMLSIEAHKDSLGGKAYTSTRMVSKGKGDWLYGRIEVKAKLPRGKGTWPAIWMLSTDWKYGGWPESGEIDIMEHVGYDPGVIHGTIHTKAYNHIIGTQKEGNLPLRIAWMPFMCTPLTGVKIKWTSIWMIRCIIR	GH16(27-165)	GH16	N	2
0385	0385_EsbW_18-Q3-R4-48_BAT3C.93_03781_hypothetical_protein	MSGLRRYEFSERLAEILGASRRDFRARVTMLISGGLALPGPRGPGSPPATPQYAADFLIGAMAAPQQVNMVDAIRCYRDLRPTTLVEAGAPGVSLGAPERREGSGEPPELPLTVGRLCFGDALARLLDRARDRQSRAVLASELFGIWVSRGFPVAAVQLAAWSEGCRSVLTQRYELPDGGRPPAWLDPERGGAADPGLFHSVFLPASKLLEIGRLTSSSDERKPPMITIEKLDQTITKLADLARNRRHRPRWEKFLDAARAARAWSAKVEARGSGLAEVEDFGSNPGGLRMLNYVPKDLPESAPLVVVLHGCTQTAGAYDFGTGWSTLADRHGFAVLYPEQRRTNNPLRCFNWFRSEDFERDSGEALSIRQMVDNMVAEQRLDPRRVYVTGVSAGAAMT…	CE1(291-510)	CE1	CE1	3
0387	0387_EsbW_18-Q3-R4-48_BATAC.168_03377_Beta-glucanase	MKTNNKYGLMLLVCALILISVPSCDNPLDPPAPSWQLVWQDDFDGPQGQSPDSANWAFDVGAGGWGNQELQYYTNRQENVSLDGTGNLVITAKRESFGGQPFTSARIKTQGLFEQTYGRFEARIKLPWGPGIWPAFWLLGSGVETVGWPQCGEIDIMEFRGQQTNLINGTVHGPGYSGGSSITKTFGFQNDRFDKDFHLFAVEWGENYIRFYVDDVLYQEIKPGDLPGDWVFDTPFFIILNVAVGGNYVGFPTSETPFPQSMVIDYIKVYKGS	GH16(39-270)	GH16	N	2
0388	0388_EsbW_18-Q3-R4-48_BATAC.211_00282_Beta-glucanase	MSRAHGLIVAALVALAAAPGCGEETEPPVYGLIWQDEFDGPAGQLPDANKWRFDLGTDWGNLQLEYDTNRAENCSLDGLGNLAITAREEEYQNQSYTSARIKTKGLFEQARGRFEARIKLPIGQGIWPAFWLLGNDIDQVGWPQCGEIDVMEYRGQNPRTLVGSIHGPGYSGNGAITQTHTLAQGGFNLGYHVFAIDWDETSITWSVDGYVYHRATPADLPGGTAWVFNHPHFIILNVAVGGRWVGSPDASTVFPQVMLVDYVRVYGEMP	GH16(34-266)	GH16	N	2
0388	0388_EsbW_18-Q3-R4-48_BATAC.211_00439_hypothetical_protein	MTRHSLSTLLCVTALAILAMAGATTRAVASWSLVWADEFNGTSLDAANWTPDIGNGCPDLCGWGNNELQYYRSQNVAVTGGNLVLTTRAESYGGSAFTSGKVHTRDKHAFLYGRVEMRAKLPTGGGMWPAFWMMPQDNAYGGWASSGEIDIMESANGTTSVGGALHYGGTYPANTSTSSSYSLGGANFADAFHTYAVEWEPDTIRWYVDGVLFMTRTSAQWYSNAVPGNARAPFDQPFYIILNAAVGGWYTGCTSTACVTASLPQQYLIDYVRVYEDILNAEPVVTITAPAPAATLPAGDITITATASDADGTVDLVEFYNGATLLGTDATAPYEYTWTSVAAGCYALGVRAVDNLGGNGSANVDVTVGAGCGQAAYTGNPIILPSRIQAEDYDVGGTG…	GH16(35-275)+CBM6(390-526)	GH16	N	2
0390	0390_EsbW_18-Q3-R4-48_BATAC.26_00918_hypothetical_protein	MKQILLLLTLFISNSLFAQNTSPELIGYWHNWNDPNAPTIPLNQIDSRYTLVDIAFAVPQVGTDYKMEFIPDQFSSATFLSHVQALQSQGKKVIISIGGASTHVSLDNISERDTFIATMGNIISTYGFDGIDIDLEGSSVSVTGGTISNPVDAKITNLIDAIKQIMSNYYTANNKRLLLTMAPETAFVQGGMSAYGGIWGAYLPIIHALRDSLEILHVQLYNSGSMYGIDGNIYTQGTSDFIIAMTEAVIQGFNTNGGMFMGLPANKVAIGLPACPLAAGGGYTDTTSVINAVKYLIGTGPKPGIYTLQQTGGYPTLRGMMTWSINWDAVSTCATTYEYANTFENIFSTTSTVPELNSEFTVDVFPNPALEFINIKTNTNQCSLKVTNLLGEIIQDATL…	GH18(24-340)	GH18	N	2
0391	0391_EsbW_18-Q3-R4-48_BATAC.285_03224_hypothetical_protein	MVNGLARYEFSERLADILGESRRDLRFRVTLMVTGGLMLPGPRGRGSPPATPQYAAQLLIGTMAAPQQSQAVEAIRCYAGLRPTVVAAGDNSPRVLFGPAMAPVHAEPCATSSIRLEGLSFGEALAALLQLACVEETRPIVASELFGVWINRGCPVASLQFSSWWQGRRAVISHTYGLAADAAPPAWLDPQRGGVVAPGLFHSVFLPVRKLIEIGLLTTLSDDRSSPMLNKLGHKVAAIAKMAKLAAKTPHGSRWEKLLSALTAVQAWSEQVDSQENRLREVADFGSNPGELRMYSYVPEGLPANAPLVVVLHGCTQSAASYNKGSGWSTLADRYGFALLLPQQNWNNNPLRCFNWFRPEDNERERGEPLSIRQMVDRMVADHGLDRHRVYVTGTSSGG…	CE1(291-501)	CE1	CE1	3
0393	0393_EsbW_18-Q3-R4-48_BATAC.313_02294_Beta-glucanase	MRKSSINIFCAAISSLLLLSGCVKEAVQTLPQREWELVWSDDFTGTAGTSPDNAKWSFDIGTGINGWGNSELQYYTNRPSNAQKDGSGNLVITARSESYAGSGFTSARIKTKNLFEQSYGRFEARIKTPTGPGLWPAFWMLGSNIDATPWPQCGEIDIMEQRGQEPFITHGSVHGPGYSGANAKTKAYALANGRFDTDYHIYAIEWGENYIDYFVDNFLYQRITPDDVTGQWVYDHPFFIILNVAVGGNFVGFPTTGTPFPQSMYVDYVRVYKEK	GH16(39-272)	GH16	GH16	3
0393	0393_EsbW_18-Q3-R4-48_BATAC.313_02376_hypothetical_protein	MKFRNSITCLLVLALLVNSCSKKGGTNPPPPPPSTPPGCATNTAPAAGSFITNASSTMTFSWTAVSGATGYDVYLGTSAATASVIASNVSGTSYNFPVPATPLSDTYYWYVAPKNATGTTTGCTSTATSFTYAVIQAPLPFGYYVVGYVPSYRSITSMPDVKFRMTNVVVYAFYAVNSSGTLTAPTAPSSTLSAVATKARANNAKIFLGINDGAAGNFKNMAATATGRNNFIKDVMNTVRANNLDGVDMDWEFPSTSDGTDATFTLLMKELSDSLHRDARYYLSCAITAGKYAGGFRDAIRNEIFPYVDFFNVMAYDDFTTDPLQQYRHHSDYTLATVCLNYWLNTRGMPAAKCVLGIPVYGRPSGMTQTGNIVTYNGVLTQGGNSQFDSAMVTTTATP…	GH18(143-441)	N	GH18	2
0393	0393_EsbW_18-Q3-R4-48_BATAC.313_02850_hypothetical_protein	MIRTLITALAFLFITNAKASIVDTVSIYSNAMHKEFKCVVIKPGSYKKNKTGFPVVYILHGYGGWYSNWLIRVPELKEYADQYQMMIVCPDGGNSSWYFDSPVDSTMKYETYIGKEVPGYIDEHYKTIKDRKARAITGLSMGGHGGLFLGFRHADYFGACGSMSGGVDLNFSRNKFDVVKRIGDTINYASNWKNYSVINVVENYPKDSLAIIFDCGTEDFFYNYNHALHEKMVRLKIPHEYIERPGKHDWAYWRNAVEYQLLFFSNYFTSRK	CE1(29-260)	CE1	N	2
0393	0393_EsbW_18-Q3-R4-48_BATAC.313_03127_Acetyl_esterase	MKRAAFIFLLLPAFSFSNAQSYAGITGVRDTSYNMLNEFNKHLKNYPAIQIVKEKSYQYIAEEKNIAYCHTKERELKLDVFYPTEKTEKKRTAVIFIHGGGWRSGNKAMHYPLLQELAALGYVCITPEYRLSTEALYPAAIHDIKSAIRWVRKNAATYNIDVNKIVAAGHSSGGELAAFMGATNGMKQFEGEGGSKDVSSKVNAVIDLDGTLVFIHPESGEGDDSKRISAATYWFGYSKTENPELWKQAAPLTHVGKQTPPTQFINSSVTRMHAGREDFIAVLKQNKIYNETRTLEGSPHSFLLFNPWFDTTVVYMDNFLCRVFPADPKKFTKEITVAQDGSGDYKTVQAAINAVPLNNKKPVAIIIKKGVYKEKILVDSLHPFITIIGEDKLNTVLTY…	CE10(64-311)+CE8(335-623)	CE8	CE8	3
0393	0393_EsbW_18-Q3-R4-48_BATAC.313_03133_hypothetical_protein	MGKMAYQASEMKLRSNHIIVLLFTAMVLLQSCVATQSVSTLKKITVAADGSGDYKTLQGALNSLPDSSATARTIFIKKGIYSEKIYIEKANIIFEGEDREKTIIIASIARDEWRCGHMDDWGVATMNIGASDITLKNLTITNNYGIDFKERTIWCAADTSANKEKVLRKDGHQMALRTMNMATRMKAINCHFRSFGGDTVSPWEVYNGMWYFKDCIMEGGVDFYCPRGWAWAENCEFITHTGPAAIWHDGSGNEDSKTVLVNCKFNGYDGFMLGRYHRDAQFYLINCVFAKNMRDSAIYIVPTNNKILWGKRIYYYNCHREGGNDFNWYSNNLPAGVKENDITVNWVFGNRWNPTIN	CE8(44-295)	N	CE8	2
0394	0394_EsbW_18-Q3-R4-48_BATAC.318_00497_hypothetical_protein	MKAILVCFPIFILTIATAVFGGAPDLVVAADGSGNVRTVGEAIAKVPENNRKRVTILIRKGTYFEQVNIPSSKPLITLIGESAAETKIAYSINNGSAGTTSAAYAFYVGGHSFRAENLTFENAFEYKPGTPGSQAVAVLAEADRLVFKNCRFLGWQDTLYAKNGRQYFENCYIEGNVDFIFGQAAAVFENSEIRSKGDGFIAAPMRFSADESSGFVFNRSKLTSNNGVKSVFLAHPWRAFGRAVFIDTEMGSHIRPEGWNNWGNPDNEKTAYFAEIRSSGPGATPEKRAAWARKLGVSDEKQFSTATFLGGRDGWNPKNSDDGFLENTPPDWKSVVWTEVLKQKPVWYQTDEAARIADQVVLFQKSNGGWEKNIDMTRVLTERERGQLTSTKDVVRETT…	CE8(26-309)+PL10_1(364-655)	CE8+PL10	PL10_1	3
0394	0394_EsbW_18-Q3-R4-48_BATAC.318_00498_hypothetical_protein	MEEDAETVKTPASNQAIMNRREFLELFAAGTGAGLLLSGRAFSQTASGDPWKTEYPRIMARIKAPKFKKRDYPVTNFGAVGDGKTLCTGAFRKAIETCHKSGGGRVVVPAGDWLTGAIHLKSNVNLHVQKGATIRFSTNPNDYLPLVHTRWEGMELMHISPLIYAYGQTNIAVTGAGTLDGQGKAFFWKWHGNPRYGGDPDVISQKAARARLYELMDRNAPLAERIFGVGHYLRPQFIQPYKCRNVLIEGVRIIDSPMWEVHPVLCENVIVRGVHIATHGPNNDGCDPESCKDVLIEDCFFDTGDDCIAIKSGRNNDGRRINAPSENIIIRNCTMKDGHGGITIGSEISGGVRNVFAENNRLDSADLWTALRVKNNASRGGKLENMFFRNITVGQVSRA…	GH28(96-461)	GH28	GH28	3
0394	0394_EsbW_18-Q3-R4-48_BATAC.318_02227_hypothetical_protein	MRNALRPLILLIAALVLTVQVGAQTAKLSTGSGAKVAEFKLASKLMARDVPYRVITPKNYGIAAGTRFPVVYLLHGLTGRYDNWTDKTKLAEFAEKHNFIIVTPEGGDGWYSDSAGVANDKYESYIVQELVPEIDSKFRTLATRENRFIAGLSMGGYGSLKFGLKYPQKFAAVGSFSGALRATDWTDKVIGEWLAKSIMSVFGAAESENRKANDIYRLAREWPADKTKELPFIYLDCGTEDFLIENSHDFAKILREKKIPHEFRELPGKHDWVYWNLQVQEFLRLADRMLPKAEIPTAKKPG	CE1(43-284)	CE0	N	2
0394	0394_EsbW_18-Q3-R4-48_BATAC.318_05052_Beta-glucanase	MSKRFVGVLFLFVLFTALFADSSAQGQVRYRKLAFKDEFNGAANSAIDTTKWTAEVGGGGWGNQELEYYTNSTDNAYIDGAGSLVIKAVKLNPPLSVTCWYGPCHYTSARLITKGKFEQKYGKFEARIKVPRGQGMWPAFWMLGNNIDTAGWPNCGEIDILENIGREPTIVHRTVHGPGYSGGNGIGAPYSLPNNAAFTDDFHVYSTEWSQNKISFYVDGVHFKTITPADLPQGATWAFDRPFFMILNFAVGGGWPWNPDTTSVFPQTMMVDYVRVYKR	GH16(36-277)	GH16	N	2
0395	0395_EsbW_18-Q3-R4-48_BATAC.355_01421_hypothetical_protein	MDQINRTLNHKKLPLLLKKQVMKYINSIFFFFLSLNVFALDGNHTPLMMVDQFGYKEISKKICIIGSPQSGYDFTIPASGYIPGATLQLKNSTDNTVVFSGAPTVWNAGGTHNHSGNKIWQFDFSAFTSPGNYYVYDPSNNTRTYPFTIHNQVYDTLFIKAQRFYYHQRCGIAKTAGNAGANYADAICHNGANQDAHCRAAWDVNNPALEKDMSGGWHDAGDYNKYVTYASRALEYLLTAYEQNPLVFGDNNNIPESGNGVPDIIDEIKWELDWLLKMQENAAGANQGAVYYKTSVQCFENTASPPSADANVRVYGGISQSATRCFAKTMAHACLVMKKIPNANAYANTLITSYAANLLSKAELAWTWLLANPSPSLYNNLGFGAGNGTCNGGTTATAI…	GH9(154-696)	GH9	GH9	3
0395	0395_EsbW_18-Q3-R4-48_BATAC.355_03223_hypothetical_protein	MNHFLRLLFWVSISFMTQAQIPNPALIGYWHNWNDVSAPYVQLDAIDNRYNVIEVSFAVPTSPSDMTMLFTPDMIPQNLFISKMQSLQSQGKKVLLSIGGATTSIDLTTLANKNAFINSMTALLNSYGFDGIDIDIEHGSSIMVSGGTIAAPASIAQINLIDAIKQIMSNYQVTHSKKLLLTMAPETAYVQGGQSAFGGIWGGYLPIIHALRDSIDVLHVQLYNSGSMYGIDANIYTQGTADFIIAMTEAVIQGFNTAGGFFTGLPASKVAVGLPACSNAAGGGFTDSATVNAAIKYLRGMGPKPASYTLFNIGGYPNLRGMMTWSINWDATNNCANVYQYANNYDNLFGGGFPLSITELRTTAAVLKTPTLCEVSWFAEGYAANQNFIIERSQDGEHF…	GH18(26-344)	GH18	N	2
0396	0396_EsbW_18-Q3-R4-48_BATAC.389_01704_hypothetical_protein	MQKAKLYLSLLLLAGFFVSAQTGVTIVDSINSSSIYRTYRLYRPLSYTGSQAYPLVINMHGYTSSAQAQQIYGNFMPIADTAKFLIVHPQGTKDASNQPYWNAGISPSGANDLLFISQLIDSLKTIYNIDPNCIYSTGMSNGGFMSNFLACNLSNKIAAIAGVTGTMFSTVSPTCNPGRPVPVMHVHGTADGTVPYNGGSGMIAVDSLMKFWRINNNTNAVPTTSAVPNINLGDGCTADHFLWSGGTLGATNELYRVNGGAHTWPGASITIGVTNQDFSASVQIWRFFRKYKLNMFTTGITENSFATSFSVYPNPTTDLVTITSDDEMSMSLFDITGKKLIAETNQKTISLLGLEQGIYFLTVSSKRQTTTKKIIKQ	CE1(36-189)	CE1	N	2
0397	0397_EsbW_18-Q3-R4-48_BATAC.420_02087_Amylosucrase	MYEQVSHSLLNRILDELKPDIRKRDLRHFYTRLGANFYAIYSLFHHLYGQRGDFDAQLLHLVEVMATRYIERSGELKQIDIRREQNHNWFLSQEWVGMALYTGGFAGDLRGLRSRLGYLQELGINMMHVMPILECPQGASDGGYAVSNFRDVDERIGTREDLLALAKDMRRRNILLTLDVVVNHTSDEHEWARRAREGDTVYQDYYHVFEDRGLPDLFEESMPEIFPESSPGNFTFDEAMEKWVMTVFHSYQWDLNYANPAVFVQMLDIILFWANQGADIVRLDAVAFLWKKLGTSCQNEHEAHLILQLMKDCSQVTAPGVLFIAEAIVAPVEIIKYFGEDAVIAKECEIAYNATYMALLWDAVATRNAALLNHGIRNLPVKLDRATWLNYVRCHDDIG…	GH13_4(106-505)	GH13	GH13_4	3
0398	0398_EsbW_18-Q3-R4-48_BATAC.438_04744_Cellulose_1,4-beta-cellobiosidase	MRHLPSLVALALGLAACSSEDSATPVDDASVDETAPDATAETSPDGFVDTGTGEVTPLPDAGPDTSVDTGPIVATQPLSPFIVVDQFGYRPSAEKIAVLRSPKKGFDVGTAYTPGAKYAVVDAHTSKTVLEGTAKAWNSGATDASSGDQAWWFDFSALATPGDYFVLDTTANVRSDVFRVGDDVYREVLRQSVRMFYHQRDGIAKDAKYAGAAWADGAAHMGAGQGPSCGLYTDGSAKKDLHGGWYDAGDQNKYTNWAASDALELLRAYTENPGAFFDDYNLPESGNGVADVLDETKWELDWLVRMQNADGSVLSIVGQDGTKDPAFGGSKDTRPSLATGPCKYGPATTSASLTTAAAFAYASMVYKTAAGAAAAYPGFASDLLTRAQKAWDWAEAHPS…	GH9(185-681)	GH9	GH9	3
0398	0398_EsbW_18-Q3-R4-48_BATAC.438_06946_hypothetical_protein	MRAYLAVFVGGFLGCSGSSEGPVEPTDDAGEEVSADTGTPSLDSAPETLIADAATDTSKEAAPVDAATDTGGPTLPGWKLVWNDEFDGPDGAAVDPKKWNHDVGGGGFGNAEREYYTDGTANAVQRAGELVITARKEGGKTCWYGPCTHTSARLKTKGLAAFTYGRVAARIKIPRGQGIWPAFWMLGDDIDKNAWPACGEIDVLENIGKEPTTIHGTIHGPGYSGGAGIGSAKSSTTPFADAFHEYAVEWEKDVIRFYVDDALYATRTPSELPKGTKWVYDHPFFLILNLAVGGGWPGDPDGTTVFPQELRVDWVRVYQR	GH16(82-318)	GH16	N	2
0400	0400_EsbW_18-Q3-R4-48_BATAC.453_00345_hypothetical_protein	MLHGCTQDAQDFARGTRMNAAAEAAGALVLYPSQASGANANGCWNWFRPQDQRAGAGEPALLLAMVRDAMASQAVDARRVYVAGLSAGGAMAALLAREYPEVFAAAGVHSGLVPGAAQNMMGALSAMKSGAKGLPAAGANGQASTVPLIVFHGEADSTVHPRNGEQLLHRAGAAVGGRAQHRTEAGRSADGQHYTRTVLHDGAAPGTVLAEHWLLHGAGHAWSGGDARGSHTSAQGVDASREMLRFFLEHPQANASRRAA	CE1(1-175)	CE1	N	2
0400	0400_EsbW_18-Q3-R4-48_BATAC.453_01809_Endoglucanase	MIDRPRRRGILRTGLGSLLAPLHSLSVEAKDQATQPTQVAPTAPVWPAWKSFRARFMNEDGRILSGAEGTGQTYSEAQAYALFFALVGNDRLAFDKILAWTENNLCAGDLTARLPAWLWGKRPDRSWDVLDTNPASDADVWIAYALGEAGRLWNERRYRALAALLAARILREETADLPGLGRSLLPAPTGFTVGPKRWRLNPSYMPLQVMQWLASTQPQAQAQWSAIAESSRNIVIGAAPKGFAPDWTLYDADKGFLPDTEGAEKGQGGYNAIRVYLWAGMLHPDAPDRQRVLQALAPMARQVRDQGFPPESIDILSGKASGPAPSGFSAAMLPFLKAQKEDAALQEQRTRIDARPVRPEAYYEQALALFGMGWDDGVYQFSPAGDLQVRWQR	GH8(46-374)	GH8	GH8	3
0400	0400_EsbW_18-Q3-R4-48_BATAC.453_02431_hypothetical_protein	MVATCRARNRRNKLVFPNQKRFFAAAPKTKNPSQWNEIEGPKMRHRSPSKSRLAASLLVLTAALAGCGGTTEPAPAPTPAPGPISVRFTGPVGDGSVHNTNTPVNLQVSVDVNGSRAADGTQVTLSVNRASAILTRPVTATVGGTAASDLQDTQPGAVQVEASATSNTHSGSDRMTLFIRPKPKNLELLVPAFFSAAAGSAWETLTSGATSYPDLKITAIANASNGILSSTSKADTDLIGAITLFKAVKPGNQKVVAYVSTAYGSGTRSVVDVKATIDKYIELYPALLDGFFLGEMAAGSDRLAFYTDIYTYIHGKGLSVIGNPGSFPDAGYAGVADVLVTFEGNAAAYQTIDPQPSHTWVYNQDNTKQAMLVHSASACTTMQKAVETANMARTNTGLV…	GH135(189-422)	N	GH135	2
0401	0401_EsbW_18-Q3-R4-48_BATAC.459_00211_Extracellular_exo-alpha-L-arabinofuranosidase	MKKRINRKVVLTGSSIILALITLSFIGALTACKQAGNSTFTVDISQKGPEVAPICRGQQIEEFNYQIQGGFYAQLINNPSFEELKNPISFWTIVKSASSNGNLVSQTSSETGMLNGRQSKCIKLAVTAVDSGSVGMANGGYWGIKFENNTLYKVSFWAKRGANYTGTVKASLESTEGTVYAQSEEFRPAAGWQHFTCDLTTSNVSNISGNNRFVLYASSRGDVYFDVVTVMPPTWKNRPNGLRPDLAEKLDALKFKFIQFPGGCTAESSNMDSCWNWKNSIGPLEQRPGSTRNRWAYKNDLYFGLDEHMQLCEDLGAEAVYTCSSGISETPGAGGWFGICPLDKMQPIIEDILDLIQYCNGSSATKWGAKRAANGHPEPYNLKYIEIGNENGWETAKEY…	GH51(222-550)	GH51	N	2
0401	0401_EsbW_18-Q3-R4-48_BATAC.459_00621_Endo-1,4-beta-xylanase_Z	MKKSLIVLLLISGSALLSAKKGKVSDNLSMQSQILKMDRKYAIYLPPDYETSQRSYPVLYLLHGGGDDQTGWVQFGEVLTIADAAIKSGQATSMIIVMPDANTGKRGYVNDIKGEWRYEDFFFQEFMPYIEKTYRIKPDKHYRAVAGLSMGGEGTFIYALHHPELFSSACPLSAATGPKSLEEMNAGRWKQMTEGVSDADKSAYFKKYSVLNLIENMPDDQKKAVRWYIDCGDDDFLYEGNSLAHIAMRKKEIPHEFRIRDGVHSWVYWRAALPTVLEFVSMAFHQF	CE1(32-283)	CE0+CE1	CE1	3
0401	0401_EsbW_18-Q3-R4-48_BATAC.459_01554_hypothetical_protein	MIRKEIKILTIIILTLFYSLAGSSQAPFSRGVNLTGWFQVNSPGQIQFTKFTKQDIANIKSLGCDVIRLPINMHSMTSGSPSYTLDPLYVSFLDSVITWCEDLNIYLMIDNHTFDPNVDTSPDIGNILVKVWSQTASHLKDRSDYILYEILNEPHGISTAAWGTIQSQVITAIREKDTRHTIVVGGSGYNSYSELSTLPLYSDENLLYTFHFYDPFMFTHQGASWTVPSMEPLAGVPFPYNAVSMPVCPPSLRGTWIESSLNNYPSEGTMNHVKQLIDIAVNFRNNRNVRIFCGEFGVYIPNSNTADRNFWYESVRQYFEENNIPWTTWDYKGTFGLFNKNSNELFGHDLNVYLLKALNFNIPPQTPFSIKPDSAGFLIYSDYIGPQIYDVSSGSGKVN…	GH5_39(50-332)	GH5	GH5	3
0401	0401_EsbW_18-Q3-R4-48_BATAC.459_04466_hypothetical_protein	MSSSFTRNHRMNKTFFVTALFLLVFSECHSQMHGLYDVKDFGASGDSITTDTKSIQSAIDKCNSDGGGTVLLTQGKYRSGTLYLKSNVTLHIDAGAVLLGSTNIGDYTTDTYKMMYKNEARMDRCLIFAKDATSIAIEGFGEINGQGFPVNFPIERPLILRLLNCKNIRLENVKLTNPAAWTSAWLYCSDIMVEGIHISSMANYNGDGLDFDGCQNVRVSNCSFDTSDDAICLQTSESDIPCRNVVINNCIFHSKWAGIRIGLLSRGDIESVTVSNCIFRDIEDSGLKIQMNEGAMMKNMIFSNLIMKNVLHPIFMTHCQQRACVEAPEELLPMKTMKGFIFENILAESDTCEKNSVIIISGMSGSPIEDITFSNIRMTNSGGGTAEDAARRTLDEFTP…	GH28(60-384)	GH28	GH28	3
0401	0401_EsbW_18-Q3-R4-48_BATAC.459_04540_hypothetical_protein	MKNTLAILLLTLSLSVSGATFYISTNGSDSNPGTESKPFFTLNKAWSVVSAGDIIYMRGGTYYYTSQQRLLGKNGNSGNLIKVWAYPGEKPVITRADSWSWTDFRAGVHFSGDYCHFKGIQIEGFDQRDEFVWTALRCEDFNNCIFEFIECSWSGLGSYMTGSCDDNVFLNCDWHDNWDPRSKYENADGLNFEVVKAGGSNTFRGCRFWNNSDDGFDAYNNDSYLLIENCWAWHQGYREDGSTVGGDGNGFKLGPTSISASSTILRKIVNCISYKNQAWGFNENGSTLCNMEVYNNISYNNSFGSNWGGGFHFNVSGVAYYVKNNISYQDVPDAADIGVETHVENNSWDGSYTVTSSDFVSLDGSELALPRKSDGSLPDINFLRLAEGSDMIDAGVNVG…	PL9(17-395)	PL9	N	2
0402	0402_EsbW_18-Q3-R4-48_BATAC.463_01091_hypothetical_protein	MVRRSRSTVWSKALQSTLKAMTRTAVRAGTKAIKDSLRAGPIRPKRTPAKKPAPVSANWSTGIAVGTAGPRRYRLYKPPGVRRNEKLPLLVMLHGCGQDAETLAASSRMNQIAARERFFVLYPEQDRLSNMQGCWNWYDTRTGRAQAEENSINAAIEKICLSQAVDRNRIALAGISAGAGMAVLLATHHPERFKAIAMHSGIAPGVAHSSASAIKAMFGQSATPSPLPPIAPDVRLPALLVIHGTSDHVVAPSNGAEAAMRWGERVSAKASKPRTVQRGARYASTITDYRSKGRIIATLCEVSRLAHAWSGGAAGHAYSDPKGPDASRMIWAFVAKQFARAKA	CE1(69-248)	CE1	N	2
0403	0403_EsbW_18-Q3-R4-48_BATAC.476_sub_01114_hypothetical_protein	MNRFCLIIYIWVFQMGAISSQSYTKDPVVAHRGAWKSEKFPENSIAALRHAIKLGCMASEFDVRMTADDILVINHDPEYHELPIEKTNFSDLKKFLLKNGESIPTLEQYLLEGSINNYTTRLVLEIKPSEVSKERGRKIARQAGLLVQNLGLNAIVDFISFDIDILKELITTCPDISTQYLNGDLSPTELKKLGVDGLDYHFKVFYKHPEWITEAKALGLILNVWTVNDADDMAFFLEKEFDLITTNEPELLYQKLRKSEANPQWHLVWRDEFSYRGLPDTTRWNYDVGGHGWGNNEKQFYLANSLENAAVNQGKLHITALQKAHENAAYTSAKLTTYQRFLMQYGKIEVRAKLPAGKGTWPAIWMLPESIKTNTENWPLCGEIDIMEHVGKDPNMVHT…	GH16(269-504)	GH16	GH16	3
0403	0403_EsbW_18-Q3-R4-48_BATAC.476_sub_02055_Amylosucrase	MTSIEREINELLTISDLQLSGKDNLFYFKFVSNLKPIISLFRHIYGKESDMELKLLFEMMIKTWKTRPDVLKKRDAVKETQANWYTNQNIAGMSLYVDRFAKDLKTLKSKLPYLSDLGINLIHLMPVMESPENESDGGYAVSDFRAVDARFGTLNDLANLQSALLKNDMYLMMDVVINHTSHLHDWALQAKKGNKTYQDYFYTFDDRTIPDQYEVSMPEIFPHSSPGNFIWSPEMNKWVMTVFNYYQWDLNYTNPSVFLAMMDTIFFYGNLGVDILRLDAPAFIWKKLNTTCQNLEEAHKILQLFRACVDVATPGMALLGEAIVAPHEIMKYFGNDEVQECSLAYNATQMALQWDALATSETSVMLHSQGDIYHKPLGCTWINYTRCHDDIGLGFTDNA…	GH13_4(101-498)	GH13	GH13_4	3
0403	0403_EsbW_18-Q3-R4-48_BATAC.476_sub_03508_Beta-glucanase	MTMNNRNIVLASFVCVIAFCLGCEADNFQKLDERQWTLTWSDEFSGSELDLTKWKYDLGQGQNGWGNGEYQTYTKRPENIRLEDDKLVITALNVPFGGANFTSARIKTQGLFAQKYGRFEARIKTPYGPGIWPAFWMLGENISEVGWPRCGEIDILEIRGQMPNTVFGTLHGPGYSGGNPVNIMYSLIDARFDDDFYVYAVEWDDDKIDFFINDYLYGSIKKEQLPGDWVFNQPFYMILNVAVGGSFVGFPTAQTPFPQQMLVDYVRVYQESN	GH16(40-269)	GH16	N	2
0404	0404_EsbW_18-Q3-R4-48_BATAC.523_00669_hypothetical_protein	MISIFSDAYTNEPGTDFNPNWGQATVVSQILVAGNNTLLYSGLNYQGITLGSNLDVSGMSYVHVDYWTANSAALNVFLISPGPIETPFALTVPTSGWGSVDIPLTDFDPVDLADLIQFKFEGSGDIYLDNIYFHKGTGGGGTPTVAAPTPTQNPADVISVFSDAYTNIAGTNLNPGWGQATVVTEELIAGNNTLVYTGLNYQGIELGSSQDVSAMTHLHLDVWTANSTALNVFLISPGPVEKAYALTVPTSGWASVDIPLTDFDPVDLMDVFQFKFEGNGDIYLDNIFFITKMYIHTAAGGRSVYKLIFKETESIILTMKWNNSILTRSLLLLILPFTFWSCLDNNAIEEHNWQLVWSDEFEGTAGQLPNPANWTYDLGIGPGNDGWGNAELQFYTDRR…	GH16(357-592)	GH16	N	2
0404	0404_EsbW_18-Q3-R4-48_BATAC.523_03442_hypothetical_protein	MNLHFFISSRYKSKPVSPSYPRKSHAHEKGTFFLLLTLTIAACNKDTDPVTEPGYDGYTLVWSDEFNADISPDNWNYELGDGTAYGLSPGWGNAERQLYTSSINNSNIQADGEGNSVLAIIAKKEPGNNKYSSAKLTTQYLHGFRFGRIEARIKVPEGRGLWPAFWLVGENATEVDWPGCGEVDIMEVIDHEPERVHCSAHYTNDENKVGDNTDSYLAPESLSNDYHKYRLDWTPTTLTFSMDDIMVNQVPIEDDMKEFLRSFYIIFNIAVGGNWPGDPDETTVFPQKMLVDWVRAYSKDDLNASAPPPLNIDEETIGTISSSLYGFAFNSTLNQFNGAVLKSYGAGGEPSFSASGTVIEGDSSLLLSYPGGNWGGAFFILDPTIDATQYAGGNLKFSL…	GH16(62-297)	N	GH16	2
0404	0404_EsbW_18-Q3-R4-48_BATAC.523_03830_hypothetical_protein	MRMLFYLMLALTLTNCSKTEEPTPVIPSVSIEGISVDEGNSDRVVYIRLQLSAASSSPVTAYIKSYDGSAKANEDYLPIEETPVVFAPGVLVNEFKVNLLGDEDAEQDEDFYIRIESVDGAKIGTAQATIFLLNDDAGGLSMIWHDEFDGDILDPNFWNFEIGTGGNGWGNNESQYYRTDNTLVINGNLIIEARKENYMGSQYTSSRLTTKNKFEFKYGRVDIRAKLPFGQGIWPALWMLGSNISSVGWPACGETDIMELIGHQPGTVYGTAHWSDAGGQHAQYGSNTSLSSGIFNDDFHIFSIIWDDKKIQWLLDDQPYNSLDITTDGLSEFHQDFFFIFNVAVGGNWPGYPNLSTTFPQQMVVDYIRVFQGF	GH16(144-370)	GH16	N	2
0405	0405_EsbW_18-Q3-R4-48_BATAC.72_02254_hypothetical_protein	MTRRVPWLAAIVGVGGLSACAQGVAGRAGGEAERPGWRLVWGDEFEGAALDPAKWRVEDAALIKNNELQYYSPDEVYLEHGCLVLRSRERGMGGRSYTSGLVDTRHRFSQAFGRFEVRAQLPKGRGVWPAHWMLPEDHPAWPPELDIMELLGHEPDVVYQTQHWGVWPNNAHEGRPMRGPDFSEEFHTFAMEWSPERVDWFVDDRLQFSSTREVPTIPFYLILNTAVGGDWPGNPDATTVLPQYHRIEYVRVYAKEGAAPTLSLVHPNGSIALEPAGGLLRAGDEVTALAKPDFGFRFSGWEAPPEGSTIAGATIRFRADGPQTIVARFEPDPDLPELLSRGAPASASSSESADLGPANAVDGIMGTRWSSSFAVPQDLTIDLGAPARVELVRIRWENA…	GH16(42-253)+CBM32(346-460)	GH16	N	2
0405	0405_EsbW_18-Q3-R4-48_BATAC.72_03472_hypothetical_protein	MTTCRDVDSRVPTFLAFVFAATVATAQPQWEVLWADEFDGAQIDPSRWEYMLGDGTAYGLPAGWGNNELEYYTSRPENSFISAGILHIVARDERYMGHDYTSARLRTRGLEDIQYGRIEARMRVPRGQGLWPAFWMLPTDSPYGGWAASGEIDIIETINIPLQAHGTLHFGGQWPNNTSNGGSVSLGVDLSQAFHTYAIEWRPDSITWFIDGTAYHTVTSNQWWSENGGANNRAPFDTAFHMLLNVAVGGNWPGPPDGSTQFPQELLVDWVRVSKPLQTPYGGDAHPIPGRIEAEEFDEGWPEQAYWDSDPGNNGGAFRPDSDVDIEACNEGGYNIGWIRQGEWLEYTVEVTSPGVYRLSARVASPGGGRFALFVDGADRTGELAVPPTGGWQAWTTVT…	GH16(34-273)+CBM6(294-431)	GH16+CBM6	N	2
0406	0406_EsbW_18-Q3-R4-48_MAXAC.006_sub_02266_Glucan_endo-1,3-beta-glucosidase_A1	MTTARRKGWKLVWRDEFEGHEVDRSKWDFDLGNGFYDYKNHVWIPGWGNEELQYYTHEPENVTVKDSLLTIRAVKASLHGCGYTSARLKTRQRDGTPLFSKLYGRFEFRAKVPWGKGLWPALWMLPQDDAYGGWAASGEIDLMEIVGEKPHEVLNSIHYGSTYPKRTLHTHVHPLPGGSTVSDWHVYAAEWEPGEIRFFVDDVHTSTESFWWSCSNSKDGLGLEATRASELNPWPAPFDQPFYLLMNVAVGGNFPGTPNDETKFPAEMVVDYVRVYDRIGGYGEPRPRGPGRFPWQKTR	GH16(13-276)	GH16	GH16	3
0407	0407_EsbW_18-Q3-R4-48_MAXAC.007_02766_hypothetical_protein	MIHFYRFQFCTALAAFTMLFLSTVGMAQTTITGTIKHDGLIRDYRLYIPKNFDSKKAVPLVFNFHGLTSNAQQQEFYGDFRSIADTAGFLLVHPNGTVSKTAGVPFWNVGLAVGESVDDVGFVEALIDSLQLKYTIDPNRIYATGMSNGGFMSYFLACSSLRFAAIASVTGSSTPLMDQKCKSSRPVPILEIHGTADNTVPYNGTTGIKAIPALVAFWAAKNGCNPTPQINQVANTNTADGATAEHHIYSTSTGDALVEHFKVIGGGHTWPGSIFPIGVTCQDFNASKEIWRFFSQFKLITNNNDLHHAEVKIFPNPAIEKINILQSKYNELKVYSIDGAITIHLKNTSTINDCDISYLKPGIYTMELSNNLGRVVTKFVKI	CE1(42-216)	CE1	N	2
0409	0409_EsbW_18-Q3-R4-48_MAXAC.017_00614_Beta-glucanase	MKFCSYLFLIFFFLIINNDHLFSQKKKQTWKFENEPVWSEEFDSGNNIDSTKWSFETGDDGWGNNELQYYTNGKNIELDSGILRIIAKKENILSRNYSSARLVTKNKAGWKYGRVVIRARLPHGKGVWPAFWMLPETNNNPESVNNGEIDIMEYVGFDQDVVHFSVHSKVYNIKLRNGKTSFIKIKDAEKKFHIYRLDWTPYGIRGYADGKKYFEYKNNNKGSGYWPFDKKFFLILNLAIGGDWGGFKGIDESIFPAALEIDYVRVYNFIK	GH16(39-267)	GH16	N	2
0409	0409_EsbW_18-Q3-R4-48_MAXAC.017_01720_hypothetical_protein	MNLRQIIITINLFLVNLSFAQIPNPSLIGYWQNWNDFQCPYIQLTQIDTSYNIIPVAFAIPVSGTTYNMTFTPDGITQLTFKKQIDTMHLRGKKVIISIGGANDPVSLPDTNKRNTFITSMMNIINTYGFDGIDIDLEGSSLSVSGGTIANPVDAKVINLIYAIRKIMDLYRVQFGNKMLLTMAPETAYVQGGMSAYAGIWGAYLPVIHALRDSIEILHVQLYNSGSMYGIDGNIYNQGTVDFILSQTEAVIQGFNTAGGHFSGLRADQIAVGLPACSNAAGGGYIVPDSVKAAIQYLRGLAPKPAKYTRVSSYPLLRGMMDWSINWDKVATCGPVYDFANNFNRIFRPSQILILNIFIEGFYIPSADSTRKDTVKVFLRDTIAPFITIDSSKGLFNTN…	GH18(27-328)	GH18	N	2
0410	0410_EsbW_18-Q3-R4-48_MAXAC.021_00351_hypothetical_protein	MATVPGIDVSHWDAGIDWPKVRATGQRFVFAKATEGIVYKDDTFKDNWFGAKSAGLLRGAYHFFRCNVDAKKQADYFIDYVRSVKDDGELPPVLDLESNDGVSKEKIVTAAKVWLDRVEAAFGKKPIIYSGQYFLQDYLVLPGGGPPPWAKNYPLWLAQYPNQYVEGMKPFLPRGWFNWAIWQHSDKGRINGINASVDMNLFNGTLEELYKFAGAAIPDQTPKIHTVGAGDSFESIANKYGVTVRELVSENLQLLKAGDQLTVPVAIAIPQEGVTESTSSTSTRTYTVQTGDTLSFIAVKFNTTIAAIASANNIKNINNLKVGQVLIIP	GH25(7-193)	GH25	N	2
0410	0410_EsbW_18-Q3-R4-48_MAXAC.021_00412_hypothetical_protein	MELLKVSNGQIVTQSNKPMRLRGWNVGGWLNMEDFIDGFVGAEHNLRATMSRILGRDKAQFFFDRLLDHFFTEEDVKAMAKLGANVIRIPFNYRHFERDEQPFEYLEDGFKRLDQAFAWCTKHGMYVILDFHAVQGWHNPDWHSDNAHVHILLYQHKHFQDRFVGLWKEMAKRYKNHPALAGYDLMNEPCTRVQYDEYDSDNYNWDALNAVHHKAAQAIREIDSKHLVFVEGDNFACEFDGLDVTFDDNLVVSSHNYMSPTGGGSPYPGEIDGLYWNRDIVAAEFGMHSATRLAFKHRKPIFVGEFGTWYAGHPEALHYRAAALDDQLGVFDSAGVHWAIWTWKDIASMGTYNIDPESEYARLITPIMKAKQEAADWEGEMPNGSVAKAMKNSADAIDA…	GH5_22(47-346)	N	GH5_22	2
0410	0410_EsbW_18-Q3-R4-48_MAXAC.021_02909_Alpha-amylase	MGVMMQTFHWDCPREDKKEFQWWNYINKQVPALAKVGFTSLWLPPIHKAANLSGPSMGYDPYDFYDLGEFDQKGSIPTWFGTRQELETLIESAHSHGLSLIADIVINHNSGADVQETNPITGQSRWTLFNPNSGKFPRNWESFHPSMYESWDEMTFGDMPDLSHRNPYVYAELLKLTRWLIEEIGFDGFRYDFVKGYGANTITAIQEYHYMRDGRPFIPYGVAEYWDSASNTLHWVNEANFSNSNPVDAFDFPLRELLKGMCDQYGFSLKNLVNGDSILRAQPQSTVTFVENHDLRDEGRPITNDKLLAYSYILTHEGYPCVFWKDYFNYNLALKNSPNGIDALIQAHEKYAAGSTDVLYLDDNLYIMQRTGYGDQHGLIYVLNNIGDDWHGQWVNTKW…	GH13_7(30-327)	N	GH13_7	2
0410	0410_EsbW_18-Q3-R4-48_MAXAC.021_04326_Cellulose_1,4-beta-cellobiosidase	MDFDGASGDTVHRIDFSAYVTPGKGYTLEADDHKSDPFEIGKTLYSTLKLDALRYFYLNRSGIPLEEPYAGEWVRPAGHVSDRQVSCYVGVDSAGQSWPACDYKLNASGGWYDAGDYGKYVVNGGIAVWTLLNAYERNPSAFADATLNIPESGNGVPDILDEARWEMEFLLAMQVPEGQALAGMAHHKLHGVKWDAMPVLPPAESDTRFLFPPSTAATLNLAATAAQCARIWKNVDADFAARCLTAAEKAWQAANAHPDMLAAEFPDLGGGAYGDSKVSDEFYWAAVELYLTTGNLDYQKFYTKSENNLSAQAMFWADTASLGTISLAVVGQDTAAQASLVKAADDVMAIMYAESNGYLSPLSSNNYQWGSNADALNRAIMLALAYDFTSEARYLDAAT…	GH9(45-500)	GH9+CBM30	GH9	3
0411	0411_EsbW_18-Q3-R4-48_MAXAC.032_03574_hypothetical_protein	MGYDPYDYYDLGEFDQKGSIPTWFGTRKELDQVIESAHKHGLSLIADMVLNHNSGADAQEVNPITGQQRWTVFNAKSGRFTRNWESFHPSMYESWDEMTFGDMPDLSHRNPYVYGELLKLARWLIEEVGFDGFRYDFVKGFAANTVTAIQEYRYMKNGAYHKPYGVAEYWDNASNTLHWVNEANESNHNPVDAFDFPLRELLKGLCDSYGFSLKTLVNGESVLKAQPYSTVTFVENHDLRDEGRPISNDKLLAYSYIMTHEGYPCVFWKDYFNYNLALRDTPNGIDALVSAHEKHAGGDTSILYLSDDLYIMQRGGHDAQRGLIYVLNNRGDDWRGEWVQTKWNNTSFQPVAWWGKHDRSRPADQTTATDGRGQFFAPARGYAVYALK	GH13_7(1-271)	N	GH13_7	2
0414	0414_EsbW_18-Q3-R4-48_MAXAC.050_03079_Endoglucanase	MPYIKFSKSLLNSCVNFAIWALLLFALPTHITLAATPSCQPWADWQSFKTNFMNDGGRIVDIDTPRKHTVSEAQAYGLFFALVANDRQAFEKILRWTENNLAAGDLTSRLPAWQWGLRDDGDWGVVDDNPAADADLWIAYALGEAGRLWNDRRYVALANLLANRIWREETVDIPGLGRTLLPAPKGFNPEKGTWRLNPSYVPIQLLRRFKALYPQVSWTSVVDSSLRVLVDSAPKGFSPDWVSYKVPTGFLPDTKTRAEGSYDSIRVYLWIGMLSPADPLRQPLLKALRPMAETIISQGLPPEKINVTTGEFTQGGPVGFSAAVIPFLDAIGEPAASLEQRQRIEAHPLSERPLAYYENALALFAMGWKDAYYRFEADGLLVPRWKEQACPIPASQSSR	GH8(42-368)	GH8	GH8	3
0415	0415_EsbW_18-Q3-R4-48_MAXAC.058_sub_00203_hypothetical_protein	MKLKSKIKIILSILLLTQYGYSQIDVVYNNLVWSDEFNTNGSIDVNKWFHQTQIPAGGNWYNNEVQHYTNRTTNSFVDGGNLHIVAKKETFTDQNVTKQYTSARLNSKFAFKYGRVDIRAKVPNGQGTWPALWLLGKNVNEDGGFFDANFGTTGWPACGEIDIMEHGIFSDRPVNYVGSAIHTPSSSGNTVNKGGIQASDISQNYHIYSMNWSPNQITFLLDDVAYYTYNPSVKNANTWPFDKEQYLLFNVAMGGYAGNIPSNFIQTSMIIDYIRVYQNTTVDTEAPQNFTASVGAVTGSSVELLMNATDNSGTIGYTISYIGGTITVYHPSGVQKSVVIPDLASNTNYTFTITATDVSGNSVANSQIVLNATTTSVLQCAGTDSQATESSFTVGYNYN…	GH16(33-277)	GH16	GH16	3
0415	0415_EsbW_18-Q3-R4-48_MAXAC.058_sub_00283_Beta-glucanase	MHIIIESKSLNKGFYGIFILMFFLSCTGETEQKIDQPDWQLAWSDDFNGAKGVQLDKTKWTYDIGRGQGGWGNQELQYYTDRPENVSMDGEGNLVITAIKENYQGAQYTSARFKTQGIFDQQYGKFEARIKTPYGQGLWPAFWMLGSNITQVNWPQCGEIDIMELRGQAPTIAECALHGPGYSGANSITGKNILTNSRYDDKFHVFAVVWDESKIDFYIDNYLYRRIEKSEVEKKGQWVYDHPFFLLFNVAVGGNFLGSPNTSTPFPQQMVIDYVKVYKG	GH16(43-278)	GH16	GH16	3
0415	0415_EsbW_18-Q3-R4-48_MAXAC.058_sub_00841_hypothetical_protein	MFFVLTIGILGLNISCSDTTEDVIPIIVLPQLSVNDVTTEQSKNQESIRFYVALDKTTSSNVSFDYKLVEGTAKFNTDFIENEGSLMIPANQTSTSIEVFIKGGELRQPNIEFTIQILNAKGCVLKKPTATCTIITENGSRFLTAQNGYSTPTSYSGKTLVWMEEFDVPNLNLSHWNQEIGNGSGGWGNNELQYYTNNKKNTFISDGNLIIEARKDAIDGFNYSSGRMTTKSKKEFTFGRIDIRAKLPKGKGIWPALWMLGANINSAGWPSCGEIDIMELIGSEPNKVHGTLHWRGINGHLFKGGSSTLPIGDFSDEFHVFSLIWEKDKIQWLLDDKVFYTMQKSDFGTANYPFNAPQFFILNLAVGGNWPGQPDASTIFPQRLIVDYIRVFQ	GH16(163-391)	GH16	N	2
0415	0415_EsbW_18-Q3-R4-48_MAXAC.058_sub_00842_hypothetical_protein	MPNIIQAKNTRPMIIYSLLLHMLLFWSCSKSGNDGPSNPPVTTPLTNEVDVWVTTGDQASKLLKQTSVLAFTQSPNNYPVIAIDSSTIYQNIDGFGFTLTGGSAMLLGQMSSFSRENILQEMFGCAGEQACISYLRLSMGASDLDDRVFSYNDLPAGQEDLNLTSFSLSRDTIHLIPILKEILKIQPGIKFMASPWSPPVWMKSNGSSIGGNLLSKYNDVYADYFVKYLKSMENNGIKIDAVTIQNEPQHGGNNPSLVMSAGEQAQFIKKHLGPKFRSAGLNTKIIIWDHNCDRPEYPVSILNDSEAKSFIDGSAFHLYAGDISALSQVHNAHPDKNLYFTEQWTGANGSFDGDLQWHVKNVVIGSMRNWSKVALEWNLASDPLFDPHTPGGCTQCKGA…	GH30_3(78-487)	GH30	GH30_3	3
0415	0415_EsbW_18-Q3-R4-48_MAXAC.058_sub_00844_hypothetical_protein	MIKVISVILFVFALHSAQTQSENKNIVVAHRGAWKADNLPENSIASLSKAIEMKCAGAEFDVRMTADNVLVVNHDPEFFGLKIEKVKYEALTAHALKNGEKIPTLESYLLAGVRENHSTRLVLEIKPSEISKERGRSIAREVIQQIIQLKVEDKVDYISFDIDILKELVSINPKISTQYLNGDLSPRELKEIGITGLDYHYKVFYKNPQWIQEAKDLKMTLNVWTVNDTKDMDFFLTQNFDYITTNEPELLFTKLFPASDWKLIWSDEFDDDGLPDDTKWSYDVGGHGWGNNEKQYYRAKSKENSIIKDGKLHIIALKKDFEQSNYTSAKLTTYQKLDLQYGKIEVKAKLPKGKGSWPAIWMLPASIKTDKEPWPLCGEIDIMEHVGKDPNVVHTSLHT…	GH16(265-499)	GH16	GH16	3
0415	0415_EsbW_18-Q3-R4-48_MAXAC.058_sub_01860_Extracellular_xylan_exo-alpha-(1->2)-glucuronosidase	MKQIVFAFLLIFSQIQLFGQSGYNLWTDYKKLDANVIATEYNFINSILVSNTKDDEVLNNTKTILTQNLSSLLGKSIKIEKQKKTGQITLTINKNALNIGNEGFTLTSTNNALNIEAKTSTGLLYGAFYLINKIHRSEKIKNIKVSESPKIQNRILNHWDNIDRTVERGYAGFSIFNWHELPEYEDPRYEDYAMANASIGINGTVLTNVNANAIVLRADYLDKTAALANIFRKYGIKVYLTARFSAPIELGGLKTADPLDPQVRLWWKNKIDEIYQKIPDFGGFLVKANSEGQPGPQDYKRNHADGANMLAEPLKKYGGIVMWRAFVYSHEVNEDRFKQAYKEFVPLDGQFADNVLVQVKNGPIDFQPREPFHPMFGAMPKTPLMLELQITKEYLGQGT…	GH67(22-674)	GH67	GH67	3
0415	0415_EsbW_18-Q3-R4-48_MAXAC.058_sub_02594_hypothetical_protein	MKHIFFLGMIILATTAFQVPKQKVYLIGDSTMANKKDSDQPETGWGQVLSLFFNDGVEIHNHAVNGRSTKSFRDKGHWQEVMDKLKKDDYLIIQFGHNDAKSDDKDRFAEANTDYKNNLIRYIEEAKAKGAIPILATPVYRRKFDESHLLIDSHGDYPMVVREVAKLKKTDLLDLHEESKKIITEHGEKLSKHIFMHYPGNIFPKFPDGIKDDTHFSPYGAKLIASAASDILVKQKHPLRNFLKKSTFSQKYEFELPLVIEPYFKKDTFNIVKYGALKGINHLNTKAIQQAIDNAANTGGGVVLVPQGLWITGPIELKDDVNLSIAEGGLLQFSDDRKVYPIVATTWEGQNAYRCQAPISSKGKTNIAITGKGTIDGAGHVWKSVRKSKLTESQWKSII…	CE12(23-228)+GH28(295-687)	CE12+GH28	CE12	3
0415	0415_EsbW_18-Q3-R4-48_MAXAC.058_sub_02764_hypothetical_protein	MKFVFIIWAIVFFPIYIFTQIPAFPGAEGFGANASGGRGGKIIYVTNLNIDGAGSLQAALNESGKRYILFKVSGVIPGTLEVPNGHGDFTLAGQTSPSGIIVRGFQSYNGEEKSSSNMIIRHLRSRVGDIEHYPTPHWLGSDGLTLGGVQNTIVDRCSFAHANDEAVDISRSSNLTIQNCILAETLGGHSNLGGMLINYSSPTAKLDSLSIHHNIWNRIGGRMPEISCETPFCNSKIINIELSNNIFWDPRIELWYEGVTGNNGLFHLRMNAINNYSHAKSSFGNGMFHFDLLNFPQNELYFSGNKINLYPQYKDYQLFYCCNDFNQNNPNSENGSAKIVNSRFDFPAITYHNIADLQPYLYKNAGAFPRDLMDIRLMSSLQNSTIDTRTQDADHYRDA…	PL1_2(74-276)	PL1	PL1	3
0415	0415_EsbW_18-Q3-R4-48_MAXAC.058_sub_02772_hypothetical_protein	MTAQIVAKIDQKLKIADRSKKLEIVVVLKDQADISDVKNIKGKDAKATFVYESLIKKADQSQKEIIEFLHQRGISFQSYYIVNMVTLQADWDLITAIASLSSVSSVIEDGNFVMQTPVTDKKENGSRTIEWNISHINAPAVWNMGYTGQGVVIGGQDTGYEWNDPVLINKYRGWNGITANHNYNWHDAIDSTHAFNAGINPCGYQLAIPCDDNNHGTHTMGTMIGDDGLGNQTGVAPGATWIGCRNMERGWGTLSSYVECFQWFLAPYPIAGGAGDPLKMPHVINNSWGCPPSEGCNTTNFAVMETALNNLRNAGCVIVVSAGNAGSSCSTVNDPAAIFSGSFSVGATNNTDAIAGFSSRGPVTVDGSNRLKPNISAPGVSIRSCIKGTNAFASFNGTS…	GH9(583-1079)	GH9	GH9	3
0415	0415_EsbW_18-Q3-R4-48_MAXAC.058_sub_02965_Amylosucrase	MYQPNLHQHLIKKFHEAGIVQNGQDVDFAMRFSANISMIHELYSKMYGHRADAESWYNRILTTIINAFKERSEILRKLDLQKLDKGIWFLSNEVVGMSFYVDRFCGSIKNLEEKLDYFDELGINFLHLMPIMESPEEESDGGYAVSDFRNVDKKFGTIADLRSLDDKMKEKGMFLMLDIVLNHTSSQHEWAIKASEGDQKYQNYFYMYDDRSVPDGFENSMPDIFPDSSPGSFTFDKKSGKWVMTVFNHYQWDLNYTNPAVFVEMLDTIFFYANLGVDILRIDAPAFIYKAIGTTCQNLPEAHILLQLIKHCVQVATPGMALLGEAIVAPKEIMKYFGTGRFRGSECDVAYNATHMALQWDALATGDTRVMLAAQHDILQKPYGATWITYTRCHDDIGL…	GH13_4(106-504)	GH13	GH13_4	3
0415	0415_EsbW_18-Q3-R4-48_MAXAC.058_sub_04264_Cellobiose_2-epimerase	MIGLEQLKGEMVKECEDVLAFWMSTSLDHIQGGFIGKLDNHGVLDLTAPKGLVLNARILWTFANTQNINENPSVEEIVKRAYAVLTNNFFDKLHGGYFWSLTYQNEPLNLRKQIYGQAFVVYAFAAYHKYTHDPEALLHALDLYRIMEKHAFDPVHGGYREAFAADWSNLEDMRLSPKDLNTPKSLNTHLHIMEAYVQLYQVWHDSGLVQKIKDLIDIFLLHFIDREAGHVHMFFDDDWQVIPAPWSYGHDIETSWLLYEAAEQIHYRLDEVKSVAILLAEGVLPVVDAEGGVAYESHLNQKHWWVQAEAMVGFMNAYQLTDEEKYIDAVYRIWDYTKKYIKDTENGEWFWGRNEDGSIMQKEDKIGFWKCPYHNVRACMQMSQRLKRLSINNKIYMKF…	GH5_26(434-712)	GH5	GH5_26	3
0415	0415_EsbW_18-Q3-R4-48_MAXAC.058_sub_04365_hypothetical_protein	MLKSISILILFLNFCPSMSGQNKRIMESLSFYSKILGQEVKYSVILPEDYYKSNKKYPVVYLLHGLGDDETSWVEYGYFSQISDKVTKQCDVLPMIFIMPQGFRNYYVNDFAGTFLYQDMFVKELIPTIDSTFRTIADKSMRATMGYSMGGFGALVIPLKYPDMFAACVPLSVSIRTDEQYIKESSSGWDDQWGRLFGGVGTFGVSRLTDYYKKECPLYMIQNENIEQWKGLKIYIDSGDDEGTLAASNDKLHMVLTEKQIPHEYRVRDGGHEFAYWREAVPNGLRFISDAFQGKSYQGDLGNIEIRPTKLSFETHTSRKYQRKIVSDLPTIRI	CE1(33-289)	CE1	N	2
0415	0415_EsbW_18-Q3-R4-48_MAXAC.058_sub_05222_Arabinogalactan_endo-beta-1,4-galactanase	MKSSSIYFFIALLWTLAVSCGKPMENPDPPVVTQDTFRYETSKLVMGADLSYVNAIEENGGTFYDSLGKKTDPFVFLHDKGANLVRVRLWHNPAWQNNLYGSIKYSHLTDVTKTIKRAKDAGMSVLLDLHYSDNWADPAKQETPKAWLNLNLQTLKDSIYNYTTKVLNHLKSQNLTPEYIQIGNENNGGMCHPVGKITGNNYGNFGQLLASGISAVRNFSSNSSIKPKIILHVAQLQNSDWWANGVTSQAGVTDFDILGLSHYFLWSTVNKNTDITKTISDLTTKYKKKVMIVETAYPWTSQSADAYNNIISGQNAVDGYPVTKEGQLKYMTDLTQAMISGGGVGMIYWEPCWITSNLKDQWNTGSSWENNTFFDFTGKPLPVIKYMKHSYTF	GH53(46-386)	GH53	N	2
0418	0418_EsbW_18-Q3-R4-48_MAXAC.076_01556_hypothetical_protein	MKTISFKYFLLFGVLLTSSGIFISSCSEDDDGQPDAQNLPKMTFQDYTLEEADIDQTLTIDLTLEGTGTANGVVSFLAAGGTAESGIDYEIKTSSPLVFTEGETAKSITLLLKGDEVIETKETIELSFFNPKNITVPVQKLIITLKDDDDNAAGLTIPSGGYTTPTEYPGMTLEWADEFNGTTLNTNWWSFETGDGCPNNCGWGNNELQYYREDNTTLVNGNLVITAKKQSFANRNYTSSRLVTKGKKVFKYGRIDIRAALPKGKGIWPALWMLGSNIDVVGWPACGEIDIMELTGDLPNRVLGTVHFGNNVANHQYKGTSYYLPGNNNFQDEFHVFSINWQADKIEYLVDDVPFYTVTPATTGSAIYPFNKNFFFIFNIAVGGNLPGNPDGSTPMPQR…	GH16(175-407)	GH16	N	2
0418	0418_EsbW_18-Q3-R4-48_MAXAC.076_01557_Beta-glucanase	MSMKNITKLILGFLFITINTSHLLAQGGRMWKEMIWSDEFDGTGLPDSSKWTYDVGNGCPQVCGWGNNELQYYTSADILNTRQEAGHLVIEARATGQADRPYTSARITTKNKASWKYGYVEARIKVPKGRGVWPAFWMLPEEWKYGGWPASGEIDIMEYVGFEPDSVYGTLHCQDHNHINGTQVGKALFAADLGDEFHTYGMYWDEKIMYFYFDGQPYLKFKNNKKGYTSWPFDQNFYAIFNVAVGGNWGGKKGVDPAIWPQKMYVDYIRVYQIIKDF	GH16(36-272)	GH16	N	2
0419	0419_EsbW_18-Q3-R4-48_MAXAC.080_03816_putative_protein	MRAKHLLNFIVSLTLILSASGAFVNSATAQAVVAARSNKVEERQLKSKLMARDMPYRVILPANYSTKPNEKFPVIYLLHGLTGNYKNWIDKTDVEQFSFGYDFVIVTAEGNNGWYTDSATVPNDKFESYIIKELITEIEKDFRVVGDRDHRMIAGLSMGGYGSLKLGLKYPEMFSLVGSFSGALGAATWSEKTAGSNIGKPLELIYGADGSETRNSNDIFKIVRESTSERIKGLPFIYQSCGTEDFLIANNREFLALMNEKKIAHEYREHPGIHDWVFWNDQVREFLAVADRRLRK	CE1(47-289)	CE0	N	2
0420	0420_EsbW_18-Q3-R4-48_MAXAC.084_01228_Beta-glucanase	MNRRIALLSLSLAGLVGCTEPDGPWVLAWEDDFSGAAGALPNQSNWRFDVGTDWGNAQLEFDTDRASNASLDGSGHLVITARQESFRGSGYTSARLTTQGKQEFKYGRFEARIKMPSGRGIWPAFWLLGANEDVVGWPQAGEIDIMEYRGQEPSVVNGTLHGPGYSGINGFTRRYLLDGARFDADYHDFTVEWDEDQIKWKVDGQTYHEIKRSYVPGAWVYDHPFYIILNVAVGGGYVGPPDGSTVFPQSMLVDWVRVYRR	GH16(29-259)	GH16	N	2
0420	0420_EsbW_18-Q3-R4-48_MAXAC.084_01846_Alpha-amylase	MTNFPSPGVGSAGTAYSKYSYPGLYAQSDFHTPCALNNYQDAANVQDCELLSLPDLNTGLPSVRQKLADYLIALVRLGVAGFRIDAAKHMQQVELDQIIALVNSAAASEGRALPYFFLEVIGGSGEAVKATDYFGAGYASGGVADITEFIFVGVGNKFRNVNGERLSQLNPNGSAGNQFSAAAWGMMPSDKAVVFLQNHDTQHDCGIGYRNTQVFRLANVWMLAQPYGYPTVLSSFAFTCPAGNSAGPPSDAAGWTLPVRCAASFEVVVLGDWVCEHRDPYIRNMIRFRRTVAGTDVTRWWDNAGMRSPSHAATRGGSRSTAREETCSSRPAQGWRRGRIAMC	GH13_32(3-225)	GH13	GH13_32	3
0421	0421_EsbW_18-Q3-R4-48_MAXAC.089_03513_Alpha-amylase	MTPAPRPFRTGLLALALVACGDGPTDAHGNPNPPPPRPTVPATWRASGHMAAGDVMVHLFDWRWADIATECENVLGPSGFRAVQVSPPQEHSIVPTHDWSERYQPVSYSLARSRSGTEADFTDMVARCHAVGVDIIVDAVINHMTNFPSPGTGSNGTAYSKYDYPGLYTQADFHPPCTVGNYQSAANVQDCELFSLPDLATDRPGVRRAIADYLLALARMGVAGYRVDAAKHIQQADLDAILDTVNVTLQGEGRPLPYVYLEVSGASGEAIGEGDYFGIGYSSGGAADITEFTFTGTGNKFLGTNGEHISQLNPAGPAGSQFSELAWGIMPTGKALVFLQNHDTQHGCGLDYRDGDVFRLANVWMLAEPYGYPLVLSSFAFSCPGGNSMGPPSDADGWT…	GH13_32(79-368)	GH13	GH13_32	3
0423	0423_EsbW_18-Q3-R4-48_MAXAC.145_03834_hypothetical_protein	MRSLGLTLILLGVACNKSAEGSDTGSSSSGGDETAATGTADTTSPTSPTTGEPASTGGSISGDASTGPGPGTTTATTDLSTSSGGDDTTTAAPACPPAAFEPGDHDLEIVHDGVKRTAFLHVPASAKLDEPTPLVFNFHGYLGNGKQEADFSGMTPKSDEAGFILVYPDGTGSSWNAGDCCGTAATDNVDDVGFVRALVAELQTKLCIDPRRIYATGMSNGGFMTHRLACEAADLFAAFAPVSAVNGMDDCKPSRPVPLLMFNGTADVLVIYTGGGNGGAFISAPQTFDEWAERDGCIGAAIPTKKNGGTSCKTHDICDADVSVTLCTHEGMGHCWPGQPTCLFGTPNTELSANDEMWEFFQQNPLPWRRGGGGGGGGGGGGGGGGGGGGGGGGGGGGG…	CE1(115-250)	CE1	N	2
0423	0423_EsbW_18-Q3-R4-48_MAXAC.145_06504_NAD(P)H_dehydrogenase_(quinone)	MQYRGPRMTNIAIIYYSSTGTNHATAHAVREGASGAGAEVRVRLVAETAPEAAVAGNPAWSAFVKRSADEPRATLADLEWADGIVFGTPTRFGNVSAQLKSFLDGAGGLWFQGKLANKVYAGFTSAQNPHGGQESTLLALYNSIYHFGGYLVTPGYTDPSVFASGGNPYGVSVTAGGAGPTEADLAHARYLGKRVAEVAQKLAR	AA6(11-201)	AA6	N	2
0423	0423_EsbW_18-Q3-R4-48_MAXAC.145_06822_hypothetical_protein	MLRLRPLYVLSGLALLALGCEGGSNGRDEDDNGGGDGIDIPDPEDPPPQDAGDYLKGIDAEFMAAAAEFDVPPEILKAVGYTESQWQMVEGQEEFEGYAPAFGTMALRGANVSDAASLLGVDEDTVRVHRPTNIRAAAALLDQKAKAEKIDRADLGAWAPSIATLSGISEHNAAISYIHNDVYGLIKNGLVVMDNDGNVISSIEPEPDVTPNYDPPGGPTLATNPDYKGAIFRASPNFSTRPASASGKVKMVIIHSCEGAYSGCWGWLVQKKAGVSAHYVVKEDGSEISQLVQEAKKAWHIAATYKASLNGGKEASLEGTSGNNFTVGIEHAGFAKQNAWNPNLIDQSAKLVCDITKRNAIPRDKYHIVGHGQLQPYNRIDPGPNWPWATFMQKIDAAC…	GH75(617-765)	N	GH23	2
0424	0424_EsbW_18-Q3-R4-48_MAXAC.154_03992_hypothetical_protein	MKQYLSVLHFIFCLNTIFAQQTQILTEIDSFGNNPGNLKFFVHSKTSSTKLPLVVVLHGCGENAKAVSELTGWNKLADINEFIVIYPQQKLVNNPNLCFNWFANRDNEKGKGECESIFEMITFALKKYPIDTSKIFITGLSAGAAMSVVMTATHPELFKCGAILQVVLIKLQSMQ	CE1(46-163)	CE1	N	2
0425	0425_EsbW_18-Q3-R4-48_MAXAC.167_sub_02515_hypothetical_protein	MRWFRFGTLTVVTAMIVALAGVMPAEASKKTDDFIASLVKAAQKNEKKTGIPASVAIGMAALETGWGGSKMAGEYTVTTVDDEGNETKKVYQVNTLFNIKCTAKESPYQTGCVPVRTAEYRKDGSKYYIVDEFRTYASWGDSLLDYGRLLTSLSRYASAFDYTDYPDQFVIQVHRGGYATDPSYATTVIGIMKKYDLYRYNVSGAGPGTPDDAPPPLAPAPKPTPTPTPTPKPTPEPTPKPPAKPKPPAKKPAAKYPTLKKGSRGASVVTLQALLNSRNKAGLARDGIFGAKTEKAVKAFQKKSKLSASGKLNDATWGKLLPLLKPGQKGASVRAAQVELRAAGGKVSLTSKMDAKTVKAVKAYQKKNKIPTTGNVGPLTWASLLKK	GH73(39-197)	GH73	N	2
0429	0429_EsbW_18-Q3-R4-48_MAXAC.252_00944_Beta-mannanase/endoglucanase_A	MPNLSLPALASFLCLSACVATVGPGGDGGGTSGTGGQGGTAGAGGQGGSAGGSSSTGGGTGTAGGSSSVNLDAPLTPGNPGTADVQLTVRSNVGRHSISALVYGTNQPGTNTGYTLRRMGGNRLTAFNWENSASNAGVDYMFQNDNRLSSSNTPGAAVTSVLDEARTAHAAALLTVPIVDYVAADKNGGGDVRNSGANYLMTRFKQNRAQKGAALSTTPDATDAFVNQDEFVAWVKANHGEVQTLFSLDNEPDLWTSTHPEVHPNGLTYVELVTRSLAYARAIKSVWPEAPVTGFVSYGWAGYVNLQNASDASGKGEFIDYFLDQVKAAEVADGHPLIEYLDLHWYPEAKGGGTRIIGNDTSTAGVAARVQAPRSLWDPTYSETSWVRDFVGGPIRLLP…	GH44(83-572)	GH44	GH44	3
0430	0430_EsbW_18-Q3-R4-48_MAXAC.253_01129_hypothetical_protein	MKNLILLAFIFIGITVRSQNSGPDLVGYWHNWNDANAPYLQLPQIDSRYTVIEIAFATPAPGTHASMQFSPSGTTQTTFITDLQILQSQGKKVLISIGGATDPVSLLDTNDRNTFVSTMLDILNTYNFDGIDIDLEGSSLSTSGGTISNPTDPQIVLLIEAIRAIMLDYQIHHGKRLMLTMAPETAFVQGGMSAFGGIWGAYLPVIEALKDSIEILQVQLYNSGSMFGLDGNIYTQGTADFIVAMTEAVIRGFNTSGGTFSGIPSNHIAIGLPACPSAAGGGYVSPAVVQSAVNYLRGTGPQAGNYTLLQNGGYPDLRGMMTWSINWDAVSTCASTDEYAINYETIFSVPTGTGTITDASVELGPNPVNILLYLNRENSSLNGEAFHIYNSYGELCISG…	GH18(25-333)	GH18	N	2
0438	0438_Fred_18-Q3-R57-64_BAT3C.164_00567_putative_protein	MKQLSLLLLCCAPALLLAQSVGKVLEGKTVKSAILGKDVRYTIYLPYDYASSERNYPAVYLLHGYNEKTEDDTEWLRRGEINRYTDQGIANGTITPMIIVMPDADVSFYINSYDGKTKYEDFFFKELIPAIEKTYRVKGEKDYRAIAGLSMGGHGTLLYALKHPDMFVAAAPFSAAVFTDEDMTTMPDEFWDAALAPLFGGKLRGKERLTQTWYDNSILKIIETKSKEDLSKVKYWIDCGDDDFLIASNCELNIALNKKGVPHEFRIRQGAHNWTYWRTGITDALQFISDNFREK	CE1(32-289)	CE1	N	2
0438	0438_Fred_18-Q3-R57-64_BAT3C.164_01357_hypothetical_protein	MAFRAPEPKVRIFLIGDSTMADKPLEENPERGWGQLLPTYFTESVEIHNHAKNGRSTKSFRDEGLWEEVEKQLKPGDWVFIQFGHNDSKIEDPKRYAAPQTDYHKNLIRYIQEARAKGAKPLLLTPVMRRSFDENGNFKDTHGEYPDVVREVAAKENVPLIDVHKSTESLIVNHGVEGSKKLSLWFTKGYYEKLPEGKEDNTHFSDYGARQVAALVMDSIRSLKLDLVNYFKPSPFPEKYAYELPNILQPVFKKDTFNIINFGAIADGITKNTEFINKAINECNNSGGGVVIIPKGLWLTGPIVLKSNVNLHLQAGALLQFSDQREDYPLVESTFEGLAAYRNQAPISAKDAENIAITGKGIIDGAGGVWRPVKKSKLTDSQWKKLVASGGVLDAKGDI…	CE12(11-220)+GH28(281-669)	CE4+CE12+GH28	CE12	3
0438	0438_Fred_18-Q3-R57-64_BAT3C.164_01613_Carbohydrate_acetyl_esterase/feruloyl_esterase	MKNLILLIIVVIMSSIVAAQPPRAPQVEPLPEGFKPASTNTFISQYPAVNAKTRQAMFRVVAPEAQKVQLQLSGTHDMKKDEKGVWWITTEPLVVGFHYYAILVDGVAVMDRGSESYFGSNWESAAIEIPEGPEGDYYRFNKNIAHGQIRSIDYWSDINGKERHINVYVPAEYESNPNKRYPVLYLVHGWGEDENGWSIQGHMANIMDGLIAAGQAVPMIVVMPSGDIKTNSDVREASGDVTDIFAKNLVPFIDKTFRTKTDKQNRAMAGLSRGGFQTCITVSKNMDQFGWMGTFSGLFVRGDDGIENAFNGMFKDPTAFNKQMKLFFVSTGTEERSPKELVETLKNKGVNNIVYHESQGTAHEWLTWRRALYDFAPRLFK	CE1(157-378)	CE1	CE1	3
0438	0438_Fred_18-Q3-R57-64_BAT3C.164_02801_Pectinesterase_A	MIASSYIKHLHQIQSPMINTDMMRKWLFLTIIGLQFLSCQSTEAQPYDFVVAQDGSGDFMTVQDAINAVPHLRSNRTIIFIKKGRYKEKLMLPSTKTNITFIGEDVKETILTYDDYASKKNSFGEDIGTSGSSSFFIYGDGFEARNITFENSSGPVGQAVAVRIDGDKVKFENCRFLGYQDTLYPHGNKSRQYYKNCYIEGTVDFIFGLSTAVFESCEIFCKSGGYVTAASTEQDTEYGFIFFNCKITSDAAANSFYLGRPWRNYAKTVFINCFLDKHIKPEGWHNWSKPEAEQTAYYAEYNNNGPGFVPAQRVSWSHQLTEEQAKQYTLENIFKDWKVE	CE8(49-334)	CE8	CE8	3
0438	0438_Fred_18-Q3-R57-64_BAT3C.164_03638_Extracellular_xylan_exo-alpha-(1->2)-glucuronosidase	MKKIGILLILFTLSLNISKLKAEDGYRLWLRYDLISNAQKLQEYRRSIQAWLIEGDSPTLSVAKNELQNGINGLLGQPISNVKTIQKDGIVVAATLGKSALLTQLNLNSRLEKLNLEGFLILNTTINQKKVIVIAGKEDIGVLYGVFHFLKLLQTHQNIEKLNIESSPKVKLRILNHWDNLDRTVERGYAGFSIWDWHKLPDYLDPRYTDYARANASIGINGTVLTNVNANALVLTPAYLEKVAALADLFRPYGIKVYLTARFSAPIEIGGLKTADPLDPQVQTWWKNKINEIYQYVPDFGGFVVKANSEGQPGPQNYQRSHADGANMLADALAPHNGVVMWRAFVYDNNVPDDRAKQAYNEFKPLDGTFRSNVLIQVKNGPIDFQPREPFHPLFGAMP…	GH67(24-696)	GH67	GH67	3
0438	0438_Fred_18-Q3-R57-64_BAT3C.164_04232_hypothetical_protein	MKKAICLTLICIFYLVQIYGQRETPDQWREPRIPTYQLPDSLKSLSFIRVEGNHFVDENGNTIVFKGLSIADPDKIKRDGHWERRHFEVIKSWGANLVRIPVHPAGIRQQGMVNYIKLLDEAVTWCSELGMYVIIDWHSIGNLHMEMFQNRMYDTTKKETYNFWKIIANHYKDIPTVAFYEIFNEPTVFNGTLGNCSWEEWKQIVENIIDIIYAHDKNVIPLVGGFDWAYDLRPIEFQPIERQGIAYVTHPYPGKCQLPREPNWEATFGFLANRYPIIATELGYMLEGHEEHLIEDGTYRDAIVNYLEQKGISWCAWVFDPNWSPQMIENWNYDPTHQGAFFRDVMQGKYQYKK	GH5_26(55-329)	GH5	GH5_26	3
0438	0438_Fred_18-Q3-R57-64_BAT3C.164_05255_Glucan_endo-1,3-beta-glucosidase_A1	MMRFIIIIIILSGFISCDVASQPQESQPSPFTLDNYNLVWDENFNNNALDLKSWEYQLGDGCPDLCGWGNNEGQWYTDDIKNVSVKDGFLHIKALKESKNNKEYTSARLRTKGKRDFKFGRIDIRAKLPKGQGVWPAIWLLPTDEVFGGWPKSGEIDLVELVGHEPNVLWGTVHYGPAWPNNKLDNNRYYLPKGDFSDDFHVFSLLWQENEMIWLLDNQQIYQRIIPNMLQPENYPFNERFHLILNVAVGGNWPGYPDTTTVFPQEMVVDYVKVYQKK	GH16(42-275)	GH16	N	2
0439	0439_Fred_18-Q3-R57-64_BAT3C.169_02437_hypothetical_protein	MAVQAKDFKGAEFRTKQAFLYGRFEVNMKSAARRWSVINFFTYHEFTTGIQDWNEIDIEILGRYDYDIQFNPITPGQVNHTSHFPAPFSPHTDYHTYAFEWTPTYVAWFVDGVEVHRQTGSHIEALNKAQKLMMNNWTPTYANWAGTLNVDALPAFAYYDWVKYYNYNPGGGNYGTNNNFSLSWSDEFEFWNTARWEKGTHTFNGNNCDFVTTNAVFRDSKLILCLTDAVNLGYTDVKAPVVLSARVHDNKVIAYFTEELDSVTGQNVANFNIVGATVQSVTLRSDPRSVELTVSDWDFTTTKNLLVMNVKDRFNNTSAPKAVTIILQRNWTYPIKLNCGGPQVDIGWMADTEWNLAGLYGFLDGQTAAYSSNLQINGTDEDEVYRNEKYGMANYRVRV…	GH16(9-165)+CBM57(336-478)	N	CBM57	2
0440	0440_Fred_18-Q3-R57-64_BAT3C.208_03029_hypothetical_protein	MLLYIRRMISTLRCFVAVQLSACTVALHAQGPDLIGYWHNWNDANAPYFHLDQVDPRYTIINLAFAEPIVGTTYAMEFVPSQDVPADFIARVDTLRAHGKKVLASIGGANATVQLNSEQEKQTFIYLMHTLLQTWHLDGVDIDLEGASVATTGGTIAAPVDSNIIRFIGAMQEVMVDYRQATGNKMFLTMAPETAYVQGGQSAFGGIWGAYLPIIDALRDSLDILHVQLYNSGSMYGIDGNIYSQGTADFIVSQTEAVIQGFNTSGGYFVGLPPEKVAVGLPACNAAAGGGYVDTATVRAAMEYLLGQGPQPGAYTLQQPGGYPTLRGMMTWSINWDAVSACGGTYGYADTYERVFDDFSTGVPVVEEEERILLMNPVADVLRFNEPTTGQLRIHDSSG…	GH18(34-340)	GH18	N	2
0441	0441_Fred_18-Q3-R57-64_BAT3C.229_04730_hypothetical_protein	MMLPALLFTASTTLVASTPTEPVQAPATQLTFTGQYAPPDEPFSLWSRSPAVTFTEAYPVGNGRIGGTMYAGVPVERLILNESSLWSGSRQDADRAGAAAKLPEIQKLLREGKNAEAEALVNQTFTCAGAGSNHGAGKDVPFGCYQVLGEMELTFLEPDGTPMKGEIKNYRRALDVKQGAAFVRYEHDRATITRRVYANIAKQVLVYRIAAGGKSHAISFDARLKRSERATCTSQGNDGLLLSGSVSNGKGGEGVTFSARLKGEQQGGTITCKDGVLSVRGANDVTIVIAMGTSYDGTITGQWAGPGHAAATLQQCETAIATGYNELWKEQILQQWKPVFDRTTVDLGGKEKAKLPTMERLKAVANGESDPQLAALYFDYGRYLMISGTRANSMPLNLQ…	GH95(41-802)	GH95	GH95	3
0442	0442_Fred_18-Q3-R57-64_BAT3C.243_00855_Alpha-amylase	MTSRPVRRAALFGALLLSACTSDPSTGGGTNVVPTRPSLDPTYRASGRTAAGDVFVHLFEWTWPDIAAECETVLGPAGYKAVQVSPPQEHSLVPSRDWSQRYQPVSYSLARSRSGTQAQFVDMVTRCANVGVGIYVDAVINHMTNFPSPGVGSNGTAYTKYSYPGLWTAADFHAPCAVNNFSSAANVQDCELFTLPDLDTGSPAVRQKLADYLIALARLGVAGFRVDAAKHIQQVELDDIFDRVNTTLTAESRPLPYVFLEVSGGSGEAVGEADYYGIGYGTGGATDITEFTVTGLADKFRKVGGQKLAELDPNGPAGAQFSEGAWGLMPSDKAVIFLQNHDTQHNCGISPDDGDIYRLAHVFMLAQPYGYPSVMSSYSFTCPSGNSTGPRSDPDGWTL…	GH13_32(78-367)	GH13	GH13_32	3
0442	0442_Fred_18-Q3-R57-64_BAT3C.243_01618_Alpha-amylase	MRIPFLLVALSLAACGGGSDGGTGPGPVNPGPVTRPTLPQTYTATGHAAAGDVSVQLFEWAWADIARECELHLGPMGYRAALVSPPQEHIGGGAWWTRYQPVSYSLAQNRSGTRAQFIDMVARCRTAGVDIYVDAVINHMTAGNGTGTNGTVYTKYNYPGLYDAGDFHLPCGISDWTNAAQVQDCELVGLSDLSTGSAKVQNAIVAYLADLVDIGVRGFRIDAAKHIQPVQLDSIVTKLNRAVIASGDPVPYFFLEVIDMGDAGVKATDYYGLGFHGGSGSDLSEFKYRGIRDKFMNSGGQQVADLMTFSEVNWSLMPSNKALVFLENHDTQRSGGVTWDSWQRQRLAYVFMLAEPYGYPMVMSSYAFDQASGASRDAGPPAGNGTAAGQSCSADIPNT…	GH13_32(77-355)	GH13	GH13_32	3
0444	0444_Fred_18-Q3-R57-64_BAT3C.3_00615_hypothetical_protein	MMLYRLKRSLFKCIFFISLCYVRLFGGKVDTIAIPSATMNKSFNALVFLPSNYEQNSKSYPVLYLLHGHSSDPSSWFFVIPKIREWADQYQMILVCPDGDYDSWYLDGPNKADRKFETYMALEVPKFIDQCYRSLKDRASRGISGISMGGHGAIYLALKHPGQFSCIGSSSGGLDLIPFYREWNLYQLLGDPIKNKTRWEQSSCLSLLNQQAFKNQKLYIDCGTEDFFLEVNRKFHKKLEELKIPHRYVESKGDHSIPYWKAAYEKQIAFFSKNLVASTAK	CE1(36-270)	CE0	N	2
0444	0444_Fred_18-Q3-R57-64_BAT3C.3_01194_hypothetical_protein	MFVFLFLNMKQYILILFLIFSINASFSANIYNIKSYGAIGDGLKINTEAIQKAIDQAHAAGGGVVLIPKGKFVSGSIVLKNGVELHLEKQAYLLGSIEIADYIKLNRWKALIMADGASNIAISGKGTIDGRGAELALHIDSLFYAGVIDSFNYYLAEKRPWAELRPQIIEFNRCSNIKVTNVTIKNSACWVQTYEKCKNIVIDRIRVDSDTYWNNDGIDIVDCQNVQITNCYINASDDGICIKSEDFSLSQICDSIYIADCTIRSSSCAVKFGTSLVSGARNVVIKNIKVYDTYRSAIAIECTQGGFIENVLVENIVAKNTGNAIFIRIGKVRGAPQAGPLRNVTIKNMHVSVPFDKPDKNYIIRGPDLASFHNIFPSSITGNPGVYVENVHLENITIN…	GH28(58-404)	GH28	GH28	3
0445	0445_Fred_18-Q3-R57-64_BAT3C.305_02374_hypothetical_protein	MKNLFFLISIFFCISAYAGTVDTAITFSAGMQKQIKCVVIKPDNYKTQQSKFPVVYLLHGYSGSYNNWIKRVPELKAYADAYQMIIVCPDGGYSSWYFDSPIDTAFKYETYISQELVAFIDKKYKTLADKEHRAITGLSMGGHGGLFLGLRHADIFGAAGSISGGLDLYESRSKYDIIKRIGDTITHAQRWKEWSIINLIEKYSNTNSKLIIDCGINDFFIASNRLVHKKMNELKIKHDYTERPGEHNWDYWKNSIPYQLLFFKRFFDNNCREVKGAE	CE1(28-259)	CE0+CE1	N	2
0446	0446_Fred_18-Q3-R57-64_BAT3C.308_01231_hypothetical_protein	MAAAAQTPDPMPRIRVQGNCFVSENGDTLVFRGLNSSDPDNLDRQGHWNKAYFETIKKWGANIVRFPVHPAAWRRRGQDNYLQLLDQGVLWAKEQGLYVIIDWHSIGNLRSELFQAPGYETTQKETFEFWRTMAKHYKDEPAVAFFELFNEPTVLRGELGLCTWAQWKAIMEETITIIRAHDCRAIPLVAGFDWAYDLTPVATEPIQAEGIAYVSHPYPQKRNPPWAGQWTADWGFVAEKYPVILTEIGFCGADDPGAHVPVISDESYGDAITTYTAEKGISWVAWVFDPKWAPRLFTDWDFTPSRQGVYFRRVLGEGRH	GH5_26(21-299)	GH5	GH5_26	3
0446	0446_Fred_18-Q3-R57-64_BAT3C.308_02263_hypothetical_protein	MKQILALLLFIPITAATQTLSYHLKIDQFGYLPDALKVAVIADPQAGFNSAESYTPGNSLQIRRVSDNSVVFSAAPTAWKNGATDAISGDKAWWFDFSGVNTPGEYYVFNPGNNTRSESFRIAPDIYNELLKTALRTFYYQRCGTDKSTPYAEAKWSDPLSCHVAASQDKQCRLVSNPVLATERDLSGGWHDAGDFNKYVNFALNPVLDLAGSYLEQPEVFGDNYGIPESGNGVPDLLDELKWELDWLLRMQQSNGSVLCVVGGGNASPPSADGAVRRYGPATTSATYSAAAMFAIGSRAFRQSGNNPYADALQTAAADAWEWAKSNPGITYYNSGSLAAGEQETDAYGLFISRLCAAIYLYDITGDSEFKTWTENNVSQHHLMQWGWASMYETSSIDA…	GH9(127-618)	GH9	GH9	3
0446	0446_Fred_18-Q3-R57-64_BAT3C.308_03338_hypothetical_protein	MKTFCLLFSILITVSALHAGKVDSLEIYSPAMRKNIRCLIIIPDDYSIMGKPYPVLYLLHGWSGHFAGWLSGAPQLRRHADTYQMLIVCPDGGYDSWYLDSPVDSTVRHETHVAREVVSYVDYYYHTRKEPGGRAISGLSMGGHGALYLAFRHPDVFGAAGSMAGGLDLRLWEKNNWDLEGVLGHPDEHWNNWEEHSTVNLIPLLKGKELFLIIDCGANDFFLPANRDMHARLTEAEIPHEYTERPGEHNGDYWNSAVDFQVLYFDKFFNRP	CE1(29-259)	CE0+CE1	N	2
0448	0448_Fred_18-Q3-R57-64_BAT3C.339_03455_Alpha-amylase	MVRRCKAAGVDIYVDTVFNHMAGMAGGTGIGGTQFSQYQYPGLYSDSDFHHCGLNGNDDIVNFSDRFEVQNCELVNLADLKTGSLSVQKKISSYMNSMLQMGVAGFRIDAAKHIPSADIKAIISRLSGSPYIFQELVLGYSENIQYSEYNVNGDVSDYVYPFLLGQAFQSQSLNSLSRIGIGPIASSDAIVFLTNHDLERSASGETLSFHRDEQLYQLAQVFMLTWPYGYPQVYSGYHFSSFDQGPPVDSQKHTRPILNTAGQCDSAWTCEHRKPYVLNLVRFRNKTDSSFSVSHYWSNGSNRIAFARGDLGFVVINSSPTAMTETLSHGLPRGHYCNLLDSSYDPIRNRCASPIAVGRGGRTTFSVPALSALVLLRTP	GH13_32(1-227)	GH13	GH13_32	3
0449	0449_Fred_18-Q3-R57-64_BAT3C.352_00295_hypothetical_protein	MLRPASLLLILMNLCAFAQPGTITVDGLERTYTLRLPSSYNGSTPMPLVIAMHGGFGSGTQLENQSQLTPKGESEGFILVYPDGYPSPINIRTWNAGGCCGYAMNQNINDVGYISALLDQIIATHNIDTLRIYATGMSNGGFMSYRLACELSDRIAAIAPVSASMTIESCQPVRPVPVISFHSFLDTSVPWQGGIGDGISNHYNSPQDSVLNAFAVHANCTVLNDTVQHDAAMTVIRWHDCDCGAEVIAITRRMAAIAGTAARAPVSAIRLRRPLAPTTSCGTSSFSTAWIARAPVSATKAMNARSPCIRSHQMV	CE1(29-201)	CE1	N	2
0449	0449_Fred_18-Q3-R57-64_BAT3C.352_03086_hypothetical_protein	MAIMAFIASLAANAQGPDLVGYWHNWNDGSAPYLELSQVDPRYTVVCVSFALPAQGTSHNMEFAPQETAPATFIANVAALQAQGKKVLISIGGATGTIHLDSDAERDQFVSSVLGIIDTYGFDGFDIDLEGASVAITGGTIAAPTDARIIRFIDAVHAIADQFESTHGTPMMLTAAPETAYVQGGMSAYGGIWGAYLPILDALRDRLDILQVQLYNSGSMYGIDGDIYTQATADFIVSQTEALLQGFTTSGGFFAPWPPEKVAIGLPACPSAAGGGYVTPLVLEQAVDYLRGTGPQPGSYQRVATYPTLRGLMTWSINWDAVGSCAAADEFAQAFEDIFEVSTSVEEPIAEKPAIWPVPAIAGDVLRIDGLPAGSILSFVDAGGRCVAESTMRDDGTLL…	GH18(19-325)	GH18	N	2
0450	0450_Fred_18-Q3-R57-64_BAT3C.394_01260_hypothetical_protein	MSKQLSLFLTLIVFSFQIQAQIPNPALVGYWHNWNDVSAPYIPIDQVDDRYNVIEVSFAIPQFGTDYRMEFIPDQVTPPNFISQMQTLQSQGKKVLISIGGATAPVSLNNVVERDSFINSMTRILNNYGFDGMDIDLEGSSLALTGGTINAPIDLPVIHLVEAVKQIMDNYRINFNRKMLLTMAPETAFVQGGMSAFGSIWGAYLPVIHALRDSMDLLQVQLYNSGSMYGIDGGIYTQGTADFIVAMTEAVIQGFTTGGGTFAGLPASKVAVGLPACTMAAGGGFTDTATVSSAMRYLLGQGPAPGSYTLTNTAGYPGLGGMMTWSMNWDAIATCGGIYEYAENFEHIFGSTTTSIQENAFMQSPQLYPNPSTGDVFIVIPENVKTGSRFLMMDTQGRT…	GH18(27-335)	GH18	N	2
0451	0451_Fred_18-Q3-R57-64_BAT3C.401_01206_hypothetical_protein	MCMRPFTFLSAFCLFVNLHAQGPDLVGYWHNWNDANAPYLELSQVDPRYTVIEVSFAVPAVGSTYDMVFSPAETAPATFIADVAALQAQGKKVLISIGGANATVHLDSDPERDQFVSSLLGILDTYGFNGIDIDLEGASVAISGGTIANPTDARVIRLIDAVNSIADQYEATHGVPMMLTMAPETAYVQGGMSAYGGIWGAYLPIIDALRNRLDILQVQLYNSGSMYGIDGGIYTQGTTDFIVSQTEALLQGFQTNGGFFAPLPPEKVAIGLPACPLAAGGGYVSPAVLEQAVDYLRSTGPQPGNYQRMATYPTLRGLMTWSINWDAVGSCAAADEYAQAFEDIFGIPTAVQEAPHDGVTVWPVPVDAGVLQIAGLQGGEDLTLLDALGRVVASVRASS…	GH18(25-332)	GH18	N	2
0454	0454_Fred_18-Q3-R57-64_BAT3C.445_01989_hypothetical_protein	MNKKIRAFTFLALASLLLAIFLVPLSLAAATPDVVIDDFEDGDASDWIFFGGNNAGGGGGALSDRPQEGSFYFSTGWGGEGTASNFYGGTFKNFDNLAQVTLPADPVLNIWVLNQSNATVDEYRLEITIREDLDGNGWTNGAEDSFRFDTTFTSAAFDDQWTLISAPVSSFADQFTGGDGTFNGALDEIVIVVAGVQGAVGSTVEVDFDQISFSSGTPSTIIDDFEDGDTSDWIFFGGNNAGGGGGALSDRPQEGSFYFSTGWGGEGTASNFYGGTFKNFDNLAQVTLPADPVFNIWVLNQSNATVDEYRLEITIREDLDGNGWINGAEDSFRFDTTFTSAAFDDQWTLISAPVSSFVNQFTGGDGTFNGALDEIVIVVAGVQGAVGSTVEVDFDQISF…	CBM11(452-594)+GH16(983-1224)	CBM11	CBM11	3
0457	0457_Fred_18-Q3-R57-64_BAT3C.517_03337_hypothetical_protein	MKKLLTLLFAVVILPVVALSQSPALVGYWHNWDITAAPYIMLDSVDSRYNIIDIAFAVPQAGTDYQMEFIPEQVTPAAFATQVQNLQNQGRKVIISMGGATAPVSLDNAVERDSFVASMTSIINFYGFDGIDIDFEGSSISVSGGTIANPIDAKIINLIDAVKQIMSNYYATHGKKMILTMAPETAFVQGGMSAFGSIWGAYLPVIDALRDSLEILHVQLYNSGTMFGIDGNIYTQGTADFIVAMTEAVIQGFNTSGGLFAGIPANKVAVGLPACTNAAGGGYTDTATVKSALDYLLGKGPKPGTYTLVQSGGYPTLRGMMTWSINWDAVNNCSTSSYQYAENFQKIFGTSTSLADVNQQRFSVFPNPASDKIYISTKSEGSKRFFIYDMLGKMIMSDN…	GH18(25-339)	GH18	N	2
0458	0458_Fred_18-Q3-R57-64_BAT3C.529_sub_00151_hypothetical_protein	MGLPPTLKRQVGNPIRIMTMDCGRSLMFINKGKYRMKPRKSITLLLVVFVSLLLTYAFFTNLVAAKTLAEPEAAPQAPTAVFPVIADFEGGVPAGWFVYGDWGNITIDTTIPTISDTDSLALPGQVGLNDVLSMTTSVPTWAGFGAAISPLLQDWSNYDAVSFWFYGENSGTTHEFEIQTVPNDDRRATFIDNFVGWRQIILPFSTFGAGGAYNVTQVDNWVFVLDGTIGSFKMDDLQLVNLQPFADFEGGVPAGWFVYGDWGNITIDTTIPTISDTDSLALPGQVGFNDVLSMTTSVPTWAGFGAALSPAHDWSDMQGVSFWFYGANSGTTHEFEIQTVPGDDRRATFVDNFVGWRHIVLPFATFGTTPYDVSQVDNWVFVLDGTIGSFKMDNVGVYG…	GH16(1157-1404)	GH16+CBM11	CBM11	3
0458	0458_Fred_18-Q3-R57-64_BAT3C.529_sub_00199_Glycogen_debranching_enzyme	MNRKVKASWRLLMSSLLVLLLFGGMFWLLRPPAQAAEGNGAALPAVGGTAVSSPRSVTPTNATAAINWCTAGDFNSWNNSSTPLVDDATAGDLIAGDGVYSLDLVIPTAGRYEFKAVECGNWGNAFPGDNAWLTTTQDAHTVKLTFDTNNYSADTGLVMKPSQNIVNVWFDVPPASFTVVGPWQQWNNTAVTTTMTAVGHGIYRLAYEFAEAGAYEAKISETGNWANQIGADGRNKSAPTIAFTTTGVNQTVIFLLDTVTGRMSITPNGSGAGNWCAAGDFNTWNNASDPLYDDGTNGDLLGGDGVYSLDVVLAAAGRTEFKAVECNNWSVAYPSDNAWMIASAGGQTVKLTFDTNDHGADAGLPFVPAQHIVNAWDDMSPSLTVVGPWQSWNNSDAAT…	GH13_13(550-909)+CBM41(1173-1280)+CBM41(1288-1386)+CBM41(1392-1492)+GH13_13(1813-2208)	GH13+CBM41	CBM41	3
0458	0458_Fred_18-Q3-R57-64_BAT3C.529_sub_02525_hypothetical_protein	MKLSLKMPAHSSSLLFPLALIIFLLPLILSITQSAFTSTPLHTSGACDITGNTLYLIDGASVGVNADLAFVGGTLADKDTMPQASNGAHLVYQITGVSGTYANQPTQFALFVDAGTAVGNGIHAEIRYDFDGNGSADRVETYNYFATNPIVDWETYTHTNSGGIQTAVGSYSNLTNGVIQIQLWNAIGGAPSDVRTSATSSEGQQSRLVLPFSNISTGSCDTPTPTSSPTITPTPSPTVYQTPTITPIPSATPLPTAIPTPASVSCLGVPDTAVALPGVGCYTTLLPAGETSVTYWPAVDNPGYSPATPKITSSYNGPLQTNDWWSSLIWDWNQGAASAPPREPYSQIMHPHPFSMQARPDGLRMSYTRELQAGTNTAPTGAITGYANYLLPGPGAEHL…	GH81(306-956)	GH81	GH81	3
0459	0459_Fred_18-Q3-R57-64_BAT3C.6_00649_Alpha-amylase	MTPAPRPFRTGLLALALVACGDGPTDAHGNPNPPPPRPTVPATWRASGHMAAGDVMVHLFDWRWADIATECENVLGPSGFRAVQVSPPQEHSIVPTHDWSERYQPVSYSLARSRSGTEADFTDMVARCHAVGVDIIVDAVINHMTNFPSPGTGSNGTAYSKYDYPGLYTQADFHPPCTVGNYQSAANVQDCELFSLPDLATDRPGVRRAIADYLLALARMGVAGYRVDAAKHIQQADLDAILDTVNVTLQGEGRPLPYVYLEVSGASGEAIGEGDYFGIGYSSGGAADITEFTFLGTGNKFLGTNGEHVSQLNPAGPAGSQFSELAWGIMPTGKALVFLQNHDTQHGCGLDYRDGDVFRLANVWMLAEPYGYPLVLSSFAFSCPGGNSMGPPSDADGWT…	GH13_32(79-368)	GH13	GH13_32	3
0462	0462_Fred_18-Q3-R57-64_BAT3C.662_01777_hypothetical_protein	MKQLFQTAAWLVLTALCGSLAPLAAQSTNQFNYAEALQKSIYFYEAQRSGPLPADNRVAWRAGSALTDGADNSVDLTGGWYDAGDHVKFGFPMASSATLLAWGALDYRAGYIDSKQMPHLLANLRWVSDYFLKASATPNQLWGQVGDGNADHAFWGAAEIMPMPRPSFKISEECPGSDLAGETAAALAAASLVFRAQGDTAYATKLLERAESLFTFANTYRGKYSDCIQNARAFYQSHNGYIDELAWSAAWLYRATGRADYLVKANAFYEQLPLEAGTQFKSYAWTHNWDDKSYGTYVLLTQITGRQDYRADLERWLDFWTTGFQGRRVRYTPGGLAWLDQWGSLRYSANTSFLAMIYSDWLRAQNLDADRATRYRAFAERQVNYMLGENPRGASYVVG…	GH9(32-470)	GH9	CBM3	3
0462	0462_Fred_18-Q3-R57-64_BAT3C.662_01778_hypothetical_protein	MAPQPAERRERGLSAELHNETTGHWQLGEDTEQSYAVSLIRARYPSRTLREILPRLLRHSHADVCLMALTHSENSTQRWRLRGRWLAGAMTLLLASNAAAAGWRTRGSQIVDSNGKVVRIAGVNWFGLETGNYAPHGLWARGYKEMMDQMKSLGYNTIRLPYSNQLFNAGSVPNGIDFGKNADLAGLTGLQIMDKVVAYAGQLGLKVILDRHRPDAGGQSELWYTGAYPESRWIADWKMLAARYAGNDTVVGADLHNEPHGPACWGCGNAAVDWRLAAQRAGDAILSVNPEWLIIVEGVESHNGSYYWWGGNLMGAGTAPVQLSLPDRVVYSAHDYPASVYPQSYFSSSNYPNNLADIWDRHWGYLKKNNIAPVLLGEFGTKLQTASDQQWFNTMVNYL…	GH5_1(112-422)+CBM2(477-576)+CBM2(598-698)	GH5+CBM2	CBM2	3
0462	0462_Fred_18-Q3-R57-64_BAT3C.662_03038_hypothetical_protein	MRTARLLPLLLLPCLLSAQRKLVWSDEFNGSGLPDSSKWTYEQGRVRNREAQFYTAARVENARLENGHLVIESRKEPWQGADYTSASLTTEGKREFLYGRIEVRAKLPKGRGTWPAIWMLGANMPKVGWPACGEIDILEHVGFDPDVVHANVHTGAYNHAQGTGKGSNTRVAGVMDGFHVYALDWTPARLEFSVDGRVFFTYHNDGAGDRSWPFDKPQYLILNTAIGGAWGGRKGIDDTVFPARYEIDYVRVYEPEMVTVSETAGIPRVNEPVRVTADGRERVLYVTLGARESKTMPLYQPLRVEPVNVTPTSEVGFLAENSVLRANLDMRLTASGPEDSGTLRALTYKPAGVTLLRTQNRMHWAPSFQREGARGYTSIATWSPVQEHARRMVDGAVFT…	GH16(24-253)	GH16	N	2
0465	0465_Fred_18-Q3-R57-64_BAT3C.705_00630_hypothetical_protein	MLILRYLQISLLATLTAAVAAAMPAKADLTVAADGSGDVKTVQAAVDRVPENNKRRFVIDIKPGTYTEQVRVPANKPYVSFIGSVAEKTIITFSLSNKAAGSTSASYSVYIGGHDFYAENISFENSFGIGSQAVAVLVEADRTVFNKCRFLGWQDTLYAKNGRQYYVDSYIEGHVDYIFGQAAAVFENCHIHSKGDGYITAPMRFAADEPAGFVFHKCRLTSNNTKNGIYLGRPWRDYGRTVFLNTQIDADIRPEGWHHWEPQREKTAYFAEYGSTGKGSNAEARVAWARKLTDADVKVFSGEYFLSGRDGWDPYKAENFAWQEKTQPDWKLVTWNEVLKQKPFWYQTDEAARIGDQLLLYQKSNGGFEKNIDMALMLTRTEREALAASKSDIRETTID…	CE8(29-307)+PL10_1(362-657)	CE8+PL10	PL10_1	3
0465	0465_Fred_18-Q3-R57-64_BAT3C.705_02167_hypothetical_protein	MLACAAIGQSAAKTGFSEEKLKSKMMAREMPYRVILPTGYADPKQTSLRFPVVLLLHGLTGHYSNWIDKTGLVAYAAKHDFIIVTPEGDNGWYSDSVTAANDKYESYIVKELIPEIDAKYRTLAERDHRMVAGLSMGGYGALKFGLKYPEMFSFVGSFSGALGAPSFTEKTAGNIGKGIDVIMGAEDGDSRKSNDIFRMIRELTPDRLKALPYIYQSCGTEDFLIQNNREYLALLNEKKVPHEYREHPGGHTWPFWDEQVREFLAVAERRARRQAISDTR	CE1(23-266)	CE1	N	2
0466	0466_Fred_18-Q3-R57-64_BAT3C.720_01706_hypothetical_protein	MAIRKRKPLLGRSFQRALTAVTRQAIRAGSQAMTQGLRAAPKLRANTPARRNPVKKTDCSTGLTIGTAGARRYRIYQPPGLRRNERLPLLVMLHGCGQDAEALAASSRMNLVAARERFFVLYPEQDRLSNAAGCWNWYDTRSGRAQAEAGSIDAAIRQVCRLQPVDPERIALAGLSAGAGMAALLALRHPDRFRAIAMHSGIAPGVAHSSATALMAMCGQRAAPIPPARLASEVRLPGLLVIQGSRDPVVAPSNGAEAVRLWAARGGAKAGTRRIVQRGARYAAVITDYRSCSRLVATLCEIEGLGHAWSGGAAGHAYSDPQGPDASRMIWAFMAKQFARSAD	CE1(70-248)	CE1	N	2
0466	0466_Fred_18-Q3-R57-64_BAT3C.720_01999_Alpha-amylase	MTIRKPALPAQRSLLAVAGVMVLAGAAQAATFNPPDTSVQMFAWGWNDIATECTEWLGPQGYGAVQISPPGASRNAKNWWGVYQPVNYRNLTSRMGTPSQLQDMINTCHAAGVRVYADIVVNQMAAGAGTATDGSTWDAGTLSYPHFSANDFHADCPIHPEDYNSLTGRGRVINCRLEGMPDLASESSYVQGQVADYMRGLLNLGVDGFRIDAAKHMPATALLSILSAVRSTNPLTRAGEPIWVTQEIIPDGGVNRAEYFPVGTVNEFQFALAMRDVFRGSNGLSLSSIPSIMGSWGSWGGSWGFVPPHLATIFVNNWDTERNGSSLNTSNYSGATNDTQGSKRYDLANIFMLAQAYGEAQLHSGFRFRNKDDDRPTVGPYSGGVAQINVNWDFVHRWS…	GH13_32(61-355)+CBM20(519-596)	GH13	CBM20	3
0466	0466_Fred_18-Q3-R57-64_BAT3C.720_02944_hypothetical_protein	MLNGLARYEFSERLADILGESRRDLRFRVTLMVTGGLVAPGPRGRGSPAATPRYAAHLLIGAMAAPQQSQTVEAIQCYSALRPMAVNPAGHTPRVLFGPALASPDAAQGPPSSIRLAGLTFGEALAGLLELACTEETRAIVASELFGVWINRGCPVASLQFSSYWQGRRAVISHTYGLGPDAAPPAWLDPQRGGMVDAGLVHSVFLPVRKLLEIGLLTTLSDDRSTPMLNKLGHKVAAIAKMAKLAAKTPHGSRWEKLLSALTAVQAWSEQVDSQENRLLEVSGFGSNPGELRMYSYVPERLPANAPLVVVLHGCTQSAASYNKGSGWSTLADRYGFALLLPQQQWNNNPLCCFNWFKPEDNERARGEPLSIRQMVARMLSDHRLDGRRVYVTGTSSGG…	CE1(291-501)	CE1	CE1	3
0470	0470_Fred_18-Q3-R57-64_BATAC.232_01083_hypothetical_protein	MVEYNILDFGAVAEEENDNSLAFQAAINRCAENGGGYVIVPSNMKFMTGPFSLKSNVTLYVETNAVILANPDETVYTKSAFRENLGEGTIWIGGENETNICIEGNGTIDGNGIAFMGPEEKAAYILKEFNVIDPRPHLLTLVNIENLLIRDVTFKNSAYWCLHIVGCDNVKIESVTILNNLKIRNGDGIDLDHSRNVRISNCYIESADDCICFKTRREYDELGPTENVVVSNCIMTSTSCSIKLGSENMDAIRNVIVSNCIIKNSNRGIGIQNRDEGIVENIIFDNIIVEGRLFDDVWWGKAEPIYITAYKRKSENNKDSNWRFAKGQTEGKVGEVRNIKFSNIFCKSENGVFIGGEENKISGISLYNVSLEIEKSTKYKGNVYDLRPSDTIGLMETNI…	GH28(26-377)	GH28	GH28	3
0470	0470_Fred_18-Q3-R57-64_BATAC.232_01093_hypothetical_protein	MKNHIESFLNNFNKIHLLFKFSIIYSAFLLFPQDLVLGEVKDYNILDYGAKSNCNTLNHIYIQAAIDDAYKNGGGKVIVPPGIFLTGSFYLKSNVELQIDKGAVLVGSTDISDYKNIDDWKALILAENQSNIKITGDGIIDGQGRSLALKIDSLFYAGKLDSIYYNKNRKRPNEHIRPELIKFYKCDSIEIKNINLKNSSCWVQTYQLCSNLKIDNIKVISDAYWNNDGLDIVDCKNVHVFNCYINSADDGICLKSEDSSALNENIVIENNTIRSSASAVKFGTASSGGFKNITIKNIKVFDTFRSAIALESVDGGILEDVYIKNITAYNTRNAVFIKLGHRNVDGKIGTLKNIVIKDIKVHIPFNVPDLNYEIRGPELSFIHNPFPASITGLPENFIE…	GH28(68-414)	GH28	GH28	3
0470	0470_Fred_18-Q3-R57-64_BATAC.232_01141_hypothetical_protein	MKSKIFIIIVTILISNSKCGAQMNNILSLVKVDGKNFVDENGNPIIFRGVSISDPDKLQKEHMWNKNIFEELKKWNVNIIRIPVHPSSWREQGEEKYLALMDEAIHWATDLGIYIIIDWHSIGNLRTELFQHPMYNTTKTETLRFWKTIAAKYIGNSTVAFYELFNEPTTYNGTLGKISWQQHKELMEEIIGIIYAHDTTKIPLVAGFNWAYELNEIEFEPIAFSNVAYVTHPYPQKEKNLGRKNGKKIGDLRLIVIQ	GH5_26(37-240)	GH5	N	2
0470	0470_Fred_18-Q3-R57-64_BATAC.232_01564_Beta-glucanase	MKFKMMTLLNILLLFSFLNCSDSGNDPKNDNSIPQIDGYKLVWIDEFNGSEIDLSKWEYEVNADGGGNNELQYYTARSQNSSIKNGKLVITAVKEQYTSAGGTRDFTSARLRTKYKGDWKYGRIDVYAKVPTGKGTWPAIWMLSTDWEYGGWPESGEIDIMEHVGYDPNVIHGSVHTKAYNHVIGTQKTKTLKIPNATTEFVKYSIDWSAEKIDFFIDDQKYFSFSNENSGWEKWPFDKRFHLILNLAVGGNWGGVQGIDPDAFPASMEVDYVRVYQKIEN	GH16(43-276)	GH16	N	2
0470	0470_Fred_18-Q3-R57-64_BATAC.232_01567_hypothetical_protein	MKKLLLIIVVLYSFETLLYAKDYRGAEYRTKEAYLYGRFEANYKLQNKDGYLSSFFTYFTGTDSIPWTAQKWNEIDIEILGRYNNNVQFNTITPGQVNHVRSNFVNFDPTDDYHTYGFEWTPEYVAWFIDDQEVYRQTGSHVSTLIYPQKIMMNIWNPTYKDWVGTFKPEILPAFAHYDWVKYYSYTPGIGSGGTDNNFTFQWVDNFDSFDNTRWDKATHTWEGNGCEFITENAVFDDGKLVLCLTDKTNIGYVDKNPPTILSVRALKNSIDLFFTEQLNKQSAENKSSYTITGVTVENAELLNDGQTVRLTVSELDTSKTYNIIALNVKDLAPVPNTMAGKLISFSVANELQFPIKINVGAEDQLGFLADQEWMLNNEYGYTEGNESAFTASISLTEL…	GH16(23-184)+CBM57(357-496)	N	CBM57	2
0470	0470_Fred_18-Q3-R57-64_BATAC.232_03046_Extracellular_exo-alpha-L-arabinofuranosidase	MSKCYLLFTVFVLVAISLTAQQIKNSKRISPNLFGIFFEDINYSADGGLYAELVQNRSFEYSPTEQKSWNPLSFWEYISPGFSYGRISVETTSPIHQNNPHYIVIDVEHVGHEANYIGDSGVGIKNYGYGGMVINADDKYILTFFARQISEEPINFNLSLQSTSGSVKYAETEITVSSKEWKKYSTTFIASENSDSAVLVILATSKCKFAIDVISLFPEKTFHNRENGLRNDLAQVLADMKPKFIRFPGGCLVHGDGLGNMYRWKNTIGPIEQRKEQRNIWGYNQTAGLGYFEYFQFCEDIGAKPLPIVPAGVSCQNSGGTWRIGGTGQKALPNSQMPDYVQEILDLIEWANGPVTSIWGSKRAEAGHAKPFNLEYIGIGNEDKMTPEFIERFKMIYEV…	GH51(193-544)	GH51	GH51	3
0471	0471_Fred_18-Q3-R57-64_BATAC.269_05531_hypothetical_protein	MPSRCRLEGGRFVDRPRTIRPERVRSVGRQRSPCYHGAMPLRSRLSRAAAALVFASLAACGGGSGGGGASSPPLDDLARYVDPMIGTLGSGNVIPGPSLPHGFVKLSPDTNAGTGDIDAYEYANDKIEAFSHTHLEGPGGSFNGYSQLGVMAVVGNPGFTESAYAQRFSHASEVAEPGYYAVTLDDSGVRAELTATARVGVHRYTFPATDRARLLIDVSHNRGFAVGGWVEVVDARTVRGFGLYQANPLVAVFTGSAPGDTGLSPLYFHAVVDTPSRAAGTWSGTRGQPGVLRAEGADIGAFLDFTTGESQAVVLRVGVSAIDVEQARANLEQGAGELPFDAIRASARAAWNTVLNRVAVDGGGDDQRVQLYTALYHTLLQPVDFTEGGRYWSGADGVG…	GH92(298-794)	N	GH92	2
0472	0472_Fred_18-Q3-R57-64_BATAC.274_02188_hypothetical_protein	MQNSVNLKSILSICFILILQIGVPKIIHAQLPTPSLVGYWHNWNDTSAPYIPLTAIDNRYNVIEISFAVPVSPQDMTMTFIPDNITVPAFISQVQALQAAGKKVLLSIGGANAFIDLTTTVNRDAFIASMTNLLVTYGFDGIDIDIEHGNAITITGGTIASPTNISQQHLIAAIQQIMQNYRTAFSKKMLLTMAPETAYVTGGMSAYGGIWGGYLPIINALRDSIDMLHMQLYNSGSMYGIDGGIYTQGNADFIVAMTEAVVQGFQTGGGFFQGLHAHKIAVGLPACGNAAGGGFVNDATVKSAIDYIRGNGPKPGLYTLTNTYPDLAGMMTWSINWDAVNTCETSYNYAINFELIFGTPTALSELNSSENTVKLFPNPSNGNFYIQSKISSAELTITD…	GH18(36-344)	GH18	N	2
0473	0473_Fred_18-Q3-R57-64_BATAC.284_03127_Amylosucrase	MNSLSVAGDLNPQKLLDDLLQGPLQSMGPLEQAIFRIRFDLHLPDVVRPLSALYGARADFSAQLANLLAIAARAYAARSEELRLLDLRRASEPDWFQQPRMVGYVCYVDRFAGDLIGVKAKIPYLKELGITYLHLMPLLKPRPGANDGGYAVMDYRQVNPDYGTMDDLRELATALRREGISLCVDLVCNHTAEEHEWARRAVAGDPIYQQYYYLFPDRIMPDQYEMTLPEVFPDFAPGNFTYIDQCQRWVWTTFNDYQWDLNYTNPAVLAEMLDTILFLANQGVEILRLDAVAFMWKRLKTDCQNQPEAHAILQVFRALTRLAAPGLIFKAEAIVSPDKLLPYLGLGAATHKECEIAYHNVFMVLLWSSLAERRVVLMTHALQNMPDTPVNCAWLTYVR…	GH13_4(112-511)	GH13	GH13_4	3
0474	0474_Fred_18-Q3-R57-64_BATAC.296_02860_hypothetical_protein	MKSLLCMLLVFTGINIHSLAQSFSPDLIGYWHNWNDPNAPSFPLNQIDSRYTIVDVAFAIPTGGTDYKMEFIPDQFSNATFISHIQALQNQGKKVIISIGGASTHVSLDNIAERDTFILTMANILDTFGFDGIDIDLEGSSVSVTGGTISSPIDAKIIHLIDAIKQIMANYYSTHNKKLMLTMAPETAFVQGGMSAYGGIWGAYLPLIQALRDSMDILHVQLYNSGSMYGIDGNIYTQGNSDFIVSQTEAVIQGFNTSGGMFVGLPQEKVAIGLPACNSAAGGGYTDTASVKLAIDYLRGTGPKPGLYTLQQLNGYTQLRGMMTWSINWDAVSTCASAYEFASNYENIFSVTTFTNEVQSTEIPIDIFPNPTASHFSIRTHKDHCAYRVVNILGELIQE…	GH18(27-337)	GH18	N	2
0476	0476_Fred_18-Q3-R57-64_BATAC.299_02592_Beta-glucanase	MPRAALGLTILLAGLAGCLSGPEPLGDLELAWADEFDGAAGTLPSAQNWAFDLGTDWGNAQLEYDTDRPENAALDGQGNLLITARQENYQGQPYTSARLTTRALREQRYGRFEARIKLPVSRGIWPAFWMLGADFPTVGWPASGEIDIMEHFGREPGSIQGALHGPNYSAGNSLYRRYDLPNGARFDSAFHVFAVEWSPDRINWFVDDSLYQSIKRSYPPGRWVFDKPFFLILNLAVGGGPAGAPDGSTTFPQVMTVDYVRVYRYKP	GH16(32-263)	GH16	N	2
0476	0476_Fred_18-Q3-R57-64_BATAC.299_04076_Alpha-amylase	MVAVSPSRTLGFLLAAALLGACGGGGPDKSFGSTPTRPLLPEAWRPSGRAAAGDVLVHLFEWPWPDIATECEQVLGPAGVALVQVSPPQEHSITPSHDWSERYQPVSYSLARSRSGTEAQFVDMVTRCQAAGVGIVVDAVINHMTNFPSPGVGSAGTAYSRKDYPGLWTSADFHPGCGISNYGNAAEVQDCDLFGLPDLNTGLPSVRQRLAQYLIDLAHLGVAGYRIDAAKHIQQVELDSIMGIVNTTLAGEGKPRPYLFLEVSGSPGEALQEHHYYGVGYASGGAADITEFTFTGVASKFMNLNGERISDLNPTGPAGHQFSETAWGIMPSAKALVFLQNHDTQRNCSMGYQSGDRFRLANVWMLAQPYGFPSVLSGYAFNCPGGTAMGPVSDGQGWT…	GH13_32(79-368)	GH13	GH13_32	3
0477	0477_Fred_18-Q3-R57-64_BATAC.308_03338_hypothetical_protein	MATLSSAPGTGRLSVFSPLLLFLSLLPVLGACSRYAADPGPGPGTDGPVASDADGDVADAGGAASDAVDFVDGSARVEFDADAVADADAHADPYEDAYEDAGPFEDADVGDGGGDFGADGSADGSVDGSADAEFDAGFITGDTSTFGEVETDRPNPGSLRSFFFAPSRMPNRPRPLVVALHGCTLSAEDYYEGAGWRDVAEREKFWVLYPGQSRWNNANLCFNWFSVFDSTRGEGEVGSIFEMVEWARDTHPIDGARIIVTGLSAGAFMAVAMAATYPDVFAGAVIHAGGPYRCASNFLEGLTCMAGRNASPSDWLRVLTEDNGFLEPPGFVWPRLLVWHGLNDDVVVPMEATELVEQWTAAHGVDAVADAVQQIGRTTIRRAYHDATGRSVVVTYLTE…	CE1(169-366)	CE1	N	2
0477	0477_Fred_18-Q3-R57-64_BATAC.308_03356_hypothetical_protein	MSVTITAAASAAVSTGAEAATKYASPSDGINDVEATFKGLNAGDELILAGGTYELSGRFDFDIVGTEANPIVIRAAEGAQPHFHRAAVDSNIWDFRAQYTIIQGIRFSGGSAGLRIESASHVTIEDCEIDHTRDVALRMNDSGVTYESMRILRNEIHHTGVNGGGTSEGMYLGCNNNGCRLANSLIQGNHVYAIDHQDITQGDGIELKEGSYGTIISDNVVHNTKYPCILTYGAVGNGPPNIIERNLLFGCGDHAIQSAADAIIRNNIILSAAADGIAMQLHQNGTPSNLTVVHNTILGASGSGISVRSASGAVLIANNAIYADGTAIYLGSNAASPTLRGNVGTGSAPSGALSTGNLAYDVVDGNTTGRPPIDLFPTAGGALRDSGDVRDVPSDDFNG…	PL31(39-220)	N	PL0	2
0480	0480_Fred_18-Q3-R57-64_BATAC.359_03718_Alpha-amylase	MHEGKVAINESWDENYGAGGVAGGDNIPFTVANPGDKVTFTWDSTSKMVTIQVDALPDVDLAAIVQAPVRNPVQDEVFYFVMPDRFANGSPANDLGGLSGDRLVTGFDPTDKGFYHGGDLAGLMSKLEYLDQLGVTAIWMTPVFKNNPVQGSGADISAGYHGYWITDFTQFDPHFGTNAELQALISAAHARGIKVFFDVIINHTADVIQYAENDYSYRAKADYPYRDADGLPFDDRDYAGTQSFPTLDATKSFPYTPVTPAGQENVKVPAWLNDPTFYHNRGNSTFAGENSLYGDFFGLDDLFTEQPAVVDGMINIHNFWISNFDIDGFRIDTVKHVNAEFWREFTPAVLDHAKSVGKPDFFIFGEVFSGNEQLLSYYTTDSDMPAVLDFKFQEQVRNY…	GH13_13(126-484)+CBM41(766-876)	GH13	CBM41	3
0480	0480_Fred_18-Q3-R57-64_BATAC.359_03756_Alpha-amylase	MFDYRQPGQYAAPDKAAWMAAGNRFVGGTIKGIQSKLDYLQGLGVTTLWINPPWRQRAELQTYHGYGIQNYMDIDPRFGTRQDLRDLVDAAHDRGMYVILDVIYNHSGNNWFYRDEETGEPQDSRGFRHSPPRPVHGWRSAMGTSISQPQAVDDGVWPAEFQDFELYTRSGSIENWGIAAWEDPQSPHVEFRRGDFFDLKDWDLEKPGVIEDLAQVYAYWIALSDCDGFRADAVKHVSADASRRFCSAIHEFADSIGKDNFFITGEITDGGIVAAYIDMFHGNLDAVLGIIAYPNLLSGVAKGVTPPGDFFHLYDDSVFGGLERQQGRFIVSVLDDHDMSSRGHKERFAAHGTEPVVYLQTAHAVALQLTTPGMSSIYYGTEQALDGTEDYHDYGCEPK…	GH13(26-391)	N	GH13	2
0480	0480_Fred_18-Q3-R57-64_BATAC.359_06966_hypothetical_protein	MHPSSRRHRWIPLFAIALPLMLGLSLALLLTQAASATPAPQDREPVTPHHIDANVPVGAGSYTDQLPAGRQGPSVLACSYQITTTPIIVEPTRPATPTTASGFQGPVQTNDWWSSIVWKANNNYNPATKACDLNRWSEGLFPHPWALNIQSNPPGNVDTTQMRMGYSNYFNIPDDIYQGTYRTYQRPFLPNFTLSFKDAGGNYIYAEDTKLVRYSDWDVTALSDDGQGHSWETTMLHGSPYVFIQTDNIERIELRLQGISTATFPSLQPVPGVAGFTQYFQSDPNTGMTPNPVTQHFGFFTTGGGRVNNDSGDWRVFSVQGLPASGYVAIALLPDLDPTTLEFYRQRAYALPVNTQVDWRYDPAASQVTTDFNVTTQLVDNAAGNLNETLQSLYRHQWL…	GH81(93-813)	GH81	GH81	3
0481	0481_Fred_18-Q3-R57-64_BATAC.369_01753_Endoglucanase_H	MLRKLIVLLVLLVGVAPTVSAQSSAPLPVERCVNLGNMLEAPNEGEWGLSVEEYYFQTIADAGFDAVRIPTKWSGHADFEPPYTIDPNFFARMDEVIGWALDANLTVILNIHHYDELAWEPEAHLGRVLALWDQIGAHYADYPDTLIFEAMNEPNSALTPELWDTMQPQVIAAIRATNPERTIIVGGGYWNSLDGLLEMAIPQDDHLLATFHFYDPFEFTHQGAEWVEGMDVYLGTLWGSASDLAFITERLDLAGDWSARTGIPVLMGEFGAYSRADQASRLKWTAFVRETAEAEGLGWCYWEFGAGFGIFDTGTRQYNDLLPTLIPE	GH5_25(45-304)	GH5	N	2
0481	0481_Fred_18-Q3-R57-64_BATAC.369_03240_Extracellular_exo-alpha-(1->5)-L-arabinofuranosidase	MPSTYTNPVYPHYMADPFVLRHDGHYYAYGTAAPSADGWQFPVLHSPDLVHWEAAGYALPPIPGADQYWAPEVAFHDGRFYLYFSARGLDDRDHQLRVAVSDQPTGPFLDRGVVLTPDDPFTIDPHPFRDSDGQWYLFYARDFLTLDGEYRVGTGIVVDKLIDMETLAGDPQVVVRPHADWHLFQSERSMYGAVYEWHTIEGAAVRRHNGRYYCFYSGGAWERENYGVAYVVADHPLGPYHRPPEAATPLLKSVPGQVIGPGHNSFTTAPDGQEIVVYHGWDVERTARLMRIDRLTWDGDTPVLHAPTFTPQPIPWLK	GH43_32(24-300)	GH43	GH43_32	3
0481	0481_Fred_18-Q3-R57-64_BATAC.369_05123_hypothetical_protein	MKRALIMLVFLLLSLTLSAPLTAQDALAPAEITGEVVYIAFPVAITLDGNLDDWAGVPQVTVDRGTQTSPDPLQNASFTFAVAADAENFYIGMTTVDDNIITGQHEANYWNEDSLEFYLNLSDDRYAEVYGSGMFQINLNPGDIGNTDPTAIRVTGSNSAASQVQAFVFATETGYGIEAAVPLSAYFTPEHGREIGFQAHMNGATEQDRNVKLIWSLADTNDNSYNNPSLFGSGLFFEVGRTDIPMASERPEPVVVAPQRYVSLNQIGYYASAPKFAMFAGPGTNGTVWVLRNVDTDEQVAAGFTSPGRLDAASGDYVQTVDFSAVTTPGTYVLTIDTTTSEPFQIVADELYTQLPFDAARYFYLNRSGIELDAEHAGDLWARPAGHLTDDAVTCWRGT…	CBM9(48-233)+GH9(352-827)	GH9	CBM9	3
0481	0481_Fred_18-Q3-R57-64_BATAC.369_05237_Extracellular_exo-alpha-(1->5)-L-arabinofuranosidase	MPVSPLLRRIGLLSAILTCLLLSVSLVGGQSDEPGTFLNPLNANGGADPWLTYYEGNYYLATTTWSSTWYMRRSPTLAGLKTAEAVEIYHETDPSRCCNFWAPEFHLLTGPDGEQHWYFYYTAGVAGTYGLQRTHVLESAGTDPLGPYTYKGRVWYAANDIWMIDGSVLELNGAVYFLYSSWVGPLQSLFIAPMTNPWTLSSPGTRIASPTYPWEQLNGNVNEGPVALYHDDDVFIVYSASSCNAPNYQLGMLTYTGGDPLDEASWVKSPEPIFVRNDAAGVYAPGHNGFFRSPDGTEDWIVYHANDSTAYGCDGTRTTRVQPITWNEDGTPNLGEPLALDTPIPLPSGDTGEDVALPPIDVVRLQATALDSAYLRHSAFTLQQDFNPTPVADSMFMLV…	GH43_26(37-332)	GH43	GH43_26	3
0481	0481_Fred_18-Q3-R57-64_BATAC.369_06423_hypothetical_protein	MELLHRVGTRVGGGTCSIALGTDAPIHPNNPHYLALNVDGAVGLRNTGYDGIVINAGATYDVALFARTLAGTIGALTVRLEGRLGEVLGEAVLPAPTGTWTKLTTALVATGSDNHGRFSVQVSGVGTVALDVISLFPRATFRNRSNGLRPDLAQVIADLRPRFIRFPGGCLVHGDGLGNLYRWKDTIGPIETRKEQFNIWNYHQSVGLGYFEYFQFCEDIGAKPLPVVPAGVCCPNTGARYNGLWEQGQCGIPLDEMDDYVQEVLDLIEWANGLVDSPWGAKRAAAGHPEPFNLEYLGVGNEDRITDVFKERFLLITNAVKAKYPEITVIGTVGPRPEGEDYEDGWQFARDYQIPMVDEHGYKSPDWFWDNLGRFDAYDRSVSTTVYLGEYAAHDMGRR…	GH51(125-464)	GH51	GH51	3
0481	0481_Fred_18-Q3-R57-64_BATAC.369_06847_Extracellular_exo-alpha-L-arabinofuranosidase	MDHSLSLQIAADQPLHPVSPMLFGIFLEDINFSCDGGLNANLVNNASFDGVYLSKKGYNSLISFLLKPDPQPVVDRLRYWTLSGGQLASRHDDPVAENSWYARIQLEGQARLENLGFNGGKRHAQACAMSIQAGQDYAFAAYARSRGYSGSITVSVTDASGTALTTLGQFAPTDNWQHFNLTISGKQTRYGKLVLSFDGHGAVDLDGLSLMTTDTWGKDNPKWSQGKLRRDLVEALRDLKPRFLRFPGGCIVEGNGPGNEYNWKDTVGPLINRKGKYNLWGAGVPDGGYYQSYHVGFYEYFLLCEDLGMEPLPTIFAGLNCQYRSHHHLETSSPEFQEQVVQSALDLIEYANGDPSSNPWAALRAAAGHPEPFGLKYIGIGNENHGEDYLEKFDVVKRA…	GH51(201-484)	GH51	GH51	3
0483	0483_Fred_18-Q3-R57-64_BATAC.421_01032_hypothetical_protein	MPNTYVNPVVGHTFADPFVLKHEGRYYAYGTGPGSKDGQQFPVLTSSNMVDWQPVGWAIQPTAGDEFWAPEVAHHDGRFYLYYSARGVEDRDHQLRVAISDQPAGPFVEHGGPLLPYEPFTIDAHPFQDANGLWYLFYAKDFLTLDGEYRVGTGIVVDRLVGMTSLAGAPRIVVRPFADWHIFRAQRSMYGAVYDWHTVEGPAVRRHGDRYYCFYSGGAWELENYGVSYVVADHPLGPYTRPPVDDAHILKSVPGHVIGPGHNSFTTSPDGSEAWIVYHAWDAAQTMRRMCIDRFEWDGDQPKVLGPSWTERPFPSR	GH43_32(24-300)	GH43	GH43_32	3
0483	0483_Fred_18-Q3-R57-64_BATAC.421_07268_Extracellular_exo-alpha-(1->5)-L-arabinofuranosidase	MRKLPRYILVLFALLSLVLVLPEVGAQSDAPPPWTFRNPLNTNGGADPWLTYYEGNYYLATTTWSSTLVMRRSPTLAGLKTAEPVEIYHETDPSRCCNMWAPEFHLLTAPDGTQHWYFYYSAGRAITLDFQRTHVLESVGTDPMGPYTYKGRVQFPGTDYWMIDSSVLHLDGQTYFLFSSWVEGLQSLLIAPMTDPWTLSSPGVVISQPEHPWERMGGNVNEGPVALHHGDDTFIVYSASACATPDYKLGLLRFAGGDPLDPESWVKHPEPVFVRSDENGVFGPGHNGFFQSPDGTQDWIVYHANDSEDYACDGTRTTRAQPFIWNEDGMPNFGEALSLETAIELPSGDTGEDVELPPLEVVHIESFSRPGYFLRHSAYQIKTVVQPRPIADSMFVLVP…	GH43_26(36-331)+CBM42(364-497)	GH43	CBM13	3
0485	0485_Fred_18-Q3-R57-64_BATAC.439_00292_hypothetical_protein	MTPYVFIALMLLGSCTKNAQDDDTPGGSTNNLTNEVDVWFTSGDQTRLLQKQTTILAFTTTPNTYPNLDIDATSTFQKIDGFGYSLTGGSAAVINQMSSSQQENLLHELFGCTGESLCVSYLRISIGASDLDDRVFSYNDIPEGTEDLTLGKFSLSRDTVSLIPVLKAILKINPDIKLMGSPWSAPVWMKSNKNSIGGELLPKYYPVYAQYFVKYITEMKAHGIVLDAVTVQNEPQHGGNNPSMVMSAAQQADFVKNHLGPAFQKAGLTTKIVIWDHNCDNPDYPISILNDPAAKPFIDGSAFHLYNGQISALSKVQAAHPDKNLYFTEQWTGSNGSFDGDLKWHIENVIIGSTRNWSKVALEWNLANDPGYGPHTPGGCTQCKGAVTIGGDVVTRNVG…	GH30_3(66-474)	GH30	GH30_3	3
0485	0485_Fred_18-Q3-R57-64_BATAC.439_00293_hypothetical_protein	MSCSDSGGGNGTPTDEVLPVLSVLDATTARGKTASSLRFYVSIDKAWPKPVSVNYTLVNGSAISPRDFATQTGTATIPANQLSTNIEVTIQGDEADLRQPNLEFTVSLSNPNQCTLAKTSAKGFILTEDGTNLATDTAGYRTPTSYPGYALAWSDEFSGNSLDLNVWTPEIGNGTGGWGNNELEYYTNSTKNVFLSNGNLIIEARKEAIGGFNYSSARLITRAKKEFTFGRIDIRAKLPVAKGLWPALWMLGSNFASAGWPACGEIDIMELVGSSPNRVTGSVHWKSVGSITSPKNNNITLPSGDFSQKFHVFSLIWEKDKLRFYMDDNLYFTFVKEDLGAANYPFNDPFFFIFNVAVGGNWPGPPDDNTPFPQRMFVDYVRVFQ	GH16(153-383)	GH16	GH16	3
0485	0485_Fred_18-Q3-R57-64_BATAC.439_00733_hypothetical_protein	MRIYIVLVLFLGFYGFSLPAQPYYVALNGSDLNPGTLAAPFRTLNKAIGLVQPGETIFLRGGIYPLNASVVIASSGKPDAMIALHAYPGERAVLDGSGMPLSASYRGFRLKGSYWHIKGLDIRGAGHNGMLIEGGHYNLIEQCAFYRNRDSGLQLSAGASHNTIINCDSYLNADPPDYGDADGFAPKLDGGSENYFYGCRAWKNSDDGWDGYLRGANHVNNRIENCWSFENGYLEDGADPGPQANGNGFKMGGSDDRSLSHTFTLQHCLAFRNKVKGFDQNNNKGSMFLYNCTGYNNKGPNFQLNQEVEPGMEIVVKNCIDLAGSPKIAAFAEQARNSWMPPLAAKPADFLSVDDSAAYGPRKADGSLPDIPFMHLGPNSGLINAGIDVGLPFNGPAPD…	PL9_1(21-382)	PL9	N	2
0485	0485_Fred_18-Q3-R57-64_BATAC.439_01165_Pectinesterase_A	MLRPGLLLAFCFSLVSLFSQGTGKSWVVAKDGSGDFTTVQAALDAVPSGNTVPVKILIRKGVYYERLFLDTRKNGVSLVGEDAANTILTYNNHAGKVLPNGDTVNTWTSASFFIYGDDFSAENLTFQNDAGFTAGQAVALFVHGNRVAFRNCRMVGFQDVLFCSGIGSKQYYENCYIEGTTDFIFGPSTAVFVQCHIHSKKKSHLTAASTPREIPFGFVFFDCKLTADPNLKDISLGRPWQPNASVAYINCWMGPHIAAYGWHNWNNPNNEKQRATPNTKAPGQGPTLPPAFRGAGN	CE8(27-274)	CE8	N	2
0485	0485_Fred_18-Q3-R57-64_BATAC.439_01166_hypothetical_protein	MIKEFSILVNFVWSMCLGLPLLGQHPQARPFFLVAKDGSGDFTSIQQAIDAVDSLGQNQTVIFIRNGVYQEKLFIAKNRITLRGQSEKGVVIQAAIARDIWRCENPDDWGAATVNVKGSDLTFEHLTILNSFGFDLQADTVVSCANAPRGTKTVTRTGHQFAFRSLPGAVRLSFRQCTFRALGGDTVSPWDVENGMYYFNDCTMEGGVDFYCPRGWAYAENCRFICHNREAAIWHDGSQAESSRTVLVNCRFDGDPGFKLGRYHRESQFYLLGCRFSKAMADADIYQAASGPGTPRWGRRVYYYNCRREGGDFSWHKNNFPIDPKGITPSWTFDGKWDPEKRQVD	CE8(33-310)	N	CE0	2
0485	0485_Fred_18-Q3-R57-64_BATAC.439_01182_hypothetical_protein	MKKIAFLFLGLLPGAFAPLLSQNPWKQAKAIVQSIERPAFPNREVSVLSLGAKPDGITDCLPALKAAIAQMHEQGGGKVVVPPGTYRLNGPIHLRSNVNLYLAEGATLNFSTNPEHYLPLVETTWEGIGCMNYSPLVYAFEQDNIAITGKGVLDAQGSNENWWPWCGAKSYGWTDGMPSQRSPGNRPGLMEMNTREVPPTARIMGPGHYLRPSFVEPFRCTRVLIEGVTLKNAPFWVMHPVYCKDVTVRGVKVISHGPNNDGCDPEACDNVLIEDCYFDTGDDCIALKSGRNQDGRRNNRAIENVVIRNCIMKDGHGGVVIGSEVSGGARNIFAENCQMDSPNLDRAIRIKTNRARGGVIENLYFRNIVVGQVAEAVVKVNMHYTLDGETDVLIPTIRN…	GH28(69-445)	GH28	GH28	3
0485	0485_Fred_18-Q3-R57-64_BATAC.439_02538_hypothetical_protein	MILLRQRFLTGLLLLAFLFTGAAFSALSAQGFSPDITVALDGSGDFTKIQDAINAVPDNSPTPTLIFIKQGLYNTEKLIVPATKARIVLIGESRDETIISYHVYDCSAGGYENKCPAEDAKKWQGDNIRTSATLTVIADDFRAENLTIQNTAGPVGQALALTLRGDRAIFRNCNFSSYQDTIYFWSDAKRAYFENCLVIGRTDYLYGSGTVFFQGCEIRSWGGGWITAPSTGLNQPYGFVFNQCKLTYALNSPRPGDDGALVALGRPWHNYPKVAWLYCDMTEKINPLGWPDKWNMPYADTSANLHLYEYKNTGPGANRSGRAKWTGLRALTDEEAPKYTLQSVVSGSDGWDPSATAPVTATFKWTGAGAGSGWLLPGNWDPQAVPDSSQAAYVDGGFT…	CE8(35-346)	N	CE8	2
0485	0485_Fred_18-Q3-R57-64_BATAC.439_02883_hypothetical_protein	MRNALSAPATYRTVVFRVAGTIRLKSKLSIPANTTIAGQTAPAEGSASPTTRWSLAETMSSCALSGFAWATATKNKGKVDGSGRGRRLGNLGNKRLIIDHCSVSWSSDEALTIYRGDSVTLQWNIISEPLNYSYHFESGGSDYQEHGYGGIWGSRNGSFHHNLILHVKGRAPRFAGNSTYPAGVVEKADFRNNVIYNWRDYSTNGGEGGTYNLVNNYYKYGPSTSTGTSSGVPKRGMIMNPSKSSSLGYPKIYLSGNFVDGYSAITAANWKGMAMADGGTLADTALSKTNAPFPWDSVVTHSATEAYELVLAHAGAALPLRDTSISASSADVRNRAGRIIDVQGGFPDTEPPSTNDRRLARFGLRHSTGRHRQRRHARYLEVAQGLDPQNPSDRSGIAP…	PL1_2(19-218)	CE8+PL1	N	2
0485	0485_Fred_18-Q3-R57-64_BATAC.439_03069_hypothetical_protein	MRRDNNKKRMRSIRQIGFCFWLFLAFTAPILPLNGQEVFFFRDSNNPGYYDSGLAFKTAPSSIEQTNGDKIPTSATAFQGNNSLRVRWTSRSGGDWSALVIAPGFPFQNIANTDTLSFWAYAPNGLQKAHWPFIFMEGAPGSTKSKKYPISDYAGDLPTQVWTQIKIPLSVFFKDAAQTGIQFAQTKAIIFGQGAADGEEHTLLLDEVKTYKGNASSSELLPPLNLRAAFFERHAELKWTLPASSPPYWSVYRSTDSGQTFLPLKNIAGADSIFIDFQPAFSSTPFSYYLKASAGNGQESTASDTVAGKLRLMSDDDFLDFIQSYTFRYFWDFGHPVSGLSRERNTSGNLVTIGGSGFGIAAILVGIERGWITRAQGRERVQKMADFLAKAQRFKGVFP…	GH144(313-713)	N	GH144	2
0485	0485_Fred_18-Q3-R57-64_BATAC.439_03768_Beta-glucanase	MWTKIRIAGYFLLAGLQLAAQSPKWELVWSDKFNYKGLPDSAKWNYDTRGNTYGWGNNEKQWYTEANPRNAYVDKGTLKITARNEETSGKAYSSARLTTKNKGDWKYCKVSVRAKLPEGRGTWPAIWMMPTQSPYGQWPNGGEIDIMEHVGFDPDTVLSTVHTGRYNHMKGTQVGKRRYLPTATSRFHVYTLEWEAEELRSYVDGDLYFTFKNEHTDSGAWPFDQPFHLILNLAIGGGLGGQKGIDDTLFPHVFEIDYVKVYQQK	GH16(29-262)	GH16	N	2
0485	0485_Fred_18-Q3-R57-64_BATAC.439_03785_Pectinesterase_A	MKNSTLWLLILPSFLCAQPNYPTEITVAQDGSGDFTTIQAAIDESKSFPEVRITIHIKPGVYREKVKVHAWNNRLTLRGESPLTTIIRWDDHFNAIARGRNSTFFTATLLVQGDDFRAEHLAIENAAGPVGQAVAVGVEADRAVFVTCRMIGNQDTLYAAGSNARQYYQNCYIEGTTDFIFGEATALFDSCTLHSKANSYITAASTPEGRAFGFVFLHCTLTAAPGVDAVYLGRPWRDFAKTAYLYCAMGGHIQPEGWDNWSAPAREKTAYYAEYGNTGPGANPSARVAWRHALTKKQAKRYVKSEILKPFALPEMGSRR	CE8(25-308)	CE8	N	2
0485	0485_Fred_18-Q3-R57-64_BATAC.439_04289_Extracellular_xylan_exo-alpha-(1->2)-glucuronosidase	MPRFLGLVLFLLISAPAANADDGYRLWLKYDLISNPALRKEYASIARFITCSENDPVSKTACLELQAGLQGLLGKPVPVQSSGFKPGTIELVLLPKGTPDTDNLGKDGFKIQPGRGRTAILAAHPSGLLYGAFEFLRYLQTEGKPGELSGVRRPRVQLRMLNHWDNPLGTIERGYAGASLWKWYELPETIDPRYRDYARANASIGINAVVLNNVNASARFLTPEYLPKVKALADVLRPYGIKVFLSINFASPKTLGKLKTSDPLDPQVRAWWQEKVREVYSYVPDFGGFLVKANSEGEPGPQEHGRTHADGANMLAEAFRPHGGLVIWRAFVYGPDPKGDRFKEAYQEFKPLDGQFAPNVIVQVKNGPIDFQPREPFHPLFGAMPKTPLAMEFQITQEY…	GH67(22-680)	GH67	GH67	3
0485	0485_Fred_18-Q3-R57-64_BATAC.439_04304_hypothetical_protein	MRFFYLVLPCLMAFASLSGQQVPFQRGVNLTGWFQASNARRIQFSLYSKTDFAQIKSLGCDVIRLPINLHAMTDGAPHYRVDPLLFAFLDSVVAWAEELELHLILDNHTFDPSTNTEAHIGVPLKAIWPQLAAHFNNRSNRLYYEILNEPHGIADALWNQIQGEVIQAIRAVDTAHTIIVGPANWNSYQSLTAMPAYSDPRLIYTFHFYDPFLFTHQGASWTAPSLVPLGGIPFPYGAASMPALPAALRGTWIESGFQSYAREGTAARVREQLDIAIQFRNQRNVPVFCGEFGVYQPNSTPLHRQAWYRIVREYLEANGIPWTSWDYHGGFGVFLPGTAGLFDRHLDVPLLESMGLQAPPQLPDVFAPDSAGFFLYRDFIESGLLESSYGSGTLDYYDQ…	GH5_39(47-327)	GH5	GH5	3
0485	0485_Fred_18-Q3-R57-64_BATAC.439_04405_Beta-glucanase	MMKRSSKNSLLTASLLGAAILFLLPNCEVSDTQTLDQRNWQLTWSDDFEGAAGQSPDASKWAFDIGTGANGWGNQELQYYTNRPENAALDGKGNLVITAKREAYSGAPFTSARIKTQGLFSQAYGRFEARIKTHYGPGVWPAFWLLGDGVSTIGWPLCGEIDVMELRGQEPNIINGTVHGPGYSGGAAITKTYGFANGRFDTDFHLFAIEWGDYIDYFVDDVLYQRLTPDDLTGDWVFDSPFFLILNVAVGGNYVGFPISKTPFPQSMVVDYIKVYSQGN	GH16(44-276)	GH16	GH16	3
0485	0485_Fred_18-Q3-R57-64_BATAC.439_04761_Endo-1,4-beta-xylanase_Z	MKGPFRFWLVCSFCISLLPTAQAARVDTVDTFSAAMNKTIKAVVITPASYDGAKEFPVVYLLHGYSGSYRDWVRMAKNVEGYADMLNILIVCPDGGYGSWYWDSPADPAFKYETYVVAELIPWIDGHYKTVKDKKGRGITGLSMGGHGALFLAIRHQDVFGAAGSMSGGVDIRPFPNNWDMAKRLGPYAEFPDRWEQLTVMNQLHLLKPNALALIVDCGTEDFFLKVNERLHQELLYRNIPHDYIVRPGAHNWPYWTNAVSYQLLFMSHFFTKEPPGR	CE1(33-263)	CE0+CE1	N	2
0486	0486_Fred_18-Q3-R57-64_BATAC.459_03252_hypothetical_protein	MAQQDSGSNRMLRLTLLFLFAAAVSAFSQGTGLTGQYYDTATFTTLKTTRTDTAVNFNFSSGIPAGTAITNADTFSIAWSGQIEPEFSGLYTFYVSADDGARLWVNDQMIASRTFFTTPTEMRGQVQLTAGKRVNIRLEYIEHTGGASVKLEWSCASRAREVIPTSRLYPSRVDKLGGSVLREHWSGIAGGAISSVTSNANYPNKPGGREFITSFECLAQDWADSYGTRVTGFIVPPVTGSYTFAVSGDEVVELYVSTDATSANKSLAASVSSATAFRAWGTPSSARTLTQGVRYYVELLHKENTGTDHWSVGWKKPGDAVFSVIPGSALAQPGTTTAQPTETNLLNTMAQDHPRLFATAERFAKLKAAYLSPTASQAKTWAQNAINSANSILTQAPVV…	PL35(709-891)	PL0	N	2
0486	0486_Fred_18-Q3-R57-64_BATAC.459_04542_hypothetical_protein	MLRHSFLILISSFVIPSLATAATPAEVTAAAIKAVTFYHAHAAAHGGYVYRYSADFTLREAEGIPGPDTIWIQPPGTPAVGMAMLDAYEATKDAKCLAAAVEAARCVSRTQLASGGWDYSGHFDAQGRESKHYCRKADGTAIPRTQTATREAGWHNWRRQDKKNYATYDDDVSQAATRLLVRVDHALGGKDAELKDAADFALRTIMMTQYPAGGWSANFDDAPTFPPPVEKYPIKPANYPQDWPRKWPKDFSGCYVLNDNTHATLMSTLLLAWQLRGDAQYLEAAKRGGDFLLLAQMPDPQPAWAQQYNADMQPVWSRQFEPTAISGRESQAAMWALLKLAAATGDKKYLAPVAKAITYLRTVLLPGNKLARFYELNTNKPLYFERGPGGKGFELTYSD…	PL10_3(111-408)	PL10	N	2
0488	0488_Fred_18-Q3-R57-64_BATAC.480_01320_hypothetical_protein	MSHPTSTSGPLPAPGPFAVRGVVEGFYGTPWTHAQRLDMIDFLARRGLNTFVYSPKDDPLMRHRWREPYRGATRERLAELIAACTARGMTFVFCLSPGLTMRYSSATDREALLAKYVDVAALGVGEFGLLVDDIPTTLQHPEDVAAFDDLLQAQIELANNVAARLREVDPAAGLIVCPTEYWGTGEETSLRRLGAGLDPRIDLFWTGRAICAPSISLADAAAVARSMNRPPTYWDNYPVNDVAMTHELHLGPYLGRDRHLYRFARGVVANPMELAECSKIPLATIADYLADPEGYDPEASWHRAIEDVAGPDLAADFTIFADAVRGSCLNADDAPEVTQALGEFAFRLGLGDDAGAATGLAVTADRVGSAVERLLAVTGHPLIDEARPWLQTAAIGAAA…	GH84(20-321)	GH84	GH84	3
0488	0488_Fred_18-Q3-R57-64_BATAC.480_02167_hypothetical_protein	MDPNRPTLGRHCLPVDVVTSRAGTRMAHAGSNGRRDRRLGRRAGLAAGAALAVTLAGFGVNAVAGITSGVTRATYHLDSSWGSGYQSTYTITNVGRSGVTAWRLEFDLPTSAHLTSVWGGSASASNGHIIVRPESWNAQLGPRHSTTVGFVVSGRGAPTRCRIDGHSCTSATPPTATAIPTPSSSTAPGPASPTSGAPAPSVPASQVPVPTASTPRPSVPGATGTGAPSTPAPTVTTPPSGSTPPPAPPATGATGAFAPYVDTSLYPPANLVSISKATGMKVVNLAFIVSGGGCTPKWGGVTALADDAVASQIGALRATGGDARVSFGGAAGSELATVCTTPATLAAAYRSVISAYNLTKVDFDVEGGAIADTAANARRATAIATLQKEAVAAGKTLEV…	CBM2(73-168)+GH18(264-527)	GH18	CBM2	3
0489	0489_Fred_18-Q3-R57-64_BATAC.512_01147_Beta-glucanase	MKISNKYQFFTLLLAGLFWGCETDDVQKLENRNWTLTWSDEFEGEKDQAPDPTKWTYDLGTGQNGWGNNEYQTYTQRPENVGLDGDGYLVITALNQPFGGANFSSARIKTQGLFTQKYGRFEARIKSPYGPGIWPAFWMLGENINEVSWPQCGEIDIMELRGQAPSTMYGTLHGPGYSGGNAVSKNYSLTNARFDNDFYLYAVEWDENKIDFFVNNYLYGRITKEDVPGEWVYDQPFYMILNVAVGGNFVGFPTSQTPFPQQMVIDFVKVYQKSN	GH16(38-271)	GH16	N	2
0489	0489_Fred_18-Q3-R57-64_BATAC.512_02200_hypothetical_protein	MFVLCVTGSVFAQVPAFPGAEGFGASASGGRGGRVVYVTNLNADGPGSLQAALNENGKRYILFKVSGVIPTTVEVPPGHGDFTIAGQTSPEGIIVRGFLSYNEEQISSENIIIRHLRSRIGDTNKYPTSHWLAEDGITLGGIRRAIIDHCSFAHASDEAVDISRSSLLTIQQCLLAETLGGHSYLGGMLINYSSAQSRLDSLSIHHNVWNRIGGRMPEISCESPYCDGKTIHVELSNNLAWDPRIELWYEGPTPNGHFYLHLNAINNFYHAAPSYTNGMYHFDLLNFEDNHLFFQGNKMNLYEEYSDYDLFYCCNDFDQGHPNTDFGVANLLPARHAFPLVTYTSTENLTSVLSASAGAFPRDAMDLRLMANVSVSDIDPLSINEDHYNDAFLITNGKQ…	PL1_2(66-269)	PL1	PL1	3
0489	0489_Fred_18-Q3-R57-64_BATAC.512_03678_hypothetical_protein	MRTIISLLFLFFCVTLFSQTQISQDDFEGTSSIPSWFGDDCIIDTHFNNPYPIGINTSAKVLKYSDVGGLYANVGFDAGFNFNLLTSSVFSLKVYVPSNGITGNQNNQISLKLQNGSIAEPWSTQCEIIKPILLNQWQTITFNFATDAFINFNPNSLNPLNRWDFSRVLIQLNGENNTSNVLAYIDDFLYSGAISTCNNLVWSDEFDGNGAVNSLNWFHQTQLPNGISWYNNELQHYTNSATNSYCSNGFLNIVAKRELFTNQGQTKQFTSARLNSKFAFKYGRVEVRAKLPTGAGTWPAIWMLGRNIKEPGGFWTGTYGTINWPACGEIDIMEHWGTNQNVISSAAHHPINGNLSIGEYISNAQYKPDVSNEFNIYAVEWNEQSITFSVNGINHLSYN…	GH16(202-443)	GH16	GH16	3
0489	0489_Fred_18-Q3-R57-64_BATAC.512_03804_hypothetical_protein	MQLNKYTLISLCALLFSILCIQTGCEDPDGTPDKLDLPVLTTSDLNLKEDDVDQNFSLELNLTGDNKTNAVVSFSVISGSAFKDTDFKVTTAGKIVFAPGETKKTIEIVLLGDEVIEAKKTFTVKLYNPINMTLAKDVVLVTLEDDDDNTQGLIIPEKGYTTPLQYEGYKLAWADEFDSTALNPNNWVYETGAGGWGNDELQHYREENVSLTEGKLVITAKQQKFGSSNYTSSRIKTQGKKSFKFGRIDIRAALPEGKGLWPALWMLGTNITSVGWPNCGEIDIMELTGDLPNRVLGTVHFGQSFAERQKSSNSKYLSGNNNFQDEFHVFSLIWKENLIEFYVDDEKYHTITPANTGAVPYPFNKNFFFIMNVAVGGNLPGSPDASTPFPQSMIVDYIR…	GH16(173-400)	GH16	N	2
0491	0491_Fred_18-Q3-R57-64_BATAC.568_01377_Alpha-amylase	MSRSLFPRWLTLLVLALAGWPGSAPAEAILHAFNWRYDEIEARAADIAARGYGAVLVAPPLKSEGSAWWARYQPQDYRVIDHPLGNTESLRALANRLRPLGVKLYADIVINHMANEAAQRPDLDYPGQRVLSQYAARPSDFERQRLFGDLGTNLLAAADFHPAGCIQDYFDLRQVQTLRLCGGGGDPGLPDLNDHDRVVAAQRAYLLALKQIGISGFRIDAAKHMGEKHLVRVLDGVIDGGDFVFGELITGGGAGDREYALFLEPWLSRTEWAAYDFPLHAMLRRGFGFGGDLSILADPLAGGQELPGARAVTFAVTHDIPNNQGFRGLLLDPVDETLAYAYLFGRGGGSPLVYSDHNESGDGRWVDAYRREDLTAMIRFHNAVAGEAEQRTLASGACF…	GH13_27(39-354)	N	GH13_27	2
0491	0491_Fred_18-Q3-R57-64_BATAC.568_03070_hypothetical_protein	MTMRPCGLILLCALAWDLPAQTPPAFPGAESFGAIATGGRGGAVFEVTTLDPDPAGTVPGSLNHALRQDGARTIVFRVSGVIHGIANVVHGDVTIAGQTSPGGVIVRGLVCDGHYERNDCDNLIVRHLRIRPGWNLPVPAGGERLDDALRLDGVNRAIFDHVTLAHATDEALQISWASDVTVQDSMLGETVGDHADRGGALLNYSHPEHPQDRIALVRNLWFRVGGRTPEITCEASNYDGQPGLTQSCQQTPLRLELANNLYVDPGFLVWYNRDVDQNPALGAYAVRLNAVGNRFVTRASYPYGLFLFDLLDVAANQLHVSDNRIAIHPAWADYQLFYCCNDFPANAPNTAPGNATRLPVRHAFPVITYQPGDSLAATLPRSVGALPADPLERRWRDSA…	PL1_2(79-293)	CE8	PL1	3
0491	0491_Fred_18-Q3-R57-64_BATAC.568_04127_hypothetical_protein	MALKRGVVAAIATGVGLLGGIVGADAGVPAAHVYHNHMPNFWPFYGVNVQATYDATAVGAPIRYSYDGQVIALKQSPPPGYSYFLPPALGGGIMPHDDLVAYYSHHAKTGAYMGWPMQVAGELQNWSGGRGQIHVTMSGAVINNVQSLNQLQNVPGYNNPNWGQGWASTWNALRTQNNQRTLDTIHFTGHHTMGPLVGPDYFLKELIYQNATLAQPYFLGGSYVSSKGFFPTELGFSPRLVPTLAKLGIQWSVLGNNHYSRTLKDYPYATYDANGDTLTSPPNRADLRNSSNTGSWVALGMAHEQQVVVNKFPFASTPHWVRHVDPATGAVTQVAGIPVSQNGSWLEGWDGSTTVDELVPYQALEPRQFYVIAHDGDNSSGRAGSLDTWQAGYHTTCSG…	GH119(22-900)	GH18+GH119	CBM20	3
0491	0491_Fred_18-Q3-R57-64_BATAC.568_04349_hypothetical_protein	MRRMLGWVLLLAPLAGAAQSTVYTDALGNGWQNWSWATVNLASADPVHAGQFAISMEPDSFEGLYFASPGAARAFADYTGLRLWVHGGSAGGQNLRLTFQLGQTVVFERPLNQIVSGGALAAGQWREVWQPFTGAGAPAGTFDGIILQDQSGANQAAIHIDDVVLEAGGPPPGPVTVTIDLGGSRRPIDPNIYGVNFGSDAQHADLRYPTRRSGGNSTTRYNWQFDVHNTANDYFYQNIPDGSGQNLPDGSSANAFIAATKSQGGEPLVTIPTIGWVPKDSRLKAWGFSQQLYGAQTMDECRFYLPNPPNWCSADSGNGLCANGPFCQGGKIVGNNPADTSKAAPPSYAADWVTHLRARHGAAAQGGMKFYSLDNEPMLWDSTHRDVHPQAPTYDEVWT…	CBM8(21-164)+GH44(175-707)	N	CBM8	2
0494	0494_Fred_18-Q3-R57-64_BATAC.644_01871_hypothetical_protein	MHFSGQIDLGFAADLAKIDSDELHLLNPGVSRWATPPGGPYRLLVPIDQANDLQERIASMNSNELLPNAGSLNSNDSFNPHVQALEDKAARNTKTRSPSSSSVSKSNSTLNSRSSSNSSSSSSYTVKAGDTLWSIAQKTGTTPDALRKANNLRVGQTLSQGQKISVSSTNSSTNKVASSGSSRSRVTQSYEPTSAATKSTAKKTSSSKTTSHTVKSGDTLMAISRQYKVSVNDIMRWNSLSKNNSAIKPGQRIKLHLD	CBM50(124-158)	CE4	N	2
0495	0495_Fred_18-Q3-R57-64_BATAC.715_00205_Pectinesterase_A	MNHSFLFIILLFSTVVSSAQTKRITVSKDGTGDYSTVQEAINAVKDSSSSVTTIFIKKGIYKEKLRLPESKMNVHFIGEDVNSTVLTYDDYASKKDSSGKDIGTSGSSSFFIFGNGFSAENITFENSSGPVGQAVAVRITGDKARFINCRFLGFQDTLYTHGTGSRQYYRNCYIEGTVDFIFGAATALFDSCIIYGKKAGYFTAASTPQGTAYGYVFRNCRFTGDAPAGSFYLGRPWRPYAKVLIMNSYLGPIVHKAGWDNWSNAANENTTWFAEYNNHGEAAGTTDRVSWAKTITEAEAKALTITTILGGWNPLQ	CE8(24-309)	CE8	CE8	3
0495	0495_Fred_18-Q3-R57-64_BATAC.715_00808_Extracellular_endo-alpha-(1->5)-L-arabinanase	MGMAMTAAPAWVKDSLNNKRARMNPALPAITNPNYGYWAPCIRKVGNKYRFYYSIVVTDPIVGNDNTASWTERAFIGLAESDDLATNIWVDKGMVVCSEPDGVRTYTRYGGNDWNAYFKFNAIDPSFVITPGGEHWLVYGSWHSGIAALQLNPATGKPDKLETISDYGVRIAGRGNVTANRWQALEGPEIIYNETTGYYYLFLAYDELSVAYNTRVARSTNITGPYTTISGTNISTGAECWPMLTHPYMFNNHTGWVGISHCAVFQDPDTKEWYFSSQGRLPKDVPGINVSNAVMMGHIRSIKWTEDGWPVLMPERYAAVPKSGINEKTLAGTWEQITMNYQYQTIQKSASLVLSADKKVNGAVTGTWSYDSSKSILTMNGTKYIVTDSWDWEASPRKL…	GH43_4(33-310)	GH43	GH43_4	3
0495	0495_Fred_18-Q3-R57-64_BATAC.715_01127_hypothetical_protein	MKNFLRRTTAVSVILFLFISLFTACKSNSPAPPKVYRFNETITIDGLVRTYTLNLPPNYYESSGFSLVIAMHGGGGDANQFETTSKLTEKANASNFIVVYPEGVKSTGPIAARTWNAGGCCEYARDNNINDVKFISQLIDKLTASYKINAKKVYATGHSNGGMLSYRLACEVPDKIAAIAPSGCTMMVTQPCNPSRPVPVLHMHSVLDTKVPYQGGIGLTGVYYHPLDSVMNVWSLKNNCVNPSQIIINNGDYKLTKWSSCSGNVTIEYYLTQDGGHGWPGGLPGGPISDTPSQVISANNLLWDFFQQFQLP	CE1(49-252)	CE1	N	2
0495	0495_Fred_18-Q3-R57-64_BATAC.715_02110_Beta-glucanase	MFGFLCIVFTQANVLSQAKYTKLIWADEFNYHGLPDSSKWNYDVGGHGWGNNELQYYTLLDTSNVKVENGHLKIIVRKQKKENREYTSARLLSKNKAEFKYGRIEARAKIPASVGTWPAIWMLGNNIDKTGWPACGEIDIMEHRGMELNKVFGTLHYPGHSGGNANGKTMIIPTATTAFHNYAVEWSATELKFYIDDVLYHTVVNNDSVPFNHPFFILLNVAIGGDFGGKVDPLFSMDAMEIDYIRVF	GH16(25-247)	GH16	N	2
0495	0495_Fred_18-Q3-R57-64_BATAC.715_03537_Glucan_endo-1,3-beta-glucosidase_A1	MRARIDIRIGMWPAWWTLGVDKRWPGNGEIDIMEYYRGKMLANIACLGNDRKPQWFSNTFQTDSLGGTAWASQFHTWRMDWTEEMIALYCDDQLLNKVDLALLENKDGSGFNPFKQPHYMLLNLAIGGQNGGDPSQTVFPRIFEVDYVRVYQKK	GH16(2-151)	GH16	N	2
0495	0495_Fred_18-Q3-R57-64_BATAC.715_03973_Beta-glucanase	MILKKYTLFFFMLQLFVFCDATAQTSFTKLVWSDDFNQPGLPDSSKWGYDKGRGCPDNCGWGNKELQFYTHDRLENARVENGHLVIEARKENFSDAKYTSARLVSKNKGDWKYGRIEVRAKLPAGTGMWPAIWMLPTKWEYGGWPKSGEIDIMENVGYWPDSVLGSVHTGAYNGMLGTQKTNGIKLTDLSTAFHVYSIEWTADVISFLIDNKKYYEFRNEGKGSETWPYDKEFHLLKNIAIGGN	GH16(32-243)	GH16	N	2
0495	0495_Fred_18-Q3-R57-64_BATAC.715_04003_Extracellular_exo-alpha-(1->5)-L-arabinofuranosidase_ArbA	MRSLLTIGFAVCILLVSAQGRPDSVGTVKPARQTSVHDPVMIKEGNTYYLFCTGFGISVFTSSDLKNWKKEKPVFAASPKWAVEAVPGFRGHIWAPDISFHNGMYYLYYSVSAFGKNTSCIGVTVNKTLDASSPDYKWEDQGKLIQSVPGRDMWNAIDPNLIVDENNIPWLSFGSFWNGIKLVKLNSNLKSVAEPQEWRTVASRPRNFTSTDTSAGDAAIEAPFIFKKGEYYYLFVSWDYCCRAEKSDYKVVVGRSKKVTGPYLDKNAVSMAFNGGSLIVQGDGKEWFGAGHNSVYNFNGKDYIIYHGYDALDKGRSKLIISELEWDDEGWPRLKNNH	GH43_5(36-332)	GH43	GH43_5	3
0495	0495_Fred_18-Q3-R57-64_BATAC.715_04006_Extracellular_endo-alpha-(1->5)-L-arabinanase	MPPVVPAFDINSINDTYAALAPFANYLKWGSYNVHDPAIIKVNDYYYSYSTDVGYGIDVRAGLQIRKSKDLVEWSYVGWVFNGLPTLGSGFITQGGGTAFNSLWAPCIVKAGSEFRLYYSLSCSLPRLSVIGLATSTSPEGPWTEKGLVVTSKNDNSVQTNAIDPSVVVTPGGEHWMVYGSAWDGIYSLKLDPATGFASSAGDKGKRIANRGFTAGKYNGNIEGADLIYNSQLNKYFLFIAYDWLQTKYNVRVMKSDKPDGSFYDFNGTDANTNIDHGPMIIAPYKFSGHSGWQGVAHSTAFSDGNGQYFIAHQGRPGADSYYMNLHVRKLFWTADGWPVASPERYAWEKDSLISQTDILGDWEQIVLGYNIVPGYSAEQTSPDFQNSVNLTIAANGTL…	GH43_4(33-339)	GH43	GH43_4	3
0495	0495_Fred_18-Q3-R57-64_BATAC.715_04064_hypothetical_protein	MKKLILFAIVTITCFTATAQGFYDVTKYGAKKDSSKLATKPIADAIAAASKAGGGTVYFPAGKYLTGPIHLKSNITILIDAGAELHFSDNFDDYLPMVQSRYEGVDVMSFSPLFYAYKAENIAITGRGTINGHGQKWWNYALTFYKNQTERNKYQLLFDSLNKDILLPDDPTQMKRGFLRPPFIQPLYCKNVLIEGITITNSPFWTVTPEFCENVTITGVTIDNPKSPNTDGINPSSCKYVHISDCHISVGDDCITIKSGKDLAGRTKATPAENYTITNCTMLSGHGGVVIGSEMSGDVKKITISNCVFDGTDRGIRIKTTRGRGGVVEDIRVDNIIMKNIKAQAIVLDMEYSKVAPEPVSERTPQFRNIRFSNITAYTKQAMYINGLDEMPVSEISLN…	GH28(49-407)	GH28	GH28	3
0495	0495_Fred_18-Q3-R57-64_BATAC.715_04243_hypothetical_protein	MKKILCILVTITTVLQLSAQKVFNIRTYGAKGDGITNDAVAIQKAIDACTIAGGGRVLVPAPFTFIAGPFNLKSNIDFHVEGGAMVKASANEKLYTKSAFRTNPGEGSIWIGAENIQNLTISGSGKIDGNGIAFMGDELEDSYVLKPFNVFDPRPHVLTIIGGNNIRIHDVHIGNSAYWTVHLVGCNDVLIAGITLLNSLKVRNSDGIDLDHSKNVRISDCYIESGDDCICIKNRREFEEFGKCENITVTNCTMTSRSCAIKIGSENMDTIQQVLFNNCIIKNSNRGVGIQHRDEGVVRDVVFSNMIIESHLFSDVWWGKAEPIYVTAYRRAKGNNKDANWRFPKGATEGRVGQVSNITFSNIKCISENGIYVSGESQDKIDNIIFDQVDVMINKTTAL…	GH28(47-397)	GH28	GH28	3
0495	0495_Fred_18-Q3-R57-64_BATAC.715_04266_Extracellular_xylan_exo-alpha-(1->2)-glucuronosidase	MQQWWKTKINEIYSLIPDFGGFLVKANSEGQPGPQDYNRTHADGANMLADAVAPHKGIIMWRAFVYSHDVPDDRHKQAYNEFVPLDGTFRSNVMVQVKNGAIDFMPREPFHPLFGAMPKTPLMMEFQVTQEYLGQATHLVYLAPLFKECLDSDTYSNGKGSTVVKIVDGSIDNHVLSGMAGVANIGSDINWTGHPFAQANWYALGRLSWDHRLTSEQIADEWLRMSFSNNNSFVADAKKMMMSSREITVSYMNPVGLHHIMATGHHYGPGPWVNNLSRADWNPVYYHKADSAGIGFNRTATGSNAISQYKPEAAAQWNELKTCDEKYLLWFHHVPWTYQMKSRRTLWDELCYQYNHGVDSVRWMQQLWNKQKNKVDAERFRQVTMLLNVQEKEAVWWRN…	GH67(2-415)	GH67	GH67	3
0495	0495_Fred_18-Q3-R57-64_BATAC.715_04580_hypothetical_protein	MKKVILIVSVLTVGLFSFAQFNAKMPVIIAPKFKKDTSSIVKFGAVPDGHVLNTKAINNAIDACNKKGGGVVLVPAGLWLTGPVVLKSNVNLHLATGATLLFTADKSQYPLVKANWEGLPQMRNQSPVSATGASNIAITGKGIIDGNGDGWRSVKSDKLTAGQWKKLVESGGVLSDDKKTWYPSEAFLKASKGPANPGEIKPERDAPYYESIKDFLRPNMVLITNCKYILLEGVTFQNSAAWCLHPLMSEHLTVRNVFVKNPWYAQNGDGIDVESCSNVLIENSVFDVGDDALCMKSGRDAEGRKRAMPTQNVIIRGCTVYASHGGFVIGSEMSGGARNMYISNCTFIGTDIGLRFKTTRGRGGIVENIFIKDIYMKDIPAEAILFDMYYMAKDPVPLL…	GH28(62-432)	CE12+GH28	GH28	3
0495	0495_Fred_18-Q3-R57-64_BATAC.715_04586_Acetyl_esterase	MKNKLAIIFSLLLYSVANAQLTSGLTGIKDTSYNIQNEYRKHIKNYPQIKIAEGFSYPYVKEEQNIVYCTVNKRQLKLDVFSPVAKTSSLKTAVIFIHGGGWRSGDKSMHHPLMQELAALGYTCFTPEYRLSTEALYPAAVYDVKSAIRWVRKNAAKYHVDPNKIVVAGHSAGGELAAFRGATNGMKAYEGNGCYKEVSSKVNAVIDLDGTLSFYLPASAVPDESKGPSAGTYWFGYKKTENIELWKQASPLQHVGNHTPPFQFINSSVERMHTGREDFIAVLKKYHTYSEVNTLEGSPHTFLLFHPWFDTTVVYMDRFLKRIFPSKQKAAKTIVVSQNGDGDFSTVQAAVNSIPLKNTKPVTIFIKKGIYKEKILIDSSKEFITIVGEDKLNTVLTYN…	CE10(61-321)+CE8(334-620)	CE8	CE8	3
0495	0495_Fred_18-Q3-R57-64_BATAC.715_04588_Pectinesterase_A	MYHNTLVNMKKSLIIVSLIMISALQLFAQTGNPQQYKYIFTVAKDGSGDFKYIQDAIDAMRVYPLARITLYIKNGVYNEKVELPATNTDVTFIGESVEKTIITFNDYSGRGKHTTFTSFTAKISGNRFYAENITFANSAGPVGQALALYVDADKAVFKNCKFLGNQDTIFTAGENARQLFVDCYIEGTTDFLFGPSTAVFQNCTIKAKSNSFVTAASTTPGKKFGYVFLDCKIIADSVVTKLYLGRPWRAHAKTVFVRCELPKVIAAEGWSNWSNHANEQTVLYAEYKCTGEGAVTAQRASWSKQLSDKEAKEYTLENIFSNNSLVKDEAGWFQQGSKVFEWPVKK	CE8(41-320)	CE8	CE8	3
0495	0495_Fred_18-Q3-R57-64_BATAC.715_04590_hypothetical_protein	MKLPVIVSRPKRIIGFLILLLLQTLSLNAQQIAFPGAEGAGRFTSGGRGTAAVPSTVFEVTNLNDDNNPGSLRYALGQSATHRTIVFRVSGTIHLASKLNIRNNTTVAGQTAPGDGICIADYPVVISGDNVIVRYIRIRMGDKNQLLTSPANCGVPVAPFTAACMPLDGSGGDDAFGNLGGKNIIIDHCSISWSSDEALTVYRGDSITLQWNIVSEPLDYSYHFETGDTDFEHHGYGGIWGSKRGSFHHNLIADAKGRNPRFAGISTYSPAVIGVENADFRNNVVYNWGSYSTNGGDGGNYNLINNYYKYGPSTGTGNSVSIPVRGMIVQPGQTTGATPIPYGKFYLSGNYVDGYTNITANNWLGVSMSGGVQADTTVAKATVAHDISPVTTHTAQEAY…	PL1_2(90-308)+CE8(626-888)	CE8+PL1	CE8	3
0495	0495_Fred_18-Q3-R57-64_BATAC.715_04680_Endoglucanase	MKKLLLIILLSSICFAGKSQPVKTYGQLKVKGTQLVDDHGNPVVLHGMSFGWHNLWPRFYNKGAVHTLVTDWRSTVIRASMGIELNDSGYLKSPARSVELMTNVIDACIKENVYVIIDWHDHNIHLKEALEFFALMSKKYGSNPHVIYELFNEPDYETWAEVKAYSEELIKVIRANDPDNIILVGSPKWDQDIHLPAADPIKGFDNLMYTMHFYAGTHKKWLRDRTDEAIQKGLPIFVSECAGMEASGDGPIDQTEWKAFVDWMNERKLSWVAWSVSDKKETCSILNPSAASKGGWKLEDVKEWGRVTQQFLKNYK	GH5_2(39-272)	GH5	GH5_2	3
0495	0495_Fred_18-Q3-R57-64_BATAC.715_04710_hypothetical_protein	MIQASAQVAIAPAWVKKVGARSFPSAKTIYTVNNYGAVSDTVTVNTKAIQKAIDECAAKGGGIVVFKPGTYVTGALFLKNNVHLRIDKGVLILGSTDFGDYPDIDTRVAGLEMIWPAALINAINVKNVAITGAGIINARGKFCWDKYWTTRKEYDAKGLRWIVDYDVKRVRTLLVQSSSDVTVKGLTFKNAGFWTVQLLYSNNLTVDGVVIKNNEDGSGPSTDGIDVDSSSWVLIENCDIDCNDDNFCLKAGRDWDGLRVNRPTEYVVIRKSIARRGAGLVTLGSETSGGIRHIYCTDLVAKHTDNGLRIKSATTRGGTVEDVYFVNSVLDSVRNAYQFNLNWYPAYSYSELPKGYTMETIPPHWKSMLQKVTPAERGTPYAKNFYIQNVKITNAQKGF…	GH28(55-396)	GH28	GH28	3
0495	0495_Fred_18-Q3-R57-64_BATAC.715_04725_Exo-poly-alpha-D-galacturonosidase	MKRFLSVILLSCFVLAVSASPSNRYNLLIAPGTLSETSVVLLWDKQYAKEAVLYELLLNGKLHGTTTKTNYTITGLKPAVAYTVSLRLKQTKQTTLFALKFKTAAKGKIYNIVDFGAKADSIVVNTVAIQKAIDACTTGGTVYIPKGTFISGALFLKSNMTLYIEKGAILKGSVAPDDYLPMILNRFEGWELKTYASLLNAGTLNRDGSYNVKNLRITGGGTISGGGRKLGDAMWKTGGERSRGRLICLINCQDVSISNLTITEPPSWTIHYIYSDNITCHDLKIITYGIRNSDGIDPDSSTDSYIFNCSFDNGDDCIAIKSGKNPEGFYVGKPTKNVRITDCDFKRGHGISIGSEMSGGVSDVLVQDCKAGALINGLQIKGTKERGGYVKNVTVVDCQ…	GH28(135-484)	GH28	GH28	3
0495	0495_Fred_18-Q3-R57-64_BATAC.715_04734_Exo-poly-alpha-D-galacturonosidase	MKKLLLFLCFVTVVLRAASQNYVITDHGVSADSTKLNTVAIQNVIDKAEANGGGTIVIPKGVYLTGALFFKPKTKLLLQEGAKLKGSDNIDNYPLIPSRMEGRSIYYYAALINVYHVDSFKITGTGTIDGNGLRYWEYFWFYRDSVKKVGRSATNLEVHRPRLLFIWGCNNVTIQNVKLHNSGFWTTHLYQCTNVLIENCDIRSPFKPVKAPSTDGIDIDVCKKVTIRKCYISVNDDAVCIKGGKGPDAHLRGENGIVEDILIEDCVFGESHGTLTFGSESIHARNITMRNCKMEHNTSILRLKMRPDTYQVYENVRIENITGKCGTIISMAPWTQFYDMGGSKEKPFAIVRNISFSNINVECKTIGTMEGNPADTVSNILFSNIKATAEAATLKTNYT…	GH28(48-393)	GH28	GH28	3
0496	0496_Fred_18-Q3-R57-64_BATAC.716_00335_hypothetical_protein	MKSSSFSLVHSFVILISSFVIPPLATAATPAEVTAATIKAVSFYHSHAAAHGGYVYRYSADFTLREAEGIPGPDTIWIQPPGTPAVGMAMLDAYEATKDEKCLAAAVEAARCVSRTQLASGGWDYSGHFNAKGRESKNYCRKADGTAIPRTQTATREAGWHNWRRQDKKNYATYDDDVSQAATRLLVRVDHALGGKDAEIKAAADFALHTLLMTQYPAGGWSANFDDAPTAPPPADKYPIKPGSYPADWPRKWPKDFTGCYVLNDNTHATLMSTLLLAWQLRGDQKYLEAAKRGGDFLLLAQMPDPQPAWAQQYNADMQPVWSRQFEPTAISGRESQAAMWALLKLAAATGDKKYLPPVAKAITYLRTVLLPGNKLARFYELNTNKPLYFERGPGGKGF…	PL10_3(117-414)	PL10	N	2
0496	0496_Fred_18-Q3-R57-64_BATAC.716_01304_Rhamnogalacturonate_lyase	MKFTFLLIYLIFFTSLARADEVRLTEQDAYAVIDNGLLSVTLHKASATLSSMKYRGMEMIDQSGRRQNVYFSMDGTTRYRQPKNAVFTVQHSTAEMVDVSCHNAWKGKAQALDIEIHFVLRRGDTGLYAYAILDHPATYPETECSEWRMVWRTPPETHDWICVDALRHWRMPDPADYLTAEKTPIKEILKLTQGPRAGHYDCKYDFNASYHELGCWGHAYAEKKTGAWIVCGGYDFFNDGPTKRDLNAAAHVNHIHFGMNHYEASRIKVKAGEKWSKIFGPYLLYCNTAVDVPAMWADARERVKKEKAQWPYAWLTDQPQYPAAKDRGEVTGRLIIQDAQKPQLTAANAWIGLAQPEPEGNWQLESRHYQYWTRADAEGRFTLPSIRPGKHTLYAYTAG…	PL4(19-585)	N	PL4	2
0496	0496_Fred_18-Q3-R57-64_BATAC.716_02843_hypothetical_protein	MLRFAFLFLFVAVVSAFSQGTGLTGQYYDTATFGTLKTTRTDATVNFSFGTAIPSGTTITNADTFSIAWSGQIEPEFTGLYTFYVTADDGARLWVNDQMIASRTFAAAGPEMRGQVNLEAGKRVNIRLEYIEQTGSASVKLEWSCASRAREVIPTSRLYPARVDKAGGSLLREHWSGISGGLISSLTSNANYPSKPGGREFITSFECLAQDWAESYGTRVTGFIVPPVSGSYTFAVSGDEVVELYVSTDATSANKSLAASVASATAFRAWGTPSSARTLVQGQRYYVELLHKENTGTDHWSVGWKKPGDAAFSVVPGSALVQPGLGTAQPTEANLLNTMAQDHPRLFATAERFAKLKAAYLSPTAPQQKTWAQNAINSANGILTAAPVVYAPDVRSVIL…	PL35(699-882)	PL0	N	2
0496	0496_Fred_18-Q3-R57-64_BATAC.716_04544_hypothetical_protein	MNHPVHLALIATLLAWVATAQAELKVDINRDTKNSATETEAGYTKWSQDGTGGASSGLTPVTKTFTSKNAETVVVSFAQTAQSQANGGTGLLSNWYQTGAQGTAKLVSDGLTVAPANLGTGGQMQMTISGLAAGHHTLLTYHNAWDALTAGSLGPMDIFVNGTQVIDNLQPTIRAATNSAAQLAYLEFDVAGPSTVTTILFAAETSTGGSVTIKNVMINAFEIDTPNSTRIAQSPVPADGDEHVDADAGGSTLSWSAPTAANAVSYDVYAGTSSTVVKNATHASAEYRGNQTALSHAMSGLLSHLTYYWRVDAVDSVGNVTKGTVWMFRPRHIAFPAAEGYGRFARGGRGGVVVEVTSLADYITGETPIPGTLRHAIQQLTGPRTIVFTVSGLITLRER…	PL1_2(391-581)	PL1	PL1_2	3
0496	0496_Fred_18-Q3-R57-64_BATAC.716_04558_hypothetical_protein	MDCPLPAFISAFVRRRIVRPAFVGGLLLLSLATSAFAQIVTQPPAAISGTATGSVTISASAPAASAFQWEKSTDGGSTYTAISGNASATTASLTLTNLQASDAGHYRVVTTPAETSTACVLKVLPRTVVAANGAIRAASQSGAPAVTGAGAVGTTGSVWNNLMQAAPSTTDLSQNLISNAALISDSGTVTDMKVTMNSASATQPVSAQHHAWSNNSNFAPVSAIMDYYTYYWWDATLTLTFTGLAPGRSYDLYGFGTGDGAGQGSKWSFAPVNGGATMSAMADFGSGFTRDVTNPANLGHAYVKITGAATSGGTLTVTVDNATGQNDPFLNGFQLVPVASTAITGQPANALATVGGSASFTVTAPAAVSFQWQSSNDGGTTFDTIDPIATPSATTATLT…	CE8(1393-1675)	N	CE8	2
0497	0497_Fred_18-Q3-R57-64_BATAC.76_01746_Alpha-amylase	MTVQRHAPTASSIVATLLLLATVACGKDTPTATIPDAPAGRPTLSQQYRASGHAAAGDVFVHLFDWRWTDIAAECESVLGPAGYRAVQVSPPQEHSITPSFDWSERYQPVSYKLDRSRSGTRDEFVAMVSRCKGAGVDIYVDAVINHMTNFPSPGVGSAGTAYSKYSYPGLYAQSDFHTPCALNNYQDAANVQDCELLSLPDLNTGLPSVRQKLADYLIALVRLGVAGFRIDAAKHMQQVELDQIITLVNSAAASEGRALPYFFLEVIGGSGEAVKATDYFGAGYASGGVADITEFIFVGVGNKFRNVNGERLSQLNPNGSAGNQFSAAAWGMMPSDKAVVFLQNHDTQHDCGIGYRNTQVFRLANVWMLAQPYGYPTVLSSFAFTCPAGNSAGPPSDA…	GH13_32(83-372)	GH13	GH13_32	3
0497	0497_Fred_18-Q3-R57-64_BATAC.76_02830_Alpha-amylase	MTVQRHTPIASSIVATLLLLATVACGKDTPTATIPDAPAGRPTLSQQYRASGHAAAGDVFVHLFDWRWTDIAAECESVLGPAGYRAVQISPPQEHSITPSFDWSERYQPVSYKLDRSRSGTRDEFVAMVSRCKGAGVGIYVDAVINHMTNFPSPGVGSAGTAYSKYSYPGLYAQSDFHTPCALNNYQDAANVQDCELLSLPDLNTGLPSVRQKIADYLIALVRLGVAGFRIDAAKHMQQVELDQIIALVNSAAASEGRALPYWVLEVIGGSGEAVKATDYFGAGYASGGVADITEFIFVGVGNKFRNVNGERLSQLNPNGSAGNQFSAAAWGMMPSDKAVVFLQNHDTQHDCGIGYRNTQVFRLANVWMLAQPYGYPTVLSSFAFTCPAGNSAGPPSDA…	GH13_32(83-372)	GH13	GH13_32	3
0497	0497_Fred_18-Q3-R57-64_BATAC.76_03035_Beta-glucanase	MPLHSIVSVRTMSRHCPSPASVVASLRVLLVASVALAASSQNPVRPPTGVHAEGGGAAWTLAWSDEFEGAAGSPPNPASWRLETGDGCAAGICGWGNSEKQRYTTDPANASHTGSGALAITARVAPAGLSCYYGPCRYTSAKLTTKGLVEPKYGRVEARIKLPHGQGLWPAFWMLGTGFPTTPWPASGEIDIMEFRGSRPEEMSSAMHGPGYSGDKTPFVNRFAYPPHARSDDFHRYAAEWEPGQVRFYVDEVLHYTVNRGAPGARGAWAFDHAFYVILNLAVGGGFDGDPASEAIFPATMLVDYVRVYAR	GH16(63-309)	GH16	N	2
0499	0499_Fred_18-Q3-R57-64_BATAC.80_00791_hypothetical_protein	MKFFSILVAFGLAPFLVTQSTQKVFLIGDSTMANKKSSDAPETGWGQVFGEFFNAGIEIHNHAVNGRSTKSFRDKGHWNEVLSKLSKDDYVIIQFGHNDAKKDDPERFAEAKTDYKSNLIAYISEIKAKGAIPVLATPVFRRKFDEKGTLIDGHGDYPAVVRDIAKSQNLDLLDMHRATEKMFKDHGPELSKHIVMHYPGGVFIKFPNGVKDDTHFSPYGAKLVAASACRLLMEQKHPLRNFLKKSVFPSKLLYELPQVINTTFRKDTFDITRYGAKSGIGHLNTSSIQVAIDNAFNAEGGVVLIPSGLWVTGPIVLKSNVNLHLSHGALLQFSEDRMQYPIIETTWEGQVAYRCQAPVSARNQSNIGLTGAGTIDGAGHVWKSVKRSKLTESQWKSLI…	CE12(23-229)+GH28(298-683)	CE12+GH28	CE12	3
0499	0499_Fred_18-Q3-R57-64_BATAC.80_02878_hypothetical_protein	MIWDHNCDNPQYPISILNDSETKPYVDGSAFHLYAGNISALSTVHNAHPDKSLYFTEQWTGSNGTFSGDLLWHTKNVVIGSLRHWGKVVLEWNLANDPGFRPHTPGGCTQCKGALTIAGNVTTKNVSYYIIAHASAFIPPGSKRIASTELGNIHSVTLLTPDNQKVLIAVNESKQEEIFNISFYGKKALASIPPESTVTYLWK	GH30_3(1-202)	GH30	N	2
0499	0499_Fred_18-Q3-R57-64_BATAC.80_02880_hypothetical_protein	MKMLKIFLLYVVFFASNNCSKNPEEVITPDVVTPEVSVWDAKIERSKSNVPFTFFVSLNVTTTKEISFEYVVKEGTALFDKHIKKNSGVLKIEPGKQSANFEVTIVGDSLEMRQSNLEFTVEFSNPKGCKLVNNAVKGIIITQDGANYFTDSKGYSTPNSYQGYKLIWSDEFDAKDLNTQSWNYEIGNGTGGWGNNELQYYTNNKKNVFLSGGNLIIEARAENIDTYKYSSARLTTKGKREFTFGRIDIRAKLPKGKGIWPALWMLGANISSVSWPACGEIDIMELIGSVPGKVHGTVHWKSSAGNHTFQGGEVSVSGGDFSQEFHVFSIVWEKDAIRWLMDDKEFYKFTKTMAGNAYPFNDPEFFLFNVAVGGNWPGSPDNSTVFPQRMIVDYIRVFQ	GH16(168-397)	GH16	N	2
0500	0500_Fred_18-Q3-R57-64_BATAC.85v2_00411_Muramidase-2	MHDARRWTRYAASTLAAVATFAVAGPIGAAAASPVAAGYQPARAVAGQSSQQAFIARIAPAAQQTQRSSGIPASVIIAQAILESGWGQTSLTRNNNNYFGIKCWGGAGLGSGCVDYATKEHRQGKAIASLETFRSYPNAAASFADYARFLRGNSRYRNAFRYTGQPDQFVREVARAGYATDPAYAAKVIRLMKTYNLYRYDR	GH73(59-197)	GH73	N	2
0500	0500_Fred_18-Q3-R57-64_BATAC.85v2_01660_hypothetical_protein	MGVLRLAIDVDSAVLGMTTSLIVLLPQASDRADWGAPSPGPDGPPVLYLLHGLSDDASAWTRFTSVERYAAAAGLAVVMPEVGRSMYVDAPGGLPYFSYVADELPELVGAAFRVSSRRADTFVAGLSMGGYGAVKLALRRPERYAAAASLSGVLNIGVIEHGDRFTAAQLTAMFGPAASGVGTADDVRELLRTAAAAGTTLPDLYLACGTEDDLYRWNVEFTELARELGVPATTYDSPGGHSWDYWDAMLAKVIDWLPTPR	CE1(12-256)	CE0+CE1	N	2
0500	0500_Fred_18-Q3-R57-64_BATAC.85v2_02740_Glycogen_debranching_enzyme	MNRSAVAAALGSALLAVAAAALGPVDAVGVGAAGAARGPAVPTVRSAAQPVGEDTGAKVVTLVGSMQSELGCAADWQPDCAGTRLEPVPGGTTYRRTFDIPAGTYDYKVTLGATWDENYGAGGARNGANLPLRLQGPARVEVSYDDGTHLLGVRAPTVKGAADTDDTALAKDSLRAALTTERFYFLMADRFANGSTANDTGGRLSTGFDPTDKGFFHGGDLKGVVAKLDYIKGLGTTAIWLTPSFKNQPVQGTGADASAGYHGYWVTDFTQIDPHLGTNEDMTALIDAAHAKGMKVFFDIITNHTADVVDSASGAHAYVPKSATPYKDAAGQAFDDADYAGKDTFPAVDPAVTFPYRPTFRSEADKTRKVPAWLNDPTMYHNRGDSTWAGESVTYGDFV…	GH13_13(227-581)+GH13_13(1392-1792)	GH13+CBM41	CBM48	3
0500	0500_Fred_18-Q3-R57-64_BATAC.85v2_03925_hypothetical_protein	MNSACRFALLIAASTGAFALAVPLASADPTFQTSSRKCHHHCRSIGRHHWTPKPTTPPTKPTTAPTSAPTSAPTTAPTTAPTSAPTSAPTTDPTSVPTSAPSATPTTAPSTTANPGTRRPSLTDPTLHELAWMLISSAENSNLAWRDNVGYLEYNVEGNSSENRGYTGGIVGFTSKTHDMLLLVQQYVAAAPTNNPLAKFLPALKNVDGTSSTAGLGSAYVAAWRSAASDPRFVQAQVDLADSMYFRPAVDQAKSDGLGALGQFAYFDAMVMHGPGSDSLSFGGIRSAALKKAKTPAQGGDEKTYLNAFLDARVAAMKAEEGHSDVSRVETAQRVFLKNSNLNLSLPLTWSVYGDKYTVNEITLPKA	GH46(124-344)	GH46	N	2
0502	0502_Fred_18-Q3-R57-64_MAXAC.004_03401_Glucan_endo-1,3-beta-glucosidase_A1	MTTARRKGWKLVWRDEFEGHEVDRSKWDFDLGNGFYDYKNHVWIPGWGNEELQYYTHEPENVTVKDSLLTIRAVKASLHGCGYTSARLKTRQRDGTPLFSKLYGRFEFRAKVPWGKGLWPALWMLPQDDAYGGWAASGEIDLMEIVGEKPHEVLNSIHYGSTYPKRTLHTHVHPLPGGSTVSDWHVYAAEWEPGEIRFFVDDVHTSTESFWWSCSNSKDGLGLEATRASELNPWPAPFDQPFYLLMNVAVGGNFPGTPNDETKFPAEMVVDYVRVYDRIGGYGEPRPRGPGRFPWQKTR	GH16(13-276)	GH16	GH16	3
0503	0503_Fred_18-Q3-R57-64_MAXAC.027_01297_hypothetical_protein	MRVGTRAIKESLQTTPLAGKRMPAKKAIVQSANWMTGIAIGAAGPRRYRLYKPSGVRSNERLPLLVMLHGCGQDAEDLAASSRMNTVADRERFFVLYPEQDRLSNVQGCWNWYDTRTGRAQAEASSISAAIEQVCLSQTVDRSRVALAGISAGAGMAVLLATQHPERFRAIAMHSGIAPGVAHSSASAIKAMFGLSVKTSPLPAIAPDVRLPTLLVIHGTADHVVAPRNGAEAAMRWGERVGARASKPRRVQRGARYAATITDYRKGGRLIATLCAVDRLGHAWSGGAAGRSYSDPKGPDASRMIWSFVARQFARAAD	CE1(45-222)	CE1	N	2
0503	0503_Fred_18-Q3-R57-64_MAXAC.027_04024_hypothetical_protein	MLNGLARYEFSERLADILGESRRDLRFRVTLMVSGGLVAPGPRGRGSPPATPHYAAHLLIGAMAAPQQAQTVEAIRCYADLRPTAVAAGGNTPRVLFGPALAADDENPSESSISLDGLPFGEALAGLLELACAEETRAIVASEVFGVWINRGCPVASLQFSACWQGRRALVSHTYGLAPDAAPPAWLDSQRGGTVDPGLFHSVFLPVRKLIEIGLLTTLSDDRNRPMMNKLGHKVAAIANMAKLAAKTPHGSRWEKLLSALTAVQAWSEQVDSQEKGRLLEVTGFGSNPGELRMYSYVPERLPANAPLVVVLHGCTQSAASYNKGSGWSTLADRYGFALLLPQQQWNNNPLRCFNWFKPEDNERDKGEPLSIRQMVDRMLHDHGLDRRQVYVTGTSSGG…	CE1(291-513)	CE1	CE1	3
0504	0504_Fred_18-Q3-R57-64_MAXAC.070_02499_Beta-glucanase	MSMKNITKLILGFLFITMNTSHLLAQGGRMWKEMIWSDEFDGTGLPDSSKWTYDVGNGCPQVCGWGNNELQYYTSADILNTRQEAGHLVIEARATGQADRPYTSARITTKNKASWKYGYVEARIKVPKGRGVWPAFWMLPEEWKYGGWPASGEIDIMEYVGFEPDSVYGTLHCQDHNHINGTQVGKALFAADLGDEFHTYGMYWDDRIMYFYFDGQPYLKFKNNQKGYTSWPFDQNFYAIFNVAVGGNWGGKKGVDPAIWPQKMYVDYIRVYQIIKDF	GH16(36-272)	GH16	N	2
0504	0504_Fred_18-Q3-R57-64_MAXAC.070_04606_hypothetical_protein	MQYSKFNILFVILLMVVPSRAQIPAFPGAEGFGAATTGGRGGRVIYVTNLNPDGPGSLQAALNETGKRYILFKVSGVIPATMEVLPGHGDFTLAGQTSPGGVIVRGFQSYAEENPSSGNFIVRHIRSRIGDLNVYPSSNWVGADGLTLGGVHKAIIDHCSFAHASDEAVDISRSSSLTIQNSLLAETLGGHSDLGGMLINYSSSNSRLDSLSIHHNTWHRIGGRMPEISCETQYCGGQTIKLEISNNLFWDPQIEMWYEGVTGQPGASFNLHMNAVNNLSFLLYPQNNSLFFQGNQLNLYPDYSDYDLFYCCNDFPDNNPNHQTGAAQIRNERWPYPSIGYTAAEDLTQYMAAHVGAFPRDAMDLRLTSSLGNETIDPSTINEDHYGDAFTIVAEIAGT…	PL1_2(75-278)	CE8+PL1	PL1	3
0506	0506_Fred_18-Q3-R57-64_MAXAC.109_cln_00038_hypothetical_protein	MRNNLQLALCALAALAAPALSASASDKAIGWASQNGGTTGGAGGTEVTVTTMADLQKYAKMSGKYVIWVKGTMGSYGQRGEGNADQVTFASDKSVLGHPGARIKGNLYLSGVKNVILRNLIVEGPGACDNDCGSAGESRKDAISIINSATNIWLDHMDVFDGEDGNTDITKGSDFVTISWTKFHYSDKSFPSGTSGKSHRFSNLLGGSDTEASDGKLSVTFFKTWWGEGVAERMPRVRFGKVHIANCLFNSKDPGQNHSVRAGFKANILVEGSAFIGQKKPIDLFDNDFTAITVKNSTFTGCSGNMAGSGTAFTPPYSLTLSAASAVEAEVSNATTGAGATLTWTSGIVARPSSSSALSIQSVPGGLELTNHSAEVVDASLWSLVGQRLSPVSNLVPGA…	PL1(84-276)	PL1	N	2
0506	0506_Fred_18-Q3-R57-64_MAXAC.109_cln_00554_Alpha-amylase	MKDVILHAFNWKFKDIGDMAQRIADAGYGAVLFPPPLYSDENGPEWWQRYQPKDYRIVRSHLGRKADVQRAIDELAKWGVRSYVDVVFNHMANEWREDRWNFPGKAELERYKKERAEFEKDKLFGNLDEGFFNEHDFHPPGDISNWSDKAQLVDLALSGLPDLVLSIAVVKDQVDCLDALVKMGFSGFRVDALKHLPVAHINTVFRSGAMQGKYLFGETLTFDRSQNDLFLWPVLAQTGMPCYDFPLQQTMLKAFTPSGSLRDLINPAAYGNALPWDKSVTFTVTHDVPNNDGFRGMLLDPHDEYLANAYILGRDGGVPLMYSDNGESARQYPSDKGRWEGLWCRYDVTQMINFHNHVQGEPLWLLWESDGLLVFARGDRGIVAINKTGEWAHPDIWTW…	GH13_27(15-322)	N	GH13_27	2
0506	0506_Fred_18-Q3-R57-64_MAXAC.109_cln_00638_hypothetical_protein	MDPVRRLVESPSTEPFAKHVRIAGRVGMLMDAWTAKPIGLPGSRRLTEGVHFRCGFDVNAAPAHDIRHRIPRDIFEGMLKSNSRMIPSRCVGISLMMGLSSSWSASLRQVVGFGNNPSGIKMHLYVPDKVAAHPPILVGLHWCHGSGPAFHSGTGFASLADKYGFIAIYPSANSGDSCWDVHSTAALTHNGGSDPSGIVSMVRYVVKTYGADSNRVFSTGHSSGGMMTNVLLGSYPDVFKAGASFAGVPFSCFAGSGSWNGDCAGGKVSRSGVAWGDAVRAAYPGYAGSRPRVQLWHGTQDAILDFRNFGEAIKQWTNVLGASATPSTTENNALQSGWIRTRYRNSEGGVLVEAIQETGQPHNLRIMADQAVAFLGLDGSPAGVQGADQSSFGSLDNDR…	CE1(120-299)	CE1	CE1	3
0506	0506_Fred_18-Q3-R57-64_MAXAC.109_cln_00710_hypothetical_protein	MSTTFRAIFAFCALAVSTAPAGVVTDHGRLQVKGNQILDKNGEPFQVAGMSLYWSVWGGEKFYNRQVVDQLTKDWKSTLVRAAAAIEPVDAKVPANNGYLRNPTGITAAVKTVVDAAIANDIYVIIDWHADTANKEVAAATTFFTDMAKTYGDKPNVIFEIWNEPNSKGGSGRNGAETWADVKGYANQILPVIRQYSQNLVIVGTPTWSQDVDSAAKSPLVDTNVAYTLHFYACTHGHNLIKRADNARAKGIALFITEFGLSPADGGQRKSATNPTDNYRICTDSATFWLDWADQNKISWANWSMVTIDESSAALLPGASATGPWTDANLTQSGTWIRNRLRARPVTSVLPTNGSSASGLKRDGSLLTLPAGALDASLLDPSGRAIASASSERGALRLP…	GH5_2(40-302)	GH5	N	2
0506	0506_Fred_18-Q3-R57-64_MAXAC.109_cln_01003_hypothetical_protein	MSTSTDSRIRGLLGLALVSILLVLPGNAFGLTRKNFDFVIGGDGDFKAAKDAAAKKASSSYRYHIFFPDGQYDIGSLTGDTNQMTTFSVANVSMIGQSSEKTVIYNKSKTEGLSITATFNFNKADNLYLQDLSVQNKADYTSTSSFTETGRHAAVKDGGNRVIYKNVKLLSTQDTYVTGGARTYWEGGEIHGTTDFICGGGDVFFEGVRLYSLKKSAITASAPSGATWGYVFNNCTIDANAEGYTLGRSWRDASVVYLNTKMNKLPVSTGWGDPMNSVPKVFAEYKSKNGSGALVDLSKRRTSYTKDANTVTLNPVLTDAQAAKYTLAAVLGGSDNWQPQSSTKQVEAPIVRQEGGKLLWNDDANALCWAVFRDGKYVANVTTNSYDVSKLATGSVMTV…	CE8(42-309)	N	CBM35	2
0506	0506_Fred_18-Q3-R57-64_MAXAC.109_cln_01004_hypothetical_protein	MNFARIAMLLGMCTLVQAQDGPIGFASLEGEGDKRVVGGTTGGKGGKIVTVTNAADLEKNVTATEPMIVLVSGTIKVTPSGKEFKVASDKTILGLGANATISGGGFFLGAGVHNVIIRNLTIGDTKDLVTDPTGKELDYDGVQMDQAHHVWIDHCQFRDINDGMIDSRKDTDYLTVSWNKFFDHNKVFGIGWTENMISKITIHHNWFKNVVQRNPSCDNATCHLFNNYLDGVESYGNYSRGVSDMLIENSVFRNAKDPWYHDATAKLTARGNTTEGTITGQKTATGTATEMKKFYAYTLDPVAEVKAILAESSGPQASIGKAPTAGVSGRTSQGRIGLNSQIAVDPVGRVHRLGAGSTAPSKGIHWVREANGETTTHVDIH	PL1(76-255)	PL1	N	2
0506	0506_Fred_18-Q3-R57-64_MAXAC.109_cln_01132_hypothetical_protein	MNRWWGRLVGLVLAVGVCAPALTPVEDHGALKVQGSKILDSKGQPTQLVGMSLFWSGWAAQFYNRRTVHWLAYDWKVSVLRIAMGVEGGGMYLDTNNGAAKNMKMVDSVIQASVDLGIYVIVDWHDHNAPDHQAQSIDFFQKVARKWGNTPNVIYEIFNEPHGIMAPDANGNGGEDMWYWDDQIKPYSQAVVDSIRAIDPDNLILIGNENWDQNPSGAAANPVVGKNLAYTLHFYSGSHVVSMANAPAKASTGAYTSGRTTLSRGVSLFLSEWGTTNADGGGGADKNLYLDKAQEWLDWAKTNSIGWCNWSVVNKTESSAALKPNANPLGGWNDTDLSVSGAWVRQQILALNAKYSFPEPPPVPPRKIDTTVLPGRIQAEGFATSKGVQFESSLDEDGS…	GH5_2(42-309)+CBM6(378-501)	GH5	N	2
0506	0506_Fred_18-Q3-R57-64_MAXAC.109_cln_01297_hypothetical_protein	MTHFTHRLLGSLQVTVCIGSIGAFAADPTLPDTAAPPDRPGMRLVWSEEFAKDGAPDGAVWNFEKGFARNEELQWYQSQNAVCKGGLLRIEGRKERVANPNYASGSSSWKTNRQYAEYTSSSLSSSGKKQFQYGKWEVRARLDGQAGSWPAIWTLGASGEWPTNGEVDLMEFYPNSGAPALHANVAWGTATRWSAKWSSKVRSLSSFTSKDPDWLKKFHVWTMDWNVDTVKLSLDGEVLNTTLTSQTINADGTNPYRDRPQYMMLNLALGSNGGDPSKGSFPMVYEVDYVRVYQKGTNGVLPGEPTRESGLRAERTGDALRFWLPTAGAFQARVLDLSGRTVRERKVVGSRGGEQVLGLAGSGRQILILMLGGPQGDWRTLLPPR	GH16(47-293)	GH16	N	2
0506	0506_Fred_18-Q3-R57-64_MAXAC.109_cln_01316_Pectate_lyase_L	MHITPLRTSLLLASSAFLLAPAAHGATYWAAPAGKSANAGSKSAPLDLVSGIKKLAAGDSLLLEAGTYSIGYTEGAKNSLLCAVKATQAAPIVVRAPSGRAVFDFGFPEDTYVQDSYGISLTGSYWTFERIDVTRAGYQGTYVTGSHNTFDNCRFYNNRNSGVEVNKGGEYTLLHNVDSYNNYDPKKTGSMADGFAIKQTMGPGNRLVGCRSWNNSDDAYDTYDSPEFVVMDSCWAATSGWYHGDPKDSRSNTTMNGNGFKVGGLEQVQRNILRHCVAFGNKARGFDQNNNTGGVTLIHCTSFKNGSQNYSFGGPLAASEKNTFTNNISLSPGTADVFANATSTTNTWNSLAATASDFLSTDVSLALPARNDDGSIPASAFLRLTSASKLVDAGTKTNA…	PL9(23-394)	N	PL9_1	2
0506	0506_Fred_18-Q3-R57-64_MAXAC.109_cln_01328_hypothetical_protein	MRTIFGFGLALLASGAHAQAINLHGVVANKAGKPVANAIVTLKSQGLKDTSGSDGAYLLERKGDASISRSSSRLDGVSLENGALVVALGAPSSVRAELFDMNGNLLQELSFQASGNGVDRFPLATPSKRTALLLVRVSVGDRSAWFHCLSLGAGGLTVVGEGAARAAAVVDTLIASATGYTTGKLPISSYDQTADIVLDTAVTVARSTGCDKTRTLVDGTLSLQSGGKTRKYILKTPATYDKTQAHRLVVAYAESGSSAQSVATRNYFTMATYDTKNTIFVAPDAENGAGSWSKTDVDFTDAILAKVEGDLCIDKTRIFATGFSFGGAMSIAVACTRADVFRGVAFFSGADLTGSCPTTLTKPIAYYASQASGDASGTPIPTSGRIKQAQFAAVNGCTA…	CE1(226-374)	N	CE1	2
0506	0506_Fred_18-Q3-R57-64_MAXAC.109_cln_01588_Pectate_lyase_L	MRAIFRIIGAIALVASGVSAKNWIVSPAGLTTGAATKESPLDVYTAVQSAAPGDSILLQDGTYDLATTIKIDSLNSGSATQRKYLGAAKGARPVFDFSKQAYGSSNRGIELKGSYWTIFGIEIKNAGDNGIKLEGNHNRIERCVFHHNGDSGIQLGFAHETENPDGIRCAYNEIINCDSYANFDWGTLGGNADGFACKMHNGKGNVFRGCRAWHNSDDGWDLYETDWPVEITECWSWHNGDQTDFNDIYLTKAGKKMSSFSGNGNGIKLGGNGTGGSSKGQHVVTRCVAFNNRFKSLKGFDQNSHKGGVIVKNSTAWNNGYNFMFEDDASGSTNEFSNNVSFSPKNGSGWEFSSGAILKNNSWNLTGVTASAADFVDTTEAAAGAPRQADGSLPQNGFA…	PL9(18-411)	PL9	PL9_1	3
0506	0506_Fred_18-Q3-R57-64_MAXAC.109_cln_02977_hypothetical_protein	MNNRLLRILLFAVFGSLPASARDSLLVWQDEFDKPGLPDPTRWNWDEGGSGMGNEEAQYYTKSRLANARVEGGHLVITARREDTLTCWYGPCKFTSARLVTRGIASWKYGRVDVRAKLPAGKGVWPAIWMLPEVSTYGGWPGGGEIDIMEFVGHEPQKVYGTVHTKAYNHPMGTQKGGNKTLTDLGSAWHVYSLEWEGDSLHVGVDGVRYFDFANEGTWEKWPFDQPFHLLLNLAVGGAWGGAQGVDTTVFPQQFLVDWVRVYKMDLGDGPYTVPTQVSGSGRIELTPAGPTFSALQKVGARAIADAGWEFSAWRGMLRSQRNPDTFLVDHSQPLEAVFVSAGERINDGDFTDGIGGWTSWHDDAVPTTITTTGGEACMRLTASSTDAWKSQFDRPGMR…	GH16(28-263)+CBM4(346-469)	GH16	N	2
0506	0506_Fred_18-Q3-R57-64_MAXAC.109_cln_03096_Extracellular_exo-alpha-L-arabinofuranosidase	MPLPHDFQVEGLRVRRRFPIGNNWVSIKDFTNVIYNGQHLVYASTHDQSKYGSMGMSLFTNWADASKATQTKMNVSVVAPELMYFTPKKQWILSYQWGSAKFNYMTSTDPTKVNSWGASSALLSEDITKADGAEYGPIDQVPICDATTCYLFYAGDNGHIYRASMPIGNFPGVFSGSKSILQDTKANLFEAVEVYTVKGTGKYLMIVECMGNARYFRAFSATSLGGTWTPISNATGENTPFAGRKNISNPPSWTNDISHGDLVRSADETRTVDPCNLQLLYQGYAASFTGAYDLKPYKLGLLTFEGK	GH62(22-276)	GH62	N	2
0506	0506_Fred_18-Q3-R57-64_MAXAC.109_cln_03335_hypothetical_protein	MTIRCLAILALSAQCAMAVNVSFAPYIPWRQTETQPGAHDPTVIRDDRGVYTLMSTNNLLTLWQSTDMVNWSSKGKLLNGVPTWMSSVYSGIENIWAPHLAKMGGKYWVYSCGSVFGKNTSLIGAMSTPTLDVSSAAYKWTDAGEVWRSTTSNDYNAIDPEILVDRDGKAWMSMGSFWQGLRMIAIDPATGKQLASDKTVRTIASRGGGAIEGPSTIQHGSWTYLFAPFDKCCDGINSTYRTMYGRSQSPTGPFVDETGKSMASSGGTQVTASYGRYVGLGGGSPFHDGRRDYFALHYYDRARNGASFLQLREILYDDNGWLRLGQPFLGRHMALEAEHALLSGDSIMTASGSGASNNEYVGYINGATSSVEFLANLLQEGEYWIVVRYAAGDGASSQY…	GH43_5(38-321)+CBM35(336-456)	N	CBM35	2
0506	0506_Fred_18-Q3-R57-64_MAXAC.109_cln_03924_hypothetical_protein	MLLDTPFLGTLPRTCANRIKGSLSAMVLATLALSETSFALTRQKFDFVVGVNGDFKAAVAAAKAAGGKRFLMFFPDGEYNIGSLTGDSNQMTTFTTSNVSFIGQSADKTVIYNKSVNEGISITATLFFSKANNLYLQDLTLFNKAVYGNTAQYNVTGRHAAVMEQGDKIIYKNVKLKSTQDTYYTKSGRTYWEGGEIHGTTDFICGGGDVYFNKVLLWEMKVSAITASQTSSSWGYVFNECTVDGTVSGTTLGRSWGDARVVFLRTIMNKLPSAAGWGDPMNSVPKVFAEYKSVTSTGAAVDLSKRRTSYTKDAVTVTLNPVLTDAEAAKYTVSAVLGGSDGWQPQAAVAQVTAPVVTQVGTTLQWNDDTKALCWAIFKGDKYLANVTTNSYDASSLAK…	CE8(56-336)	N	CBM35	2
0506	0506_Fred_18-Q3-R57-64_MAXAC.109_cln_03925_hypothetical_protein	MNTRLSIASLLAGAMVLQAQTVTIKEASGWIESAQVKWQTSGNPDSYNVYVSGQGLSNQQLDAKLIRNYGGYWRADAIGLKAGSYTLTVAPVTSGKEGAKVTTSALTVTAHNRAGFAFSGGRIPGAYNLDGTPMSGAVIVYVSDKSKDTVSLNVTGASTNPCVGLQNILYGFKKGKDTRPLIVRILGQVKDPAVMDGGDIVIENANLAAGHITLEGVGEDAVADGWGIRLKSASNIEVRNLGVMNVNSTAGDDVGLQQDNDHVWIHHVDFFYGDAGSDADQVKGDGAMDVKKSTYVTISYNHFWDNGKASLLGLSEGTTTGLYIDYHHNWFDHSDSRHPRVRFYSAHVYNNYYDGVAKYGAGSTMGSSIFMEGNYFRNCKHPMMTSMQGTDVWNETTKA…	PL1(211-378)	PL1	CBM35	3
0506	0506_Fred_18-Q3-R57-64_MAXAC.109_cln_04123_hypothetical_protein	MPIPGSLFRPRLTLLLSGALLSSALATAADFYVSPSGDDTNPGTLAAPFKTLTKARDAVRGINANQSEDIHVYLRGGTYPIAKPIEFTPADGGTGGHRIVYEAYGKEIPVLNGGTLVTGWTLSSGNVYKATLDRATKLRSLIVNDKRAYMTKKSVGSKGGWGTYSITSGQASWAWKSGSQFDGIQYLAADVPELTNPDDVELVNGTTWNVNIVCVRDQAISGSNRILKLQQPFGAISLNQGWNSGFSATGSHTIQNAYEFLNAAGNFYFNKATKTLYYYKRSGEDMSTAVVYAPATETLLKIQGTSKTSRVQNLTFKGITFANTEAVLPAIAGSSGKTTVQGSNWCIAYANSDWHADEYRAYEVMSSAINVSNASSISLEDNVLAHIGNEGIGFINDVV…	GH141(30-576)	N	CBM6	2
0507	0507_Fred_18-Q3-R57-64_MAXAC.112_03077_hypothetical_protein	MASSEPLAQWLIAQIGTLDKHAFRMALPEIGASFTLSLWFYAMRYGGRQVIARLNSPDVDGWGVVLENQRITVEYGRDDSIIARAEGPIAGLEHWAHVALTFAAETGCVRVFAGADTGEATIGPIDPSVPRELILGGYTDPAGGHYDYTFGRDGTGLVDDVRIYGRVLDADEIAGLSQIRGDPPVADFSIGAVGDAPCVVSFSANGSEGTRGVVWNFGDGSMALGRSVEHRFDYAGQYRIQMTAISAGHRQSSAEATLMLAGADDPIQRTRVFVNGGEGHACYRIPSIVRAANGDLLAFAEGRRDSCSDSTPTIRVVSKRSRDNGRTWEPLQIVAQHLHAAGEYALMNPSPVVDSVRGDGRIVLLYNASTSNEWDLARGVGQSQTFCVISYDHGETWDE…	GH33(270-612)	GH33	N	2
0507	0507_Fred_18-Q3-R57-64_MAXAC.112_03089_Alpha-galactosidase_A	MSVSNRLARTPPMGWNSWDCFGTSVTEAEVRTNADFMAAHLLKFGWQFVVVDIQWYEPDAQAGGYRPFAPLVMDDYGRLLPAVNRFPSAAHAQGFKPLADYVHRLGLRFGLHIMRGIPRQAVKRNLPILNSPYRAADIANADSPCPWNTDMFGLDMDKPGAQEYIDSIIALYSDWGVDYIKADNMLDPYHAREIEGYSEAIRNYGPDIILSLSPGVDLDIRHAFHLKKHCELWRISADFWDRWQDLKDQFDLCARWAPQIGPGHWPDADMLPLGHIGIRAERGSDRASLLTADEQRTLMTLWSVFRSPLMFGGDLPTSSSETIDLLTNPEVLAVNQTSSGNREYSRHADLIVWTADAEEKGVRFIACFNIGDSPSTLEIHLGPEGPAPSGQIRDLWARS…	GH27(5-190)	GH27	GH27	3
0507	0507_Fred_18-Q3-R57-64_MAXAC.112_03092_Extracellular_exo-alpha-(1->5)-L-arabinofuranosidase	MKNLGKLQLPVRLLCVILSLTAVIGTVWAQSEQGQPGVLRNPLNPRSGADPWLTYYEGNYYLTATTGASELLMRKSPTLAGLKSALPVLIYSETEPSRCCNMWAPEFHLLDGPDGPRWYYYYSAGTIDTLDNQHTHVLESAGTDPMGPYTYKARIFDAGTDVWAIDGSILLLNEKMYFLFSSWVADEQSLFIAPMSDPWTISGPRVMISRPELEWERRRLNVNEGPVALQHEDDTFIVYSASFCAGPDYALGLLTFNGGDPLSPDSWVKSPEPIFERSDENGVFGPAHNGFFRSPDGTENWIVYHANSTAEAGCDDRRTTRVQRFSWNEDGTPNLGTPVATTEEIAAPSGDLGVDPIPEFEQIDVISLRSFAYESAFLRRVDRVAAVEVMIDLIPEAQF…	GH43_26(40-333)+CBM42(367-497)	N	CBM13	2
0507	0507_Fred_18-Q3-R57-64_MAXAC.112_04068_hypothetical_protein	MRKFVLVLLVVLLNALAGAQDAVPGPLVEHNGQQLFLSGINLAWINFARDLRDFDEPRFVAALDEIAAARGNTLRWWLHTDGSTSPLYGEDGKVTGLGENDLENLRRGLDLAYERGILVMPTLWSHDMMNTREGIPTDANKLLIENPEYTQAYIDNALVPMVTALAGHPAIVAWEIFNEPEGTTDLGWTDVRTDMASIQQFVNLLAGAIHRADPAAKVTNGSWNMQVLTDVDGFFNYYTDARLVEAGGDPDGTLNFYQVHYYPEWFDETTSPFHNPYSHWELDKPLVIGEFPAKAIANLGMGFRPRKQLRNSMETYEFLLENGYAGALSWTFYESPHGKMLDAAAGMLRVSNLAPDNVRVDIGEIDRIPVIAAPIENLVVNNDVPAIENYVDLNTVFSD…	GH5_10(32-334)+CBM32(477-591)+GH5(1094-1361)	N	CBM32	2
0507	0507_Fred_18-Q3-R57-64_MAXAC.112_04859_hypothetical_protein	MRRLLLSLLLASFLILLPAAAQDAPLAPEEIRGEVVYIPYPVPLTLDGDLSDWAGVPWVTVDRGTQLSPDPANNGSFRFALASDGDRTLFVAMTSVDGVIVTGQHGPDFWNEDSLEFYLNLTGDFGADAYDSGIFQVNINPGDIGLADPAAVTLSGTNATSSGTRALVFATPDGWGFEAAVPLPFSPSHGLEIGLQAHANGSNEGSRSVKLIWSNADTADASYNTPSVFGRGLFFSIGSDDIPQPSVVIEEVPLPFIAVNQTGYAPSAIKIAVYPYASTANGTAFTLVDTATNASVYAGFTAPGFLDDASGDTVSLIDFSAFTTPGTYILRVNDAVSVPFRIASGLYAPLAIDALRYFYLNRSGIELTADHAGQPYARPAGHLTDNAVTCFNGTDAAGR…	GH9(347-819)	GH9	CBM9	3
0509	0509_Fred_18-Q3-R57-64_MAXAC.209_01406_Beta-mannanase/endoglucanase_A	MRKPALLLVLWSALSGGALAATVPVSVDLDLDRRALSPDIFGVSGWPNFQQVAYPLVRWGGNSTTRYNWQADVHNTAGDWFFMNIPDGDGTPAASSFEAGIGAALAADAHPLVTLTTIGYIAKPVQQKRWGFSRIKYGPQLQDECSYFGNDPPTWCTADAGNGLCNPAQNQTQFCNSSGVIVNNDPLDTSDVATPQTMRNWVGHLQQTFGSAANGGVRNYALDNEPMLWNSTHRDVHPQPLTYDEIWQRTVAYASAVKAQDPAAQVFGPVTWGYCDLFGSAADNCVDGSDREAHEGKPFVKWYLGKVCEYQAQNGVRLVDVLDLHYYPQGQGVVDFSDPPNGSETATVSARRLRSLKELYDANWESESWVADLGNDPTWHYSRPNLIPRVRAWIDEECP…	GH44(21-559)	GH44	CBM8	3
0509	0509_Fred_18-Q3-R57-64_MAXAC.209_03017_hypothetical_protein	MRAAAWLLVAIGSYSHTVAACVRAGDTLLASGFEKPPLHAWYVATNGNDNGTGSAASPWRTIQHALDTVSAGDAICVRGGVYNELVTISQSGSATVGPIILQSVPAETAVIDGTGLPIPDGQYGLLTLIDASWITVQGLELRNYSTASTANVPIGLYVTGAGTEIRVLKNRIHDIRTTANGCAANAFGLKVDGTRAPQSINQLFIHGNEIHHLTLGCSESFSLDGNVEDWIISNNSVHDTNNIAIGAIGFEGVAPNPAFDQARDGVISGNTVYNITSFGNPAYGNEYAADGIYVDGGTRILIERNLVHHVDIGIEVASEHAGRTSSDVIVRNNLIHSGNSTGISIGGYDSSVGGSERVTIIGNTLFRNDQQGTGSGEFQIQYHASDNRFDNNIVYAGVG…	PL9_2(40-403)	PL9	PL9_2	3
0510	0510_Fred_18-Q3-R57-64_MAXAC.220_00164_hypothetical_protein	MKEKQVTKFFLACSTLVTCITLGINLTFRHAAHAVIAESGEVSPTATADFIASIGEIARQIGQERNLYASVMIAQAVLESNSGQSALSQQPYYNFFGIKGAYNGNSVTMQTWEDDGSGYTYEVDQDFRSYNSLSDSLNDYANLLSWDLYADTWKSNTTSYQDATAALTGRYATDTAYADKLNALIEQYGLTTYDDPVVVEEENQTNSEQTTDPNHVWNKYRGSYTSKDILAEDEAWIAYIS	GH73(55-190)	GH73	GH73	3
0510	0510_Fred_18-Q3-R57-64_MAXAC.220_00692_Beta-glucanase	MELRNGSNGGMFNCNFVPGNVGFNNGLMSLKIDSDGRGGCGYTGGEWRRKDRFGYGLYQVNMKPIKNPGVVSSFFTYTGPSEGKPWDEIDIEFLGKDTTKVQFNYFTNGRGQKDEHVHLHNLGFDASQGFHTYGFDWQADHITWYVDGRAVYTAYNDISSTPGKIMMNAWPGKGVDAWLAPYNGRTPLYAYYDWISYDE	GH16(8-195)	GH16	GH16	3
0510	0510_Fred_18-Q3-R57-64_MAXAC.220_01908_Alpha-amylase	MYADLDFKHPEVIKNIYDWADWFVETTGVKGFRLDAIKHIDSFFMGNFIRDMKAKYGNSFYVFGEFWNGDEKSNNDYLASTDYRFDLVDVRLHQNLFEASKAKEAYDLRQIFEQTLVKNHPDSAVTFVDNHDTQRGQALESTIEEWFKPAAYALILLRQTGLPCIFYGDYYGISGQFAQESFQTVIDKLLELRKNAVYGQELDYFDQANCIGWTCLGDDKHPTALAVLINNSKATSKRMFVGEKWAGKLFTDALGNQAAHVQIDEQGYGDFLVGEKSISTWIPLTK	GH13_5(1-173)	GH13	GH13_5	3
0512	0512_Fred_18-Q3-R57-64_MAXAC.248_01881_hypothetical_protein	MKYLSLFIFSVAVIVASCGKGDSPGNNNVAPTNLTVNAIVSTDNSGNVSFTAAATNAVTYDYDYGNGVFQTVASGIVTYRYPASGTYTVNVIAKSASGQTISKSIQVTVTVALSLLWSDEFDTPGSPDPARWGYDLGAGGWGNAELQYYTNRTDNAIISNGTLKIIAKAENFSGSAYTSARLLSKDKFSFKYGKVEARAKLPAGIGTWPAIWMLGNNINTVGWPACGEIDIMEHKGSQLNKIYGTVHHPGHSGGNADGGTVTIPNVTTEFHKYAVEWSATTIKFSVDDVVFYTFANVSTLPFNQNFFIILNVAMGGTFGGPVDPGFTSAAMEIDYIRVYQ	GH16(117-339)	GH16	GH16	3
0512	0512_Fred_18-Q3-R57-64_MAXAC.248_01882_Beta-glucanase	MKIRGIRAIYIVSFFCFMFIQHTGISQELFTKLVWSDEFEYKGLPDSSKWGFDKGTGCPDICGWGNNELQFYTWNRAENARVENGKLIIETRKENFSGASYTSARLVTKNKGDWKYGRFEIRAKLPAGKGLWPAIWMLPTNWVYGGWPKSGEIDIMENVGYLPDSLFGAVHTEVYNGMLGTQKVNSTMRKDFSDSFHVYAIEWTAEQISFFVDGEKYHTFKNEHSGSAAWPFDQQFYLLLNIAVGGNWGGKYGVDDRIFPQQLVIDYVRVYE	GH16(35-271)	GH16	GH16	3
0512	0512_Fred_18-Q3-R57-64_MAXAC.248_01883_Beta-glucanase	MNYLKGLLRFQVIVTLCSVMLVRCSSGPTVSPVDEKGTTQTIFFDDFSAPVLDSSKWNTEVTGMHVNNELQAYIDSTNVIRLVSGAEAEGAENGALVLQPYYSPGYITKDSQKFDFISGRINTRSKVEFTYGSASARIKLTEGSGLWPAWWILGTGNWPETGEIDVMEYVGEKDWASSAVHGKGYSGDAGLVDRLYFPSGNDVTNWHIYAVDWTPDSLIFKYDGVPMFRVTKPMTQFFGEWAFDNPKYLILNFAVGGVYPFKINGIKEPYYGLPASTFEQIKKGKSKMLVDWVRVMKVQ	GH16(44-295)	N	GH16	2
0512	0512_Fred_18-Q3-R57-64_MAXAC.248_03089_hypothetical_protein	MITLTLINMQTKFLLSAFLLAGILSLSSNCSKNNAGGGTQPPSPAIEYWLTKGDRSVLLQKQPTSLNFTTTANNFTNIEVDSTTKFQEIDGFGYTLTGGSAYLINRMDAPSRSSLLNELFGSGNDAIGISYLRISIGASDLSASVFSYNDMPAGQTDPTLANFSLSLDTVDLVPVLKQILTINPQIKIMGSPWSPPVWMKDNGSSVGGSLLPQYYAAYAQYFVKYIQAMAAKGIKIDAITVQNEPQHGGNNPSMVMSSLQQAEFIKNHLGPAFQAATINTKIIIWDHNCDNPNYPITILNDAAAKPYIDGSAFHLYAGEIGVLSGVKAAHPDKNLYFTEQWTGANGSFDGDLKWHLKNVVIGSMRNWSKTALEWNLANDPFYGPHTPGGCTECKGALTI…	GH30_3(76-484)	GH30	GH30_3	3
0512	0512_Fred_18-Q3-R57-64_MAXAC.248_03284_Acetyl_esterase	MKKSVIIVQLLLAFVYTGAQSTAGITGTRDTSYNITNEYNKHLKNYPNLQIVKEFSYPYIIEEKNISYCKTNERELKLDVFSPKEKSTTKRTAILFIHGGGWRSGNKAMHYPLLQQLAALGYVCITPEYRLSTEALYPAAIHDIKSAIRWVRKNAAIYNIDVNKIAVSGHSAGGELAAFMGATNRMTQFEGNGCYKEYSSKVNAVIDVDGTLAFIHPESGEGDDSKRISAATHWFGYSRTENPDLWKQAAPLTHVGKHTPPTQFINSGVARMHAGREDFVAVLKQHKIYSETKTFEGSPHSFILFNPWFDTTVVYMDKFLRRVFPAAPKKFAREIKVAQDGSGDYKTVQAAINAVPVNNKKPIAIIIKKGIYKEKILIDSLRPFITIVGEDKLNTVLTC…	CE10(67-312)+CE8(335-622)	CE8	CE8	3
0512	0512_Fred_18-Q3-R57-64_MAXAC.248_03290_hypothetical_protein	MLQACAVAQSSSSVNRITVAADGSGDYKSVQGAINSLPDSSATPRTIYIKKGTYAEKIYIEKANIIFEGEDREKTIIIASIARDEWRCSHTDDWGVATMNIGANDITLKNLTITNNYGFDFTERTIWCASDTSKNKEKKLRKDGHQMALRTMNMATKMKAVNCRFRSFGGDTVSPWETMNGMWYFKDCIMEGGVDFYCPRGWAWAENCEFITHTGPAAIWHDGSGNEDSKTVLLNCKFTGYDGFMLGRYHREAQFYLINCAFAKNMKDTPIYRVPTNNIINWGERIYYYNCHREGGNDFKWYSNNLPAAVKAGDITVNWVFGNRWNPEKN	CE8(17-296)	N	CE8	2
0512	0512_Fred_18-Q3-R57-64_MAXAC.248_04475_Beta-glucanase	MYVLLFFSTLFLQKEVASQTKFTKLVWADEFNYKGLPDSSKWNYDIGGNGWGNNELQYYTANDTLNAIVVEGVLKITARRQVKENRQYTSARLQTKNKASFKYGKIEVRAKLPAGRGTWPAIWMLGENIGKEGWPRCGEIDIMEHVGYEKDSIFGTIHSEAYNHMKGTQKGKGIFIATPYDQFHTYSIEWTPDKIDFMVDGVIYNHFINEHQTTKEWPFDQPFFLILNLAVGGNWGGKKGVDESVFPATLEVDYVRIFQTR	GH16(27-257)	GH16	GH16	3
0512	0512_Fred_18-Q3-R57-64_MAXAC.248_04548_hypothetical_protein	MNFRNSIICLLFLVLIVNSCSKKDSGTPTPPPTTVPGCASAVTPASGSFVVTTSITLSWNAVSGATGYDIYLGTTANPTTTIVTNVTGTSYNYTIPATPNATYYWYALPKNSGGSATGCTATISSFTYIVIQPPVPFGYYVVGYLPSYRNVTTIPDVKFRMTNVVVYAFYGVNTSGTSSAPSSPTSTFAAVATNARANNARIFLGINDGSGDGKTNFKNMAATPAGRTNFIKEVMNVVRQNNLDGIDMDWEFPTTTDGTDLTFTAMMKELSDSLHRDGRYYLSCAVTAGKYAGGIRDAIRNELFTYVDFFNIMAYDDFSTSAPYRHHSDYALAQTCLNYWLTTRGMPAAKAVLGLPAYGRPSGITQSGTILTYSGILGQGGNPQYDSAVVTSGSFVNYT…	GH18(139-437)	N	GH18	2
0513	0513_Fred_18-Q3-R57-64_MAXAC.250_01468_hypothetical_protein	MKAILVCFPIFILTIATAVFGGAPDLVVAADGSGNVRTVGEAIAKVPENNRKRVTILIRKGTYFEQVNIPSSKPFITLIGESAAETKIAYSINNGRAGTTSAAYAFYVGGHSFRAENLTFENAFEYKPGTPGSQAVAVLAEADRLVFKNCRFLGWQDTLYAKNGRQYFENCYIEGNVDFIFGQAAAVFENSEIRSKGDGFIAAPMRFSADESSGFVFNRSKLTSNNGVKSVFLARPWRAFGRAVFIDTEMGSHIRPEGWNNWGNPDNEKTAYFAEIRSSGPGATPEKRAAWARKLGVSDEKQFSTATFLGGRDGWNPKNSDDGFLENTPPDWKSVVWTEVLKQKPVWYQTDEAARIADQVVLFQKSNGGWEKNIDMTRDLTERERGQLTSTKDVVRETT…	CE8(26-309)+PL10_1(364-655)	CE8+PL10	PL10_1	3
0513	0513_Fred_18-Q3-R57-64_MAXAC.250_01469_hypothetical_protein	MEEDAETVKTPASNQAIMNRREFLELFAAGTGAGLLLSGRAFSQTASGDPWKTEYPRIMARIKAPKFKKRDYPVTNFGAVGDGKTLCTGAFRKAIETCHKSGGGRVVVPAGDWLTGAIHLKSNVNLHVQKGATIRFSTNPNDYLPLVHTRWEGMELMHISPLIYAYGQTNIAVTGAGTLDGQGKAFFWKWHGNPRYGGDPDVISQKAARARLYELMDRNAPLAERIFGVGHYLRPQFIQPYKCRNVLIEGVRIIDSPMWEVHPVLCENVIVRGVHIATHGPNNDGCDPESCKDVLIEDCFFDTGDDCIAIKSGRNNDGRRINAPSENIIIRNCTMKDGHGGITIGSEISGGVRNVFAENNRLDSADLWTALRVKNNASRGGKLENMFFRNITVGQVSRA…	GH28(96-461)	GH28	GH28	3
0513	0513_Fred_18-Q3-R57-64_MAXAC.250_02654_Beta-glucanase	MSKRFLGILFLFVLFTALFADSSAQGQVRYRKLAFKDEFNGAANSAIDTTKWTAEVGGGGWGNQELEYYTNSTDNAYIDGAGSLVIKAVKLNPPLSVTCRYGPCHYTWARLITKGKFEQKYGKIEARIKVPRGKGMWPAFWMLGNNIDTAGWPTCGEIDILENIGREPTIVHGTVHGPGYSGGNGIGAPYSLPNNDAFADDFHVYSKEWSQNKISFYVDGVHFKTITPADLPQGATWAFDRPFFMILNFAVGGGWPWNPDNTSVFPQTMMVDYVRVYKR	GH16(36-277)	GH16	N	2
0513	0513_Fred_18-Q3-R57-64_MAXAC.250_03283_hypothetical_protein	MRNALRPAILLIAALFLTVQVAAQTAKLSTGSGAKVAEFKLASKLMARDVPYRVITPKNYGTAGARFPVVYLLHGLTGRYDNWTDKTKLAEFAEKHNFIIVTPEGGDGWYSDSAGVANDKYESYIVQELVPEIDSKFRTLATRENRFIAGLSMGGYGSLKFGLKYPQKFAAVGSFSGALRATDWTDKVIGEWLAKSIMSVFGAAESENRKANDIYRLAREWPADKTKELPFIYLDCGTEDFLIENSHDFAKILREKKIPHEFRELPGKHDWVYWNLQVQEFLRLADRMLPKAEIPTAKKPG	CE1(43-283)	CE0	N	2
0517	0517_Fred_18-Q3-R57-64_MAXAC.283_sub_00409_hypothetical_protein	MNHFLRLLFWVSISFMTQAQIPNPALIGYWHNWNDVSAPYVQLDAIDNRYNVIEVSFAVPTSPSDMTMLFTPDMIPQNLFISKMQSLQSQGKKVLLSIGGATTSIDLTTLANKNAFINSMTALLNTYGFDGIDIDIEHGSSIMVSGGTIAAPASIAQINLIDAIKQIMSNYQVTHSKKLLLTMAPETAYVQGGQSAFGGIWGGYLPIIHALRDSIDVLHVQLYNSGSMYGIDANIYTQGTADFIIAMTEAVIQGFNTAGGFFTGLPASKVAVGLPACSNAAGGGFTDSATVNAAIKYLRGMGPKPASYTLFNIGGYPNLRGMMTWSINWDATNNCANVYQYANNYDNLFGGGFPLSITELRTTAAVLKTPTLCEVSWFAEGYAANQNFIIERSQDGEHF…	GH18(26-344)	GH18	N	2
0517	0517_Fred_18-Q3-R57-64_MAXAC.283_sub_03003_hypothetical_protein	MDQINRTLNHKKLPLLLKKQVMKYINSIFFFFLSLNVFALDGNHTPLMMVDQFGYKEISKKICIIGSPQSGYDFTIPASGYIPGATLQLKNSTDNTVVFSGAPTVWNAGGTHNHSGNKIWHFDFSAFTSPGNYYVYDPSNNTRTYPFTIHNQVYDTLFIKAQRFYYHQRCGIAKTAGNAGANYADAICHNGANQDAHCRAAWDVNNPALEKDMSGGWHDAGDYNKYVTYASRALEYLLTAYEQNPLVFGDNNNIPESGNGVPDIIDEIKWELDWLLKMQENAAGANQGAVYYKTSVQCFENTASPPSADANVRVYGGISQSATRCFAKTMAHACLVMKKIPNANAYANTLITSYAANLLSKAELAWTWLLANPSPSLYNNLGFGAGNGTCNGGTTATAI…	GH9(154-611)	GH9	N	2
0518	0518_Fred_18-Q3-R57-64_MAXAC.287_03553_hypothetical_protein	MPLVVHFKKPNDWRNTVNSHYWDTTPAIPPTTWPGIAMTAEGDDWFSYTFETAETASLIFNDGTGRQTGNLRRDQEGWYYSNNQWYDANPERPLVPVVTVSPPARTYLTPQQGILQGSNRTDVLYYTTDGTPPTTSSAVYSGPIEIIRPTTLMAFGVNSAGDVGGISTFLYTIDPDADLERPTIAASVASGTYENPVTVVFTVRDNRPAPVTAYYTTDGSTPTPASAVYAQGDATTGLEGTAIAVTSTATLRVLAIDGTGNETRQSFYYNIGPVSAPADFREETIYFLITTRFYDGDPDNNYFCRDRIKFNAATGRSGSIICRSNITCRAARNRVGSTTVLIRATSVITTAPTARTTTTRWPPTGSERGKTPIQREPSRWSIRAPAPPCPVPATIPTAF…	CBM26(5-72)	N	CBM26	2
0518	0518_Fred_18-Q3-R57-64_MAXAC.287_04178_Amylosucrase	MGTLSVVDVVDSQGLWEGLLQGPLGSMTALEQALFRLRFDLYLPDVLRPLKQLYGARADFGAQLEKLLGIVARAYAGRSEELRLLDLRRTSEPDWFQQPNMLGYVCYVDRFAETLAGVIAKIPYLKELGVTYLHLMPLLKPRPGPNDGGYAVMDYREVNPAFGAMSDLRALATALRREGMSLCVDLVCNHTAKEHEWACKAVAGDPVYQNYYYLFPDRIMPDQYEMTLPEVFPDFAPGNFTYCTDCQRWVWTTFNEYQWDLNYTNPAVLAEMLDIILYLANQGVEILRLDAVAFMWKRLKTDCQNQPEAHAILQAFRALTRIAAPGLLFKAEAIVSPDQLLPYLGSGAATNRECEIAYHNAFMVLLWSSLAERRVTLMTHALQNMPDTPANSAWLTYLR…	GH13_4(112-511)	GH13	GH13_4	3
0519	0519_Fred_18-Q3-R57-64_MAXAC.288_00537_hypothetical_protein	MTTSFRRHCGTAAVAAIAIAILTALASPAGATWSLVWADEFNGTGLDYANWAPDIGNGCPDLCGWGNSELQYYRAQNVAVTGGNLVLTTRAESIGGNAFTSGKVTTRDKRSFLYGRVEMRAKLPSGGGMWPAFWLMPQSDVYGGWAASGEIDIMESANGTTSVGGALHYGGSYPANTSTSSSFSLGGANFADDFHIYAVEWEEDQIRWYVDGTLFMTRTSAQWYSSNAPGNPRAPFDQPFYIILNTAVGGWYTGCTSTGCVTASLPQQYLVDYVHVYEDIPNDLPIVTINSPAPAATLPAGDITITATATDSDGTVTTVEFYNGATLLGSTTTEPYAYTWTAVPDGCYAVTVRAIDDLGGTTNATVDLTVGAGCGQAAWSGFTPVMPGRLQAEDYDIGG…	GH16(37-277)+CBM6(392-528)	GH16	N	2
0519	0519_Fred_18-Q3-R57-64_MAXAC.288_00978_Alpha-amylase	MRDVILHAFNWTYADILANLESIREVGYGAILIPPPLYSDPAGAPWWQRYQPKDYRVLLSHLGGKRDLEALIAACHSREPQVRVYADLVLNHMANEARDDRYDFPGRAELERYRRQPALYEENRLYGDLATGLFTAGDFNQAGEIEAGEWSDRQAVQLQNLSGLPDLRDSERVLQQQHQMVEALVGMGFDGFRVDAIKHVTERMIDNIADRPRVRDLFWFGEVLTGSEHDERVFLGPFLRETWISAYDFPLFSTIREAFGPGGSLRALACPECEGNALPWDRAVTFVVNHDIPHNDVFRQWLLDRQDEHLAHAYILGRDGGVPLIYADLDESPHEADRGRWRDAWKRPDLAAMVRFHNAVHGLPMVMLQVTDTLLVFRRGERGLVAINKAADDQWTEFG…	GH13_27(15-326)	N	GH13_27	2
0519	0519_Fred_18-Q3-R57-64_MAXAC.288_03011_Beta-glucanase	MRRALAPLRLATLLGLLLALAAAPGCGGETEPEVYGLIWQDEFDGPAGQLPDAAKWQFDLGTDWGNLQLEYDTNRAENCSLDGQGNLAITARQEEWEGQAYTSARIKTKGLFEHAYGRFEARIKLPVGQGLWPAFWMLGNDFPGVSWPNCGEIDIMEYRGQQPRVLVGSVHGPGYSGGGALTKTHTLAQGGFNLDYHIFAIDWEPESITWSVDGYVYHRITPANLPAGTRWAFDHPFFILLNVAVGGRWVGSPDASTVFPQAMLVDYVRVYGVR	GH16(39-271)	GH16	N	2
0521	0521_Fred_18-Q3-R57-64_MAXAC.307_03038_hypothetical_protein	MKTGLRRYEFSERLADILGASRRDVRVRVTLLVTGGLIPPGPRGPGAPPATADYAADLLVGVMAAPQQIHTVEAVRCFRALRPTAIADDATSPGVIVGVPATRRDHRQRAAPPLALAQFEFGDALARLLDEARDGDVRAIARDVFGVWVNRGFPVAALQLAAWMDGRRTVIAQRYELPEGGQLPAWLDPGRGGTADPGLFHSVFLPVSKLIEIAALTAPSEKGTPSVIELGQTISSLAHLARNGRHRRAWEKFVSVAESAQAAVDAAAGTAADTAQARAPRLTEVTDFGSNPGNLKMLAYVPESLGATPALVVVLHGCTQTATSYDTGTGWSTLAERYGFALLLPEQRRTNNPMRCFNWFRTDDNARDSGEALSIRQMIDEMAARHGIDHSRVFVTGLS…	CE1(294-497)	CE1	CE1	3
0524	0524_Fred_18-Q3-R57-64_MAXAC.330_cln_01928_hypothetical_protein	MLVVLAHDGDNAWGGGFSYYQEATPNLVSSANGAGYVPTVVQRYLSDHPVPANDFVHVEDGAWVNADGDFGSPQFLNWNWPPVNASGQVDIANGWAEDIRSWAIIVAAQNRVDTAEQIWTDPIVMGGSSGSVNVRKILYPDGSTNAVERAWHYFLGSLNSGYMYYGTAEDFEVKPTIACNEALRLANPVIGSGTNDRTPPTVWIPQRFPWNPGSTNFGPAHAYQQVVNNGDFWIWTFADDVSGVTSVTLKYRLDADGQNPLSSTQNETYAGGPEVGAWQSLAMTRRAFPAGNVFNSPTIDFFEMPQAIADQYSVQLTGIRSALVDYYVEAMDSRGNVRKSEIQHVYVGDGQGAVGGGPAVEISPATPTAGQSVTVTYDPAGRVLAGASQVAMHWGVNTW…	CBM25(372-453)	N	CBM53	2
0525	0525_Fred_18-Q3-R57-64_MAXAC.344_02685_hypothetical_protein	MRLLLLPLGLACALDPGAVRAQQHDLVGYWHNWNDGSAPYLALSQIDDRYTVIDVAFAEPVPGTSHLMAFYPSGTPQSIFIAEVAALRAQGKKVLISIGGANASVHLDSDQERDEFVSSMLAILGTYGFNGIDIDLEGSSVAITGGTIGTPADATILRLINAINAIADAFEASTGAPMMLTMAPETAYVQGGQSAYGGIWGAYLPVIDALRDRIDILHVQLYNSGSMYGIDGGIYTQGTVDFIVSQTEAVLQGFGTVGGSFAPLPAEKVAIGLPACPSAAGGGYVSPAVLAAAVGYLRGAGPQPGQYQLLSAYPDLRGLMTWSINWDAAPGCAAAYEFADSYEEIFELSTSFNDAVVPIRAAIVEDGDLIVPDLVEQSALSLFDSMGRLCANMVLQGGR…	GH18(24-276)	GH18	N	2
0526	0526_Fred_18-Q3-R57-64_MAXAC.347_00381_hypothetical_protein	MRKSLFATALALGLLTSSLASAAVPAFPGAEGYGAVATGGRGGRVIKVTTLNRTGPGSLQDALNQAGPRIIVFAVSGVITGDIDIPTGNVTIAGQTAPGAGITINGHLWAEYDAAVSNIIVRHIRVRPRPLTGTSGGDQYDAIQFSLNTRFILDHVTASWASDETVDMYEAKDATIQYCTIEESSNRGHSEGAHNYGFINGPDGIRMSIHHNLFAHHLARTPAVATGPTEIRNNVIYDVRQGFVHHNPATGAFNIVGNYFKKGPSAQLFPLVFDDEEPTTANPAYYVRDTYIDDASFSGVINDPWAESSKYSGLSGIENGNRKVGAENNLPNLTYKVTTQPVQDAYKLVLEKAGAFPRDSVTLRTIDEVKARTGSFGAKPPADLMTGLTAGAAPKDTDN…	PL1_2(76-260)	CE8+PL1	PL1	3
0526	0526_Fred_18-Q3-R57-64_MAXAC.347_00760_hypothetical_protein	MRKKLPLFLLALAAAACSADAPSPEISVTSVGAVSQAATPSLVEVTGFGSNPGALKLYAHVPAALRPGAPLLLVMHGCTQTAADATRYGFDTLADANGFVVGYPEQQTANNPLRCFNWAGEYGNPANVTRGQGENLSIKQMVDKLVADHKLDPKRVFVAGFSAGAAEALLAAATWPDVFAGAASIAGIPFNCTTTYAEVSSCQKPGKTFTADAWGDKVRAAHPTFTGPWPKISVWQGASDTVVGPSNRAQITKQWSNVHGLPEAPQVTDTVDGQKHEAWKSASGAVVVESYEIAGMDHGVPIMAGCGTAGAYAYDKGICASVRIAEHFGLVGSSATPTPSTDGGSAADAGAKPSGPSGSAGPDASGPSGGTNAAEDADYGSRNGSTCSMQVGATRTSAL…	CE1(56-276)	CE1	N	2
0526	0526_Fred_18-Q3-R57-64_MAXAC.347_01152_Alpha-amylase	MRFPSALFGGLCAAALVACVASSREADTTPPTPPGSGFSPPPPAASSGEGGAPDGGASSPDAAPSPRPPPGPRTVFTHLFEWKWNDIARECEDVLGPAGYAAVQISPPQEHAELPSHPWWERYQPVSYQLESRGGTRAELASMIARCKRAGVDIYVDAVLNHMSFVQQGVGSAGSTFSRKSYPGIYGPNHFHGCERPIQNWGSRDEIFHCELATLPDLDTAQEHVRTTLAAYLQDLVDLGVSGIRVDAAKHISPVDLSAILGKVRGPLYVYQEVLDDDGRGVVTSAEYQATGDVTEVRYGAELSRVLRAGKLAWLETFGPAWGLLPPTSGVAFIDNHDNQRGHGSGNPLTFKERPLYELGLIFMLAWPYGYPQIMSSYAFTDGNQGPPAEGPRSAGSTA…	GH13_32(99-368)	GH13	CBM20	3
0527	0527_Fred_18-Q3-R57-64_MAXAC.354_01981_Beta-glucanase	MPRRPHLDLRTLGLSALALTCLGGGTSCGDDADAEWKLVWEESFDGPAGQLPDAARWRFDVGGDWGNAQLEYDTERAENVSLDGTGNLAIVARRETLQGRAYTSGRINTRDHFEQARGRFEARIKLPIGRGIWPAFWLLGENFAEVGWPACGEIDIMEYRGQEPGVVLGSLHGPGYSGGGSITGRYALPAGTFNDDFHIFAVEWDESSIIWMVDGVAYHVVTPRDLPASGRWVFDHPFFIILNLAVGGNFVGPPDANTVFPQTMLVDWVRVYRVER	GH16(44-272)	GH16	N	2
0529	0529_Fred_18-Q3-R57-64_MAXAC.359_00279_hypothetical_protein	MTTTTIPSACAPTPTTGAPARGRARSRSAWLPWLCVLGLACGKEANDDGGDGTGSTGSTGASATTTSDATTNTSTSASTTGPGTTAGTTVGTSVGDSSSDGGSSTTGDAEPAIQWVGRIDTSDPTRTRMGWSGTGFVVRFDGTGASVRMDDAAHYWTLVVDGTVQPRFDTQGGEQDYVLASGLPAGEHVIELYRRTEGSFGTTAIVSVDLEGELLSPPPVSRRIEIIGDSITCGYGDEGVAPCSFSAETENHYLTYGAVAARAVGAELSTVAWSGKGIIYNYGDDTFEPMPELYDRALATEQNQWDFSTQPDVVLVNLGTNDFSTGNDPSHDQYVNAYVDFAAHLREVNPDAYILLLSPSLFGAEATMVDGYLQDVVDARAAAGDTQIDWANINVTWEG…	CE2(223-421)	CE2	N	2
0529	0529_Fred_18-Q3-R57-64_MAXAC.359_01270_hypothetical_protein	MRTLVGSICLVLGACGSTGGSGGGSEDGSSSGSSGSSEAGASTAGSSTEGGVTTGGATTAEPTTADTTDGAGDSDGSSSEDSGPPAAGCDVELPLAPGDYERTLDFDGVERRYYLHVSPTAESSAPLIVNMHGFLSNPTMQSQWSQMIDAADPRGIVVAHPEGLNNSWNAGACCGNSSAGGVDDVGFIRAVVADIASAACVDPQRIYATGLSNGGFMSNRLACEASDLFAAVAPVVGSLQIPLDTCTPERPMPVFAFNGVQDPLVPIAAANATIDRWVEIDGCDPEPIVEELDGGSCRRWTDCDGDGDVRMCTLDPMGHCWPGRTPEMCYSFIGPYSDTVDATERMLDFFAEHTLP	CE1(110-241)	CE1	N	2
0529	0529_Fred_18-Q3-R57-64_MAXAC.359_02282_Endoglucanase_E-5	MASTTTTTTTTVGASGKARASHVSGVLAWLALTIACHDADAGPDDTVISAGTDEGPAMPQAPPVERHGRLAVDGLQLVDACGHPVQLRGISDQGIQWFPWRTCLDDDALTFLLASDGLDVDLLRIPVYVTEGGWLHDPEGMRDALETIADAAIARGLYVIIDWHVTSFDPNDRLDEAREFWTAVATRYAGVPNVIYEIANEPSEVAWYGIREYAGEIIPIIRAIDPEVVIVVGTPDDSGELADVADAPLSGELAHNVMYTFHYYAASMELSQIEPYLARLPIFVTEWAAASYSGDSPDDYDDGAAFLAALAGEPQVSWVGWSFTDDAESSAMLRRGTCAEEPGAAAGPWDTSALSTAGWFMRRQLRDTQPRRLCASP	GH5_2(82-319)	GH5	N	2
0529	0529_Fred_18-Q3-R57-64_MAXAC.359_05957_hypothetical_protein	MRRKSPAGRRELCHDGGMQLHGRVLLFVALAPACTDGGEGATATATATATVSASVGSDSASSDGTGPVSSTESNITTTASTSASSGTETDTTDPTGNDSTDTDPSAGSTGEPGMVVLPPSDGGLDYQLGGGYEPPAGVMIVSRDRNDTPAAGLYNICYVNGFQAQPDEESFWLDEHPDLVLRDGSGDPVIDQDWDEMLLDTSTDAKRTALAEIVGGWIAQCGTDGFDAVEIDNLDSYSRSMDLLSQDDAVAYMALLSDAAHQHGMAIAQKNSTEILDRHDEMGTDFAVAEECSTWDECADYVDVYGGAVLMIEYVEGDFANGCAQYPGHSIVLRDVNLTTPGNGSYVYDGC	GH114(143-314)	GH114	N	2
0530	0530_Fred_18-Q3-R57-64_MAXAC.362_02267_hypothetical_protein	MARHGRIPTFDVWRIGVFVLMAAVFLAALAAAMSPPPREMDAASLPRDTSVRQLGGSFVHQFAGKYDETNWLKSDFYYPNSDHPAWKAGLVHFKRDRLELEVRRQKTAYKAIAGGELQRRGFYHFGRYEVVMQAAPGSGTVSAMFTHTHKQFGDPHDEIDIEFLGKDLTRMHANYFTDGKQHGSIYIPLGFDASKQIHLYAFEWDPDEIRWYVDDRLVHTARPSDFPIPQAPGRLMLHLWSGGRDQVSWAGEPTFRDGARAKYYCLSYQAAGDSSSQCSDTFVPRRYKK	GH16(62-249)	GH16	N	2
0530	0530_Fred_18-Q3-R57-64_MAXAC.362_02318_hypothetical_protein	MPEHQPSFPAGPQTADRSVDLLVIGSWLAVLVVTFALLRPPAPPKAPLPAPVPIVAIAAAPDFYPWVRPGQAATTRAGVLPWQAPPKPRTGGFLTRLANPQQDPVFNASNYGNANSFYGGDWLPENIAPRGGGAFLEVKREQHGGLPYTAAEMQSGGKYHYGRYEAVLQPARGSGVVTAFFTYTGPWFGDPHDEIDIEFLGADTTKIHFNYFRNGKSIKPASFDLPFDASAAPHLYAFEWRPEGVTWFVDGVPYYATPVGDPSLPVSAGKVMFSAWTGKPSMEGWHGKALFRDGTGAQFNCVSFTPLGHDTPSCGTTYRSGGSGAASSAN	GH16(125-284)	GH16	N	2
0531	0531_Fred_18-Q3-R57-64_MAXAC.370_02726_Beta-glucanase	MRIIPVSFLLMSVFLLANACRHTRSNTEKMDYSRLVWSDEFNYSGLPDTAKWGYDTGDGCPNLCGWGNNELQHYHAGRSENARVENGCLVIEAHREKTGTREYSSARMVSKHKGDWTYGRIVIRAKLPQGLGVWPAIWMLSTDWSYGGWPESGEIDIMENVGYMPDSVFGSIHTRRFNHIQGTQVTKGMYCNTLATAFHDYSIEWDAEKIDFFFDGQKYLTFHNRHEGPDAWPFDRDFHLILNIAVGGNWGGQKGVDTSIWPQRMLIDYVRVYRK	GH16(37-273)	GH16	N	2
0531	0531_Fred_18-Q3-R57-64_MAXAC.370_02821_Beta-glucanase	MKRNHSILINSLLLAVISFAFWTCKDDANDITNRNWQLVWADDFNGLAGQSPDAANWAYDIGTGNNGWGNQELQYYTDRPENIAMDGLGNLAITARSESFGGSGFTSARIKTQGLFDRAYGRFEARIKLPWGPGIWPAFWMLGSNIDDAPWPQCGEIDIMEYRGQQPNLVHGSVHGPGYSGGAAITKSFGFTDNRFDVDFHVFAVEWGADYIDYYVDDTLYQRITPDDTPGEWVYDHPFFIILNVAVGGNFVGFPTSQTPFPQTMLVDYVKVYKEAN	GH16(40-273)	GH16	GH16	3
0532	0532_Fred_18-Q3-R57-64_MAXAC.373_00801_Endo-1,4-beta-xylanase_Xyn11B	MKLRKIGKSLINTLICTFALGATAVSAQTLTSNSTGTNNGFYYTFWKDSGSASMTLQSGGRYTSQWTNNTNNWVGGKGWNPGSSSRVVSYSGNYGGSNSQNTYLAFYGWTRSPLVEYYVIESYGSYNPASCSGGTDYGSFTSDGATYNVRRCLRQNQPSIDGNQTFYQYFSVRNPKKGFGNISGTITFQNHANFWASKGLNLGSHNYQVLATEGYQSQGSSDITVGTGSSGGGGSSSSSSSSSSSGSGGGKTIVVRARGTAGGETISLKIGNTTVATWNLTTSMANYTVSTSAAGGSLVQYANDSGNRDVQVDYISVNGSVRQSENQTYNTGVYQNGACGGGSGRSEWMHCNGAIGYGDI	GH11(39-224)+CBM60(253-359)	GH11+CBM60	CBM60	3
0532	0532_Fred_18-Q3-R57-64_MAXAC.373_01082_hypothetical_protein	MKVLAVLLSVVCGLLSLQLQAKPYKGAEIYSNNSWLYGRYEMRMRVAKGGGILSTFFTYKNQSEVEGNFWEEIDIEVFGKSNAEIWQSNIILGSTRPTIQSHEEHEVEDSLGDAYHTYVLEWTPDYVAWFLDGVEVRRIIGTSTVTSLTNAQSARMNIWASDSVEWTGEWDDSVLPVYQFVNYIEYKTYNTTTKLFEGGWRDDFDTFDTLRWSKANWTFASNRVDFAPENAVVKDGILVLALTHESATGYTGTPPVDEPTSSSSSSASSSAVASSSVASSSVSSAASVASSSSTAAASSTPSTNSSGGSGGGAINLFWLLCLSGLLFFPKIRR	GH16(19-169)	N	GH16	2
0532	0532_Fred_18-Q3-R57-64_MAXAC.373_01083_hypothetical_protein	MSKLNRYVGALVALCMLFAVPSFAKPYKAAEIYSKQTYKYGRYEIRMRVAKGSGVLSTFFTYKNGSEQTGTFWEEIDIEIFGKNNATQWQSNVIIGTNRPTTKTEGLHTTGFSMGDAYHTYVLEWTPSYIAWFVDGTQVRRINGGQFVTSLTSPQDLRFNLWAANIAEWVGAFNPNILPVYQFVNYIDYKPWNSSTNSFGTGWRDDFNSFDSNRWNKANWTFGENLADFDPNNVVVKNGILVLALTREGQTGYTGTPPADGGSSGGGSTSSSSSGGSQSSITIQAENYNQVGGSVTVSGGTVGYIDAGEWMKYTNVNIPSAGTYKVEYRVASALTTAQFTLDRDGVGLGTISVPNTGGWGTYQTISHNVYLNAGVQSLAIYANTGGFNIDWFRLTKI	GH16(27-172)+CBM6(284-396)	N	CBM6	2
0532	0532_Fred_18-Q3-R57-64_MAXAC.373_01095_Cellulose_1,4-beta-cellobiosidase	MKTHKHLLIPFLSCTLIGCGGGGGGGGGNTTPTPTSIAPSSVASSSVATSSSVVASSVASSIANSSSNSSSANTSASISKFIVVDQFGYLPDAQKIAVIRDPVRGYDANDAFVPSANLTLVNLDNNQVVLTAAPAVWNSGAEDSSSGDKAWWFDFSSVTTPGNYAVFDSAQNIRSPGFKIAADVYKPVLKEAFRTFFYQRAGFAKAVPYAEAAWADTASHIGAGQDTQARIYNDKNNAATEKDLSGGWYDAGDYNKYTTWAAEYVITLLHAYIENPEAWGDDFNIPESDNDIPDILDEVKWGLDWLIKMQNATGNNSVLSIVGLSHKKANDTDASPPSSATGRSYYGSASTNATMSTAAAFAFASKVLKDSNITNLSTYADDLKTRAENAWIWAVANPN…	GH9(185-696)	GH9	GH9	3
0532	0532_Fred_18-Q3-R57-64_MAXAC.373_01577_Pectinesterase_A	MPFDRLFTLFFILSLFFISGCVHQKKTIQKFVVSQKAVTGKNTFNSIQAAIDAIPENSETPYRIFVRTGQYYEKVTLKKPNVELIGEGKNKTRIYFDAYAGQTYANGKTWGTPGSATLTIHATNIRIENITIENSFDFLTNDVLANEDPKRVANAQAVALFLESPSDKVLVRNVNLLGYQDTLFVNSGRSWFDNTLIAGNVDFIFGNGNALFTNSEIKTLARGKLNFPYGYLVAPSTKLSQQYGLTFINCRLTRDSSVPDNSVPLGRPWHPTTQFSDGRYADPNAIGKAVFINSWMDKHITIDGWYAMNGTAKNGTKIPFYSEDSRFFEYNSSGPGAQINYKRPQLNSEETKEYTQKKILGDWKIE	CE8(38-360)	CE8	CE8	3
0532	0532_Fred_18-Q3-R57-64_MAXAC.373_01582_hypothetical_protein	MKQLISDGLSASVAMHKISRRSFVLTASSVCSLLGVTACAGRTSQIDHWALADTIRRQVIPPLFPARTFDIRHYGAKPESSDNTQAIAAAIEACHQAGGGKVLVAEGRYVTGSIHLLSNVNLHIDENATIAFLTDPNAYLPAVFTRWEGMEIMGYSPLIYARHQSNIAITGKGTLDGQANKTHWWPWKGNNFSSVNWGIEGVPTQAVAREKLMRDVEANRPVAERIYADGSYLRPAFIQPYECKNLLIEGVTVTNAPFWLLNPVLCENVTIDGVTLSSHGPNSDGCDPESCKNVIIKNCLFDTGDDCIAIKSGRNADGRRINIPSENILIENCNMRSGHGGVVIGSEISGGARNIFVQHCEMSSPELERGIRIKTNSVRGGLIENFFIRNIKIGEVQTA…	GH28(89-458)	GH28	GH28	3
0532	0532_Fred_18-Q3-R57-64_MAXAC.373_01957_Extracellular_xylan_exo-alpha-(1->2)-glucuronosidase	MKVKAILWLIACYLCVGAGFSFAEDGYDMWLRYQPVTDAKRLKDYRKGIERLVVEGDSPQAKVVVQELERGLSGLLAEPIKSSSYKKAKGVLLVGTPTSSELIRNAGLDAELNGLGDEGYLIKSIKLNQKDSLVIAANTDTALIYGAFHFLRLLQTQSSIENLAISSKPKLQYRVVNHWDNLNRLVERGYAGLSLWEWGTLPEYIHPRYIDYARINASLGINGTVLNNVNADPRMLSDQFIHKVAALAEAFRPYGIKVYVSLNYNAPRGFGDLETADPLDPRVRDWWKKRIDKIYSIIPDFGGFLVKADSEGQPGPQGYGRNHADGANMLAEAVKPYGGVIFWRAFVYSPDIGDRFRGAYDEFKPLDGKFDENVILQIKNG	GH67(25-381)	GH67	GH67	3
0532	0532_Fred_18-Q3-R57-64_MAXAC.373_01958_Extracellular_xylan_exo-alpha-(1->2)-glucuronosidase	MMMEFQVSQEYFGFNTHLAYQGTLFEESLRTNTHAKGKKSEIGDILEGKIYKHSRTGMAAVVNPGTDRNWTGHPFVQSSWYSFGRFAWDHQLTAEAIAEEWSRMTFTNDEKALELLKKIMMVSREAGVNYRNPLGLTHLYQQGDHYGPAPWTDDMPRADWNAIYYHRADADGIGFNRTKTGSNALAQYPKTLSDIYGDLNQVPEELMLWFHHVNWDHKMKSGRTMWEELVHKYYEGVDQVRQMQKEWNQLEGKIDADRFAHVKALLKIQEGEAVRWRDSCVVYFQSISKRPIPAGLEKPAHDLEYYKMLSRINYIPDPWHPAGNSRKLK	GH67(1-294)	N	GH67	2
0532	0532_Fred_18-Q3-R57-64_MAXAC.373_02727_Endoglucanase_Z	MKFNSISSFIAAIGLLLGVQTYAANTLELHGALSVKGNQIVDASGKPTSFAGPSLFWSNTGWGADRYYNAEVVESVVKNWNATIIRAAIGADKNGGYLADPEGNFKKVTTVVDAAIAQGIYVIVDWHSHDAEKHPEAALEFFTRVATKYGDKPNVIYEIYNEPLNNTDWATQIKPYAEKLVAKIRSIDPDNLIIVGTQTWSQDVDKAAEDPIKNVSNLAYTLHFYAGTHKQDLRDKAKKALDKGIALMVTEWGTVNANGDGAVDKEETQRWLDFMREHNLSHCNWALNDKKEGASHLINGTKPDGNWTDKDFTESGLYVKNVIQNWNQAKLQ	GH5_2(44-284)	GH5	CBM6	3
0532	0532_Fred_18-Q3-R57-64_MAXAC.373_03157_4-O-beta-D-mannosyl-D-glucose_phosphorylase	MSEFKQKVKQLFQQHEVLISQKNQKKSSGNGIYDCYQNPILTAEHAPVFWRYDLNEKTNPFLMERQGVNAAFNSGALYWNGKYILAVRVEGVDRKSFFAIAESSNGIDNFRFWDYPITMPETERPDTNVYDMRLTAHQDGWIYGLFCTERKDDTRPNDTSAAEAQCGIARTKDLKTWERLPDLITYSGQQRNVVLHPEFVEGKYALYTRPQDGFISVGGGGGIGWGLSDSMINAEIKSEVIVDPKIYHTIKEVKNGQGPAPIKTEEGWLHLAHGVRNTAAGLRYTLYMFMTELDRPWVISHRPAGHFIAPHGEERVGDVSNVTFANGWILNEKNEVYIYYASSDTRMHVATSTVEKLIDYCKNTPEDGLRSAASVQTRNQLIGANLQIMKNLL	GH130(50-362)	GH130	GH130	3
0533	0533_Fred_18-Q3-R57-64_MAXAC.378_02740_hypothetical_protein	MSDALRRYAFSERLADILGQSRRDLRVRVTLMITDGLLPPGARGPGAPPATADYAADLLIGVMAAPQQVQTVDAIRCYRALKAGRVLPAESAGIVLGTPRPRSHALDAHETAPLLPAHLRFGEALARLIEHARDITTREALAHELFGIWISRGFPVAAVQLAAWTEGRRVLLTRRYEPESGARPPGWLDPDRGGLADPGMFHTLFLPASKLIEIGALTSPPPDERTALMLDLAQKIASLAQLARERRNRRPWESFLAKAAVAEDVAERIDARDRGHLTEVSGFGSNPGNLRMLTYVPQDLPPNAALVVVLHGCTQTATSYDTGTGWSTLADRHGFALLLPEQRRSNNPLRCFNWFRGQDYVRDGGEPESIRQMVERLVSEHGIDRRRIFVTGLSAGGAM…	CE1(289-423)	CE1	CE1	3
0533	0533_Fred_18-Q3-R57-64_MAXAC.378_04338_Alpha-amylase	MFDVAARFRRPLLTIAAALAFPAVAQAQESRTAFVQLFEWKWTDVAKECETWLGPKGFAAVQISPAQEHPDVTSPPHPWWQRYQPVSYQLVSRSGSRAQLADMISRCNAVGVKVYADVVVNHMAGTGTPAGLGVGGSSFNPQTRQYPGVPYGPPDFHPQCNIDYGDAGSVRNCWIEGSLPDLRVETDYVRQKLIDHMNDLISLGVAGFRIDAGKHVRPEDLEAILGKVHNIGEAINPRTGQAFHAPVQRPYIFIEVIRGEKEPVQPVDYTYLGNVTEFYYGRQLAGKFRDPQQRLAQIRTFPGHPASADWGLLPSYQAVAFLDNHDNQRGHGNGAWQSDGRIANILTHHFDGNLYNLANVFMLAWPYGYPVVMSSYEWPINVQWSQDKFRDVNDWMGPP…	GH13_15(57-366)	GH13	CBM20	3
0537	0537_Fred_18-Q3-R57-64_MAXAC.407_04900_hypothetical_protein	MRIRVAVVSLGMVGLFVSGLTQGCDGGDGNSGGGGTGGVPSCTDCTPTGDSTYALPSPAGAVVWTTTTMDKVLREAAPPSNQGQAIQVRAAKNEFEPIQVVVRADTGGSAQLTLSNFEGPGALGKVEIRRVEYVTISEPSDPSGIPSGQIPDPLDPTSFGTIEPLPNGENQPFWITVHIPKTAAAGDYTATLHVDVNGNGTDIPVELHVFDFTLPDSIGFDGNWNSSFQSLGGSESLEKVRELKDFFFEHRLVPSSVAWPAGLNYTGGITYDCASASFVEENNPYDFSQLGPEYIDGTGWNDVGFPSFEIMQFVDNSTPRPSEFCGVSRGDSHFGTDEYNAEWSKLLQAIEAYLIDHSWTGKGYYYVQNEPQGPADYDVAAFLAKLIKDAAPSLRIAVS…	GH123(333-541)	N	GH0	2
0537	0537_Fred_18-Q3-R57-64_MAXAC.407_05949_Beta-glucanase	MLVFSPRFPTTIPSHSPSLGRALQGARTAVGLVAALALSNAGCSDGGGSGNGGGGAGGSGTTSTTITDAPPGWILAWSDEFNGADGSAPDPVRWTAALGGDGWGNEERQYYTDDPANVRIEGGALVITATKEGAGAHSCWYGTCLYTSARLYTKGKLERRHGRFEARIQVPSGQGMWPAFWLLGSNIDLVGWPGCGEIDIMEHVGSEPGIVHGTLHGPGYSAGASLTDLYTLPDGQAFKDESHVFAVEWEANVVRFYVDDTLYHTRTPADLPAGGQWVFEQPFYILLNVAVGGKWPGDPDASTVFPQSMKVDYVRLYERP	GH16(77-317)	GH16	N	2
0537	0537_Fred_18-Q3-R57-64_MAXAC.407_07910_hypothetical_protein	MTVHGKMYTSHSTAVRILWRSAALVAAAAFIQACAATPDEIHEHEDGEGWGDSSEAVTGGTVKKAASSSCTTASVKGLSKQIIAEGQCLNPSAYTEVPVMDNLTIKDGVFPYLEEPARDALVKALEKNPTKTLTINSMLRTVAQQYLLYKWYQNGTCGISLAAKPGNSNHETGLALDVAESSTWKSALTNVGFSWLGSKDAPHFDYTGAGAENHKGLDVKAFQRLWNRNHPEDKIAEDGAWGPQTQSRLEQSPADGFPIGAECEPQDPQDPQDPQDPQDPKPTIWSPTPGTSWQWQLTGTLDQSQNVTMYDIDLFNESEATISSLKAKGRVVVCYFSAGSYEGWRPDASAFKSADLGQMLDGWPDEKWLDVRSENVRTIMKKRLDLAVQKGCDAVEPDN…	GH114(293-482)	GH114	N	2
0538	0538_Fred_18-Q3-R57-64_MAXAC.418_01647_hypothetical_protein	MGLRECYLTGVFFIGTISGGALTGCNLLGTCVPDGNTNTNSNVNDNVNGNSAIDLPAFPGAEGFGAVATGGRGGRVIYVTNLNADGPGSFQAALDEVGPRYILFKVSGLIDGEAHLTRGDVTIAGQTSPGGVIVRGFHTTEEPYCDTPCEPQQFAENWILRHLRTRPGDDGMDDGLRILHTRRAIVDHCSIANATDEAVQLSYSNDITIQNCLLAETLGDHSQYGGMLLNYSDPPHGFELTHLSIHHNCWNRLEGRLPELSRENDVAANTTMRLELSNNLMFDAGYFIDIGTNTGVAGGLPLHYAMNFVGNYYFVRADFPYGMASFSTGAPTAETSIFMNGNRMNLYTDRADAALVYCCNDYPSQTPSTETPSWSRTARHDFPEVTYVESTTLRQHMVD…	PL1_2(107-313)	PL1	PL1	3
0540	0540_Fred_18-Q3-R57-64_MAXAC.423_02305_hypothetical_protein	MHRGGPMRRWSLGAWIGLTALGDTGGPPELNIRSARQLAITAPVRGHPASSRRAAGRVVTTEFWSQSLGARKRLVAWLPPSYDQAPGRRYPVAIYLHGLWGEETDWTRRANIAHTLDSLTAAGGKELIVVMPDGDDSWYTTWNWLGDYGACRRDFKPRDGRGDTADTYCVPWPHYDDYIARDLVAFVDRTWRTDARRERRAIAGLSMGGYGAVTIGMAYPEVFGAIASHSGVLSPLYGGSAQVSTPPRYATSVAELKAGWGDRFWPLLAPAFGQDTTAWWSRDPARRVRATWGRRKALTPALYLDIGTDDGLLGQNRAFRHELQTLGVPHTYREWPGAHDWPYWTIHVVESLAWIADRTG	CE1(65-356)	CE0+CE1	N	2
0542	0542_Fred_18-Q3-R57-64_MAXAC.456_01228_hypothetical_protein	MRLVLPAMLVLMLAACGGGDSGGGSSGGSGGGGGTPVLAIVTQPAGALPATVFTTQPSVEIRDSAGALITSDNTTIVTASIQVGTGTSGAMLSGTTSITAVGGVVSYSNLQIDLAGSAYRLAFSATGLNTVSSAAFDVGVSGGTLIPPSAPPISDVSFNINSQQDVRAISRYIYGMNGVNWGSRPANLTFARSGGNRLSAWNWENNASNAGTDWYNENDWALGYPTDPIAVTATSMIDADRLNNAGSLITIPCIGYVAGDHGHYMGQWPQYDVNQTANYLSVRFKQSVPRKGSTFSLTPDTTDGFVYQDEFVNFIKDSYPGFATDATRPVFFSLDNEPDLWATTHPRLRGDATGSQGTGPTYAEMLTRTIDYADAIKDVEPNAIVFGPVNYGWQGMVDL…	GH44(155-674)	GH44	GH44	3
0543	0543_Hade_18-Q3-R52-61_BAT3C.141_00848_hypothetical_protein	MFVASFNFMKYYAISFILIFTIPISSYAMKYNITSFGAIGDGVTLNTKAIQNAIDQAYADGGGVVVIPAGKFVSGSIILKSGISLHLEKRAILLGSINISDYIKLNRWKALIMADGVTNISITGKGTIDGRGDQLALHIDSLFYAGKIDSHNYYLAERRSWAELRPQIIEFNRCSHIKVLDVLIKNAACWVQTYEKCNNIIIDNIRVESDAYWNNDGIDIVDCQHVRITNCKINSSDDGICIKSEDFSLSQICDNIYIADCTIRSSSCAVKFGTSLVSGARNVVIKNIKVYDTYRSAIAIECTQGGFIENVLVENIVAKNTGNAIFIRIGKIRGAPTAGPLRNVIIRNIKVTVPFNKPDMAYNIRGPELPYFHNVFPSSITGNPGVYVENVILENIKII…	GH28(60-365)	GH28	GH28	3
0544	0544_Hade_18-Q3-R52-61_BAT3C.208_01366_Endo-1,3-1,4-beta-glycanase_ExsH	MGRWKTNYFFGEQDADHPRGWTSRTLEPNGELQYYARPGDVPAAFVWKDGVLSLVAHPNPDPANRLRHGLPFVSGLITTEKSFRLDEGYFEARMAFPQGKGLWPAFWLLPEPALEAGKPSNPGGQEIDIVESIGEPGRIYLTVFTDTDGTKVKNARAFETRADLGQFHVYGVLVTKSDIVWYFDDVEVRRVANIDFHRPAYLLLNLAVGGDWPGAPDASTKFPAAMRIDWVRAYRVKGSTS	GH16(7-234)	GH16	N	2
0545	0545_Hade_18-Q3-R52-61_BAT3C.212_01970_hypothetical_protein	MIRTLITALAFLFITNAKASIVDTVSIYSNAMHKEFKCVVIKPGSYKKNKTGFPVVYILHGYGGWYSNWLIRVPELKEYADQYQMMIVCPDGGNSSWYFDSPVDSTMKYETYIGKEVPGYIDEHYKTIKDRKARAITGLSMGGHGGLFLGFRHADYFGACGSMSGGVDLNFSRNKFDVVKRIGDTINYASNWKNYSVINVVENYPKDSLAIIFDCGTEDFFYNNNHALHEKMVRLKIPHEYIERPGKHDWAYWRNAVEYQLLFFSNYFTSRK	CE1(29-260)	CE1	N	2
[truncated: 1,013 more rows]

## Sheet: OM CAZy
MAG no.	Protein ID. (Prokka annotation)	Protein sequence	HMMER	Hotpep	DIAMOND	#ofTools
[truncated: 572 more rows]

[truncated: 21 more sheets: CW CAZy, PP CAZy, UNK+SP CAZy, EC lipases, EC lipases + SPs, OM lipases, CW lipases, UNK+SP lipases, EC nucleases, OM nucleases, CW nucleases, PP nucleotidases, UNK+SP nucleases, EC RNases, UNK+SP RNases, EC peptidases, OM & CW peptidases, EC+OM+CW heme-binding, UNK+SP heme-binding, PP heme-binding …]
