# Supplementary material for: The predicted secreted proteome of activated sludge microorganisms indicates distinct nutrient niches
Source: mSystems. 2024 Sep 10;9(10):e00301-24. doi: 10.1128/msystems.00301-24 (PMC11495043; doi:10.1128/msystems.00301-24)
Supplement: File S2 — eggNOG data files. [file msystems.00301-24-s0002.xlsx]

## Sheet: for Table S2 - OGs EC-OM-CW-PP
eggNOG mapper results used for Table S2 - extracellular + outer-membrane & cell-wall + periplasm
Ortholog group no.	MAG-no._Subcellular-location_Protein-ID	seed_eggNOG_ortholog	seed_ortholog_evalue	seed_ortholog_score	best_tax_level	Annotation descriptor
OG0000000	0002_OM_0002_AalE_18-Q3-R2-46_BAT3C.116_00453_hypothetical_protein	1123487.KB892845_gene365	6.2e-51	208	Rhodocyclales	Domain of unknown function (DUF4398)
OG0000000	0002_OM_0002_AalE_18-Q3-R2-46_BAT3C.116_00456_hypothetical_protein	1349767.GJA_3729	1.4e-86	326.6	Oxalobacteraceae	Outer membrane protein beta-barrel domain
OG0000000	0002_OM_0002_AalE_18-Q3-R2-46_BAT3C.116_00723_hypothetical_protein	358220.C380_10720	8.4e-48	196.8	Comamonadaceae	Belongs to the ompA family
OG0000000	0002_OM_0002_AalE_18-Q3-R2-46_BAT3C.116_00829_hypothetical_protein	644282.Deba_0183	1.5e-56	226.9	Deltaproteobacteria	Belongs to the ompA family
OG0000000	0002_OM_0002_AalE_18-Q3-R2-46_BAT3C.116_02048_hypothetical_protein	765912.Thimo_2940	3.5e-78	298.5	Chromatiales	Belongs to the ompA family
OG0000000	0002_OM_0002_AalE_18-Q3-R2-46_BAT3C.116_02940_hypothetical_protein	296591.Bpro_1796	8.4e-63	246.9	Comamonadaceae	Belongs to the ompA family
OG0000000	0002_OM_0002_AalE_18-Q3-R2-46_BAT3C.116_02978_Peptidoglycan-associated_lipoprotein	614083.AWQR01000047_gene3301	2.6e-34	151.4	Comamonadaceae	Belongs to the ompA family
OG0000000	0002_OM_0002_AalE_18-Q3-R2-46_BAT3C.116_03678_hypothetical_protein	1047013.AQSP01000120_gene938	4.9e-102	378.3	unclassified Bacteria	OmpA family
OG0000000	0008_OM_0008_AalE_18-Q3-R2-46_BAT3C.211_00027_Outer_membrane_protein_P6	159087.Daro_4052	2.2e-83	315.1	Rhodocyclales	Belongs to the ompA family
OG0000000	0008_OM_0008_AalE_18-Q3-R2-46_BAT3C.211_00319_hypothetical_protein	159087.Daro_3694	1.7e-70	272.3	Rhodocyclales	OmpA family
OG0000000	0008_OM_0008_AalE_18-Q3-R2-46_BAT3C.211_00575_hypothetical_protein	159087.Daro_2109	7.1e-54	217.2	Betaproteobacteria	OmpA family
OG0000000	0008_OM_0008_AalE_18-Q3-R2-46_BAT3C.211_01253_hypothetical_protein	1304883.KI912532_gene385	2.3e-95	355.1	Rhodocyclales	Belongs to the ompA family
OG0000000	0008_OM_0008_AalE_18-Q3-R2-46_BAT3C.211_03234_hypothetical_protein	159087.Daro_1228	2.3e-95	355.1	Rhodocyclales	Belongs to the ompA family
OG0000000	0027_OM_0027_AalE_18-Q3-R2-46_BATAC.579_00157_hypothetical_protein	1313421.JHBV01000042_gene3251	4.5e-30	139.4	Sphingobacteriia	OmpA MotB domain protein
OG0000000	0027_OM_0027_AalE_18-Q3-R2-46_BATAC.579_00515_hypothetical_protein	980584.AFPB01000015_gene567	4.3e-43	182.6	unclassified Flavobacteriaceae	Thrombospondin type 3 repeat
OG0000000	0027_OM_0027_AalE_18-Q3-R2-46_BATAC.579_00764_hypothetical_protein	468059.AUHA01000003_gene1902	2.9e-143	515.8	Sphingobacteriia	Belongs to the ompA family
OG0000000	0027_OM_0027_AalE_18-Q3-R2-46_BATAC.579_00844_hypothetical_protein	991.IW20_25690	5.9e-114	418.7	Flavobacterium	Belongs to the ompA family
OG0000000	0027_OM_0027_AalE_18-Q3-R2-46_BATAC.579_02092_hypothetical_protein	1121373.KB903622_gene2843	6.1e-21	109	Cytophagia	OmpA family
OG0000000	0027_OM_0027_AalE_18-Q3-R2-46_BATAC.579_02093_hypothetical_protein	1121957.ATVL01000006_gene3117	1.4e-28	134.4	Cytophagia	Belongs to the ompA family
OG0000000	0027_OM_0027_AalE_18-Q3-R2-46_BATAC.579_02260_hypothetical_protein	376686.Fjoh_2790	4.7e-83	314.7	Flavobacterium	OmpA family
OG0000000	0027_OM_0027_AalE_18-Q3-R2-46_BATAC.579_03196_hypothetical_protein	1122176.KB903552_gene3715	1.1e-36	161.4	Bacteroidetes	chlorophyll binding
OG0000000	0027_PP_0027_AalE_18-Q3-R2-46_BATAC.579_02477_hypothetical_protein	760192.Halhy_4288	6.8e-219	766.9	Sphingobacteriia	COGs COG2885 Outer membrane protein and related peptidoglycan-associated (lipo)protein
OG0000000	0029_OM_0029_AalE_18-Q3-R2-46_MAXAC.018_00295_hypothetical_protein	358220.C380_13585	7.3e-57	227.3	Comamonadaceae	Belongs to the ompA family
OG0000000	0029_OM_0029_AalE_18-Q3-R2-46_MAXAC.018_00344_Peptidoglycan-associated_lipoprotein	296591.Bpro_1985	5.4e-42	177.6	Comamonadaceae	Belongs to the ompA family
OG0000000	0029_OM_0029_AalE_18-Q3-R2-46_MAXAC.018_01370_hypothetical_protein	1163407.UU7_04927	2.2e-88	332.4	Xanthomonadales	Belongs to the ompA family
OG0000000	0029_OM_0029_AalE_18-Q3-R2-46_MAXAC.018_01411_hypothetical_protein	1121035.AUCH01000013_gene3090	1.1e-65	256.5	Rhodocyclales	Belongs to the ompA family
OG0000000	0029_OM_0029_AalE_18-Q3-R2-46_MAXAC.018_02217_hypothetical_protein	1070319.CAGGBEG34_230043	1.2e-130	474.9	Proteobacteria	Conserved repeat domain
OG0000000	0029_OM_0029_AalE_18-Q3-R2-46_MAXAC.018_02693_hypothetical_protein	1163407.UU7_04927	2.1e-83	315.8	Xanthomonadales	Belongs to the ompA family
OG0000000	0060_OM_0060_AalW_18-Q3-R10-53_BATAC.174_00747_hypothetical_protein	371731.Rsw2DRAFT_0891	4.2e-69	268.5	Rhodobacter	Belongs to the ompA family
OG0000000	0060_OM_0060_AalW_18-Q3-R10-53_BATAC.174_01308_hypothetical_protein	371731.Rsw2DRAFT_0823	1.2e-76	292.7	Rhodobacter	OmpA family
OG0000000	0060_OM_0060_AalW_18-Q3-R10-53_BATAC.174_01515_hypothetical_protein	272943.RSP_1009	4e-191	674.9	Rhodobacter	Belongs to the ompA family
OG0000000	0060_OM_0060_AalW_18-Q3-R10-53_BATAC.174_02653_hypothetical_protein	371731.Rsw2DRAFT_0605	1.9e-68	265.8	Rhodobacter	Belongs to the ompA family
OG0000000	0060_OM_0060_AalW_18-Q3-R10-53_BATAC.174_02945_putative_lipoprotein_YiaD	371731.Rsw2DRAFT_0849	2.9e-50	205.3	Rhodobacter	Belongs to the ompA family
OG0000000	0060_OM_0060_AalW_18-Q3-R10-53_BATAC.174_03071_hypothetical_protein	272943.RSP_3494	5.7e-47	194.5	Alphaproteobacteria	Belongs to the ompA family
OG0000000	0060_OM_0060_AalW_18-Q3-R10-53_BATAC.174_04082_Outer_membrane_lipoprotein_Omp16	371731.Rsw2DRAFT_2617	2e-54	218.8	Rhodobacter	Belongs to the ompA family
OG0000000	0104_OM_0104_Aved_18-Q3-R54-62_BAT3C.309_00322_hypothetical_protein	62928.azo2588	7.3e-87	327	Rhodocyclales	Belongs to the ompA family
OG0000000	0104_OM_0104_Aved_18-Q3-R54-62_BAT3C.309_00324_hypothetical_protein	748247.AZKH_3561	1.6e-54	219.5	Rhodocyclales	OmpA family
OG0000000	0104_OM_0104_Aved_18-Q3-R54-62_BAT3C.309_01341_hypothetical_protein	1266925.JHVX01000008_gene250	3.4e-59	235.3	Nitrosomonadales	Domain of unknown function (DUF4398)
OG0000000	0104_OM_0104_Aved_18-Q3-R54-62_BAT3C.309_04587_hypothetical_protein	76114.ebA2652	2e-47	195.7	Rhodocyclales	Belongs to the ompA family
OG0000000	0186_OM_0186_Bjer_18-Q3-R1-45_BAT3C.235_00079_hypothetical_protein	261292.Nit79A3_0061	1.4e-78	299.7	Nitrosomonadales	Domain of unknown function (DUF4398)
OG0000000	0186_OM_0186_Bjer_18-Q3-R1-45_BAT3C.235_00495_hypothetical_protein	261292.Nit79A3_0224	6e-83	313.5	Nitrosomonadales	Belongs to the ompA family
OG0000000	0186_OM_0186_Bjer_18-Q3-R1-45_BAT3C.235_01051_hypothetical_protein	261292.Nit79A3_2629	2e-110	405.2	Nitrosomonadales	Belongs to the ompA family
OG0000000	0186_OM_0186_Bjer_18-Q3-R1-45_BAT3C.235_01275_hypothetical_protein	261292.Nit79A3_2445	3.8e-85	321.2	Nitrosomonadales	PFAM Outer membrane protein, OmpA MotB, C-terminal
OG0000000	0205_OM_0205_Bjer_18-Q3-R1-45_MAXAC.014_01068_hypothetical_protein	62928.azo2588	2.9e-64	251.9	Rhodocyclales	Belongs to the ompA family
OG0000000	0205_OM_0205_Bjer_18-Q3-R1-45_MAXAC.014_01843_hypothetical_protein	1123354.AUDR01000013_gene637	2.4e-50	205.3	Hydrogenophilales	OmpA family
OG0000000	0218_OM_0218_Bjer_18-Q3-R1-45_MAXAC.141_00280_hypothetical_protein	903818.KI912268_gene2380	1.9e-57	229.6	Acidobacteria	OmpA family
OG0000000	0218_OM_0218_Bjer_18-Q3-R1-45_MAXAC.141_00379_hypothetical_protein	338969.Rfer_2093	7.7e-57	226.9	Comamonadaceae	Belongs to the ompA family
OG0000000	0218_OM_0218_Bjer_18-Q3-R1-45_MAXAC.141_00916_hypothetical_protein	522306.CAP2UW1_0025	8.9e-44	183.7	unclassified Betaproteobacteria	OmpA family
OG0000000	0218_OM_0218_Bjer_18-Q3-R1-45_MAXAC.141_01612_hypothetical_protein	983917.RGE_18690	4.8e-40	171.8	Betaproteobacteria	OmpA family
OG0000000	0218_OM_0218_Bjer_18-Q3-R1-45_MAXAC.141_02516_Outer_membrane_protein	296591.Bpro_0720	1e-24	119.4	Comamonadaceae	type I secretion outer membrane protein, TolC family
OG0000000	0218_OM_0218_Bjer_18-Q3-R1-45_MAXAC.141_03877_hypothetical_protein	522306.CAP2UW1_1406	5.6e-207	727.2	Proteobacteria	Belongs to the ompA family
OG0000000	0218_OM_0218_Bjer_18-Q3-R1-45_MAXAC.141_03880_hypothetical_protein	296591.Bpro_1796	2.8e-56	225.3	Comamonadaceae	Belongs to the ompA family
OG0000000	0218_OM_0218_Bjer_18-Q3-R1-45_MAXAC.141_04256_Outer_membrane_porin_F	1121022.ABENE_12215	5.1e-19	100.1	Alphaproteobacteria	Belongs to the ompA family
OG0000000	0261_OM_0261_Ega_18-Q3-R5-49_BAT3C.193_00112_hypothetical_protein	1123008.KB905697_gene3138	7.1e-93	347.8	Porphyromonadaceae	OmpA family
OG0000000	0261_OM_0261_Ega_18-Q3-R5-49_BAT3C.193_00121_hypothetical_protein	761193.Runsl_0582	4.7e-74	285	Cytophagia	Belongs to the ompA family
OG0000000	0261_OM_0261_Ega_18-Q3-R5-49_BAT3C.193_00123_hypothetical_protein	1123288.SOV_2c03120	2.3e-47	196.1	Firmicutes	chlorophyll binding
OG0000000	0261_OM_0261_Ega_18-Q3-R5-49_BAT3C.193_00708_hypothetical_protein	1356852.N008_12505	2.9e-45	188.7	Cytophagia	Belongs to the ompA family
OG0000000	0261_OM_0261_Ega_18-Q3-R5-49_BAT3C.193_00710_hypothetical_protein	945713.IALB_1599	4.8e-123	448.4	Bacteria	Has lipid A 3-O-deacylase activity. Hydrolyzes the ester bond at the 3 position of lipid A, a bioactive component of lipopolysaccharide (LPS), thereby releasing the primary fatty acyl moiety
OG0000000	0261_OM_0261_Ega_18-Q3-R5-49_BAT3C.193_01043_hypothetical_protein	945713.IALB_1598	1.2e-51	211.1	Bacteria	chlorophyll binding
OG0000000	0261_OM_0261_Ega_18-Q3-R5-49_BAT3C.193_01480_hypothetical_protein	945713.IALB_2447	2e-51	210.3	Bacteria	chlorophyll binding
OG0000000	0261_OM_0261_Ega_18-Q3-R5-49_BAT3C.193_01956_hypothetical_protein	945713.IALB_1599	4e-87	328.9	Bacteria	Has lipid A 3-O-deacylase activity. Hydrolyzes the ester bond at the 3 position of lipid A, a bioactive component of lipopolysaccharide (LPS), thereby releasing the primary fatty acyl moiety
OG0000000	0261_OM_0261_Ega_18-Q3-R5-49_BAT3C.193_02154_hypothetical_protein	945713.IALB_1405	8.4e-97	361.3	Bacteria	Lytic transglycosylase with a strong preference for naked glycan strands that lack stem peptides
OG0000000	0261_OM_0261_Ega_18-Q3-R5-49_BAT3C.193_02380_hypothetical_protein	1123008.KB905697_gene3138	7.1e-93	347.8	Porphyromonadaceae	OmpA family
OG0000000	0261_OM_0261_Ega_18-Q3-R5-49_BAT3C.193_02388_hypothetical_protein	649349.Lbys_1637	2.8e-74	285.8	Cytophagia	Belongs to the ompA family
OG0000000	0261_OM_0261_Ega_18-Q3-R5-49_BAT3C.193_02391_hypothetical_protein	1123288.SOV_2c03120	3e-47	195.7	Firmicutes	chlorophyll binding
OG0000000	0266_OM_0266_Ega_18-Q3-R5-49_BATAC.204_00036_putative_lipoprotein_YiaD	62928.azo0838	2.4e-55	222.2	Rhodocyclales	Belongs to the ompA family
OG0000000	0266_OM_0266_Ega_18-Q3-R5-49_BATAC.204_01559_hypothetical_protein	1454004.AW11_02416	6.4e-31	141	Betaproteobacteria	OmpA family
OG0000000	0266_OM_0266_Ega_18-Q3-R5-49_BATAC.204_01744_hypothetical_protein	251229.Chro_4184	8.9e-24	117.1	Cyanobacteria	Belongs to the ompA family
OG0000000	0266_OM_0266_Ega_18-Q3-R5-49_BATAC.204_02070_hypothetical_protein	1232410.KI421418_gene2228	1.8e-39	169.9	Deltaproteobacteria	Domain of unknown function (DUF4398)
OG0000000	0266_OM_0266_Ega_18-Q3-R5-49_BATAC.204_02167_hypothetical_protein	864051.BurJ1DRAFT_2604	1.3e-15	90.5	unclassified Burkholderiales	Belongs to the ompA family
OG0000000	0266_OM_0266_Ega_18-Q3-R5-49_BATAC.204_03604_hypothetical_protein	864051.BurJ1DRAFT_2604	7.8e-29	134	unclassified Burkholderiales	Belongs to the ompA family
OG0000000	0266_OM_0266_Ega_18-Q3-R5-49_BATAC.204_04487_hypothetical_protein	1000565.METUNv1_02720	1.6e-68	266.2	Rhodocyclales	Belongs to the ompA family
OG0000000	0266_OM_0266_Ega_18-Q3-R5-49_BATAC.204_04700_Outer_membrane_protein_P6	1348657.M622_00355	5e-48	197.6	Rhodocyclales	Belongs to the ompA family
OG0000000	0275_OM_0275_Ega_18-Q3-R5-49_BATAC.545_00013_hypothetical_protein	1122176.KB903619_gene5366	5.8e-35	155.6	Sphingobacteriia	Belongs to the ompA family
OG0000000	0275_OM_0275_Ega_18-Q3-R5-49_BATAC.545_00274_hypothetical_protein	760192.Halhy_6049	2.2e-74	285.8	Bacteria	chlorophyll binding
OG0000000	0275_OM_0275_Ega_18-Q3-R5-49_BATAC.545_00822_hypothetical_protein	760192.Halhy_3187	1.2e-41	176	Bacteroidetes	OmpA family
OG0000000	0275_OM_0275_Ega_18-Q3-R5-49_BATAC.545_01601_hypothetical_protein	760192.Halhy_1699	3.2e-278	964.5	Sphingobacteriia	OmpA MotB domain protein
OG0000000	0275_OM_0275_Ega_18-Q3-R5-49_BATAC.545_02118_hypothetical_protein	760192.Halhy_6398	1.1e-256	893.6	Bacteria	chlorophyll binding
OG0000000	0275_OM_0275_Ega_18-Q3-R5-49_BATAC.545_02527_hypothetical_protein	760192.Halhy_5647	6.3e-253	880.2	Sphingobacteriia	Outer membrane protein beta-barrel domain
OG0000000	0275_OM_0275_Ega_18-Q3-R5-49_BATAC.545_02599_hypothetical_protein	1122176.KB903549_gene1247	1.8e-63	249.6	Sphingobacteriia	OmpA family
OG0000000	0275_OM_0275_Ega_18-Q3-R5-49_BATAC.545_02845_hypothetical_protein	760192.Halhy_3301	4.4e-50	206.5	Bacteroidetes	Belongs to the ompA family
OG0000000	0275_OM_0275_Ega_18-Q3-R5-49_BATAC.545_03052_hypothetical_protein	761193.Runsl_1944	1.4e-12	80.1	Cytophagia	GLEYA domain
OG0000000	0275_OM_0275_Ega_18-Q3-R5-49_BATAC.545_03157_hypothetical_protein	760192.Halhy_2740	3.2e-196	691.8	Sphingobacteriia	Belongs to the ompA family
OG0000000	0275_OM_0275_Ega_18-Q3-R5-49_BATAC.545_03992_hypothetical_protein	760192.Halhy_1846	4.8e-107	394.8	Bacteria	chlorophyll binding
OG0000000	0275_OM_0275_Ega_18-Q3-R5-49_BATAC.545_04052_hypothetical_protein	760192.Halhy_3501	1e-207	729.9	Sphingobacteriia	Sporulation related domain
OG0000000	0275_PP_0275_Ega_18-Q3-R5-49_BATAC.545_03154_hypothetical_protein	760192.Halhy_2070	1.9e-161	576.2	Sphingobacteriia	Belongs to the ompA family
OG0000000	0281_OM_0281_Ega_18-Q3-R5-49_MAXAC.038_00245_Outer_membrane_protein_P6	261292.Nit79A3_0224	4.5e-78	297.4	Nitrosomonadales	Belongs to the ompA family
OG0000000	0281_OM_0281_Ega_18-Q3-R5-49_MAXAC.038_01237_hypothetical_protein	153948.NAL212_1681	2.6e-88	332	Nitrosomonadales	Domain of unknown function (DUF4398)
OG0000000	0281_PP_0281_Ega_18-Q3-R5-49_MAXAC.038_01072_hypothetical_protein	261292.Nit79A3_2445	2.3e-61	242.3	Nitrosomonadales	PFAM Outer membrane protein, OmpA MotB, C-terminal
OG0000000	0284_OM_0284_Ega_18-Q3-R5-49_MAXAC.062_00251_putative_lipoprotein_YiaD	338969.Rfer_0206	7.9e-72	276.9	Comamonadaceae	Belongs to the ompA family
OG0000000	0284_OM_0284_Ega_18-Q3-R5-49_MAXAC.062_00405_Outer_membrane_porin_F	614083.AWQR01000005_gene1133	1.4e-51	208.8	Comamonadaceae	Belongs to the ompA family
OG0000000	0284_OM_0284_Ega_18-Q3-R5-49_MAXAC.062_03228_hypothetical_protein	338969.Rfer_2093	3.3e-60	238	Comamonadaceae	Belongs to the ompA family
OG0000000	0284_PP_0284_Ega_18-Q3-R5-49_MAXAC.062_01834_hypothetical_protein	864069.MicloDRAFT_00007200	2.2e-123	448.7	Methylobacteriaceae	PFAM Substrate-binding region of ABC-type glycine betaine transport system
OG0000000	0295_OM_0295_Ejby_18-Q3-R6-50_BAT3C.200_00621_hypothetical_protein	1408813.AYMG01000004_gene4554	5.4e-13	81.6	Bacteria	chlorophyll binding
OG0000000	0295_OM_0295_Ejby_18-Q3-R6-50_BAT3C.200_01532_hypothetical_protein	1380384.JADN01000008_gene1027	3.5e-30	139.8	Flavobacteriia	Belongs to the ompA family
OG0000000	0295_OM_0295_Ejby_18-Q3-R6-50_BAT3C.200_01862_hypothetical_protein	1313421.JHBV01000030_gene2208	4e-112	412.5	Sphingobacteriia	Belongs to the ompA family
OG0000000	0295_OM_0295_Ejby_18-Q3-R6-50_BAT3C.200_02736_hypothetical_protein	929562.Emtol_3500	4e-128	465.7	Cytophagia	Belongs to the ompA family
OG0000000	0295_OM_0295_Ejby_18-Q3-R6-50_BAT3C.200_02793_hypothetical_protein	929562.Emtol_3500	9.8e-116	424.5	Cytophagia	Belongs to the ompA family
OG0000000	0295_OM_0295_Ejby_18-Q3-R6-50_BAT3C.200_02794_hypothetical_protein	1124780.ANNU01000005_gene2554	1.1e-124	454.1	Cytophagia	Belongs to the ompA family
OG0000000	0295_OM_0295_Ejby_18-Q3-R6-50_BAT3C.200_03300_hypothetical_protein	1123277.KB893185_gene2978	2e-18	99	Cytophagia	Belongs to the ompA family
OG0000000	0295_OM_0295_Ejby_18-Q3-R6-50_BAT3C.200_03447_hypothetical_protein	755732.Fluta_2344	1.4e-89	337.8	Cryomorphaceae	Belongs to the ompA family
OG0000000	0295_OM_0295_Ejby_18-Q3-R6-50_BAT3C.200_03957_hypothetical_protein	468059.AUHA01000003_gene1640	5e-47	195.3	Sphingobacteriia	Belongs to the ompA family
OG0000000	0295_OM_0295_Ejby_18-Q3-R6-50_BAT3C.200_03973_hypothetical_protein	760192.Halhy_1699	1.9e-84	320.9	Sphingobacteriia	OmpA MotB domain protein
OG0000000	0320_OM_0320_Ejby_18-Q3-R6-50_MAXAC.192_00199_hypothetical_protein	83406.HDN1F_00340	3.2e-28	132.9	unclassified Gammaproteobacteria	Belongs to the ompA family
OG0000000	0320_OM_0320_Ejby_18-Q3-R6-50_MAXAC.192_00200_hypothetical_protein	1184267.A11Q_945	1.2e-27	131	Deltaproteobacteria	Belongs to the ompA family
OG0000000	0320_OM_0320_Ejby_18-Q3-R6-50_MAXAC.192_01962_hypothetical_protein	1380391.JIAS01000013_gene3664	9e-24	117.1	Rhodospirillales	Belongs to the ompA family
OG0000000	0353_OM_0353_EsbE_18-Q3-R3-47_MAXAC.059_00042_hypothetical_protein	1121396.KB892902_gene2265	3.4e-29	135.2	Desulfobacterales	OmpA family
OG0000000	0353_OM_0353_EsbE_18-Q3-R3-47_MAXAC.059_02978_hypothetical_protein	522306.CAP2UW1_1084	1.5e-83	315.8	unclassified Betaproteobacteria	Belongs to the ompA family
OG0000000	0358_OM_0358_EsbE_18-Q3-R3-47_MAXAC.131_00543_hypothetical_protein	1454004.AW11_02788	3.5e-67	261.2	unclassified Betaproteobacteria	Belongs to the ompA family
OG0000000	0358_OM_0358_EsbE_18-Q3-R3-47_MAXAC.131_01538_hypothetical_protein	1454004.AW11_02012	7.3e-28	130.6	Betaproteobacteria	OmpA family
OG0000000	0358_OM_0358_EsbE_18-Q3-R3-47_MAXAC.131_02683_hypothetical_protein	1454004.AW11_01409	4.3e-86	324.3	unclassified Betaproteobacteria	Belongs to the ompA family
OG0000000	0369_OM_0369_EsbW_18-Q3-R4-48_BAT3C.13_01736_Outer_membrane_protein_P6	228410.NE0219	5.5e-60	237.3	Nitrosomonadales	Belongs to the ompA family
OG0000000	0369_OM_0369_EsbW_18-Q3-R4-48_BAT3C.13_02746_putative_lipoprotein_YiaD	153948.NAL212_2947	9.5e-60	236.9	Nitrosomonadales	Belongs to the ompA family
OG0000000	0369_OM_0369_EsbW_18-Q3-R4-48_BAT3C.13_02999_hypothetical_protein	228410.NE2548	1.1e-71	276.6	Nitrosomonadales	Belongs to the ompA family
OG0000000	0376_OM_0376_EsbW_18-Q3-R4-48_BAT3C.275_00253_hypothetical_protein	159087.Daro_1992	6.4e-73	280.4	Rhodocyclales	OmpA family
OG0000000	0376_OM_0376_EsbW_18-Q3-R4-48_BAT3C.275_00337_hypothetical_protein	29581.BW37_05106	7e-52	211.1	Oxalobacteraceae	Domain of unknown function (DUF4398)
OG0000000	0376_OM_0376_EsbW_18-Q3-R4-48_BAT3C.275_00674_hypothetical_protein	1304883.KI912532_gene2981	2.5e-80	305.1	Rhodocyclales	Belongs to the ompA family
OG0000000	0376_OM_0376_EsbW_18-Q3-R4-48_BAT3C.275_01415_hypothetical_protein	1304883.KI912532_gene385	7e-105	386.7	Rhodocyclales	Belongs to the ompA family
OG0000000	0376_OM_0376_EsbW_18-Q3-R4-48_BAT3C.275_01742_Peptidoglycan-associated_lipoprotein	159087.Daro_4052	7.4e-84	316.6	Rhodocyclales	Belongs to the ompA family
OG0000000	0376_OM_0376_EsbW_18-Q3-R4-48_BAT3C.275_02626_hypothetical_protein	159087.Daro_3694	1.7e-67	262.3	Rhodocyclales	OmpA family
OG0000000	0376_OM_0376_EsbW_18-Q3-R4-48_BAT3C.275_03669_Outer_membrane_lipoprotein_Omp16	1454004.AW11_02012	8.3e-22	110.5	Betaproteobacteria	OmpA family
OG0000000	0376_OM_0376_EsbW_18-Q3-R4-48_BAT3C.275_03690_hypothetical_protein	1121004.ATVC01000052_gene10	7.5e-45	187.2	Betaproteobacteria	OmpA family
OG0000000	0391_OM_0391_EsbW_18-Q3-R4-48_BATAC.285_00755_hypothetical_protein	1454004.AW11_02416	5.4e-56	224.2	Betaproteobacteria	OmpA family
OG0000000	0391_OM_0391_EsbW_18-Q3-R4-48_BATAC.285_00786_hypothetical_protein	1454004.AW11_01409	1.1e-97	362.8	unclassified Betaproteobacteria	Belongs to the ompA family
OG0000000	0391_OM_0391_EsbW_18-Q3-R4-48_BATAC.285_00788_hypothetical_protein	522306.CAP2UW1_1082	1.2e-96	359.4	unclassified Betaproteobacteria	Belongs to the ompA family
OG0000000	0391_OM_0391_EsbW_18-Q3-R4-48_BATAC.285_01206_Outer_membrane_protein_P6	1454004.AW11_02788	1.6e-67	262.3	unclassified Betaproteobacteria	Belongs to the ompA family
OG0000000	0391_OM_0391_EsbW_18-Q3-R4-48_BATAC.285_02076_hypothetical_protein	1454004.AW11_02416	3.2e-56	224.9	Betaproteobacteria	OmpA family
OG0000000	0391_OM_0391_EsbW_18-Q3-R4-48_BATAC.285_03485_hypothetical_protein	1454004.AW11_02012	1.7e-23	115.9	Betaproteobacteria	OmpA family
OG0000000	0391_OM_0391_EsbW_18-Q3-R4-48_BATAC.285_04082_Peptidoglycan-associated_lipoprotein	522306.CAP2UW1_0523	4e-50	204.5	Betaproteobacteria	OmpA family
OG0000000	0391_OM_0391_EsbW_18-Q3-R4-48_BATAC.285_04848_putative_lipoprotein_YiaD	497321.C664_19808	5.3e-68	264.2	Rhodocyclales	Belongs to the ompA family
OG0000000	0406_OM_0406_EsbW_18-Q3-R4-48_MAXAC.006_sub_03104_hypothetical_protein	1286631.X805_05780	1.8e-35	156	unclassified Burkholderiales	Belongs to the ompA family
OG0000000	0406_OM_0406_EsbW_18-Q3-R4-48_MAXAC.006_sub_03272_hypothetical_protein	864051.BurJ1DRAFT_2001	2.4e-11	75.9	unclassified Burkholderiales	Belongs to the ompA family
OG0000000	0406_OM_0406_EsbW_18-Q3-R4-48_MAXAC.006_sub_03579_putative_lipoprotein_YiaD	983917.RGE_00860	9.3e-57	226.9	unclassified Burkholderiales	Belongs to the ompA family
OG0000000	0466_OM_0466_Fred_18-Q3-R57-64_BAT3C.720_00593_Outer_membrane_protein_P6	1454004.AW11_02788	4.3e-68	264.2	unclassified Betaproteobacteria	Belongs to the ompA family
OG0000000	0466_OM_0466_Fred_18-Q3-R57-64_BAT3C.720_00666_Outer_membrane_lipoprotein_Omp16	522306.CAP2UW1_0523	1.6e-41	175.3	Betaproteobacteria	OmpA family
OG0000000	0466_OM_0466_Fred_18-Q3-R57-64_BAT3C.720_01137_putative_lipoprotein_YiaD	1123367.C666_00020	8.5e-66	256.9	Rhodocyclales	Belongs to the ompA family
OG0000000	0466_OM_0466_Fred_18-Q3-R57-64_BAT3C.720_03431_hypothetical_protein	522306.CAP2UW1_1082	9.4e-97	359.8	unclassified Betaproteobacteria	Belongs to the ompA family
OG0000000	0466_OM_0466_Fred_18-Q3-R57-64_BAT3C.720_03433_hypothetical_protein	522306.CAP2UW1_1084	8.6e-98	363.2	unclassified Betaproteobacteria	Belongs to the ompA family
OG0000000	0466_OM_0466_Fred_18-Q3-R57-64_BAT3C.720_03695_hypothetical_protein	1454004.AW11_02012	1.6e-22	112.8	Betaproteobacteria	OmpA family
OG0000000	0466_OM_0466_Fred_18-Q3-R57-64_BAT3C.720_03841_hypothetical_protein	1123392.AQWL01000001_gene1508	4.1e-36	159.1	Hydrogenophilales	Outer membrane protein beta-barrel domain
OG0000000	0473_OM_0473_Fred_18-Q3-R57-64_BATAC.284_00016_hypothetical_protein	472759.Nhal_2476	1.3e-25	123.2	Chromatiales	Belongs to the ompA family
OG0000000	0473_OM_0473_Fred_18-Q3-R57-64_BATAC.284_01018_hypothetical_protein	269799.Gmet_2727	8.6e-67	261.2	Deltaproteobacteria	Bacterial protein of unknown function (DUF937)
OG0000000	0473_OM_0473_Fred_18-Q3-R57-64_BATAC.284_01510_hypothetical_protein	1008459.TASI_0603	2.5e-27	129	Alcaligenaceae	Belongs to the ompA family
OG0000000	0473_OM_0473_Fred_18-Q3-R57-64_BATAC.284_02926_hypothetical_protein	1469245.JFBG01000002_gene450	2.4e-27	129	Chromatiales	Belongs to the ompA family
OG0000000	0473_OM_0473_Fred_18-Q3-R57-64_BATAC.284_02950_hypothetical_protein	472759.Nhal_2476	1.3e-25	123.2	Chromatiales	Belongs to the ompA family
OG0000000	0485_OM_0485_Fred_18-Q3-R57-64_BATAC.439_00116_hypothetical_protein	760192.Halhy_2740	3.6e-200	704.9	Sphingobacteriia	Belongs to the ompA family
OG0000000	0485_OM_0485_Fred_18-Q3-R57-64_BATAC.439_00213_hypothetical_protein	766499.C357_16756	8.1e-13	80.9	Alphaproteobacteria	Belongs to the ompA family
OG0000000	0485_OM_0485_Fred_18-Q3-R57-64_BATAC.439_00630_hypothetical_protein	760192.Halhy_3264	1.1e-43	183.7	Sphingobacteriia	OmpA MotB domain protein
OG0000000	0485_OM_0485_Fred_18-Q3-R57-64_BATAC.439_01289_hypothetical_protein	1122176.KB903619_gene5366	5.4e-49	202.2	Sphingobacteriia	Belongs to the ompA family
OG0000000	0485_OM_0485_Fred_18-Q3-R57-64_BATAC.439_01718_hypothetical_protein	760192.Halhy_5865	3.6e-49	203	Sphingobacteriia	Thrombospondin type 3 repeat
OG0000000	0485_OM_0485_Fred_18-Q3-R57-64_BATAC.439_02141_hypothetical_protein	760192.Halhy_6049	3.4e-75	288.5	Bacteria	chlorophyll binding
OG0000000	0485_OM_0485_Fred_18-Q3-R57-64_BATAC.439_02508_hypothetical_protein	760192.Halhy_2640	2.7e-120	439.9	Bacteria	chlorophyll binding
OG0000000	0485_OM_0485_Fred_18-Q3-R57-64_BATAC.439_02831_hypothetical_protein	760192.Halhy_1699	8.3e-265	919.8	Sphingobacteriia	OmpA MotB domain protein
OG0000000	0485_OM_0485_Fred_18-Q3-R57-64_BATAC.439_04633_hypothetical_protein	760192.Halhy_6398	4e-66	258.5	Bacteria	chlorophyll binding
OG0000000	0485_OM_0485_Fred_18-Q3-R57-64_BATAC.439_05043_hypothetical_protein	1122176.KB903549_gene1247	6.2e-64	251.1	Sphingobacteriia	OmpA family
OG0000000	0485_PP_0485_Fred_18-Q3-R57-64_BATAC.439_00113_hypothetical_protein	760192.Halhy_2070	6.1e-160	571.2	Sphingobacteriia	Belongs to the ompA family
OG0000000	0485_PP_0485_Fred_18-Q3-R57-64_BATAC.439_00861_Peptidoglycan-binding_protein_ArfA	760192.Halhy_2070	7.7e-24	116.3	Sphingobacteriia	Belongs to the ompA family
OG0000000	0485_PP_0485_Fred_18-Q3-R57-64_BATAC.439_04631_hypothetical_protein	760192.Halhy_6398	1.5e-59	236.5	Bacteria	chlorophyll binding
OG0000000	0521_OM_0521_Fred_18-Q3-R57-64_MAXAC.307_01811_hypothetical_protein	331869.BAL199_07148	4.1e-42	178.7	unclassified Alphaproteobacteria	OmpA family
OG0000000	0521_OM_0521_Fred_18-Q3-R57-64_MAXAC.307_03380_hypothetical_protein	1089551.KE386572_gene337	6.6e-35	154.8	unclassified Alphaproteobacteria	OmpA family
OG0000000	0521_OM_0521_Fred_18-Q3-R57-64_MAXAC.307_03720_hypothetical_protein	414684.RC1_1799	1.5e-34	152.9	Rhodospirillales	Belongs to the ompA family
OG0000000	0533_OM_0533_Fred_18-Q3-R57-64_MAXAC.378_00693_hypothetical_protein	1429916.X566_11005	4.4e-19	101.7	Alphaproteobacteria	Belongs to the ompA family
OG0000000	0533_OM_0533_Fred_18-Q3-R57-64_MAXAC.378_02274_hypothetical_protein	331869.BAL199_07148	1.4e-49	203.4	unclassified Alphaproteobacteria	OmpA family
OG0000000	0533_OM_0533_Fred_18-Q3-R57-64_MAXAC.378_02586_hypothetical_protein	1121033.AUCF01000041_gene490	6.7e-35	154.1	Rhodospirillales	Belongs to the ompA family
OG0000000	0533_OM_0533_Fred_18-Q3-R57-64_MAXAC.378_03149_hypothetical_protein	1380391.JIAS01000013_gene3640	1.5e-37	163.7	Alphaproteobacteria	Belongs to the ompA family
OG0000000	0533_OM_0533_Fred_18-Q3-R57-64_MAXAC.378_03151_hypothetical_protein	1316936.K678_09188	2.2e-28	132.5	Rhodospirillales	COG3637 Opacity protein and related surface antigens
OG0000000	0606_OM_0606_Hirt_18-Q3-R61-65_BATAC.101_00343_Peptidoglycan-associated_lipoprotein	323261.Noc_0146	5.1e-27	127.1	Chromatiales	Belongs to the ompA family
OG0000000	0606_OM_0606_Hirt_18-Q3-R61-65_BATAC.101_00369_hypothetical_protein	1089551.KE386572_gene1209	5e-25	121.3	unclassified Alphaproteobacteria	Glycine zipper
OG0000000	0606_OM_0606_Hirt_18-Q3-R61-65_BATAC.101_02242_hypothetical_protein	269799.Gmet_2727	3.6e-65	255.8	Deltaproteobacteria	Bacterial protein of unknown function (DUF937)
OG0000000	0606_OM_0606_Hirt_18-Q3-R61-65_BATAC.101_02884_hypothetical_protein	1008459.TASI_0603	1.6e-26	126.3	Alcaligenaceae	Belongs to the ompA family
OG0000000	0658_OM_0658_Hjor_18-Q3-R7-51_MAXAC.006_00223_hypothetical_protein	1304883.KI912532_gene2981	6.5e-58	230.7	Rhodocyclales	Belongs to the ompA family
OG0000000	0658_OM_0658_Hjor_18-Q3-R7-51_MAXAC.006_01066_hypothetical_protein	1123354.AUDR01000013_gene637	1.5e-47	196.1	Hydrogenophilales	OmpA family
OG0000000	0658_OM_0658_Hjor_18-Q3-R7-51_MAXAC.006_01738_hypothetical_protein	522306.CAP2UW1_0523	1.4e-12	79.7	Betaproteobacteria	OmpA family
OG0000000	0658_OM_0658_Hjor_18-Q3-R7-51_MAXAC.006_03653_hypothetical_protein	1454004.AW11_00722	2.2e-19	101.7	Betaproteobacteria	OmpA family
OG0000000	0713_OM_0713_Kalu_18-Q3-R12-55_MAXAC.132v2_00057_hypothetical_protein	330214.NIDE3359	2.5e-53	215.7	Nitrospirae	Belongs to the ompA family
OG0000000	0713_OM_0713_Kalu_18-Q3-R12-55_MAXAC.132v2_02415_hypothetical_protein	330214.NIDE3359	2.5e-43	182.2	Nitrospirae	Belongs to the ompA family
OG0000000	0713_OM_0713_Kalu_18-Q3-R12-55_MAXAC.132v2_02703_hypothetical_protein	330214.NIDE0460	5.5e-38	164.9	Nitrospirae	Belongs to the ompA family
OG0000000	0713_PP_0713_Kalu_18-Q3-R12-55_MAXAC.132v2_02366_hypothetical_protein	231434.JQJH01000014_gene988	1.6e-19	103.2	Beijerinckiaceae	OmpA family
OG0000000	0715_OM_0715_Kalu_18-Q3-R12-55_MAXAC.148_01140_Outer_membrane_lipoprotein_Omp16	1121033.AUCF01000041_gene490	4.9e-35	154.1	Rhodospirillales	Belongs to the ompA family
OG0000000	0715_OM_0715_Kalu_18-Q3-R12-55_MAXAC.148_02745_hypothetical_protein	1089552.KI911559_gene678	1.1e-31	143.3	Rhodospirillales
OG0000000	0715_OM_0715_Kalu_18-Q3-R12-55_MAXAC.148_02746_hypothetical_protein	1122135.KB893167_gene2169	3.8e-39	168.7	Alphaproteobacteria	Belongs to the ompA family
OG0000000	0715_OM_0715_Kalu_18-Q3-R12-55_MAXAC.148_02985_hypothetical_protein	1207063.P24_16697	1.4e-52	213.4	Rhodospirillales	COG2885 Outer membrane protein and related peptidoglycan-associated (lipo)proteins
OG0000000	0744_OM_0744_Lyne_18-Q3-R50-59_BATAC.383_cln_00704_hypothetical_protein	555778.Hneap_1340	7.3e-27	127.5	Chromatiales	Belongs to the ompA family
OG0000000	0744_OM_0744_Lyne_18-Q3-R50-59_BATAC.383_cln_02525_hypothetical_protein	323261.Noc_0146	1.5e-27	129.8	Chromatiales	Belongs to the ompA family
OG0000000	0811_OM_0811_Mari_18-Q3-R65-66_MAXAC.024_00364_hypothetical_protein	925409.KI911562_gene2790	4.1e-67	262.3	Sphingobacteriia	Belongs to the ompA family
OG0000000	0811_OM_0811_Mari_18-Q3-R65-66_MAXAC.024_00991_hypothetical_protein	700598.Niako_4575	2.1e-27	130.2	Bacteria	chlorophyll binding
OG0000000	0811_OM_0811_Mari_18-Q3-R65-66_MAXAC.024_01781_hypothetical_protein	925409.KI911562_gene2790	7.2e-35	155.2	Sphingobacteriia	Belongs to the ompA family
OG0000000	0811_OM_0811_Mari_18-Q3-R65-66_MAXAC.024_01955_hypothetical_protein	700598.Niako_0166	1.5e-216	759.2	Sphingobacteriia	Belongs to the ompA family
OG0000000	0811_OM_0811_Mari_18-Q3-R65-66_MAXAC.024_03142_hypothetical_protein	1123008.KB905697_gene3138	1.3e-79	303.5	Porphyromonadaceae	OmpA family
OG0000000	0811_OM_0811_Mari_18-Q3-R65-66_MAXAC.024_03254_hypothetical_protein	468059.AUHA01000003_gene1640	1.7e-36	160.2	Sphingobacteriia	Belongs to the ompA family
OG0000000	0830_OM_0830_OdNE_18-Q3-R46-58_BAT3C.305_01821_Outer_membrane_protein_A	159087.Daro_0464	3.1e-32	144.1	Rhodocyclales	Belongs to the ompA family
OG0000000	0830_OM_0830_OdNE_18-Q3-R46-58_BAT3C.305_02130_hypothetical_protein	398578.Daci_4718	5.7e-12	76.3	Comamonadaceae	Belongs to the ompA family
OG0000000	0830_OM_0830_OdNE_18-Q3-R46-58_BAT3C.305_02175_hypothetical_protein	358220.C380_13585	1.2e-33	149.1	Comamonadaceae	Belongs to the ompA family
OG0000000	0830_OM_0830_OdNE_18-Q3-R46-58_BAT3C.305_02434_hypothetical_protein	1304883.KI912532_gene2981	8.8e-92	343.2	Rhodocyclales	Belongs to the ompA family
OG0000000	0830_OM_0830_OdNE_18-Q3-R46-58_BAT3C.305_03230_Outer_membrane_protein_P6	1304883.KI912532_gene978	4.1e-79	300.8	Rhodocyclales	Belongs to the ompA family
OG0000000	0833_OM_0833_OdNE_18-Q3-R46-58_BAT3C.415_00397_hypothetical_protein	1454004.AW11_01407	3.7e-78	297.7	unclassified Betaproteobacteria	Belongs to the ompA family
OG0000000	0833_OM_0833_OdNE_18-Q3-R46-58_BAT3C.415_00399_hypothetical_protein	522306.CAP2UW1_1084	5.2e-103	380.6	unclassified Betaproteobacteria	Belongs to the ompA family
OG0000000	0833_OM_0833_OdNE_18-Q3-R46-58_BAT3C.415_00539_hypothetical_protein	1454004.AW11_02416	1.7e-57	229.2	Betaproteobacteria	OmpA family
OG0000000	0833_OM_0833_OdNE_18-Q3-R46-58_BAT3C.415_00972_Outer_membrane_protein_P6	522306.CAP2UW1_4224	6.8e-58	230.3	unclassified Betaproteobacteria	Belongs to the ompA family
OG0000000	0833_OM_0833_OdNE_18-Q3-R46-58_BAT3C.415_02427_hypothetical_protein	522306.CAP2UW1_0028	4e-75	287.7	Betaproteobacteria	OmpA family
OG0000000	0833_OM_0833_OdNE_18-Q3-R46-58_BAT3C.415_02799_hypothetical_protein	1454004.AW11_02012	4.3e-25	121.3	Betaproteobacteria	OmpA family
OG0000000	0833_OM_0833_OdNE_18-Q3-R46-58_BAT3C.415_03081_Outer_membrane_lipoprotein_Omp16	522306.CAP2UW1_0523	1e-50	206.5	Betaproteobacteria	OmpA family
OG0000000	0862_OM_0862_OdNE_18-Q3-R46-58_MAXAC.223_00162_hypothetical_protein	1317122.ATO12_16475	1.1e-167	596.7	Aquimarina	NMT1-like family
OG0000000	0862_OM_0862_OdNE_18-Q3-R46-58_MAXAC.223_00812_hypothetical_protein	760192.Halhy_3187	2.3e-81	308.1	Bacteroidetes	OmpA family
OG0000000	0862_OM_0862_OdNE_18-Q3-R46-58_MAXAC.223_01183_hypothetical_protein	760192.Halhy_2460	1.9e-153	548.5	Sphingobacteriia	OmpA family
OG0000000	0862_OM_0862_OdNE_18-Q3-R46-58_MAXAC.223_01485_hypothetical_protein	760192.Halhy_1356	0	1311.6	Sphingobacteriia	Belongs to the ompA family
OG0000000	0862_OM_0862_OdNE_18-Q3-R46-58_MAXAC.223_01594_hypothetical_protein	760192.Halhy_6307	1.4e-170	605.5	Bacteria	chlorophyll binding
OG0000000	0862_OM_0862_OdNE_18-Q3-R46-58_MAXAC.223_01847_hypothetical_protein	760192.Halhy_1846	4.8e-208	730.3	Bacteria	chlorophyll binding
OG0000000	0862_OM_0862_OdNE_18-Q3-R46-58_MAXAC.223_02298_hypothetical_protein	760192.Halhy_6532	5.3e-164	584.3	Sphingobacteriia	Belongs to the ompA family
OG0000000	0862_OM_0862_OdNE_18-Q3-R46-58_MAXAC.223_02801_hypothetical_protein	760192.Halhy_5865	2.7e-191	675.2	Sphingobacteriia	Thrombospondin type 3 repeat
OG0000000	0862_OM_0862_OdNE_18-Q3-R46-58_MAXAC.223_05173_hypothetical_protein	760192.Halhy_2070	0	1231.9	Sphingobacteriia	Belongs to the ompA family
OG0000000	0862_OM_0862_OdNE_18-Q3-R46-58_MAXAC.223_05767_hypothetical_protein	760192.Halhy_6049	8.3e-151	539.7	Bacteria	chlorophyll binding
OG0000000	0862_PP_0862_OdNE_18-Q3-R46-58_MAXAC.223_00709_hypothetical_protein	760192.Halhy_3301	0	1533.9	Bacteroidetes	Belongs to the ompA family
OG0000000	0864_OM_0864_OdNW_18-Q3-R42-56_BAT3C.134_sub_00370_Outer_membrane_lipoprotein_Omp16	1121918.ARWE01000001_gene3542	2.4e-21	109	Desulfuromonadales	PFAM OmpA MotB domain protein
OG0000000	0864_OM_0864_OdNW_18-Q3-R42-56_BAT3C.134_sub_01414_hypothetical_protein	290397.Adeh_3747	1e-85	324.3	Deltaproteobacteria	Belongs to the ompA family
OG0000000	0864_OM_0864_OdNW_18-Q3-R42-56_BAT3C.134_sub_01693_hypothetical_protein	1167006.UWK_03416	2.4e-23	116.3	Bacteria	chlorophyll binding
OG0000000	0864_OM_0864_OdNW_18-Q3-R42-56_BAT3C.134_sub_02200_hypothetical_protein	448385.sce5306	9.4e-32	144.4	Myxococcales	Domain of unknown function (DUF4398)
OG0000000	0864_OM_0864_OdNW_18-Q3-R42-56_BAT3C.134_sub_02395_hypothetical_protein	290397.Adeh_3337	7.2e-52	210.7	Deltaproteobacteria	Belongs to the ompA family
OG0000000	0864_OM_0864_OdNW_18-Q3-R42-56_BAT3C.134_sub_02764_hypothetical_protein	404589.Anae109_1157	6.1e-128	464.5	Deltaproteobacteria	Belongs to the ompA family
OG0000000	0864_OM_0864_OdNW_18-Q3-R42-56_BAT3C.134_sub_04002_hypothetical_protein	1192034.CAP_2047	4e-50	206.1	delta/epsilon subdivisions	Belongs to the ompA family
OG0000000	0864_OM_0864_OdNW_18-Q3-R42-56_BAT3C.134_sub_04472_hypothetical_protein	448385.sce8066	1.4e-36	161	Myxococcales	Belongs to the ompA family
OG0000000	0864_OM_0864_OdNW_18-Q3-R42-56_BAT3C.134_sub_04486_hypothetical_protein	903818.KI912268_gene2380	1e-63	250.4	Acidobacteria	OmpA family
OG0000000	0864_OM_0864_OdNW_18-Q3-R42-56_BAT3C.134_sub_04529_hypothetical_protein	1122603.ATVI01000013_gene1331	8.7e-16	91.3	Xanthomonadales	OmpA family
OG0000000	0901_OM_0901_Rand_18-Q3-R56-63_BAT3C.147_cln_00457_hypothetical_protein	755732.Fluta_1681	2.3e-37	162.5	Cryomorphaceae	OmpA family
OG0000000	0901_OM_0901_Rand_18-Q3-R56-63_BAT3C.147_cln_00663_hypothetical_protein	925409.KI911562_gene2790	7.5e-45	188.3	Sphingobacteriia	Belongs to the ompA family
OG0000000	0901_OM_0901_Rand_18-Q3-R56-63_BAT3C.147_cln_00805_hypothetical_protein	925409.KI911562_gene2790	3.9e-62	245.7	Sphingobacteriia	Belongs to the ompA family
OG0000000	0901_OM_0901_Rand_18-Q3-R56-63_BAT3C.147_cln_01094_hypothetical_protein	700598.Niako_6400	1.5e-50	207.2	Sphingobacteriia	Belongs to the ompA family
OG0000000	0901_OM_0901_Rand_18-Q3-R56-63_BAT3C.147_cln_01793_hypothetical_protein	760142.Hipma_0738	1.4e-34	152.5	Desulfurellales	OmpA family
OG0000000	0901_OM_0901_Rand_18-Q3-R56-63_BAT3C.147_cln_02061_hypothetical_protein	700598.Niako_0166	8.7e-220	770	Sphingobacteriia	Belongs to the ompA family
OG0000000	0901_OM_0901_Rand_18-Q3-R56-63_BAT3C.147_cln_02681_hypothetical_protein	1123276.KB893260_gene2592	7.3e-101	374.4	Cytophagia	Belongs to the ompA family
OG0000000	0901_OM_0901_Rand_18-Q3-R56-63_BAT3C.147_cln_02695_hypothetical_protein	700598.Niako_0255	4e-194	684.5	Sphingobacteriia	COG2885 Outer membrane protein and related peptidoglycan-associated
OG0000000	0922_OM_0922_Rand_18-Q3-R56-63_MAXAC.001_00152_hypothetical_protein	1278073.MYSTI_03700	1.3e-37	165.6	Deltaproteobacteria	Belongs to the ompA family
OG0000000	0922_OM_0922_Rand_18-Q3-R56-63_MAXAC.001_00349_Outer_membrane_lipoprotein_Omp16	1232410.KI421422_gene2003	4.8e-27	127.9	Desulfuromonadales	PFAM OmpA MotB domain protein
OG0000000	0922_OM_0922_Rand_18-Q3-R56-63_MAXAC.001_00762_hypothetical_protein	378806.STAUR_3894	1.6e-24	120.6	Bacteria	chlorophyll binding
OG0000000	0922_OM_0922_Rand_18-Q3-R56-63_MAXAC.001_00765_hypothetical_protein	1278073.MYSTI_03700	8.8e-23	115.5	Deltaproteobacteria	Belongs to the ompA family
OG0000000	0922_OM_0922_Rand_18-Q3-R56-63_MAXAC.001_00907_hypothetical_protein	1192034.CAP_1957	3e-33	150.2	Myxococcales	OmpA family
OG0000000	0922_OM_0922_Rand_18-Q3-R56-63_MAXAC.001_01451_hypothetical_protein	1265313.HRUBRA_02859	4.3e-26	125.2	unclassified Gammaproteobacteria	Belongs to the ompA family
OG0000000	0922_OM_0922_Rand_18-Q3-R56-63_MAXAC.001_01814_hypothetical_protein	215803.DB30_0670	2e-28	134	Bacteria	chlorophyll binding
OG0000000	0922_OM_0922_Rand_18-Q3-R56-63_MAXAC.001_03666_hypothetical_protein	1278073.MYSTI_03700	1.4e-31	144.8	Deltaproteobacteria	Belongs to the ompA family
OG0000000	0922_OM_0922_Rand_18-Q3-R56-63_MAXAC.001_04419_hypothetical_protein	215803.DB30_8306	8.9e-36	158.7	Myxococcales	OmpA family
OG0000000	0922_OM_0922_Rand_18-Q3-R56-63_MAXAC.001_05046_hypothetical_protein	246197.MXAN_4254	1.3e-34	154.8	Deltaproteobacteria	Belongs to the ompA family
OG0000000	0922_OM_0922_Rand_18-Q3-R56-63_MAXAC.001_05399_hypothetical_protein	502025.Hoch_1731	8.1e-31	142.1	Myxococcales	PFAM OmpA MotB domain protein
OG0000000	0926_OM_0926_Rand_18-Q3-R56-63_MAXAC.058_00307_hypothetical_protein	261292.Nit79A3_2629	2.8e-77	295	Nitrosomonadales	Belongs to the ompA family
OG0000000	0926_PP_0926_Rand_18-Q3-R56-63_MAXAC.058_02418_putative_lipoprotein_YiaD	153948.NAL212_2947	9.3e-61	239.6	Nitrosomonadales	Belongs to the ompA family
OG0000000	0954_OM_0954_Ribe_18-Q3-R11-54_BATAC.650_00774_hypothetical_protein	330214.NIDE2575	4.3e-145	520.8	Bacteria	chlorophyll binding
OG0000000	0954_OM_0954_Ribe_18-Q3-R11-54_BATAC.650_01863_hypothetical_protein	330214.NIDE3359	9.7e-127	459.5	Nitrospirae	Belongs to the ompA family
OG0000000	0954_OM_0954_Ribe_18-Q3-R11-54_BATAC.650_03087_hypothetical_protein	330214.NIDE0942	1.7e-124	452.2	Bacteria	chlorophyll binding
OG0000000	0954_OM_0954_Ribe_18-Q3-R11-54_BATAC.650_03492_hypothetical_protein	330214.NIDE0460	4e-122	444.1	Nitrospirae	Belongs to the ompA family
OG0000000	0956_OM_0956_Ribe_18-Q3-R11-54_MAXAC.005_00738_hypothetical_protein	760192.Halhy_6398	1.9e-56	227.3	Bacteria	chlorophyll binding
OG0000000	0956_OM_0956_Ribe_18-Q3-R11-54_MAXAC.005_01070_hypothetical_protein	1313421.JHBV01000042_gene3251	2.3e-82	313.5	Sphingobacteriia	OmpA MotB domain protein
OG0000000	0956_OM_0956_Ribe_18-Q3-R11-54_MAXAC.005_01101_hypothetical_protein	1122176.KB903557_gene4035	7.1e-76	291.2	Bacteria	chlorophyll binding
OG0000000	0956_OM_0956_Ribe_18-Q3-R11-54_MAXAC.005_01102_hypothetical_protein	984262.SGRA_3401	2.4e-14	85.5	Bacteria	chlorophyll binding
OG0000000	0956_OM_0956_Ribe_18-Q3-R11-54_MAXAC.005_01115_hypothetical_protein	1313421.JHBV01000008_gene4392	7.2e-77	295.4	Sphingobacteriia	WD40-like Beta Propeller Repeat
OG0000000	0956_OM_0956_Ribe_18-Q3-R11-54_MAXAC.005_01209_hypothetical_protein	1122176.KB903531_gene2983	2.1e-30	140.6	Sphingobacteriia	Belongs to the ompA family
OG0000000	0956_OM_0956_Ribe_18-Q3-R11-54_MAXAC.005_02152_hypothetical_protein	760192.Halhy_6532	3.2e-36	159.8	Sphingobacteriia	Belongs to the ompA family
OG0000000	0956_OM_0956_Ribe_18-Q3-R11-54_MAXAC.005_02624_Protein_TolB	760192.Halhy_2070	7.3e-126	458	Sphingobacteriia	Belongs to the ompA family
OG0000000	0956_OM_0956_Ribe_18-Q3-R11-54_MAXAC.005_02886_hypothetical_protein	649349.Lbys_1603	1.1e-15	90.5	Cytophagia	Sodium pump that utilizes the energy of pyrophosphate hydrolysis as the driving force for Na( ) movement across the membrane
OG0000000	0956_OM_0956_Ribe_18-Q3-R11-54_MAXAC.005_02966_hypothetical_protein	1122176.KB903554_gene3842	2.3e-165	589	Sphingobacteriia	NMT1-like family
OG0000000	0956_PP_0956_Ribe_18-Q3-R11-54_MAXAC.005_00136_hypothetical_protein	1296415.JACC01000015_gene771	3.7e-32	145.6	Aquimarina	OmpA family
OG0000000	0956_PP_0956_Ribe_18-Q3-R11-54_MAXAC.005_02283_hypothetical_protein	760192.Halhy_6049	1.6e-21	110.2	Bacteria	chlorophyll binding
OG0000000	0958_OM_0958_Ribe_18-Q3-R11-54_MAXAC.030_02482_Outer_membrane_lipoprotein_Omp16	1454004.AW11_02012	9.9e-20	103.6	Betaproteobacteria	OmpA family
OG0000000	0958_OM_0958_Ribe_18-Q3-R11-54_MAXAC.030_02749_Outer_membrane_protein_P6	1304883.KI912532_gene978	5.8e-73	280.4	Rhodocyclales	Belongs to the ompA family
OG0000000	0958_OM_0958_Ribe_18-Q3-R11-54_MAXAC.030_03138_hypothetical_protein	1304883.KI912532_gene385	1.1e-89	336.3	Rhodocyclales	Belongs to the ompA family
OG0000000	0958_OM_0958_Ribe_18-Q3-R11-54_MAXAC.030_03989_hypothetical_protein	1304883.KI912532_gene2981	2.2e-90	338.6	Rhodocyclales	Belongs to the ompA family
OG0000000	0967_OM_0967_Ribe_18-Q3-R11-54_MAXAC.200_01912_hypothetical_protein	330214.NIDE3359	1.5e-46	193	Nitrospirae	Belongs to the ompA family
OG0000000	0967_OM_0967_Ribe_18-Q3-R11-54_MAXAC.200_02796_hypothetical_protein	330214.NIDE3359	3.1e-58	231.9	Nitrospirae	Belongs to the ompA family
OG0000000	0967_PP_0967_Ribe_18-Q3-R11-54_MAXAC.200_01870_hypothetical_protein	469604.HMPREF0946_00718	3.2e-13	82	Fusobacteria	OmpA MotB domain protein
OG0000000	0967_PP_0967_Ribe_18-Q3-R11-54_MAXAC.200_03696_hypothetical_protein	330214.NIDE2575	4.7e-38	165.2	Bacteria	chlorophyll binding
OG0000000	0976_OM_0976_Skiv_18-Q3-R9-52_BAT3C.176_00302_hypothetical_protein	338969.Rfer_2093	4.4e-41	174.5	Comamonadaceae	Belongs to the ompA family
OG0000000	0976_OM_0976_Skiv_18-Q3-R9-52_BAT3C.176_03571_hypothetical_protein	358220.C380_13585	1.7e-64	252.7	Comamonadaceae	Belongs to the ompA family
OG0000000	0980_EC_0980_Skiv_18-Q3-R9-52_BAT3C.266_00087_hypothetical_protein	1122179.KB890421_gene2584	1.2e-136	493.8	Sphingobacteriia	Belongs to the ompA family
OG0000000	0980_OM_0980_Skiv_18-Q3-R9-52_BAT3C.266_00612_hypothetical_protein	1122176.KB903531_gene2983	8.2e-39	168.3	Sphingobacteriia	Belongs to the ompA family
OG0000000	0980_OM_0980_Skiv_18-Q3-R9-52_BAT3C.266_00797_hypothetical_protein	1313421.JHBV01000042_gene3251	7.9e-90	338.2	Sphingobacteriia	OmpA MotB domain protein
OG0000000	0980_OM_0980_Skiv_18-Q3-R9-52_BAT3C.266_00982_hypothetical_protein	1317122.ATO12_16475	2.8e-123	449.1	Aquimarina	NMT1-like family
OG0000000	0980_OM_0980_Skiv_18-Q3-R9-52_BAT3C.266_01134_hypothetical_protein	760192.Halhy_6398	6.1e-54	218.8	Bacteria	chlorophyll binding
OG0000000	0980_OM_0980_Skiv_18-Q3-R9-52_BAT3C.266_01276_hypothetical_protein	760192.Halhy_2070	7.6e-104	384.8	Sphingobacteriia	Belongs to the ompA family
OG0000000	0980_OM_0980_Skiv_18-Q3-R9-52_BAT3C.266_01278_Photosystem_I_P700_chlorophyll_a_apoprotein_A2	760192.Halhy_2070	2.1e-19	101.3	Sphingobacteriia	Belongs to the ompA family
OG0000000	0980_OM_0980_Skiv_18-Q3-R9-52_BAT3C.266_02603_hypothetical_protein	760192.Halhy_1699	3.4e-173	615.5	Sphingobacteriia	OmpA MotB domain protein
OG0000000	0980_OM_0980_Skiv_18-Q3-R9-52_BAT3C.266_03104_hypothetical_protein	216432.CA2559_11983	1.6e-16	94.4	Flavobacteriia	Opacity protein
OG0000000	0980_OM_0980_Skiv_18-Q3-R9-52_BAT3C.266_03333_putative_lipoprotein_YiaD	388413.ALPR1_16364	3e-42	178.7	Cytophagia	Belongs to the ompA family
OG0000000	0980_OM_0980_Skiv_18-Q3-R9-52_BAT3C.266_03942_hypothetical_protein	984262.SGRA_3401	3.8e-67	262.3	Bacteria	chlorophyll binding
OG0000000	0980_OM_0980_Skiv_18-Q3-R9-52_BAT3C.266_04359_hypothetical_protein	1267211.KI669560_gene2254	6.7e-18	99	Bacteroidetes	Belongs to the ompA family
OG0000000	0980_PP_0980_Skiv_18-Q3-R9-52_BAT3C.266_00319_hypothetical_protein	649349.Lbys_2981	2.8e-46	193	Cytophagia	Belongs to the ompA family
OG0000000	1014_OM_1014_Skiv_18-Q3-R9-52_MAXAC.078_sub_00024_Outer_membrane_protein_P6	159087.Daro_4052	5.9e-81	307	Rhodocyclales	Belongs to the ompA family
OG0000000	1014_OM_1014_Skiv_18-Q3-R9-52_MAXAC.078_sub_00642_Peptidoglycan-associated_lipoprotein	1304883.KI912532_gene1305	1.1e-40	172.6	Rhodocyclales	OmpA family
OG0000000	1014_OM_1014_Skiv_18-Q3-R9-52_MAXAC.078_sub_02233_hypothetical_protein	1304883.KI912532_gene2981	1.3e-90	339.3	Rhodocyclales	Belongs to the ompA family
OG0000000	1014_OM_1014_Skiv_18-Q3-R9-52_MAXAC.078_sub_02562_hypothetical_protein	159087.Daro_3597	9.1e-64	250	Betaproteobacteria	OmpA family
OG0000000	1014_OM_1014_Skiv_18-Q3-R9-52_MAXAC.078_sub_02983_hypothetical_protein	1304883.KI912532_gene2277	9.5e-25	120.2	Betaproteobacteria	OmpA family
OG0000000	1014_PP_1014_Skiv_18-Q3-R9-52_MAXAC.078_sub_00192_Peptidoglycan-binding_protein_ArfA	1454004.AW11_00166	8.1e-27	125.9	Betaproteobacteria	Belongs to the ompA family
OG0000000	1056_OM_1056_Vibo_18-Q3-R45-57_MAXAC.072_01202_Outer_membrane_protein_P6	76114.ebA2652	3e-48	198.4	Rhodocyclales	Belongs to the ompA family
OG0000000	1056_OM_1056_Vibo_18-Q3-R45-57_MAXAC.072_01988_hypothetical_protein	76114.ebA913	2.2e-51	209.1	Rhodocyclales	Belongs to the ompA family
OG0000000	1056_OM_1056_Vibo_18-Q3-R45-57_MAXAC.072_01990_hypothetical_protein	62928.azo2588	9.6e-87	326.6	Rhodocyclales	Belongs to the ompA family
OG0000000	1056_PP_1056_Vibo_18-Q3-R45-57_MAXAC.072_03740_Putative_aliphatic_sulfonates-binding_protein	1000565.METUNv1_01079	1.7e-129	469.2	Rhodocyclales	COG0715 ABC-type nitrate sulfonate bicarbonate transport systems, periplasmic components
OG0000001	0002_OM_0002_AalE_18-Q3-R2-46_BAT3C.116_00113_Ferric_enterobactin_receptor	1198452.Jab_2c15270	4.2e-217	761.1	Betaproteobacteria	TonB-dependent receptor
OG0000001	0002_OM_0002_AalE_18-Q3-R2-46_BAT3C.116_00236_Hemin_receptor	1223521.BBJX01000004_gene2374	1.6e-199	703	Comamonadaceae	Tonb-dependent hemoglobin transferrin lactoferrin family receptor
OG0000001	0002_OM_0002_AalE_18-Q3-R2-46_BAT3C.116_01066_Vitamin_B12_transporter_BtuB	760117.JN27_00455	1e-90	341.3	Oxalobacteraceae	TonB dependent receptor
OG0000001	0002_OM_0002_AalE_18-Q3-R2-46_BAT3C.116_01267_Vitamin_B12_transporter_BtuB	566466.NOR53_2717	2.3e-40	173.3	Gammaproteobacteria	TonB-dependent receptor plug
OG0000001	0002_OM_0002_AalE_18-Q3-R2-46_BAT3C.116_01804_Ferrichrome_receptor_FcuA	595537.Varpa_2601	3.4e-119	436	Comamonadaceae	TonB dependent receptor
OG0000001	0002_OM_0002_AalE_18-Q3-R2-46_BAT3C.116_02343_putative_TonB-dependent_receptor_BfrD	614083.AWQR01000031_gene2630	1.8e-280	971.8	Comamonadaceae	TonB-dependent receptor plug
OG0000001	0002_OM_0002_AalE_18-Q3-R2-46_BAT3C.116_02592_Vitamin_B12_transporter_BtuB	1349767.GJA_1334	0	1151	Oxalobacteraceae	TonB dependent receptor
OG0000001	0002_OM_0002_AalE_18-Q3-R2-46_BAT3C.116_03584_hypothetical_protein	1223521.BBJX01000007_gene1425	3.5e-246	857.4	Comamonadaceae	TonB-dependent receptor plug
OG0000001	0008_OM_0008_AalE_18-Q3-R2-46_BAT3C.211_00042_Vitamin_B12_transporter_BtuB	1304883.KI912532_gene2725	1.3e-197	696.4	Rhodocyclales	TonB dependent receptor
OG0000001	0008_OM_0008_AalE_18-Q3-R2-46_BAT3C.211_00049_Vitamin_B12_transporter_BtuB	1123354.AUDR01000017_gene96	2.5e-176	625.5	Hydrogenophilales	TonB dependent receptor
OG0000001	0008_OM_0008_AalE_18-Q3-R2-46_BAT3C.211_00446_Vitamin_B12_transporter_BtuB	159087.Daro_1044	1.5e-305	1055	Rhodocyclales	COG1629 Outer membrane receptor proteins, mostly Fe transport
OG0000001	0008_OM_0008_AalE_18-Q3-R2-46_BAT3C.211_00483_putative_TonB-dependent_receptor_BfrD	159087.Daro_1055	2.5e-290	1004.6	Rhodocyclales	receptor
OG0000001	0008_OM_0008_AalE_18-Q3-R2-46_BAT3C.211_00662_Vitamin_B12_transporter_BtuB	159087.Daro_4090	0	1158.7	Rhodocyclales	Outer membrane protein beta-barrel family
OG0000001	0008_OM_0008_AalE_18-Q3-R2-46_BAT3C.211_00911_Vitamin_B12_transporter_BtuB	1304883.KI912532_gene654	1.5e-201	709.5	Rhodocyclales	TonB dependent receptor
OG0000001	0008_OM_0008_AalE_18-Q3-R2-46_BAT3C.211_01729_Vitamin_B12_transporter_BtuB	159087.Daro_0132	1.3e-242	845.9	Rhodocyclales	TonB dependent receptor
OG0000001	0008_OM_0008_AalE_18-Q3-R2-46_BAT3C.211_02081_Vitamin_B12_transporter_BtuB	159087.Daro_2785	6.9e-250	870.2	Rhodocyclales	TonB dependent receptor
OG0000001	0008_OM_0008_AalE_18-Q3-R2-46_BAT3C.211_02204_Vitamin_B12_transporter_BtuB	159087.Daro_2952	9.1e-236	823.2	Rhodocyclales	TonB dependent receptor
OG0000001	0027_OM_0027_AalE_18-Q3-R2-46_BATAC.579_00415_Vitamin_B12_transporter_BtuB	643867.Ftrac_3623	6.1e-187	661.4	Cytophagia	PFAM TonB-dependent Receptor
OG0000001	0027_OM_0027_AalE_18-Q3-R2-46_BATAC.579_01301_Vitamin_B12_transporter_BtuB	1122176.KB903531_gene2944	2.7e-153	549.7	Sphingobacteriia	TonB-dependent receptor plug domain
OG0000001	0027_OM_0027_AalE_18-Q3-R2-46_BATAC.579_01388_hypothetical_protein	1121904.ARBP01000002_gene6983	6.1e-28	131	Cytophagia	TonB-dependent Receptor Plug
OG0000001	0027_OM_0027_AalE_18-Q3-R2-46_BATAC.579_01416_Vitamin_B12_transporter_BtuB	1122176.KB903531_gene2986	6.3e-164	584.7	Bacteroidetes	COG4206 Outer membrane cobalamin receptor protein
OG0000001	0027_OM_0027_AalE_18-Q3-R2-46_BATAC.579_01980_Vitamin_B12_transporter_BtuB	1121904.ARBP01000001_gene5695	5.6e-128	465.3	Bacteroidetes	COG4206 Outer membrane cobalamin receptor protein
OG0000001	0027_OM_0027_AalE_18-Q3-R2-46_BATAC.579_02255_Vitamin_B12_transporter_BtuB	313606.M23134_06801	5.1e-227	794.7	Cytophagia	Carboxypeptidase regulatory-like domain
OG0000001	0029_OM_0029_AalE_18-Q3-R2-46_MAXAC.018_00631_Vitamin_B12_transporter_BtuB	887062.HGR_13019	1.4e-171	609.8	Comamonadaceae	TonB-dependent receptor plug
OG0000001	0029_OM_0029_AalE_18-Q3-R2-46_MAXAC.018_00919_putative_TonB-dependent_receptor	296591.Bpro_1683	6.2e-235	820.5	Comamonadaceae	TonB-dependent receptor plug
OG0000001	0029_OM_0029_AalE_18-Q3-R2-46_MAXAC.018_01127_Ferric-anguibactin_receptor_FatA	595537.Varpa_2601	1.6e-209	736.1	Comamonadaceae	TonB dependent receptor
OG0000001	0060_OM_0060_AalW_18-Q3-R10-53_BATAC.174_02412_Vitamin_B12_transporter_BtuB	1121271.AUCM01000003_gene1470	1.6e-149	536.6	Alphaproteobacteria	receptor
OG0000001	0104_OM_0104_Aved_18-Q3-R54-62_BAT3C.309_00223_Colicin_I_receptor	1454004.AW11_01747	5.5e-124	451.8	Betaproteobacteria	TonB-dependent receptor
OG0000001	0104_OM_0104_Aved_18-Q3-R54-62_BAT3C.309_00367_Vitamin_B12_transporter_BtuB	76114.ebA6096	4.2e-244	850.9	Rhodocyclales	COG1629 Outer membrane receptor proteins, mostly Fe transport
OG0000001	0104_OM_0104_Aved_18-Q3-R54-62_BAT3C.309_01273_Colicin_I_receptor	261292.Nit79A3_3200	2.7e-115	422.9	Nitrosomonadales	PFAM TonB-dependent receptor, plug
OG0000001	0104_OM_0104_Aved_18-Q3-R54-62_BAT3C.309_01869_putative_TonB-dependent_receptor_BfrD	296591.Bpro_3047	6.8e-272	943.3	Comamonadaceae	TonB-dependent receptor plug
OG0000001	0104_OM_0104_Aved_18-Q3-R54-62_BAT3C.309_02721_Vitamin_B12_transporter_BtuB	748247.AZKH_1238	6.3e-99	368.6	Betaproteobacteria	TonB-dependent receptor
OG0000001	0104_OM_0104_Aved_18-Q3-R54-62_BAT3C.309_03132_Vitamin_B12_transporter_BtuB	1121035.AUCH01000015_gene2510	0	1283.9	Rhodocyclales	COG1629 Outer membrane receptor proteins, mostly Fe transport
OG0000001	0104_OM_0104_Aved_18-Q3-R54-62_BAT3C.309_03242_Vitamin_B12_transporter_BtuB	748247.AZKH_4379	7.1e-196	690.6	Rhodocyclales	COG1629 Outer membrane receptor proteins, mostly Fe transport
OG0000001	0104_OM_0104_Aved_18-Q3-R54-62_BAT3C.309_03280_Ferrichrome_outer_membrane_transporter/phage_receptor	228410.NE0535	4.6e-265	920.6	Nitrosomonadales	InterPro IPR000531 COGs COG1629
OG0000001	0104_OM_0104_Aved_18-Q3-R54-62_BAT3C.309_03477_Vitamin_B12_transporter_BtuB	1121035.AUCH01000003_gene1332	1.1e-152	547	Rhodocyclales	COG4206 Outer membrane cobalamin receptor protein
OG0000001	0186_OM_0186_Bjer_18-Q3-R1-45_BAT3C.235_00350_Vitamin_B12_transporter_BtuB	261292.Nit79A3_0230	0	1281.5	Nitrosomonadales	TonB-dependent Receptor Plug Domain
OG0000001	0186_OM_0186_Bjer_18-Q3-R1-45_BAT3C.235_00801_putative_TonB-dependent_receptor_BfrD	261292.Nit79A3_0712	0	1370.1	Nitrosomonadales	TonB-dependent receptor
OG0000001	0186_OM_0186_Bjer_18-Q3-R1-45_BAT3C.235_01209_putative_TonB-dependent_receptor	857087.Metme_1783	9.8e-239	833.2	Gammaproteobacteria	COG1629 Outer membrane receptor proteins, mostly Fe transport
OG0000001	0186_OM_0186_Bjer_18-Q3-R1-45_BAT3C.235_01424_Ferric-pseudobactin_358_receptor	857087.Metme_2895	5.8e-114	417.9	Methylococcales	TIGRFAM TonB-dependent siderophore receptor
OG0000001	0186_OM_0186_Bjer_18-Q3-R1-45_BAT3C.235_01480_Vitamin_B12_transporter_BtuB	261292.Nit79A3_3200	7.6e-299	1032.7	Nitrosomonadales	PFAM TonB-dependent receptor, plug
OG0000001	0186_OM_0186_Bjer_18-Q3-R1-45_BAT3C.235_01493_Vitamin_B12_transporter_BtuB	261292.Nit79A3_3192	0	1112.4	Nitrosomonadales	PFAM TonB-dependent receptor, beta-barrel
OG0000001	0186_OM_0186_Bjer_18-Q3-R1-45_BAT3C.235_02594_Vitamin_B12_transporter_BtuB	261292.Nit79A3_2874	0	1184.9	Nitrosomonadales	TIGRFAM TonB-dependent vitamin B12 receptor
OG0000001	0186_OM_0186_Bjer_18-Q3-R1-45_BAT3C.235_03016_Vitamin_B12_transporter_BtuB	261292.Nit79A3_2994	0	1323.5	Nitrosomonadales	TonB-dependent Receptor Plug Domain
OG0000001	0205_OM_0205_Bjer_18-Q3-R1-45_MAXAC.014_02118_Vitamin_B12_transporter_BtuB	1071679.BG57_11360	2.8e-109	402.9	Burkholderiaceae	TonB-dependent receptor
OG0000001	0205_OM_0205_Bjer_18-Q3-R1-45_MAXAC.014_02372_Vitamin_B12_transporter_BtuB	640081.Dsui_0529	3.3e-206	724.9	Rhodocyclales	TonB dependent receptor
OG0000001	0218_OM_0218_Bjer_18-Q3-R1-45_MAXAC.141_00232_putative_TonB-dependent_receptor_BfrD	365044.Pnap_2558	1.1e-293	1015.8	Comamonadaceae	TonB-dependent receptor plug
OG0000001	0218_OM_0218_Bjer_18-Q3-R1-45_MAXAC.141_00413_Vitamin_B12_transporter_BtuB	365044.Pnap_2368	1.2e-226	792.7	Comamonadaceae	TonB-dependent receptor plug
OG0000001	0218_OM_0218_Bjer_18-Q3-R1-45_MAXAC.141_00831_Vitamin_B12_transporter_BtuB	1198452.Jab_2c09530	7.9e-83	313.9	Oxalobacteraceae	TonB dependent receptor
OG0000001	0218_OM_0218_Bjer_18-Q3-R1-45_MAXAC.141_00832_Vitamin_B12_transporter_BtuB	1538295.JY96_05470	5.5e-67	261.5	unclassified Burkholderiales	TonB dependent receptor
OG0000001	0218_OM_0218_Bjer_18-Q3-R1-45_MAXAC.141_00835_Vitamin_B12_transporter_BtuB	1538295.JY96_05440	6.5e-208	730.7	unclassified Burkholderiales	TonB dependent receptor
OG0000001	0218_OM_0218_Bjer_18-Q3-R1-45_MAXAC.141_02142_Vitamin_B12_transporter_BtuB	1223521.BBJX01000007_gene1425	7.8e-308	1062.8	Comamonadaceae	TonB-dependent receptor plug
OG0000001	0218_OM_0218_Bjer_18-Q3-R1-45_MAXAC.141_02173_putative_TonB-dependent_receptor	296591.Bpro_1683	4.5e-246	857.4	Comamonadaceae	TonB-dependent receptor plug
OG0000001	0261_OM_0261_Ega_18-Q3-R5-49_BAT3C.193_00536_hypothetical_protein	945713.IALB_0306	4.3e-126	458.8	Bacteria	cobalamin-transporting ATPase activity
OG0000001	0261_OM_0261_Ega_18-Q3-R5-49_BAT3C.193_01585_Vitamin_B12_transporter_BtuB	1047013.AQSP01000081_gene88	1.1e-121	444.1	unclassified Bacteria	TonB dependent receptor
OG0000001	0261_OM_0261_Ega_18-Q3-R5-49_BAT3C.193_02022_Vitamin_B12_transporter_BtuB	1168034.FH5T_06340	2.5e-139	503.1	Bacteroidetes	TonB dependent receptor
OG0000001	0261_OM_0261_Ega_18-Q3-R5-49_BAT3C.193_02243_Vitamin_B12_transporter_BtuB	945713.IALB_1787	1.8e-165	589.7	Bacteria	TonB-dependent receptor
OG0000001	0261_OM_0261_Ega_18-Q3-R5-49_BAT3C.193_02248_putative_TonB-dependent_receptor	945713.IALB_1781	1.1e-189	670.2	Bacteria	cobalamin-transporting ATPase activity
OG0000001	0266_OM_0266_Ega_18-Q3-R5-49_BATAC.204_01997_Vitamin_B12_transporter_BtuB	1163617.SCD_n01102	2.4e-178	632.5	Betaproteobacteria	TonB-dependent Receptor Plug
OG0000001	0266_OM_0266_Ega_18-Q3-R5-49_BATAC.204_02798_Vitamin_B12_transporter_BtuB	1000565.METUNv1_01043	1.6e-206	726.1	Rhodocyclales	COG1629 Outer membrane receptor proteins, mostly Fe transport
OG0000001	0266_OM_0266_Ega_18-Q3-R5-49_BATAC.204_03329_Vitamin_B12_transporter_BtuB	62928.azo0093	5.5e-126	458.4	Rhodocyclales	COG1629 Outer membrane receptor proteins, mostly Fe transport
OG0000001	0266_OM_0266_Ega_18-Q3-R5-49_BATAC.204_03336_Colicin_I_receptor	269799.Gmet_1669	8.5e-113	414.1	Deltaproteobacteria	TonB-dependent receptor
OG0000001	0266_OM_0266_Ega_18-Q3-R5-49_BATAC.204_03478_Colicin_I_receptor	1454004.AW11_01747	3.2e-164	585.5	Betaproteobacteria	TonB-dependent receptor
OG0000001	0266_OM_0266_Ega_18-Q3-R5-49_BATAC.204_04561_Vitamin_B12_transporter_BtuB	1538295.JY96_18030	4.9e-104	385.2	Betaproteobacteria	TonB-dependent Receptor Plug
OG0000001	0266_OM_0266_Ega_18-Q3-R5-49_BATAC.204_04841_Ferric_enterobactin_receptor	1163617.SCD_n02860	3.4e-134	485.7	Betaproteobacteria	TonB-dependent Receptor Plug
OG0000001	0275_OM_0275_Ega_18-Q3-R5-49_BATAC.545_00660_Vitamin_B12_transporter_BtuB	517418.Ctha_1289	4.4e-77	296.2	Chlorobi	TonB-dependent receptor plug
OG0000001	0275_OM_0275_Ega_18-Q3-R5-49_BATAC.545_00824_Vitamin_B12_transporter_BtuB	313606.M23134_06801	1e-251	876.7	Cytophagia	Carboxypeptidase regulatory-like domain
OG0000001	0275_OM_0275_Ega_18-Q3-R5-49_BATAC.545_00967_Vitamin_B12_transporter_BtuB	1121481.AUAS01000012_gene211	1.1e-98	367.5	Cytophagia	TonB dependent receptor
OG0000001	0275_OM_0275_Ega_18-Q3-R5-49_BATAC.545_00990_Vitamin_B12_transporter_BtuB	762903.Pedsa_1986	4.9e-101	374.4	Sphingobacteriia	TonB-dependent receptor
OG0000001	0275_OM_0275_Ega_18-Q3-R5-49_BATAC.545_01551_Vitamin_B12_transporter_BtuB	760192.Halhy_1353	3.8e-225	788.1	Sphingobacteriia	TonB-dependent receptor
OG0000001	0275_OM_0275_Ega_18-Q3-R5-49_BATAC.545_02072_Vitamin_B12_transporter_BtuB	760192.Halhy_6309	2.3e-243	848.6	Bacteroidetes	COG4206 Outer membrane cobalamin receptor protein
OG0000001	0275_OM_0275_Ega_18-Q3-R5-49_BATAC.545_02155_Vitamin_B12_transporter_BtuB	760192.Halhy_5803	0	1126.7	Sphingobacteriia	TonB-dependent receptor plug domain
OG0000001	0275_OM_0275_Ega_18-Q3-R5-49_BATAC.545_02276_Vitamin_B12_transporter_BtuB	760192.Halhy_1633	4.4e-177	628.2	Sphingobacteriia	TonB dependent receptor
OG0000001	0275_OM_0275_Ega_18-Q3-R5-49_BATAC.545_03376_Vitamin_B12_transporter_BtuB	1120965.AUBV01000005_gene1559	9.4e-139	500.7	Cytophagia	TonB dependent receptor
OG0000001	0275_OM_0275_Ega_18-Q3-R5-49_BATAC.545_03517_Vitamin_B12_transporter_BtuB	485918.Cpin_2320	7.4e-289	1000	Sphingobacteriia	TonB-dependent receptor plug
OG0000001	0275_OM_0275_Ega_18-Q3-R5-49_BATAC.545_03603_Vitamin_B12_transporter_BtuB	1124780.ANNU01000048_gene2129	9.1e-251	873.2	Cytophagia	TonB dependent receptor
OG0000001	0281_OM_0281_Ega_18-Q3-R5-49_MAXAC.038_00932_Vitamin_B12_transporter_BtuB	261292.Nit79A3_2874	7.1e-288	996.1	Nitrosomonadales	TIGRFAM TonB-dependent vitamin B12 receptor
OG0000001	0281_OM_0281_Ega_18-Q3-R5-49_MAXAC.038_03341_Fe_3+__dicitrate_transport_protein_FecA	261292.Nit79A3_2994	0	1236.1	Nitrosomonadales	TonB-dependent Receptor Plug Domain
OG0000001	0281_OM_0281_Ega_18-Q3-R5-49_MAXAC.038_03413_putative_TonB-dependent_receptor_BfrD	261292.Nit79A3_0712	0	1206.4	Nitrosomonadales	TonB-dependent receptor
OG0000001	0284_OM_0284_Ega_18-Q3-R5-49_MAXAC.062_00672_putative_TonB-dependent_receptor_BfrD	365044.Pnap_2558	1e-304	1052.4	Comamonadaceae	TonB-dependent receptor plug
OG0000001	0284_OM_0284_Ega_18-Q3-R5-49_MAXAC.062_03021_Hemin_receptor	1223521.BBJX01000004_gene2374	1e-198	700.3	Comamonadaceae	Tonb-dependent hemoglobin transferrin lactoferrin family receptor
OG0000001	0284_OM_0284_Ega_18-Q3-R5-49_MAXAC.062_03326_Vitamin_B12_transporter_BtuB	1100720.ALKN01000045_gene223	1.7e-164	586.3	Comamonadaceae	TonB-dependent receptor plug
OG0000001	0295_OM_0295_Ejby_18-Q3-R6-50_BAT3C.200_00331_Vitamin_B12_transporter_BtuB	1250232.JQNJ01000001_gene2516	2.7e-195	689.1	Flavobacteriia	Outer membrane receptor for Fe3 -dicitrate
OG0000001	0295_OM_0295_Ejby_18-Q3-R6-50_BAT3C.200_00579_Vitamin_B12_transporter_BtuB	985255.APHJ01000026_gene2391	4.6e-102	379	Gillisia	COGs COG1629 Outer membrane receptor protein mostly Fe transport
OG0000001	0295_OM_0295_Ejby_18-Q3-R6-50_BAT3C.200_00821_Vitamin_B12_transporter_BtuB	313606.M23134_04729	1.2e-172	613.6	Cytophagia	PFAM TonB-dependent Receptor
OG0000001	0295_OM_0295_Ejby_18-Q3-R6-50_BAT3C.200_01023_Vitamin_B12_transporter_BtuB	1279009.ADICEAN_02248	6.1e-253	880.6	Cytophagia	TonB dependent receptor
OG0000001	0295_OM_0295_Ejby_18-Q3-R6-50_BAT3C.200_01548_Vitamin_B12_transporter_BtuB	1121904.ARBP01000001_gene5695	1.3e-145	523.9	Bacteroidetes	COG4206 Outer membrane cobalamin receptor protein
OG0000001	0295_OM_0295_Ejby_18-Q3-R6-50_BAT3C.200_01758_Vitamin_B12_transporter_BtuB	1379270.AUXF01000006_gene39	1.7e-94	354.4	Gemmatimonadetes	CarboxypepD_reg-like domain
OG0000001	0295_OM_0295_Ejby_18-Q3-R6-50_BAT3C.200_01848_Vitamin_B12_transporter_BtuB	1124780.ANNU01000048_gene2129	1.1e-240	839.7	Cytophagia	TonB dependent receptor
OG0000001	0295_OM_0295_Ejby_18-Q3-R6-50_BAT3C.200_02626_Vitamin_B12_transporter_BtuB	760192.Halhy_6309	2.2e-190	672.5	Bacteroidetes	COG4206 Outer membrane cobalamin receptor protein
OG0000001	0295_OM_0295_Ejby_18-Q3-R6-50_BAT3C.200_02669_Vitamin_B12_transporter_BtuB	694427.Palpr_2938	5.3e-235	820.8	Porphyromonadaceae	TonB dependent receptor
OG0000001	0320_OM_0320_Ejby_18-Q3-R6-50_MAXAC.192_00057_Colicin_I_receptor	477228.YO5_09905	1.5e-40	174.5	Pseudomonas stutzeri group	COG4771 Outer membrane receptor for ferrienterochelin and colicins
OG0000001	0320_OM_0320_Ejby_18-Q3-R6-50_MAXAC.192_00639_Vitamin_B12_transporter_BtuB	1125863.JAFN01000001_gene3260	1.4e-89	337	Deltaproteobacteria	TonB-dependent receptor
OG0000001	0353_OM_0353_EsbE_18-Q3-R3-47_MAXAC.059_02214_Vitamin_B12_transporter_BtuB	522306.CAP2UW1_3902	1.5e-152	546.6	unclassified Betaproteobacteria	TonB dependent receptor
OG0000001	0358_OM_0358_EsbE_18-Q3-R3-47_MAXAC.131_00453_Vitamin_B12_transporter_BtuB	640081.Dsui_0529	4e-220	771.2	Rhodocyclales	TonB dependent receptor
OG0000001	0369_OM_0369_EsbW_18-Q3-R4-48_BAT3C.13_00322_putative_TonB-dependent_receptor	857087.Metme_1783	1.2e-215	756.5	Gammaproteobacteria	COG1629 Outer membrane receptor proteins, mostly Fe transport
OG0000001	0369_OM_0369_EsbW_18-Q3-R4-48_BAT3C.13_00769_Vitamin_B12_transporter_BtuB	261292.Nit79A3_2994	1.1e-178	632.9	Nitrosomonadales	TonB-dependent Receptor Plug Domain
OG0000001	0369_OM_0369_EsbW_18-Q3-R4-48_BAT3C.13_01103_Vitamin_B12_transporter_BtuB	261292.Nit79A3_3192	8.8e-159	566.6	Nitrosomonadales	PFAM TonB-dependent receptor, beta-barrel
OG0000001	0369_OM_0369_EsbW_18-Q3-R4-48_BAT3C.13_01104_Vitamin_B12_transporter_BtuB	261292.Nit79A3_3192	1.6e-117	429.1	Nitrosomonadales	PFAM TonB-dependent receptor, beta-barrel
OG0000001	0369_OM_0369_EsbW_18-Q3-R4-48_BAT3C.13_01112_Colicin_I_receptor	261292.Nit79A3_3197	9.5e-299	1032.3	Nitrosomonadales	PFAM TonB-dependent receptor, plug
OG0000001	0369_OM_0369_EsbW_18-Q3-R4-48_BAT3C.13_01442_Vitamin_B12_transporter_BtuB	261292.Nit79A3_3200	8.1e-256	889.8	Nitrosomonadales	PFAM TonB-dependent receptor, plug
OG0000001	0369_OM_0369_EsbW_18-Q3-R4-48_BAT3C.13_01567_hypothetical_protein	228410.NE0556	9.6e-27	127.1	Nitrosomonadales	InterPro IPR000531 COGs COG1629
OG0000001	0369_OM_0369_EsbW_18-Q3-R4-48_BAT3C.13_01568_Vitamin_B12_transporter_BtuB	228410.NE0556	4e-107	394.4	Nitrosomonadales	InterPro IPR000531 COGs COG1629
OG0000001	0369_OM_0369_EsbW_18-Q3-R4-48_BAT3C.13_01569_Ferrichrome_outer_membrane_transporter/phage_receptor	228410.NE0556	5.3e-115	420.6	Nitrosomonadales	InterPro IPR000531 COGs COG1629
OG0000001	0369_OM_0369_EsbW_18-Q3-R4-48_BAT3C.13_02059_putative_TonB-dependent_receptor_BfrD	261292.Nit79A3_0712	6.7e-297	1026.5	Nitrosomonadales	TonB-dependent receptor
OG0000001	0369_OM_0369_EsbW_18-Q3-R4-48_BAT3C.13_02473_Vitamin_B12_transporter_BtuB	261292.Nit79A3_2874	6e-210	737.3	Nitrosomonadales	TIGRFAM TonB-dependent vitamin B12 receptor
OG0000001	0369_OM_0369_EsbW_18-Q3-R4-48_BAT3C.13_02917_Colicin_I_receptor	261292.Nit79A3_3200	3.8e-298	1030.4	Nitrosomonadales	PFAM TonB-dependent receptor, plug
OG0000001	0376_OM_0376_EsbW_18-Q3-R4-48_BAT3C.275_00753_putative_TonB-dependent_receptor_BfrD	159087.Daro_1055	1.4e-298	1031.9	Rhodocyclales	receptor
OG0000001	0376_OM_0376_EsbW_18-Q3-R4-48_BAT3C.275_00826_Fe_3+__dicitrate_transport_protein_FecA	159087.Daro_1044	0	1066.2	Rhodocyclales	COG1629 Outer membrane receptor proteins, mostly Fe transport
OG0000001	0376_OM_0376_EsbW_18-Q3-R4-48_BAT3C.275_01724_Vitamin_B12_transporter_BtuB	522306.CAP2UW1_3902	1.2e-135	490.3	unclassified Betaproteobacteria	TonB dependent receptor
OG0000001	0376_OM_0376_EsbW_18-Q3-R4-48_BAT3C.275_01726_Vitamin_B12_transporter_BtuB	1304883.KI912532_gene1004	1.4e-289	1001.9	Rhodocyclales	TonB dependent receptor
OG0000001	0376_OM_0376_EsbW_18-Q3-R4-48_BAT3C.275_01732_Vitamin_B12_transporter_BtuB	1304883.KI912532_gene2725	9e-207	726.9	Rhodocyclales	TonB dependent receptor
OG0000001	0376_OM_0376_EsbW_18-Q3-R4-48_BAT3C.275_02040_Vitamin_B12_transporter_BtuB	159087.Daro_0132	1.1e-239	836.3	Rhodocyclales	TonB dependent receptor
OG0000001	0376_OM_0376_EsbW_18-Q3-R4-48_BAT3C.275_03640_Vitamin_B12_transporter_BtuB	159087.Daro_2952	1.9e-241	842	Rhodocyclales	TonB dependent receptor
OG0000001	0376_OM_0376_EsbW_18-Q3-R4-48_BAT3C.275_03891_Vitamin_B12_transporter_BtuB	159087.Daro_2789	1.5e-260	905.2	Rhodocyclales	TonB dependent receptor
OG0000001	0391_OM_0391_EsbW_18-Q3-R4-48_BATAC.285_00687_Colicin_I_receptor	1454004.AW11_01747	1.2e-259	902.5	Betaproteobacteria	TonB-dependent receptor
OG0000001	0391_OM_0391_EsbW_18-Q3-R4-48_BATAC.285_02117_Vitamin_B12_transporter_BtuB	522306.CAP2UW1_3902	3.1e-291	1007.3	unclassified Betaproteobacteria	TonB dependent receptor
OG0000001	0406_OM_0406_EsbW_18-Q3-R4-48_MAXAC.006_sub_00299_Vitamin_B12_transporter_BtuB	983917.RGE_15030	8.2e-191	673.7	unclassified Burkholderiales	outer membrane cobalamin receptor
OG0000001	0406_OM_0406_EsbW_18-Q3-R4-48_MAXAC.006_sub_00496_Colicin_I_receptor	864051.BurJ1DRAFT_0682	2e-171	609.4	unclassified Burkholderiales	Outer membrane receptor for ferrienterochelin and
OG0000001	0406_OM_0406_EsbW_18-Q3-R4-48_MAXAC.006_sub_01265_putative_TonB-dependent_receptor	420662.Mpe_A2932	2e-206	725.7	Betaproteobacteria	receptor
OG0000001	0406_OM_0406_EsbW_18-Q3-R4-48_MAXAC.006_sub_02439_Ferrichrome_receptor_FcuA	983917.RGE_23390	5.8e-220	770.8	unclassified Burkholderiales	TonB-dependent Receptor Plug Domain
OG0000001	0406_OM_0406_EsbW_18-Q3-R4-48_MAXAC.006_sub_03842_putative_TonB-dependent_receptor_BfrD	983917.RGE_43890	7.9e-257	893.3	unclassified Burkholderiales	TonB dependent receptor
OG0000001	0406_OM_0406_EsbW_18-Q3-R4-48_MAXAC.006_sub_04179_Vitamin_B12_transporter_BtuB	1349767.GJA_39	9.1e-255	886.7	Oxalobacteraceae	TonB dependent receptor
OG0000001	0406_OM_0406_EsbW_18-Q3-R4-48_MAXAC.006_sub_04232_Vitamin_B12_transporter_BtuB	420662.Mpe_A1076	2.5e-239	835.1	unclassified Burkholderiales	TonB dependent receptor
OG0000001	0466_OM_0466_Fred_18-Q3-R57-64_BAT3C.720_02174_Vitamin_B12_transporter_BtuB	522306.CAP2UW1_3902	2.2e-284	984.6	unclassified Betaproteobacteria	TonB dependent receptor
OG0000001	0473_OM_0473_Fred_18-Q3-R57-64_BATAC.284_00471_Colicin_I_receptor	269799.Gmet_1669	5.9e-158	564.7	Deltaproteobacteria	TonB-dependent receptor
OG0000001	0473_OM_0473_Fred_18-Q3-R57-64_BATAC.284_01807_Vitamin_B12_transporter_BtuB	269799.Gmet_1669	2.3e-133	483	Deltaproteobacteria	TonB-dependent receptor
OG0000001	0473_OM_0473_Fred_18-Q3-R57-64_BATAC.284_02671_Vitamin_B12_transporter_BtuB	1121033.AUCF01000004_gene4879	3e-132	479.2	Rhodospirillales	TonB-dependent receptor
OG0000001	0485_OM_0485_Fred_18-Q3-R57-64_BATAC.439_00250_Vitamin_B12_transporter_BtuB	760192.Halhy_1939	2.4e-305	1054.7	Bacteroidetes	TonB-dependent Receptor Plug
OG0000001	0485_OM_0485_Fred_18-Q3-R57-64_BATAC.439_00301_Vitamin_B12_transporter_BtuB	762903.Pedsa_1986	4.2e-226	791.2	Sphingobacteriia	TonB-dependent receptor
OG0000001	0485_OM_0485_Fred_18-Q3-R57-64_BATAC.439_00320_Vitamin_B12_transporter_BtuB	1121481.AUAS01000012_gene211	2.2e-114	419.5	Cytophagia	TonB dependent receptor
OG0000001	0485_OM_0485_Fred_18-Q3-R57-64_BATAC.439_00474_hypothetical_protein	313606.M23134_06801	3.6e-144	518.5	Cytophagia	Carboxypeptidase regulatory-like domain
OG0000001	0485_OM_0485_Fred_18-Q3-R57-64_BATAC.439_01755_Vitamin_B12_transporter_BtuB	1185876.BN8_05028	3.7e-197	694.9	Cytophagia	TonB dependent receptor
OG0000001	0485_OM_0485_Fred_18-Q3-R57-64_BATAC.439_01804_Vitamin_B12_transporter_BtuB	1122176.KB903619_gene5332	2.9e-79	303.1	Sphingobacteriia	TonB-dependent receptor plug
OG0000001	0485_OM_0485_Fred_18-Q3-R57-64_BATAC.439_02445_Vitamin_B12_transporter_BtuB	760192.Halhy_6309	3.3e-250	871.3	Bacteroidetes	COG4206 Outer membrane cobalamin receptor protein
OG0000001	0485_OM_0485_Fred_18-Q3-R57-64_BATAC.439_03061_Vitamin_B12_transporter_BtuB	1120965.AUBV01000005_gene1559	8.3e-138	497.7	Cytophagia	TonB dependent receptor
OG0000001	0485_OM_0485_Fred_18-Q3-R57-64_BATAC.439_03129_Vitamin_B12_transporter_BtuB	1185876.BN8_03379	3.3e-248	864.8	Cytophagia	TonB dependent receptor
OG0000001	0485_OM_0485_Fred_18-Q3-R57-64_BATAC.439_03962_Vitamin_B12_transporter_BtuB	760192.Halhy_1353	7.8e-231	807	Sphingobacteriia	TonB-dependent receptor
OG0000001	0485_OM_0485_Fred_18-Q3-R57-64_BATAC.439_04383_Vitamin_B12_transporter_BtuB	485918.Cpin_2320	5.5e-109	401.4	Sphingobacteriia	TonB-dependent receptor plug
OG0000001	0485_OM_0485_Fred_18-Q3-R57-64_BATAC.439_04384_Vitamin_B12_transporter_BtuB	485918.Cpin_2320	4.5e-168	597.8	Sphingobacteriia	TonB-dependent receptor plug
OG0000001	0485_OM_0485_Fred_18-Q3-R57-64_BATAC.439_04421_Vitamin_B12_transporter_BtuB	1305737.JAFX01000001_gene1499	6e-260	903.7	Cytophagia	TonB-dependent receptor
OG0000001	0485_OM_0485_Fred_18-Q3-R57-64_BATAC.439_04490_Vitamin_B12_transporter_BtuB	760192.Halhy_5803	0	1130.5	Sphingobacteriia	TonB-dependent receptor plug domain
OG0000001	0606_OM_0606_Hirt_18-Q3-R61-65_BATAC.101_00949_Colicin_I_receptor	269799.Gmet_1669	7.7e-156	557.8	Deltaproteobacteria	TonB-dependent receptor
OG0000001	0606_OM_0606_Hirt_18-Q3-R61-65_BATAC.101_03074_Fe_3+__dicitrate_transport_protein_FecA	159087.Daro_2953	3.1e-252	877.9	Betaproteobacteria	TonB dependent receptor
OG0000001	0606_OM_0606_Hirt_18-Q3-R61-65_BATAC.101_03103_Vitamin_B12_transporter_BtuB	269799.Gmet_1669	1.5e-142	513.5	Deltaproteobacteria	TonB-dependent receptor
OG0000001	0658_OM_0658_Hjor_18-Q3-R7-51_MAXAC.006_00558_putative_TonB-dependent_receptor_BfrD	1538295.JY96_18655	1.7e-264	918.7	unclassified Burkholderiales	TonB dependent receptor
OG0000001	0658_OM_0658_Hjor_18-Q3-R7-51_MAXAC.006_00560_Hemin_receptor	640081.Dsui_1660	4.5e-251	874	Rhodocyclales	COG1629 Outer membrane receptor proteins, mostly Fe transport
OG0000001	0658_OM_0658_Hjor_18-Q3-R7-51_MAXAC.006_02600_Vitamin_B12_transporter_BtuB	522306.CAP2UW1_3902	3.5e-125	455.7	unclassified Betaproteobacteria	TonB dependent receptor
OG0000001	0713_OM_0713_Kalu_18-Q3-R12-55_MAXAC.132v2_01142_Vitamin_B12_transporter_BtuB	330214.NIDE2671	2.7e-203	715.3	Bacteria	cobalamin-transporting ATPase activity
OG0000001	0713_OM_0713_Kalu_18-Q3-R12-55_MAXAC.132v2_01226_Vitamin_B12_transporter_BtuB	330214.NIDE0547	1.5e-241	842.4	Bacteria	transport
OG0000001	0715_OM_0715_Kalu_18-Q3-R12-55_MAXAC.148_02382_Colicin_I_receptor	1120792.JAFV01000001_gene2040	1.2e-142	513.8	Methylocystaceae	TonB dependent receptor
OG0000001	0744_OM_0744_Lyne_18-Q3-R50-59_BATAC.383_cln_01250_Colicin_I_receptor	269799.Gmet_1669	8.5e-165	587.4	Deltaproteobacteria	TonB-dependent receptor
OG0000001	0744_OM_0744_Lyne_18-Q3-R50-59_BATAC.383_cln_02209_Vitamin_B12_transporter_BtuB	1121033.AUCF01000004_gene4879	1.4e-132	480.3	Rhodospirillales	TonB-dependent receptor
OG0000001	0811_OM_0811_Mari_18-Q3-R65-66_MAXAC.024_00117_Vitamin_B12_transporter_BtuB	1122605.KB893631_gene3893	4.3e-258	897.9	Sphingobacteriia	TonB-dependent receptor plug domain
OG0000001	0811_OM_0811_Mari_18-Q3-R65-66_MAXAC.024_00697_Vitamin_B12_transporter_BtuB	1267211.KI669560_gene867	1.2e-250	872.8	Sphingobacteriia	TonB-dependent receptor
OG0000001	0811_OM_0811_Mari_18-Q3-R65-66_MAXAC.024_00972_Vitamin_B12_transporter_BtuB	1123277.KB893179_gene3090	1.3e-152	547	Cytophagia	TonB dependent receptor
OG0000001	0811_OM_0811_Mari_18-Q3-R65-66_MAXAC.024_00975_Vitamin_B12_transporter_BtuB	762903.Pedsa_1549	2.3e-245	855.1	Sphingobacteriia	PFAM TonB-dependent Receptor Plug
OG0000001	0811_OM_0811_Mari_18-Q3-R65-66_MAXAC.024_02015_Vitamin_B12_transporter_BtuB	485918.Cpin_2320	4.6e-291	1007.3	Sphingobacteriia	TonB-dependent receptor plug
OG0000001	0811_OM_0811_Mari_18-Q3-R65-66_MAXAC.024_02253_Vitamin_B12_transporter_BtuB	1267211.KI669560_gene2824	3.3e-186	658.7	Sphingobacteriia	TonB dependent receptor
OG0000001	0811_OM_0811_Mari_18-Q3-R65-66_MAXAC.024_02275_Vitamin_B12_transporter_BtuB	700598.Niako_6842	5.5e-69	267.7	Sphingobacteriia	TonB-dependent receptor
OG0000001	0811_OM_0811_Mari_18-Q3-R65-66_MAXAC.024_02276_hypothetical_protein	929713.NIASO_12215	1.7e-129	469.5	Sphingobacteriia	TonB-dependent receptor
OG0000001	0830_OM_0830_OdNE_18-Q3-R46-58_BAT3C.305_03354_Colicin_I_receptor	1304883.KI912532_gene1004	9.9e-203	713.4	Rhodocyclales	TonB dependent receptor
OG0000001	0833_OM_0833_OdNE_18-Q3-R46-58_BAT3C.415_00601_Vitamin_B12_transporter_BtuB	1454004.AW11_01747	3.3e-101	374.8	Betaproteobacteria	TonB-dependent receptor
OG0000001	0833_OM_0833_OdNE_18-Q3-R46-58_BAT3C.415_01242_Vitamin_B12_transporter_BtuB	522306.CAP2UW1_3902	1.8e-286	991.5	unclassified Betaproteobacteria	TonB dependent receptor
OG0000001	0833_OM_0833_OdNE_18-Q3-R46-58_BAT3C.415_03358_Ferrichrome_outer_membrane_transporter/phage_receptor	107636.JQNK01000009_gene2786	3.2e-194	685.3	Alphaproteobacteria	TonB-dependent siderophore receptor
OG0000001	0862_EC_0862_OdNE_18-Q3-R46-58_MAXAC.223_03944_TonB-dependent_receptor_SusC	760192.Halhy_5727	3.4e-139	501.1	Sphingobacteriia	TonB-linked outer membrane protein, SusC RagA family
OG0000001	0862_OM_0862_OdNE_18-Q3-R46-58_MAXAC.223_01521_Vitamin_B12_transporter_BtuB	760192.Halhy_1383	0	1437.2	Sphingobacteriia	TonB dependent receptor
OG0000001	0862_OM_0862_OdNE_18-Q3-R46-58_MAXAC.223_01591_hypothetical_protein	760192.Halhy_6309	2.3e-147	528.1	Bacteroidetes	COG4206 Outer membrane cobalamin receptor protein
OG0000001	0862_OM_0862_OdNE_18-Q3-R46-58_MAXAC.223_01826_Vitamin_B12_transporter_BtuB	760192.Halhy_1827	0	1716.8	Sphingobacteriia	TonB-dependent receptor plug
OG0000001	0862_OM_0862_OdNE_18-Q3-R46-58_MAXAC.223_01836_Vitamin_B12_transporter_BtuB	760192.Halhy_1838	0	1254.2	Sphingobacteriia	Outer membrane cobalamin receptor protein
OG0000001	0862_OM_0862_OdNE_18-Q3-R46-58_MAXAC.223_02424_Vitamin_B12_transporter_BtuB	760192.Halhy_5280	0	2145.9	Sphingobacteriia	PFAM TonB-dependent Receptor Plug
OG0000001	0862_OM_0862_OdNE_18-Q3-R46-58_MAXAC.223_02535_Vitamin_B12_transporter_BtuB	760192.Halhy_1633	0	1135.2	Sphingobacteriia	TonB dependent receptor
OG0000001	0862_OM_0862_OdNE_18-Q3-R46-58_MAXAC.223_03601_Vitamin_B12_transporter_BtuB	760192.Halhy_2087	0	1424.8	Sphingobacteriia	PFAM TonB-dependent Receptor Plug
OG0000001	0862_OM_0862_OdNE_18-Q3-R46-58_MAXAC.223_04205_hypothetical_protein	760192.Halhy_4557	0	1110.1	Sphingobacteriia	TonB-dependent Receptor Plug Domain
OG0000001	0862_OM_0862_OdNE_18-Q3-R46-58_MAXAC.223_04328_Vitamin_B12_transporter_BtuB	760192.Halhy_6032	0	1551.6	Sphingobacteriia	TonB dependent receptor
OG0000001	0862_OM_0862_OdNE_18-Q3-R46-58_MAXAC.223_04544_TonB-dependent_receptor_SusC	760192.Halhy_1243	1.9e-179	635.2	Sphingobacteriia	TonB-linked outer membrane protein, SusC RagA family
OG0000001	0862_OM_0862_OdNE_18-Q3-R46-58_MAXAC.223_04565_Vitamin_B12_transporter_BtuB	760192.Halhy_0027	3.8e-213	747.3	Sphingobacteriia	TonB-dependent receptor plug domain
OG0000001	0862_OM_0862_OdNE_18-Q3-R46-58_MAXAC.223_04620_Vitamin_B12_transporter_BtuB	153721.MYP_4356	1.6e-122	446.4	Cytophagia	Outer membrane receptor for ferrienterochelin and colicins
OG0000001	0862_OM_0862_OdNE_18-Q3-R46-58_MAXAC.223_04623_Vitamin_B12_transporter_BtuB	929703.KE386491_gene84	3.1e-189	667.9	Cytophagia	TonB dependent receptor
OG0000001	0862_OM_0862_OdNE_18-Q3-R46-58_MAXAC.223_04624_Ferrichrome_outer_membrane_transporter/phage_receptor	1296416.JACB01000033_gene2166	1.3e-137	496.1	Aquimarina	TonB dependent receptor
OG0000001	0862_OM_0862_OdNE_18-Q3-R46-58_MAXAC.223_04676_Vitamin_B12_transporter_BtuB	760192.Halhy_5803	0	1737.6	Sphingobacteriia	TonB-dependent receptor plug domain
OG0000001	0864_OM_0864_OdNW_18-Q3-R42-56_BAT3C.134_sub_00238_Colicin_I_receptor	1144275.COCOR_00455	3.2e-50	206.8	Myxococcales	TonB-dependent Receptor Plug Domain
OG0000001	0864_OM_0864_OdNW_18-Q3-R42-56_BAT3C.134_sub_00947_Vitamin_B12_transporter_BtuB	290397.Adeh_3462	6.3e-170	604.4	Myxococcales	TonB dependent receptor
OG0000001	0864_OM_0864_OdNW_18-Q3-R42-56_BAT3C.134_sub_02868_Vitamin_B12_transporter_BtuB	378806.STAUR_2949	2.9e-236	825.5	Myxococcales	TonB dependent receptor
OG0000001	0864_OM_0864_OdNW_18-Q3-R42-56_BAT3C.134_sub_04100_Ferrichrome_outer_membrane_transporter/phage_receptor	1487953.JMKF01000045_gene2961	5.6e-88	332.4	Oscillatoriales	TonB-dependent Receptor Plug Domain
OG0000001	0864_OM_0864_OdNW_18-Q3-R42-56_BAT3C.134_sub_04104_Ferric-pseudobactin_358_receptor	663610.JQKO01000002_gene1242	1.5e-91	344.4	Beijerinckiaceae	TonB dependent receptor
OG0000001	0864_OM_0864_OdNW_18-Q3-R42-56_BAT3C.134_sub_04111_Ferripyoverdine_receptor	857087.Metme_2895	6.9e-126	458.4	Methylococcales	TIGRFAM TonB-dependent siderophore receptor
OG0000001	0864_OM_0864_OdNW_18-Q3-R42-56_BAT3C.134_sub_04116_Ferric-pseudobactin_358_receptor	857087.Metme_4303	2.3e-145	523.1	Methylococcales	TIGRFAM TonB-dependent siderophore receptor
OG0000001	0901_OM_0901_Rand_18-Q3-R56-63_BAT3C.147_cln_00044_Vitamin_B12_transporter_BtuB	1123248.KB893317_gene4313	2.6e-262	911.8	Sphingobacteriia	TonB-dependent receptor plug domain
OG0000001	0901_OM_0901_Rand_18-Q3-R56-63_BAT3C.147_cln_00700_Vitamin_B12_transporter_BtuB	1270196.JCKI01000003_gene1917	8.5e-197	693.7	Sphingobacteriia	TonB dependent receptor
OG0000001	0901_OM_0901_Rand_18-Q3-R56-63_BAT3C.147_cln_01647_Vitamin_B12_transporter_BtuB	1122605.KB893637_gene3290	1.4e-124	453.8	Sphingobacteriia	Outer membrane cobalamin receptor protein
OG0000001	0901_OM_0901_Rand_18-Q3-R56-63_BAT3C.147_cln_01648_Vitamin_B12_transporter_BtuB	1123248.KB893348_gene149	2.6e-130	473	Sphingobacteriia	TonB-dependent receptor
OG0000001	0901_OM_0901_Rand_18-Q3-R56-63_BAT3C.147_cln_01954_Vitamin_B12_transporter_BtuB	525257.HMPREF0204_13119	0	1110.9	Chryseobacterium	CarboxypepD_reg-like domain
OG0000001	0901_OM_0901_Rand_18-Q3-R56-63_BAT3C.147_cln_02285_Vitamin_B12_transporter_BtuB	929713.NIASO_11515	2.1e-255	888.6	Sphingobacteriia	TonB dependent receptor
OG0000001	0922_OM_0922_Rand_18-Q3-R56-63_MAXAC.001_00115_Vitamin_B12_transporter_BtuB	246197.MXAN_6044	2.5e-94	353.2	Myxococcales	TonB dependent receptor
OG0000001	0922_OM_0922_Rand_18-Q3-R56-63_MAXAC.001_02891_Vitamin_B12_transporter_BtuB	1278073.MYSTI_01323	4.6e-120	438.7	Myxococcales	TonB dependent receptor
OG0000001	0922_OM_0922_Rand_18-Q3-R56-63_MAXAC.001_04125_Vitamin_B12_transporter_BtuB	1192034.CAP_0792	6.5e-147	528.5	Myxococcales	Outer membrane receptor
OG0000001	0922_OM_0922_Rand_18-Q3-R56-63_MAXAC.001_04589_Vitamin_B12_transporter_BtuB	1125863.JAFN01000001_gene2858	3.4e-60	240	Deltaproteobacteria	TonB dependent receptor
OG0000001	0926_OM_0926_Rand_18-Q3-R56-63_MAXAC.058_00150_Vitamin_B12_transporter_BtuB	261292.Nit79A3_3192	0	1078.5	Nitrosomonadales	PFAM TonB-dependent receptor, beta-barrel
OG0000001	0926_OM_0926_Rand_18-Q3-R56-63_MAXAC.058_00151_Vitamin_B12_transporter_BtuB	261292.Nit79A3_3192	2.8e-308	1063.9	Nitrosomonadales	PFAM TonB-dependent receptor, beta-barrel
OG0000001	0926_OM_0926_Rand_18-Q3-R56-63_MAXAC.058_00152_Vitamin_B12_transporter_BtuB	261292.Nit79A3_3192	0	1076.2	Nitrosomonadales	PFAM TonB-dependent receptor, beta-barrel
OG0000001	0926_OM_0926_Rand_18-Q3-R56-63_MAXAC.058_00227_putative_TonB-dependent_receptor_BfrD	261292.Nit79A3_0712	0	1284.6	Nitrosomonadales	TonB-dependent receptor
OG0000001	0926_OM_0926_Rand_18-Q3-R56-63_MAXAC.058_00375_putative_TonB-dependent_receptor	1131553.JIBI01000010_gene1346	1e-274	952.6	Nitrosomonadales	TonB-dependent Receptor Plug Domain
OG0000001	0926_OM_0926_Rand_18-Q3-R56-63_MAXAC.058_00633_Colicin_I_receptor	261292.Nit79A3_3197	0	1142.5	Nitrosomonadales	PFAM TonB-dependent receptor, plug
OG0000001	0926_OM_0926_Rand_18-Q3-R56-63_MAXAC.058_00635_Vitamin_B12_transporter_BtuB	261292.Nit79A3_3200	3.7e-304	1050.4	Nitrosomonadales	PFAM TonB-dependent receptor, plug
OG0000001	0926_OM_0926_Rand_18-Q3-R56-63_MAXAC.058_00636_Colicin_I_receptor	261292.Nit79A3_3200	3.1e-265	921	Nitrosomonadales	PFAM TonB-dependent receptor, plug
OG0000001	0926_OM_0926_Rand_18-Q3-R56-63_MAXAC.058_00700_Vitamin_B12_transporter_BtuB	261292.Nit79A3_2874	0	1088.2	Nitrosomonadales	TIGRFAM TonB-dependent vitamin B12 receptor
OG0000001	0926_OM_0926_Rand_18-Q3-R56-63_MAXAC.058_00951_Pesticin_receptor	261292.Nit79A3_2994	0	1238	Nitrosomonadales	TonB-dependent Receptor Plug Domain
OG0000001	0926_OM_0926_Rand_18-Q3-R56-63_MAXAC.058_01674_Ferric-pseudobactin_358_receptor	107635.AZUO01000001_gene1496	7e-227	793.9	Alphaproteobacteria	TonB-dependent siderophore receptor
OG0000001	0926_OM_0926_Rand_18-Q3-R56-63_MAXAC.058_02303_Ferrichrome_outer_membrane_transporter/phage_receptor	228410.NE1088	8e-281	973	Nitrosomonadales	TonB-dependent Receptor Plug Domain
OG0000001	0926_OM_0926_Rand_18-Q3-R56-63_MAXAC.058_02454_Ferric-pseudobactin_358_receptor	857087.Metme_2895	1.6e-210	739.6	Methylococcales	TIGRFAM TonB-dependent siderophore receptor
OG0000001	0954_OM_0954_Ribe_18-Q3-R11-54_BATAC.650_00863_Vitamin_B12_transporter_BtuB	330214.NIDE2671	1.1e-298	1031.9	Bacteria	cobalamin-transporting ATPase activity
OG0000001	0954_OM_0954_Ribe_18-Q3-R11-54_BATAC.650_03577_Vitamin_B12_transporter_BtuB	330214.NIDE0546	1.6e-227	795.8	Bacteria	transport
OG0000001	0954_OM_0954_Ribe_18-Q3-R11-54_BATAC.650_03578_Vitamin_B12_transporter_BtuB	330214.NIDE0547	0	1234.9	Bacteria	transport
OG0000001	0954_OM_0954_Ribe_18-Q3-R11-54_BATAC.650_03650_Vitamin_B12_transporter_BtuB	330214.NIDE0638	0	1374.8	Bacteria	TonB-dependent receptor
OG0000001	0954_OM_0954_Ribe_18-Q3-R11-54_BATAC.650_03652_Vitamin_B12_transporter_BtuB	330214.NIDE0635	6.1e-220	770.8	Bacteria	transport
OG0000001	0954_OM_0954_Ribe_18-Q3-R11-54_BATAC.650_03656_Ferrichrome_outer_membrane_transporter/phage_receptor	857087.Metme_2895	8.3e-188	664.1	Methylococcales	TIGRFAM TonB-dependent siderophore receptor
OG0000001	0954_OM_0954_Ribe_18-Q3-R11-54_BATAC.650_03658_Ferrichrome_outer_membrane_transporter/phage_receptor	857087.Metme_2863	6.1e-260	903.7	Methylococcales	TIGRFAM TonB-dependent siderophore receptor
OG0000001	0954_OM_0954_Ribe_18-Q3-R11-54_BATAC.650_03660_Ferric_aerobactin_receptor	330214.NIDE0650	4.8e-153	548.5	Bacteria	transport
OG0000001	0954_OM_0954_Ribe_18-Q3-R11-54_BATAC.650_04011_Ferrichrome_outer_membrane_transporter/phage_receptor	472759.Nhal_1792	8.3e-55	220.3	Chromatiales	TonB dependent receptor
OG0000001	0954_OM_0954_Ribe_18-Q3-R11-54_BATAC.650_04012_Vitamin_B12_transporter_BtuB	472759.Nhal_1792	8.2e-116	424.5	Chromatiales	TonB dependent receptor
OG0000001	0954_OM_0954_Ribe_18-Q3-R11-54_BATAC.650_04016_Ferrichrome_outer_membrane_transporter/phage_receptor	330214.NIDE2173	0	1502.6	Bacteria	siderophore transport
OG0000001	0954_OM_0954_Ribe_18-Q3-R11-54_BATAC.650_04020_Ferrichrome_outer_membrane_transporter/phage_receptor	330214.NIDE2183	0	1539.6	Bacteria	siderophore transport
OG0000001	0956_OM_0956_Ribe_18-Q3-R11-54_MAXAC.005_00424_Vitamin_B12_transporter_BtuB	1121870.AUAA01000008_gene475	5.4e-215	754.2	Flavobacteriia	TonB dependent receptor
OG0000001	0956_OM_0956_Ribe_18-Q3-R11-54_MAXAC.005_01367_Vitamin_B12_transporter_BtuB	1121012.AUKX01000085_gene421	1.3e-251	875.9	Arenibacter	TonB dependent receptor
OG0000001	0956_OM_0956_Ribe_18-Q3-R11-54_MAXAC.005_01419_hypothetical_protein	760192.Halhy_5803	4.2e-130	471.5	Sphingobacteriia	TonB-dependent receptor plug domain
OG0000001	0956_OM_0956_Ribe_18-Q3-R11-54_MAXAC.005_01994_Vitamin_B12_transporter_BtuB	525257.HMPREF0204_13733	1.3e-64	252.7	Chryseobacterium	TonB-dependent receptor
OG0000001	0956_OM_0956_Ribe_18-Q3-R11-54_MAXAC.005_01995_hypothetical_protein	525257.HMPREF0204_13733	2.2e-78	298.9	Chryseobacterium	TonB-dependent receptor
OG0000001	0956_OM_0956_Ribe_18-Q3-R11-54_MAXAC.005_02594_Colicin_I_receptor	880071.Fleli_3010	4.7e-134	485.3	Cytophagia	TonB dependent receptor
OG0000001	0958_OM_0958_Ribe_18-Q3-R11-54_MAXAC.030_02882_Vitamin_B12_transporter_BtuB	1304883.KI912532_gene1004	1.4e-204	719.5	Rhodocyclales	TonB dependent receptor
OG0000001	0967_OM_0967_Ribe_18-Q3-R11-54_MAXAC.200_03276_Vitamin_B12_transporter_BtuB	330214.NIDE0546	3.4e-185	655.2	Bacteria	transport
OG0000001	0967_OM_0967_Ribe_18-Q3-R11-54_MAXAC.200_03281_Vitamin_B12_transporter_BtuB	330214.NIDE0546	3e-173	615.5	Bacteria	transport
OG0000001	0967_OM_0967_Ribe_18-Q3-R11-54_MAXAC.200_03422_Colicin_I_receptor	330214.NIDE2671	2.1e-200	705.7	Bacteria	cobalamin-transporting ATPase activity
OG0000001	0967_OM_0967_Ribe_18-Q3-R11-54_MAXAC.200_04311_Colicin_I_receptor	269799.Gmet_1669	1.6e-195	689.5	Deltaproteobacteria	TonB-dependent receptor
OG0000001	0976_OM_0976_Skiv_18-Q3-R9-52_BAT3C.176_00143_Ferric-anguibactin_receptor_FatA	1157708.KB907450_gene6128	2.4e-213	748.8	Comamonadaceae	TonB dependent receptor
OG0000001	0976_OM_0976_Skiv_18-Q3-R9-52_BAT3C.176_00923_Vitamin_B12_transporter_BtuB	1100720.ALKN01000045_gene223	1.7e-156	559.7	Comamonadaceae	TonB-dependent receptor plug
OG0000001	0980_OM_0980_Skiv_18-Q3-R9-52_BAT3C.266_00103_Vitamin_B12_transporter_BtuB	865937.Gilli_2854	8.2e-223	780.4	Flavobacteriia	Outer membrane receptor for Fe3 -dicitrate
OG0000001	0980_OM_0980_Skiv_18-Q3-R9-52_BAT3C.266_01269_Vitamin_B12_transporter_BtuB	867900.Celly_2987	0	1268.8	Cellulophaga	TonB dependent receptor
OG0000001	0980_OM_0980_Skiv_18-Q3-R9-52_BAT3C.266_01487_Vitamin_B12_transporter_BtuB	1124780.ANNU01000048_gene2129	2.5e-288	998	Cytophagia	TonB dependent receptor
OG0000001	0980_OM_0980_Skiv_18-Q3-R9-52_BAT3C.266_01771_Vitamin_B12_transporter_BtuB	760192.Halhy_5803	1.5e-273	949.1	Sphingobacteriia	TonB-dependent receptor plug domain
OG0000001	0980_OM_0980_Skiv_18-Q3-R9-52_BAT3C.266_02386_Fe_3+__dicitrate_transport_protein_FecA	929703.KE386492_gene4422	8.2e-230	803.5	Cytophagia	PFAM TonB-dependent Receptor
OG0000001	0980_OM_0980_Skiv_18-Q3-R9-52_BAT3C.266_03741_Vitamin_B12_transporter_BtuB	290315.Clim_2153	1.1e-69	271.6	Chlorobi	TonB-dependent receptor plug
OG0000001	1014_OM_1014_Skiv_18-Q3-R9-52_MAXAC.078_sub_00106_Vitamin_B12_transporter_BtuB	1454004.AW11_02159	3.7e-45	188.7	unclassified Betaproteobacteria	TonB dependent receptor
OG0000001	1014_OM_1014_Skiv_18-Q3-R9-52_MAXAC.078_sub_00107_Vitamin_B12_transporter_BtuB	497321.C664_15063	1.3e-73	283.5	Rhodocyclales	COG4206 Outer membrane cobalamin receptor protein
OG0000001	1014_OM_1014_Skiv_18-Q3-R9-52_MAXAC.078_sub_00181_Ferric-pseudobactin_358_receptor	857087.Metme_2899	8e-159	567.8	Methylococcales	Secretin and TonB N terminus short domain
OG0000001	1014_OM_1014_Skiv_18-Q3-R9-52_MAXAC.078_sub_00185_Ferrichrome_outer_membrane_transporter/phage_receptor	1286093.C266_05864	5.1e-301	1040	Burkholderiaceae	receptor
OG0000001	1014_OM_1014_Skiv_18-Q3-R9-52_MAXAC.078_sub_00389_Fe_3+__dicitrate_transport_protein_FecA	1304883.KI912532_gene1885	0	1115.1	Betaproteobacteria	TonB dependent receptor
OG0000001	1014_OM_1014_Skiv_18-Q3-R9-52_MAXAC.078_sub_01508_Vitamin_B12_transporter_BtuB	62928.azo3852	2e-196	692.6	Rhodocyclales	TonB dependent receptor
OG0000001	1014_OM_1014_Skiv_18-Q3-R9-52_MAXAC.078_sub_01566_Ferric-anguibactin_receptor_FatA	1038860.AXAP01000007_gene6126	1.5e-168	600.1	Bradyrhizobiaceae	siderophore receptor
OG0000001	1014_OM_1014_Skiv_18-Q3-R9-52_MAXAC.078_sub_01626_Ferripyoverdine_receptor	754476.Q7A_168	6.2e-186	657.9	Gammaproteobacteria	receptor
OG0000001	1014_OM_1014_Skiv_18-Q3-R9-52_MAXAC.078_sub_01932_Vitamin_B12_transporter_BtuB	204773.HEAR0058	4.6e-300	1036.9	Oxalobacteraceae	TonB dependent receptor
OG0000001	1014_OM_1014_Skiv_18-Q3-R9-52_MAXAC.078_sub_01943_Vitamin_B12_transporter_BtuB	1121035.AUCH01000003_gene1332	2.5e-19	102.1	Rhodocyclales	COG4206 Outer membrane cobalamin receptor protein
OG0000001	1014_OM_1014_Skiv_18-Q3-R9-52_MAXAC.078_sub_01990_putative_TonB-dependent_receptor_BfrD	159087.Daro_1055	0	1113.6	Rhodocyclales	receptor
OG0000001	1014_OM_1014_Skiv_18-Q3-R9-52_MAXAC.078_sub_01999_Hemin_receptor	1304883.KI912532_gene1906	7.4e-310	1069.3	Rhodocyclales	COG1629 Outer membrane receptor proteins, mostly Fe transport
OG0000001	1014_OM_1014_Skiv_18-Q3-R9-52_MAXAC.078_sub_02011_Vitamin_B12_transporter_BtuB	1304883.KI912532_gene1885	3.5e-198	698.4	Betaproteobacteria	TonB dependent receptor
OG0000001	1014_OM_1014_Skiv_18-Q3-R9-52_MAXAC.078_sub_02022_Heme/hemopexin_utilization_protein_C	640081.Dsui_1680	9.1e-184	650.6	Rhodocyclales	TonB dependent receptor
OG0000001	1014_OM_1014_Skiv_18-Q3-R9-52_MAXAC.078_sub_02152_Vitamin_B12_transporter_BtuB	159087.Daro_2952	6.4e-245	853.6	Rhodocyclales	TonB dependent receptor
OG0000001	1014_OM_1014_Skiv_18-Q3-R9-52_MAXAC.078_sub_02195_Vitamin_B12_transporter_BtuB	1304883.KI912532_gene2725	7.6e-206	723.8	Rhodocyclales	TonB dependent receptor
OG0000001	1014_OM_1014_Skiv_18-Q3-R9-52_MAXAC.078_sub_03951_Vitamin_B12_transporter_BtuB	159087.Daro_1044	0	1094.3	Rhodocyclales	COG1629 Outer membrane receptor proteins, mostly Fe transport
OG0000001	1056_OM_1056_Vibo_18-Q3-R45-57_MAXAC.072_00046_Vitamin_B12_transporter_BtuB	748247.AZKH_1238	3.4e-97	362.8	Betaproteobacteria	TonB-dependent receptor
OG0000001	1056_OM_1056_Vibo_18-Q3-R45-57_MAXAC.072_00857_Vitamin_B12_transporter_BtuB	748247.AZKH_4379	1.3e-197	696.4	Rhodocyclales	COG1629 Outer membrane receptor proteins, mostly Fe transport
OG0000001	1056_OM_1056_Vibo_18-Q3-R45-57_MAXAC.072_01120_Vitamin_B12_transporter_BtuB	1454004.AW11_02159	5.1e-161	574.7	unclassified Betaproteobacteria	TonB dependent receptor
OG0000001	1056_OM_1056_Vibo_18-Q3-R45-57_MAXAC.072_02405_Vitamin_B12_transporter_BtuB	1454004.AW11_01747	1.5e-94	354	Betaproteobacteria	TonB-dependent receptor
OG0000001	1056_OM_1056_Vibo_18-Q3-R45-57_MAXAC.072_02985_Vitamin_B12_transporter_BtuB	76114.ebA6096	6.6e-237	827	Rhodocyclales	COG1629 Outer membrane receptor proteins, mostly Fe transport
OG0000001	1056_OM_1056_Vibo_18-Q3-R45-57_MAXAC.072_02987_putative_TonB-dependent_receptor_BfrD	1223521.BBJX01000005_gene1810	2e-254	885.2	Comamonadaceae	TonB-dependent receptor plug
OG0000002	0008_EC_0008_AalE_18-Q3-R2-46_BAT3C.211_02945_hypothetical_protein	1123367.C666_05225	2.5e-15	89.7	Rhodocyclales	PEP-CTERM motif
OG0000002	0020_EC_0020_AalE_18-Q3-R2-46_BATAC.251_02369_hypothetical_protein	1469557.JSWF01000032_gene3163	3.6e-18	99.8	Bacteria	transferase activity, transferring glycosyl groups
OG0000002	0027_EC_0027_AalE_18-Q3-R2-46_BATAC.579_01731_hypothetical_protein	391598.FBBAL38_10969	6.7e-24	119.4	Bacteroidetes	Protein conserved in bacteria
OG0000002	0027_EC_0027_AalE_18-Q3-R2-46_BATAC.579_01745_hypothetical_protein	926549.KI421517_gene1161	1.9e-112	413.3	Cytophagia	C-terminal domain of CHU protein family
OG0000002	0027_EC_0027_AalE_18-Q3-R2-46_BATAC.579_02119_hypothetical_protein	1270196.JCKI01000001_gene4210	2e-25	124	Sphingobacteriia	SprB repeat
OG0000002	0027_EC_0027_AalE_18-Q3-R2-46_BATAC.579_03173_hypothetical_protein	1453500.AT05_01825	2.7e-85	323.6	Bacteroidetes	PFAM PKD domain
OG0000002	0027_EC_0027_AalE_18-Q3-R2-46_BATAC.579_03227_hypothetical_protein	1121288.AULL01000011_gene1240	1.8e-16	92.8	Flavobacteriia	Lytic transglycosylase with a strong preference for naked glycan strands that lack stem peptides
OG0000002	0104_EC_0104_Aved_18-Q3-R54-62_BAT3C.309_01444_hypothetical_protein	1156919.QWC_31666	3e-32	146	Betaproteobacteria	TIGRFAM outer membrane adhesin like proteiin
OG0000002	0104_EC_0104_Aved_18-Q3-R54-62_BAT3C.309_01445_hypothetical_protein	742159.HMPREF0004_5732	9.1e-17	93.2	Bacteria	protein secretion
OG0000002	0104_EC_0104_Aved_18-Q3-R54-62_BAT3C.309_01447_hypothetical_protein	557598.LHK_02918	1.5e-134	488.4	Betaproteobacteria	TIGRFAM outer membrane adhesin like proteiin
OG0000002	0104_PP_0104_Aved_18-Q3-R54-62_BAT3C.309_01189_hypothetical_protein	1210884.HG799471_gene14655	2.2e-42	178.7	Bacteria	Participates in the translocation of lipoproteins from the inner membrane to the outer membrane. Only forms a complex with a lipoprotein if the residue after the N-terminal Cys is not an aspartate (The Asp acts as a targeting signal to indicate that the lipoprotein should stay in the inner membrane)
OG0000002	0205_EC_0205_Bjer_18-Q3-R1-45_MAXAC.014_03556_hypothetical_protein	1165096.ARWF01000001_gene1	7.9e-27	127.9	Proteobacteria	COG2931, RTX toxins and related Ca2 -binding proteins
OG0000002	0205_EC_0205_Bjer_18-Q3-R1-45_MAXAC.014_03558_hypothetical_protein	159087.Daro_3199	1.7e-75	290	Rhodocyclales	von Willebrand factor type A domain
OG0000002	0218_EC_0218_Bjer_18-Q3-R1-45_MAXAC.141_02190_hypothetical_protein	557598.LHK_02918	5.2e-48	198.4	Betaproteobacteria	TIGRFAM outer membrane adhesin like proteiin
OG0000002	0218_EC_0218_Bjer_18-Q3-R1-45_MAXAC.141_02191_hypothetical_protein	557598.LHK_02918	5e-96	359.4	Betaproteobacteria	TIGRFAM outer membrane adhesin like proteiin
OG0000002	0261_EC_0261_Ega_18-Q3-R5-49_BAT3C.193_01363_hypothetical_protein	56110.Oscil6304_2815	6.7e-55	222.6	Oscillatoriales	Beta-propeller repeat
OG0000002	0261_EC_0261_Ega_18-Q3-R5-49_BAT3C.193_01943_hypothetical_protein	1519464.HY22_11920	2.1e-68	266.9	Bacteria	peptidase activity, acting on L-amino acid peptides
OG0000002	0261_EC_0261_Ega_18-Q3-R5-49_BAT3C.193_02719_hypothetical_protein	1120951.AUBG01000006_gene328	2e-20	107.5	Flavobacteriia	TRAP transporter, solute receptor (TAXI family
OG0000002	0261_OM_0261_Ega_18-Q3-R5-49_BAT3C.193_01790_hypothetical_protein	945713.IALB_0188	2.8e-149	536.6	Bacteria	PFAM Uncharacterised BCR, COG1649
OG0000002	0261_OM_0261_Ega_18-Q3-R5-49_BAT3C.193_03113_hypothetical_protein	945713.IALB_0815	1.5e-89	335.9	Bacteria	positive regulation of growth rate
OG0000002	0266_EC_0266_Ega_18-Q3-R5-49_BATAC.204_00214_hypothetical_protein	1122609.AUGT01000008_gene2868	1.1e-23	118.2	Bacteria	Zinc metalloprotease (Elastase)
OG0000002	0266_EC_0266_Ega_18-Q3-R5-49_BATAC.204_03063_hypothetical_protein	290397.Adeh_3063	7.1e-55	222.2	Proteobacteria	this gene contains a nucleotide ambiguity which may be the result of a sequencing error
OG0000002	0266_EC_0266_Ega_18-Q3-R5-49_BATAC.204_04048_hypothetical_protein	768671.ThimaDRAFT_4036	7.7e-15	89	Chromatiales	Fibronectin type III domain
OG0000002	0266_EC_0266_Ega_18-Q3-R5-49_BATAC.204_04379_hypothetical_protein	1001585.MDS_1424	4.5e-44	186.4	Pseudomonas aeruginosa group	Cadherin repeats.
OG0000002	0266_EC_0266_Ega_18-Q3-R5-49_BATAC.204_04380_hypothetical_protein	1150599.MPHLEI_02788	7.4e-49	202.2	Mycobacteriaceae	Protein conserved in bacteria
OG0000002	0266_EC_0266_Ega_18-Q3-R5-49_BATAC.204_04384_hypothetical_protein	290397.Adeh_3063	3.9e-89	337	Proteobacteria	this gene contains a nucleotide ambiguity which may be the result of a sequencing error
OG0000002	0266_EC_0266_Ega_18-Q3-R5-49_BATAC.204_04411_hypothetical_protein	864051.BurJ1DRAFT_2239	1.2e-107	397.5	unclassified Burkholderiales	TIGRFAM outer membrane adhesin like proteiin
OG0000002	0266_OM_0266_Ega_18-Q3-R5-49_BATAC.204_03224_hypothetical_protein	1123401.JHYQ01000007_gene500	4e-88	332.8	Thiotrichales	this gene contains a nucleotide ambiguity which may be the result of a sequencing error
OG0000002	0275_EC_0275_Ega_18-Q3-R5-49_BATAC.545_04098_hypothetical_protein	1519464.HY22_11920	9.2e-73	282.3	Bacteria	peptidase activity, acting on L-amino acid peptides
OG0000002	0275_EC_0275_Ega_18-Q3-R5-49_BATAC.545_04197_hypothetical_protein	1341181.FLJC2902T_10470	2.5e-45	190.3	Flavobacterium	Protein conserved in bacteria
OG0000002	0275_PP_0275_Ega_18-Q3-R5-49_BATAC.545_00407_hypothetical_protein	760192.Halhy_5769	6.7e-135	488.4	Bacteroidetes	Pkd domain containing protein
OG0000002	0281_EC_0281_Ega_18-Q3-R5-49_MAXAC.038_00708_hypothetical_protein	1163398.AJJP01000190_gene4270	4.2e-22	112.8	Proteobacteria	COG2931, RTX toxins and related Ca2 -binding proteins
OG0000002	0284_EC_0284_Ega_18-Q3-R5-49_MAXAC.062_02047_hypothetical_protein	1122599.AUGR01000032_gene35	5.2e-256	891.7	Oceanospirillales	von willebrand factor, type A
OG0000002	0284_EC_0284_Ega_18-Q3-R5-49_MAXAC.062_02058_hypothetical_protein	1173028.ANKO01000127_gene4139	1.5e-18	100.1	Oscillatoriales	COG2931 RTX toxins and related Ca2 -binding
OG0000002	0295_EC_0295_Ejby_18-Q3-R6-50_BAT3C.200_00105_hypothetical_protein	269797.Mbar_A3461	1.2e-61	245.4	Methanomicrobia	Periplasmic copper-binding protein (NosD)
OG0000002	0295_EC_0295_Ejby_18-Q3-R6-50_BAT3C.200_00313_hypothetical_protein	1122176.KB903531_gene3076	3.2e-106	392.9	Sphingobacteriia	PKD domain containing protein
OG0000002	0295_EC_0295_Ejby_18-Q3-R6-50_BAT3C.200_00338_hypothetical_protein	323259.Mhun_0597	3.8e-98	366.7	Methanomicrobia	PKD domain
OG0000002	0295_EC_0295_Ejby_18-Q3-R6-50_BAT3C.200_00339_hypothetical_protein	269797.Mbar_A3737	3.5e-77	297	Methanomicrobia	Periplasmic copper-binding protein (NosD)
OG0000002	0295_EC_0295_Ejby_18-Q3-R6-50_BAT3C.200_01243_hypothetical_protein	1123248.KB893385_gene4872	3.1e-255	888.6	Bacteroidetes	PFAM PKD domain
OG0000002	0295_EC_0295_Ejby_18-Q3-R6-50_BAT3C.200_01905_hypothetical_protein	880071.Fleli_2455	4.2e-07	63.5	Bacteria	metallopeptidase activity
OG0000002	0295_EC_0295_Ejby_18-Q3-R6-50_BAT3C.200_02603_hypothetical_protein	1121957.ATVL01000014_gene1459	5.3e-24	119	Cytophagia
OG0000002	0295_EC_0295_Ejby_18-Q3-R6-50_BAT3C.200_02791_hypothetical_protein	1408433.JHXV01000026_gene3058	1.6e-43	185.3	Flavobacteriia	C-terminal domain of CHU protein family
OG0000002	0295_EC_0295_Ejby_18-Q3-R6-50_BAT3C.200_03507_hypothetical_protein	521011.Mpal_2068	3.9e-44	186.8	Archaea	PFAM PKD domain containing protein
OG0000002	0295_EC_0295_Ejby_18-Q3-R6-50_BAT3C.200_03761_hypothetical_protein	1279009.ADICEAN_01864	2e-28	133.7	Bacteria	chlorophyll binding
OG0000002	0295_OM_0295_Ejby_18-Q3-R6-50_BAT3C.200_01801_hypothetical_protein	118168.MC7420_2811	1.3e-155	557.8	Oscillatoriales	G8
OG0000002	0358_PP_0358_EsbE_18-Q3-R3-47_MAXAC.131_02303_hypothetical_protein	1121022.ABENE_08180	3.3e-53	215.7	Caulobacterales	lysozyme
OG0000002	0369_EC_0369_EsbW_18-Q3-R4-48_BAT3C.13_00042_hypothetical_protein	1496688.ER33_14890	5.1e-18	97.4	Bacteria	Protein involved in outer membrane biogenesis
OG0000002	0369_EC_0369_EsbW_18-Q3-R4-48_BAT3C.13_00044_hypothetical_protein	1496688.ER33_14890	9.8e-27	127.1	Bacteria	Protein involved in outer membrane biogenesis
OG0000002	0369_EC_0369_EsbW_18-Q3-R4-48_BAT3C.13_00045_hypothetical_protein	1496688.ER33_14890	9e-26	123.6	Bacteria	Protein involved in outer membrane biogenesis
OG0000002	0369_EC_0369_EsbW_18-Q3-R4-48_BAT3C.13_01476_hypothetical_protein	228410.NE1245	4.7e-47	194.1	Bacteria	self proteolysis
OG0000002	0369_EC_0369_EsbW_18-Q3-R4-48_BAT3C.13_02345_hypothetical_protein	395495.Lcho_2094	4.4e-49	201.8	unclassified Burkholderiales	TIGRFAM outer membrane adhesin like proteiin
OG0000002	0369_EC_0369_EsbW_18-Q3-R4-48_BAT3C.13_02346_hypothetical_protein	395495.Lcho_2094	4.1e-55	222.2	unclassified Burkholderiales	TIGRFAM outer membrane adhesin like proteiin
OG0000002	0376_EC_0376_EsbW_18-Q3-R4-48_BAT3C.275_02566_hypothetical_protein	1246459.KB898353_gene347	3.3e-78	299.3	Rhizobiaceae	COG2931 RTX toxins and related Ca2 -binding proteins
OG0000002	0376_EC_0376_EsbW_18-Q3-R4-48_BAT3C.275_03317_hypothetical_protein	159087.Daro_1504	8.9e-60	237.3	Rhodocyclales	Legume lectin domain
OG0000002	0391_OM_0391_EsbW_18-Q3-R4-48_BATAC.285_04692_hypothetical_protein	1454004.AW11_01137	7.8e-197	694.5	Proteobacteria	bacterial-type flagellum-dependent cell motility
OG0000002	0406_EC_0406_EsbW_18-Q3-R4-48_MAXAC.006_sub_00132_hypothetical_protein	1100720.ALKN01000030_gene1013	1.4e-67	265	Betaproteobacteria	Peptidoglycan-binding domain 1 protein
OG0000002	0406_EC_0406_EsbW_18-Q3-R4-48_MAXAC.006_sub_04681_hypothetical_protein	864051.BurJ1DRAFT_0752	1.6e-168	599.7	Betaproteobacteria	Bacterial pre-peptidase C-terminal domain
OG0000002	0410_EC_0410_EsbW_18-Q3-R4-48_MAXAC.021_00121_hypothetical_protein	1122182.KB903813_gene2669	1.8e-61	244.2	Micromonosporales	Calcineurin-like phosphoesterase
OG0000002	0410_EC_0410_EsbW_18-Q3-R4-48_MAXAC.021_03279_hypothetical_protein	498211.CJA_0127	5.9e-10	69.7	Cellvibrio	Insecticide toxin TcdB middle/N-terminal region
OG0000002	0466_EC_0466_Fred_18-Q3-R57-64_BAT3C.720_03937_hypothetical_protein	1454004.AW11_01137	7.5e-227	793.9	Proteobacteria	bacterial-type flagellum-dependent cell motility
OG0000002	0473_EC_0473_Fred_18-Q3-R57-64_BATAC.284_02295_hypothetical_protein	686340.Metal_0340	2.4e-52	213.8	Methylococcales	Fibronectin type 3 domain
OG0000002	0473_EC_0473_Fred_18-Q3-R57-64_BATAC.284_03076_hypothetical_protein	686340.Metal_0340	7.5e-82	312	Methylococcales	Fibronectin type 3 domain
OG0000002	0473_EC_0473_Fred_18-Q3-R57-64_BATAC.284_03283_hypothetical_protein	1268622.AVS7_02419	1.3e-50	207.6	Bacteria	Converts alpha-N-acetylneuranimic acid (Neu5Ac) to the beta-anomer, accelerating the equilibrium between the alpha- and beta-anomers. Probably facilitates sialidase-negative bacteria to compete sucessfully for limited amounts of extracellular Neu5Ac, which is likely taken up in the beta-anomer. In addition, the rapid removal of sialic acid from solution might be advantageous to the bacterium to d…
OG0000002	0485_EC_0485_Fred_18-Q3-R57-64_BATAC.439_03015_hypothetical_protein	760192.Halhy_4861	5.6e-76	293.5	Sphingobacteriia	IMG reference gene
OG0000002	0485_EC_0485_Fred_18-Q3-R57-64_BATAC.439_03637_hypothetical_protein	1519464.HY22_11920	1.7e-74	288.1	Bacteria	peptidase activity, acting on L-amino acid peptides
OG0000002	0485_OM_0485_Fred_18-Q3-R57-64_BATAC.439_01092_hypothetical_protein	760192.Halhy_3864	0	1343.9	Bacteroidetes	SPTR CHU large protein
OG0000002	0533_EC_0533_Fred_18-Q3-R57-64_MAXAC.378_00134_hypothetical_protein	935557.ATYB01000014_gene2055	1.4e-10	74.3	Rhizobiaceae	COG2931 RTX toxins and related Ca2 -binding proteins
OG0000002	0596_EC_0596_Hirt_18-Q3-R61-65_BAT3C.279_01058_hypothetical_protein	1120934.KB894410_gene6842	8e-311	1073.5	Pseudonocardiales	Fibronectin type III domain
OG0000002	0606_EC_0606_Hirt_18-Q3-R61-65_BATAC.101_01377_hypothetical_protein	697282.Mettu_3908	6.8e-83	315.5	Methylococcales	Fibronectin type 3 domain
OG0000002	0606_EC_0606_Hirt_18-Q3-R61-65_BATAC.101_03173_hypothetical_protein	1000565.METUNv1_02975	2e-59	236.9	Betaproteobacteria	Metallo-peptidase family M12B Reprolysin-like
OG0000002	0606_EC_0606_Hirt_18-Q3-R61-65_BATAC.101_03176_hypothetical_protein	1000565.METUNv1_02975	9e-78	298.5	Betaproteobacteria	Metallo-peptidase family M12B Reprolysin-like
OG0000002	0606_EC_0606_Hirt_18-Q3-R61-65_BATAC.101_03485_hypothetical_protein	886293.Sinac_7212	6.3e-53	215.7	Bacteria	bacterial-type flagellum-dependent cell motility
OG0000002	0658_EC_0658_Hjor_18-Q3-R7-51_MAXAC.006_00447_hypothetical_protein	1123020.AUIE01000007_gene3216	3.1e-15	89.7	Proteobacteria	Concanavalin A-like lectin/glucanases superfamily
OG0000002	0658_EC_0658_Hjor_18-Q3-R7-51_MAXAC.006_03882_hypothetical_protein	390235.PputW619_5060	0	2440.2	Pseudomonas putida group	von Willebrand factor, type A
OG0000002	0658_EC_0658_Hjor_18-Q3-R7-51_MAXAC.006_03888_hypothetical_protein	205922.Pfl01_0133	1.2e-264	920.6	Pseudomonas fluorescens group	Cadherin-like
OG0000002	0666_EC_0666_Hjor_18-Q3-R7-51_MAXAC.115_02959_hypothetical_protein	1123258.AQXZ01000019_gene2843	3.8e-70	271.9	Actinobacteria	Concanavalin A-like lectin/glucanases superfamily
OG0000002	0666_CW_0666_Hjor_18-Q3-R7-51_MAXAC.115_03288_hypothetical_protein	1284680.HMPREF1627_01450	0	1570.1	Actinobacteria	Fibronectin type III domain protein
OG0000002	0713_EC_0713_Kalu_18-Q3-R12-55_MAXAC.132v2_02388_hypothetical_protein	330214.NIDE0431	1.2e-54	220.7	Bacteria	amine dehydrogenase activity
OG0000002	0713_EC_0713_Kalu_18-Q3-R12-55_MAXAC.132v2_03390_hypothetical_protein	319224.Sputcn32_3591	5.6e-39	168.3	Shewanellaceae	Outer membrane adhesin like proteiin
OG0000002	0713_EC_0713_Kalu_18-Q3-R12-55_MAXAC.132v2_03393_hypothetical_protein	330214.NIDE3135	1.2e-67	265	Bacteria	protein secretion
OG0000002	0713_EC_0713_Kalu_18-Q3-R12-55_MAXAC.132v2_03395_hypothetical_protein	1121396.KB893088_gene346	4.2e-65	255.8	Deltaproteobacteria	Domain of unknown function (DUF4347)
OG0000002	0713_EC_0713_Kalu_18-Q3-R12-55_MAXAC.132v2_03396_hypothetical_protein	330214.NIDE3135	1.5e-114	420.6	Bacteria	protein secretion
OG0000002	0739_EC_0739_Lyne_18-Q3-R50-59_BATAC.272_01052_hypothetical_protein	498761.HM1_0138	5.8e-31	144.4	Clostridia	S-layer homology domain
OG0000002	0739_EC_0739_Lyne_18-Q3-R50-59_BATAC.272_01815_hypothetical_protein	696747.NIES39_O02270	0	1458	Oscillatoriales	Concanavalin A-like lectin/glucanases superfamily
OG0000002	0744_EC_0744_Lyne_18-Q3-R50-59_BATAC.383_cln_00611_hypothetical_protein	742766.HMPREF9455_02907	3e-18	100.9	Bacteroidetes	Concanavalin A-like lectin/glucanases superfamily
OG0000002	0744_EC_0744_Lyne_18-Q3-R50-59_BATAC.383_cln_00612_hypothetical_protein	1304885.AUEY01000044_gene230	2.2e-72	281.2	Desulfobacterales	pectinesterase activity
OG0000002	0757_CW_0757_Lyne_18-Q3-R50-59_MAXAC.006_00548_hypothetical_protein	2903.EOD36757	2.7e-76	293.1	Eukaryota	zinc ion binding
OG0000002	0757_CW_0757_Lyne_18-Q3-R50-59_MAXAC.006_00549_hypothetical_protein	2903.EOD36757	6.2e-67	261.9	Eukaryota	zinc ion binding
OG0000002	0757_CW_0757_Lyne_18-Q3-R50-59_MAXAC.006_01834_hypothetical_protein	1229780.BN381_350002	2.7e-47	196.1	unclassified Actinobacteria (class)	Evidence 5 No homology to any previously reported sequences
OG0000002	0757_CW_0757_Lyne_18-Q3-R50-59_MAXAC.006_03690_Endo-1_4-beta-xylanase_A	1229780.BN381_80249	4.5e-85	320.9	Bacteria	protein import
OG0000002	0800_EC_0800_Mari_18-Q3-R65-66_BAT3C.41_00856_hypothetical_protein	1120934.KB894410_gene6842	1.5e-175	623.6	Pseudonocardiales	Fibronectin type III domain
OG0000002	0800_EC_0800_Mari_18-Q3-R65-66_BAT3C.41_02110_hypothetical_protein	1380370.JIBA01000010_gene2449	0	1518.8	Intrasporangiaceae	Fibronectin-binding protein
OG0000002	0811_EC_0811_Mari_18-Q3-R65-66_MAXAC.024_00189_hypothetical_protein	1041930.Mtc_1693	1.6e-17	96.3	Methanomicrobia	Protein of unknown function (DUF3344)
OG0000002	0811_EC_0811_Mari_18-Q3-R65-66_MAXAC.024_00698_hypothetical_protein	929556.Solca_2365	6.3e-07	61.2	Sphingobacteriia	SprB repeat
OG0000002	0811_EC_0811_Mari_18-Q3-R65-66_MAXAC.024_00795_hypothetical_protein	929562.Emtol_3014	6.8e-27	129	Bacteroidetes	regulator of chromosome condensation, RCC1
OG0000002	0811_EC_0811_Mari_18-Q3-R65-66_MAXAC.024_01336_hypothetical_protein	1121904.ARBP01000002_gene6780	6.3e-36	158.3	Bacteroidetes	PKD domain protein
OG0000002	0811_EC_0811_Mari_18-Q3-R65-66_MAXAC.024_01339_hypothetical_protein	700598.Niako_3021	1.5e-21	111.3	Sphingobacteriia	Part of the outer membrane protein assembly complex, which is involved in assembly and insertion of beta-barrel proteins into the outer membrane
OG0000002	0811_EC_0811_Mari_18-Q3-R65-66_MAXAC.024_01738_hypothetical_protein	925409.KI911562_gene2434	1.5e-267	930.2	Sphingobacteriia	PFAM PKD domain
OG0000002	0811_EC_0811_Mari_18-Q3-R65-66_MAXAC.024_01742_hypothetical_protein	485918.Cpin_6899	1.1e-79	305.1	Sphingobacteriia	PFAM PKD domain
OG0000002	0811_EC_0811_Mari_18-Q3-R65-66_MAXAC.024_02092_hypothetical_protein	926562.Oweho_2792	6.6e-159	568.5	Flavobacteriia	Ser Thr phosphatase family protein
OG0000002	0811_EC_0811_Mari_18-Q3-R65-66_MAXAC.024_02146_hypothetical_protein	1313421.JHBV01000039_gene2730	1.2e-63	251.9	Sphingobacteriia	SprB repeat
OG0000002	0811_EC_0811_Mari_18-Q3-R65-66_MAXAC.024_03055_hypothetical_protein	1122225.AULQ01000002_gene492	1.1e-28	134.8	Bacteroidetes	calcium- and calmodulin-responsive adenylate cyclase activity
OG0000002	0811_EC_0811_Mari_18-Q3-R65-66_MAXAC.024_03368_hypothetical_protein	700598.Niako_6229	3.2e-281	974.5	Sphingobacteriia	PKD domain containing protein
OG0000002	0811_PP_0811_Mari_18-Q3-R65-66_MAXAC.024_02537_hypothetical_protein	700598.Niako_4513	5e-67	261.9	Bacteroidetes
OG0000002	0830_EC_0830_OdNE_18-Q3-R46-58_BAT3C.305_03816_hypothetical_protein	626887.J057_14880	3.2e-07	62.8	Alteromonadaceae	PEP-CTERM motif
OG0000002	0833_EC_0833_OdNE_18-Q3-R46-58_BAT3C.415_00353_hypothetical_protein	1492737.FEM08_05240	7.5e-35	154.1	Flavobacterium	C-terminal domain of CHU protein family
OG0000002	0833_EC_0833_OdNE_18-Q3-R46-58_BAT3C.415_00354_hypothetical_protein	1492737.FEM08_05240	5.4e-83	315.8	Flavobacterium	C-terminal domain of CHU protein family
OG0000002	0833_EC_0833_OdNE_18-Q3-R46-58_BAT3C.415_00359_hypothetical_protein	1500259.JQLD01000002_gene3008	5.1e-29	133.7	Alphaproteobacteria	PFAM SMP-30 Gluconolaconase
OG0000002	0833_EC_0833_OdNE_18-Q3-R46-58_BAT3C.415_01134_hypothetical_protein	666681.M301_2308	2.2e-22	113.2	Proteobacteria	Hep Hag repeat protein
OG0000002	0833_EC_0833_OdNE_18-Q3-R46-58_BAT3C.415_01447_hypothetical_protein	522306.CAP2UW1_1767	9.6e-92	344	Betaproteobacteria	Rhs Family
OG0000002	0833_OM_0833_OdNE_18-Q3-R46-58_BAT3C.415_01446_hypothetical_protein	522306.CAP2UW1_1767	6.9e-179	634	Betaproteobacteria	Rhs Family
OG0000002	0862_EC_0862_OdNE_18-Q3-R46-58_MAXAC.223_01120_hypothetical_protein	1166018.FAES_0403	2.2e-17	97.1	Cytophagia	Leucine rich repeat
OG0000002	0862_EC_0862_OdNE_18-Q3-R46-58_MAXAC.223_01121_hypothetical_protein	1144313.PMI10_01194	2.8e-24	119.8	Bacteria	peptidase activity, acting on L-amino acid peptides
OG0000002	0862_EC_0862_OdNE_18-Q3-R46-58_MAXAC.223_01123_hypothetical_protein	1313421.JHBV01000004_gene732	6e-39	169.9	Sphingobacteriia	Pkd domain containing protein
OG0000002	0862_EC_0862_OdNE_18-Q3-R46-58_MAXAC.223_01831_hypothetical_protein	760192.Halhy_1831	0	2280.4	Sphingobacteriia	InterPro IPR003367
OG0000002	0862_EC_0862_OdNE_18-Q3-R46-58_MAXAC.223_01832_hypothetical_protein	760192.Halhy_1832	4.2e-156	557.4	Sphingobacteriia	IMG reference gene
OG0000002	0862_EC_0862_OdNE_18-Q3-R46-58_MAXAC.223_03626_hypothetical_protein	760192.Halhy_2107	2.9e-223	781.9	Sphingobacteriia	InterPro IPR003367
OG0000002	0862_EC_0862_OdNE_18-Q3-R46-58_MAXAC.223_04417_hypothetical_protein	760192.Halhy_2641	8.6e-139	500	Bacteroidetes	C-terminal domain of CHU protein family
OG0000002	0862_EC_0862_OdNE_18-Q3-R46-58_MAXAC.223_04418_hypothetical_protein	760192.Halhy_2641	0	1718.4	Bacteroidetes	C-terminal domain of CHU protein family
OG0000002	0862_EC_0862_OdNE_18-Q3-R46-58_MAXAC.223_04419_hypothetical_protein	760192.Halhy_2641	2.3e-279	967.6	Bacteroidetes	C-terminal domain of CHU protein family
OG0000002	0862_EC_0862_OdNE_18-Q3-R46-58_MAXAC.223_04935_hypothetical_protein	760192.Halhy_3864	2.8e-267	927.5	Bacteroidetes	SPTR CHU large protein
OG0000002	0862_EC_0862_OdNE_18-Q3-R46-58_MAXAC.223_05558_hypothetical_protein	760192.Halhy_4861	3.2e-132	479.9	Sphingobacteriia	IMG reference gene
OG0000002	0862_OM_0862_OdNE_18-Q3-R46-58_MAXAC.223_02230_hypothetical_protein	760192.Halhy_2950	0	2430.6	Bacteroidetes	Repeats in polycystic kidney disease 1 (PKD1) and other proteins
OG0000002	0862_OM_0862_OdNE_18-Q3-R46-58_MAXAC.223_02635_hypothetical_protein	760192.Halhy_5340	1.9e-179	636.3	Bacteria	metallopeptidase activity
OG0000002	0862_OM_0862_OdNE_18-Q3-R46-58_MAXAC.223_02779_hypothetical_protein	760192.Halhy_5840	0	2296.5	Sphingobacteriia	Concanavalin A-like lectin/glucanases superfamily
OG0000002	0864_OM_0864_OdNW_18-Q3-R42-56_BAT3C.134_sub_00491_hypothetical_protein	379066.GAU_1465	1.1e-08	68.9	Gemmatimonadetes	Rieske [2Fe-2S] domain
OG0000002	0864_PP_0864_OdNW_18-Q3-R42-56_BAT3C.134_sub_00403_Protein_TolB	1380347.JNII01000006_gene1370	1.2e-07	64.7	Frankiales	Peptidase S9 prolyl oligopeptidase active site domain protein
OG0000002	0891_CW_0891_OdNW_18-Q3-R42-56_MAXAC.037_00405_hypothetical_protein	1385517.N800_00445	2.5e-55	223.4	Gammaproteobacteria	Metallo-peptidase family M12
OG0000002	0891_CW_0891_OdNW_18-Q3-R42-56_MAXAC.037_00491_hypothetical_protein	1385517.N800_00445	8.8e-57	228	Gammaproteobacteria	Metallo-peptidase family M12
OG0000002	0891_CW_0891_OdNW_18-Q3-R42-56_MAXAC.037_00492_hypothetical_protein	1220534.B655_0740	8.4e-82	311.2	Archaea	Periplasmic copper-binding protein (NosD)
OG0000002	0891_CW_0891_OdNW_18-Q3-R42-56_MAXAC.037_00493_hypothetical_protein	1121403.AUCV01000013_gene4008	9.7e-117	427.6	Deltaproteobacteria	domain, Protein
OG0000002	0891_CW_0891_OdNW_18-Q3-R42-56_MAXAC.037_02203_hypothetical_protein	1385517.N800_04515	8.2e-50	205.3	Bacteria	Belongs to the peptidase S8 family
OG0000002	0891_CW_0891_OdNW_18-Q3-R42-56_MAXAC.037_02397_hypothetical_protein	1385517.N800_00445	3.3e-60	239.6	Gammaproteobacteria	Metallo-peptidase family M12
OG0000002	0891_CW_0891_OdNW_18-Q3-R42-56_MAXAC.037_02625_hypothetical_protein	926562.Oweho_2792	2.2e-236	828.2	Flavobacteriia	Ser Thr phosphatase family protein
OG0000002	0891_CW_0891_OdNW_18-Q3-R42-56_MAXAC.037_03185_hypothetical_protein	1385517.N800_00445	3.3e-57	229.9	Gammaproteobacteria	Metallo-peptidase family M12
OG0000002	0891_CW_0891_OdNW_18-Q3-R42-56_MAXAC.037_03187_hypothetical_protein	554065.XP_005851978.1	4.5e-100	372.5	Chlorophyta	Parallel beta-helix repeats
OG0000002	0891_CW_0891_OdNW_18-Q3-R42-56_MAXAC.037_03191_hypothetical_protein	1121382.JQKG01000006_gene3396	1.1e-247	863.2	Bacteria
OG0000002	0891_CW_0891_OdNW_18-Q3-R42-56_MAXAC.037_03201_hypothetical_protein	1385517.N800_00445	2.4e-55	222.6	Gammaproteobacteria	Metallo-peptidase family M12
OG0000002	0891_CW_0891_OdNW_18-Q3-R42-56_MAXAC.037_03274_hypothetical_protein	1385517.N800_00445	2.8e-55	223	Gammaproteobacteria	Metallo-peptidase family M12
OG0000002	0891_CW_0891_OdNW_18-Q3-R42-56_MAXAC.037_03991_hypothetical_protein	1385517.N800_00445	9.2e-50	205.3	Gammaproteobacteria	Metallo-peptidase family M12
OG0000002	0891_CW_0891_OdNW_18-Q3-R42-56_MAXAC.037_03994_hypothetical_protein	1385517.N800_04515	2e-52	216.1	Bacteria	Belongs to the peptidase S8 family
OG0000002	0891_CW_0891_OdNW_18-Q3-R42-56_MAXAC.037_03996_hypothetical_protein	1385517.N800_00445	7.5e-48	199.9	Gammaproteobacteria	Metallo-peptidase family M12
OG0000002	0891_CW_0891_OdNW_18-Q3-R42-56_MAXAC.037_04447_hypothetical_protein	118173.KB235914_gene769	3e-77	298.1	Oscillatoriales	PFAM Hemolysin-type calcium-binding repeat (2 copies)
OG0000002	0891_CW_0891_OdNW_18-Q3-R42-56_MAXAC.037_04448_hypothetical_protein	1385517.N800_00445	5.4e-53	215.3	Gammaproteobacteria	Metallo-peptidase family M12
OG0000002	0891_CW_0891_OdNW_18-Q3-R42-56_MAXAC.037_04658_hypothetical_protein	1385517.N800_00445	6.9e-50	205.3	Gammaproteobacteria	Metallo-peptidase family M12
OG0000002	0901_EC_0901_Rand_18-Q3-R56-63_BAT3C.147_cln_00585_hypothetical_protein	1237149.C900_01969	1.8e-22	113.2	Cytophagia	Pkd domain containing protein
OG0000002	0901_EC_0901_Rand_18-Q3-R56-63_BAT3C.147_cln_01067_hypothetical_protein	485918.Cpin_0408	5.6e-116	425.6	Sphingobacteriia	Legume lectin domain
OG0000002	0901_EC_0901_Rand_18-Q3-R56-63_BAT3C.147_cln_01192_hypothetical_protein	755732.Fluta_2399	2.7e-29	137.1	Bacteria	metallopeptidase activity
OG0000002	0901_EC_0901_Rand_18-Q3-R56-63_BAT3C.147_cln_02131_hypothetical_protein	1121889.AUDM01000007_gene977	2.2e-18	100.1	Flavobacterium	Concanavalin A-like lectin/glucanases superfamily
OG0000002	0901_EC_0901_Rand_18-Q3-R56-63_BAT3C.147_cln_02290_hypothetical_protein	504472.Slin_4723	1.1e-49	206.1	Bacteroidetes	NHL repeat
OG0000002	0901_EC_0901_Rand_18-Q3-R56-63_BAT3C.147_cln_02591_hypothetical_protein	1123400.KB904765_gene1396	5.1e-19	102.8	Proteobacteria	PFAM FecR protein
OG0000002	0901_EC_0901_Rand_18-Q3-R56-63_BAT3C.147_cln_02706_hypothetical_protein	755732.Fluta_2019	1.9e-30	141.4	Bacteroidetes	Pkd domain containing protein
OG0000002	0901_OM_0901_Rand_18-Q3-R56-63_BAT3C.147_cln_01567_hypothetical_protein	700598.Niako_5539	4.6e-110	405.2	Bacteria	calcium- and calmodulin-responsive adenylate cyclase activity
OG0000002	0922_EC_0922_Rand_18-Q3-R56-63_MAXAC.001_00347_hypothetical_protein	906888.JCM19314_358	1e-19	106.3	Nonlabens	domain protein
OG0000002	0922_EC_0922_Rand_18-Q3-R56-63_MAXAC.001_00998_hypothetical_protein	382464.ABSI01000011_gene2473	7.2e-15	89	Verrucomicrobia	Fibronectin type 3 domain
OG0000002	0922_EC_0922_Rand_18-Q3-R56-63_MAXAC.001_01303_hypothetical_protein	926560.KE387023_gene1867	5.7e-07	62	Deinococcus-Thermus	Zinc-dependent metalloprotease
OG0000002	0922_EC_0922_Rand_18-Q3-R56-63_MAXAC.001_01629_hypothetical_protein	1197130.BAFM01000012_gene2204	1.1e-18	101.3	Archaea	PhoD-like phosphatase
OG0000002	0922_EC_0922_Rand_18-Q3-R56-63_MAXAC.001_01798_hypothetical_protein	382464.ABSI01000011_gene2473	1.1e-11	78.6	Verrucomicrobia	Fibronectin type 3 domain
OG0000002	0922_EC_0922_Rand_18-Q3-R56-63_MAXAC.001_02582_hypothetical_protein	642492.Clole_3734	1.6e-33	151.8	Clostridia	NlpC/P60 family
OG0000002	0944_EC_0944_Ribe_18-Q3-R11-54_BAT3C.65_02442_hypothetical_protein	367299.JOEE01000007_gene190	1.2e-232	813.5	Intrasporangiaceae	PKD domain
OG0000002	0944_EC_0944_Ribe_18-Q3-R11-54_BAT3C.65_02764_hypothetical_protein	1298863.AUEP01000003_gene2727	0	1125.9	Propionibacteriales	Repeats in polycystic kidney disease 1 (PKD1) and other proteins
OG0000002	0954_EC_0954_Ribe_18-Q3-R11-54_BATAC.650_01185_hypothetical_protein	330214.NIDE3135	0	1162.9	Bacteria	protein secretion
OG0000002	0954_EC_0954_Ribe_18-Q3-R11-54_BATAC.650_01186_hypothetical_protein	330214.NIDE3135	8.6e-220	769.6	Bacteria	protein secretion
OG0000002	0954_EC_0954_Ribe_18-Q3-R11-54_BATAC.650_03464_hypothetical_protein	330214.NIDE0431	2.9e-96	359	Bacteria	amine dehydrogenase activity
OG0000002	0954_OM_0954_Ribe_18-Q3-R11-54_BATAC.650_01899_hypothetical_protein	330214.NIDE3397	3.8e-82	311.2	Bacteria	cell adhesion involved in biofilm formation
OG0000002	0954_PP_0954_Ribe_18-Q3-R11-54_BATAC.650_02193_hypothetical_protein	330214.NIDE1715	8.4e-48	197.6	Bacteria	self proteolysis
OG0000002	0956_EC_0956_Ribe_18-Q3-R11-54_MAXAC.005_00152_hypothetical_protein	886293.Sinac_4605	4.2e-63	249.2	Bacteria	polygalacturonase activity
OG0000002	0956_EC_0956_Ribe_18-Q3-R11-54_MAXAC.005_01402_hypothetical_protein	1122176.KB903543_gene550	5.9e-70	273.5	Sphingobacteriia	Legume lectin domain
OG0000002	0956_EC_0956_Ribe_18-Q3-R11-54_MAXAC.005_01998_hypothetical_protein	1469557.JSWF01000021_gene725	8.8e-10	72.8	Flavobacteriia	Leucine-rich repeat (LRR) protein
OG0000002	0956_EC_0956_Ribe_18-Q3-R11-54_MAXAC.005_02917_hypothetical_protein	938709.AUSH02000015_gene587	5.4e-10	72.8	Bacteroidetes	extracellular matrix structural constituent
OG0000002	0956_EC_0956_Ribe_18-Q3-R11-54_MAXAC.005_03194_hypothetical_protein	1122179.KB890415_gene1999	3e-40	172.9	Sphingobacteriia	Reprolysin (M12B) family zinc metalloprotease
OG0000002	0956_EC_0956_Ribe_18-Q3-R11-54_MAXAC.005_03214_hypothetical_protein	269798.CHU_2225	9.4e-38	165.6	Cytophagia	SprB repeat
OG0000002	0956_OM_0956_Ribe_18-Q3-R11-54_MAXAC.005_00671_hypothetical_protein	1122176.KB903559_gene4117	1.5e-243	849.7	Sphingobacteriia	Peptide-N-glycosidase F, C terminal
OG0000002	0956_OM_0956_Ribe_18-Q3-R11-54_MAXAC.005_01522_hypothetical_protein	1121286.AUMT01000008_gene542	5.9e-20	105.1	Flavobacteriia	Concanavalin A-like lectin/glucanases superfamily
OG0000002	0956_OM_0956_Ribe_18-Q3-R11-54_MAXAC.005_02892_hypothetical_protein	1122176.KB903587_gene4486	7.8e-58	231.9	Bacteroidetes	Gliding motility-associated C-terminal domain
OG0000002	0956_OM_0956_Ribe_18-Q3-R11-54_MAXAC.005_03250_hypothetical_protein	1122176.KB903547_gene1111	3.1e-178	632.9	Bacteroidetes	C-terminal domain of CHU protein family
OG0000002	0956_OM_0956_Ribe_18-Q3-R11-54_MAXAC.005_03253_hypothetical_protein	1122176.KB903547_gene1111	1.8e-181	643.7	Bacteroidetes	C-terminal domain of CHU protein family
OG0000002	0967_EC_0967_Ribe_18-Q3-R11-54_MAXAC.200_02422_hypothetical_protein	1123508.JH636450_gene7219	6.6e-80	305.8	Planctomycetes	HemY domain protein
OG0000002	0980_EC_0980_Skiv_18-Q3-R9-52_BAT3C.266_00155_hypothetical_protein	1185876.BN8_00772	2.6e-80	307.4	Cytophagia	SprB repeat
OG0000002	0980_EC_0980_Skiv_18-Q3-R9-52_BAT3C.266_00367_hypothetical_protein	1313421.JHBV01000005_gene4512	1.7e-52	213.8	Bacteroidetes	C-terminal domain of CHU protein family
OG0000002	0980_EC_0980_Skiv_18-Q3-R9-52_BAT3C.266_00909_hypothetical_protein	1122176.KB903532_gene2676	5.9e-167	595.5	Bacteroidetes	PKD domain
OG0000002	0980_EC_0980_Skiv_18-Q3-R9-52_BAT3C.266_01308_hypothetical_protein	1392488.JHZY01000004_gene2539	4.1e-31	143.3	Flavobacteriia	SprB repeat
OG0000002	0980_EC_0980_Skiv_18-Q3-R9-52_BAT3C.266_01309_hypothetical_protein	1122176.KB903550_gene4284	9.1e-45	188.3	Bacteria	metallopeptidase activity
OG0000002	0980_EC_0980_Skiv_18-Q3-R9-52_BAT3C.266_01759_hypothetical_protein	760192.Halhy_5656	4.2e-41	177.2	Sphingobacteriia	Repeats in polycystic kidney disease 1 (PKD1) and other proteins
OG0000002	0980_EC_0980_Skiv_18-Q3-R9-52_BAT3C.266_02331_hypothetical_protein	929556.Solca_2664	7.9e-11	73.2	Sphingobacteriia	SprB repeat
OG0000002	0980_EC_0980_Skiv_18-Q3-R9-52_BAT3C.266_02360_hypothetical_protein	111780.Sta7437_4112	1.6e-22	117.5	Pleurocapsales	oxidoreductase activity
OG0000002	0980_EC_0980_Skiv_18-Q3-R9-52_BAT3C.266_02643_hypothetical_protein	1296415.JACC01000003_gene2973	3e-17	97.1	Flavobacteriia	PKD domain
OG0000002	0980_EC_0980_Skiv_18-Q3-R9-52_BAT3C.266_02700_hypothetical_protein	1341155.FSS13T_16650	2.5e-21	109.4	Flavobacterium	Pkd domain containing protein
OG0000002	0980_EC_0980_Skiv_18-Q3-R9-52_BAT3C.266_03107_hypothetical_protein	1123037.AUDE01000012_gene211	3.1e-96	359	Flavobacteriia	PKD domain
OG0000002	0980_EC_0980_Skiv_18-Q3-R9-52_BAT3C.266_03166_hypothetical_protein	1121957.ATVL01000014_gene1459	8.4e-15	89.4	Cytophagia
OG0000002	0980_EC_0980_Skiv_18-Q3-R9-52_BAT3C.266_04180_hypothetical_protein	1392488.JHZY01000004_gene2539	3.7e-79	303.5	Flavobacteriia	SprB repeat
OG0000002	0980_EC_0980_Skiv_18-Q3-R9-52_BAT3C.266_04310_hypothetical_protein	761193.Runsl_1596	1.4e-22	115.9	Cytophagia	Fibronectin type 3 domain
OG0000002	0980_EC_0980_Skiv_18-Q3-R9-52_BAT3C.266_04399_hypothetical_protein	926559.JoomaDRAFT_3515	3.3e-39	170.6	Flavobacteriia	SprB repeat
OG0000002	0980_EC_0980_Skiv_18-Q3-R9-52_BAT3C.266_04400_hypothetical_protein	195250.CM001776_gene3716	4.4e-26	126.7	Cyanobacteria	Parallel beta-helix repeats
OG0000002	0980_EC_0980_Skiv_18-Q3-R9-52_BAT3C.266_04401_hypothetical_protein	523791.Kkor_2606	5.4e-28	131.3	Gammaproteobacteria	Parallel beta-helix repeats
OG0000002	1014_EC_1014_Skiv_18-Q3-R9-52_MAXAC.078_sub_04292_hypothetical_protein	522306.CAP2UW1_2923	3.9e-38	165.2	Proteobacteria
OG0000002	1056_EC_1056_Vibo_18-Q3-R45-57_MAXAC.072_00427_hypothetical_protein	314265.R2601_19789	9.6e-25	120.2	Alphaproteobacteria	oxidoreductase activity
OG0000002	1056_EC_1056_Vibo_18-Q3-R45-57_MAXAC.072_00428_hypothetical_protein	643562.Daes_0903	7.5e-35	155.6	Desulfovibrionales	COG2931, RTX toxins and related Ca2 -binding proteins
OG0000002	1056_EC_1056_Vibo_18-Q3-R45-57_MAXAC.072_00429_hypothetical_protein	582744.Msip34_1011	8.3e-89	334.7	Nitrosomonadales	von Willebrand factor (vWF) type A domain
OG0000002	1056_EC_1056_Vibo_18-Q3-R45-57_MAXAC.072_00430_hypothetical_protein	557598.LHK_02918	3.6e-46	192.6	Betaproteobacteria	TIGRFAM outer membrane adhesin like proteiin
OG0000002	1056_OM_1056_Vibo_18-Q3-R45-57_MAXAC.072_03940_hypothetical_protein	1042375.AFPL01000022_gene2611	0	1296.6	Gammaproteobacteria	COG2931, RTX toxins and related Ca2 -binding proteins
OG0000002	1069_CW_1069_Viby_18-Q3-R106-67_BAT3C.52_00009_hypothetical_protein	1229780.BN381_330004	1.2e-109	402.9	unclassified Actinobacteria (class)	Evidence 5 No homology to any previously reported sequences
OG0000002	1069_CW_1069_Viby_18-Q3-R106-67_BAT3C.52_00458_hypothetical_protein	1229780.BN381_330001	0	1895.9	Actinobacteria	Carboxypeptidase regulatory-like domain
OG0000002	1069_CW_1069_Viby_18-Q3-R106-67_BAT3C.52_00610_hypothetical_protein	1229780.BN381_720001	1.6e-246	858.2	Bacteria	Belongs to the peptidase S8 family
OG0000002	1069_CW_1069_Viby_18-Q3-R106-67_BAT3C.52_00611_hypothetical_protein	1229780.BN381_720001	2.3e-245	854.4	Bacteria	Belongs to the peptidase S8 family
OG0000002	1069_CW_1069_Viby_18-Q3-R106-67_BAT3C.52_00795_hypothetical_protein	1229780.BN381_70076	2e-244	851.3	Actinobacteria	Evidence 5 No homology to any previously reported sequences
OG0000002	1069_CW_1069_Viby_18-Q3-R106-67_BAT3C.52_00798_hypothetical_protein	1229780.BN381_70079	0	1077.8	Bacteria	PFAM Prenyltransferase squalene oxidase
OG0000002	1069_CW_1069_Viby_18-Q3-R106-67_BAT3C.52_00848_hypothetical_protein	1229780.BN381_70139	0	2214.5	unclassified Actinobacteria (class)	calcium- and calmodulin-responsive adenylate cyclase activity
OG0000002	1069_CW_1069_Viby_18-Q3-R106-67_BAT3C.52_01166_hypothetical_protein	1229780.BN381_470014	3.3e-170	605.1	unclassified Actinobacteria (class)	Evidence 5 No homology to any previously reported sequences
OG0000002	1069_CW_1069_Viby_18-Q3-R106-67_BAT3C.52_01244_hypothetical_protein	1229780.BN381_350100	1.8e-229	801.6	Bacteria	Belongs to the peptidase S8 family
OG0000002	1069_CW_1069_Viby_18-Q3-R106-67_BAT3C.52_01268_hypothetical_protein	1229780.BN381_80256	7.2e-68	264.2	Actinobacteria	PFAM regulator of chromosome condensation, RCC1
OG0000002	1069_CW_1069_Viby_18-Q3-R106-67_BAT3C.52_02887_hypothetical_protein	1229780.BN381_80252	3.2e-123	449.1	unclassified Actinobacteria (class)	Evidence 5 No homology to any previously reported sequences
OG0000002	1069_CW_1069_Viby_18-Q3-R106-67_BAT3C.52_02890_hypothetical_protein	1229780.BN381_80254	1.6e-99	369	Actinobacteria	PFAM regulator of chromosome condensation, RCC1
OG0000002	1069_CW_1069_Viby_18-Q3-R106-67_BAT3C.52_02949_hypothetical_protein	1229780.BN381_80073	5.9e-159	567.8	unclassified Actinobacteria (class)	Evidence 5 No homology to any previously reported sequences
OG0000002	1069_CW_1069_Viby_18-Q3-R106-67_BAT3C.52_02994_Protein_TolB	1229780.BN381_80026	0	1196.8	Bacteria	bacterial-type flagellum-dependent cell motility
OG0000002	1069_CW_1069_Viby_18-Q3-R106-67_BAT3C.52_03804_hypothetical_protein	1229780.BN381_350002	2.4e-160	572.4	unclassified Actinobacteria (class)	Evidence 5 No homology to any previously reported sequences
OG0000003	0002_PP_0002_AalE_18-Q3-R2-46_BAT3C.116_03075_hypothetical_protein	614083.AWQR01000038_gene1402	1.3e-202	712.6	Comamonadaceae	Belongs to the peptidase S1C family
OG0000003	0002_PP_0002_AalE_18-Q3-R2-46_BAT3C.116_03260_hypothetical_protein	595537.Varpa_2570	7.8e-176	623.6	Comamonadaceae	Belongs to the peptidase S1C family
OG0000003	0002_PP_0002_AalE_18-Q3-R2-46_BAT3C.116_03311_Periplasmic_pH-dependent_serine_endoprotease_DegQ	614083.AWQR01000017_gene2279	6.4e-162	577	Comamonadaceae	peptidase S1 and S6, chymotrypsin Hap
OG0000003	0008_PP_0008_AalE_18-Q3-R2-46_BAT3C.211_01581_Periplasmic_pH-dependent_serine_endoprotease_DegQ	159087.Daro_3371	1.1e-190	672.5	Rhodocyclales	Belongs to the peptidase S1C family
OG0000003	0008_PP_0008_AalE_18-Q3-R2-46_BAT3C.211_03473_hypothetical_protein	159087.Daro_1900	1.9e-214	751.9	Rhodocyclales	Belongs to the peptidase S1C family
OG0000003	0020_PP_0020_AalE_18-Q3-R2-46_BATAC.251_03597_Periplasmic_pH-dependent_serine_endoprotease_DegQ	926569.ANT_09340	2e-87	329.7	Chloroflexi	PFAM peptidase S1 and S6, chymotrypsin Hap
OG0000003	0027_PP_0027_AalE_18-Q3-R2-46_BATAC.579_02471_Periplasmic_serine_endoprotease_DegP	1121904.ARBP01000018_gene2633	3.2e-113	415.6	Cytophagia	PDZ domain (Also known as DHR or GLGF)
OG0000003	0027_PP_0027_AalE_18-Q3-R2-46_BATAC.579_02842_hypothetical_protein	929556.Solca_1735	2.1e-77	296.2	Sphingobacteriia	peptidase S1 and S6 chymotrypsin Hap
OG0000003	0029_PP_0029_AalE_18-Q3-R2-46_MAXAC.018_00467_hypothetical_protein	488538.SAR116_0184	1.4e-46	194.1	unclassified Alphaproteobacteria	Trypsin
OG0000003	0029_PP_0029_AalE_18-Q3-R2-46_MAXAC.018_01776_Periplasmic_pH-dependent_serine_endoprotease_DegQ	338969.Rfer_2959	1.5e-153	549.3	Comamonadaceae	peptidase S1 and S6, chymotrypsin Hap
OG0000003	0029_PP_0029_AalE_18-Q3-R2-46_MAXAC.018_02404_hypothetical_protein	1268622.AVS7_02161	8.8e-167	593.6	Comamonadaceae	Belongs to the peptidase S1C family
OG0000003	0060_EC_0060_AalW_18-Q3-R10-53_BATAC.174_01418_hypothetical_protein	1294273.roselon_00414	2e-47	197.2	Alphaproteobacteria	COG0265 Trypsin-like serine proteases, typically periplasmic, contain C-terminal PDZ domain
OG0000003	0060_PP_0060_AalW_18-Q3-R10-53_BATAC.174_02370_Periplasmic_serine_endoprotease_DegP	349102.Rsph17025_0887	4.1e-190	671	Rhodobacter	Belongs to the peptidase S1C family
OG0000003	0060_PP_0060_AalW_18-Q3-R10-53_BATAC.174_02973_hypothetical_protein	1122614.JHZF01000013_gene3838	5.5e-75	288.5	Oceanicola	Trypsin
OG0000003	0104_PP_0104_Aved_18-Q3-R54-62_BAT3C.309_00657_hypothetical_protein	748247.AZKH_1075	3.2e-64	251.9	Rhodocyclales	COG0265 Trypsin-like serine proteases, typically periplasmic, contain C-terminal PDZ domain
OG0000003	0104_PP_0104_Aved_18-Q3-R54-62_BAT3C.309_02280_Periplasmic_pH-dependent_serine_endoprotease_DegQ	76114.ebA1283	3.8e-146	524.6	Rhodocyclales	Belongs to the peptidase S1C family
OG0000003	0104_PP_0104_Aved_18-Q3-R54-62_BAT3C.309_02363_hypothetical_protein	640081.Dsui_2455	3.6e-162	578.2	Rhodocyclales	Belongs to the peptidase S1C family
OG0000003	0104_PP_0104_Aved_18-Q3-R54-62_BAT3C.309_02497_hypothetical_protein	1123487.KB892841_gene4254	3.8e-34	152.1	Rhodocyclales	Trypsin-like peptidase domain
OG0000003	0104_PP_0104_Aved_18-Q3-R54-62_BAT3C.309_03241_Periplasmic_serine_endoprotease_DegP	748247.AZKH_0046	7.6e-179	633.6	Rhodocyclales	Belongs to the peptidase S1C family
OG0000003	0104_PP_0104_Aved_18-Q3-R54-62_BAT3C.309_03970_Beta-barrel_assembly-enhancing_protease	857087.Metme_0683	9.4e-75	288.5	Gammaproteobacteria	Trypsin-like peptidase domain
OG0000003	0186_PP_0186_Bjer_18-Q3-R1-45_BAT3C.235_00486_Periplasmic_pH-dependent_serine_endoprotease_DegQ	261292.Nit79A3_0215	4e-196	690.6	Nitrosomonadales	Belongs to the peptidase S1C family
OG0000003	0186_PP_0186_Bjer_18-Q3-R1-45_BAT3C.235_00805_hypothetical_protein	261292.Nit79A3_0723	5.1e-207	726.9	Nitrosomonadales	PFAM Peptidase S1 S6, chymotrypsin Hap
OG0000003	0186_PP_0186_Bjer_18-Q3-R1-45_BAT3C.235_01986_Periplasmic_serine_endoprotease_DegP	261292.Nit79A3_1960	1.8e-210	738.4	Nitrosomonadales	Belongs to the peptidase S1C family
OG0000003	0205_PP_0205_Bjer_18-Q3-R1-45_MAXAC.014_00601_hypothetical_protein	159087.Daro_2024	7e-174	617.1	Rhodocyclales	Belongs to the peptidase S1C family
OG0000003	0205_PP_0205_Bjer_18-Q3-R1-45_MAXAC.014_03017_Periplasmic_pH-dependent_serine_endoprotease_DegQ	640081.Dsui_1426	1.4e-143	516.2	Rhodocyclales	Belongs to the peptidase S1C family
OG0000003	0218_PP_0218_Bjer_18-Q3-R1-45_MAXAC.141_00566_hypothetical_protein	1122604.JONR01000034_gene405	3.2e-188	664.8	Gammaproteobacteria	Trypsin-like peptidase domain
OG0000003	0218_PP_0218_Bjer_18-Q3-R1-45_MAXAC.141_00882_hypothetical_protein	909663.KI867150_gene2719	7.4e-126	457.2	Syntrophobacterales	Trypsin
OG0000003	0218_PP_0218_Bjer_18-Q3-R1-45_MAXAC.141_01065_hypothetical_protein	358220.C380_16590	2.1e-150	538.9	Betaproteobacteria	Trypsin-like peptidase domain
OG0000003	0218_PP_0218_Bjer_18-Q3-R1-45_MAXAC.141_01232_hypothetical_protein	338969.Rfer_1739	1.3e-210	739.2	Comamonadaceae	Belongs to the peptidase S1C family
OG0000003	0218_PP_0218_Bjer_18-Q3-R1-45_MAXAC.141_01412_Periplasmic_pH-dependent_serine_endoprotease_DegQ	338969.Rfer_2959	1.8e-172	612.1	Comamonadaceae	peptidase S1 and S6, chymotrypsin Hap
OG0000003	0261_PP_0261_Ega_18-Q3-R5-49_BAT3C.193_00881_Putative_serine_protease_HtrA	945713.IALB_1484	2.2e-165	588.6	Bacteria	serine-type endopeptidase activity
OG0000003	0261_PP_0261_Ega_18-Q3-R5-49_BAT3C.193_02273_Periplasmic_serine_endoprotease_DegP	945713.IALB_1757	1.8e-204	718.8	Bacteria	serine-type endopeptidase activity
OG0000003	0266_PP_0266_Ega_18-Q3-R5-49_BATAC.204_02695_hypothetical_protein	159087.Daro_2024	2.6e-181	641.7	Rhodocyclales	Belongs to the peptidase S1C family
OG0000003	0266_PP_0266_Ega_18-Q3-R5-49_BATAC.204_03402_Periplasmic_serine_endoprotease_DegP	76114.ebA1283	4.9e-106	391	Rhodocyclales	Belongs to the peptidase S1C family
OG0000003	0266_PP_0266_Ega_18-Q3-R5-49_BATAC.204_03978_Putative_serine_protease_HtrA	631362.Thi970DRAFT_04869	5.1e-103	381.3	Chromatiales	Trypsin
OG0000003	0266_PP_0266_Ega_18-Q3-R5-49_BATAC.204_04737_hypothetical_protein	402626.Rpic_4861	4.1e-24	118.6	Burkholderiaceae	Belongs to the peptidase S1C family
OG0000003	0266_PP_0266_Ega_18-Q3-R5-49_BATAC.204_04738_hypothetical_protein	640081.Dsui_1606	1.2e-10	72.4	Rhodocyclales	Belongs to the peptidase S1C family
OG0000003	0266_PP_0266_Ega_18-Q3-R5-49_BATAC.204_04756_Periplasmic_pH-dependent_serine_endoprotease_DegQ	497321.C664_08088	3.8e-143	515	Rhodocyclales	Belongs to the peptidase S1C family
OG0000003	0275_PP_0275_Ega_18-Q3-R5-49_BATAC.545_01372_hypothetical_protein	760192.Halhy_1366	2.9e-151	542	Sphingobacteriia	COGs COG0265 Trypsin-like serine protease typically periplasmic contain C-terminal PDZ domain
OG0000003	0275_PP_0275_Ega_18-Q3-R5-49_BATAC.545_01390_hypothetical_protein	760192.Halhy_1233	4.6e-136	491.1	Sphingobacteriia	COGs COG0265 Trypsin-like serine protease typically periplasmic contain C-terminal PDZ domain
OG0000003	0275_PP_0275_Ega_18-Q3-R5-49_BATAC.545_04189_Putative_serine_protease_HtrA	1122176.KB903535_gene1889	1.1e-116	426.8	Sphingobacteriia	COGs COG0265 Trypsin-like serine protease typically periplasmic contain C-terminal PDZ domain
OG0000003	0281_PP_0281_Ega_18-Q3-R5-49_MAXAC.038_00236_Periplasmic_pH-dependent_serine_endoprotease_DegQ	153948.NAL212_0627	7e-177	626.7	Nitrosomonadales	Belongs to the peptidase S1C family
OG0000003	0281_PP_0281_Ega_18-Q3-R5-49_MAXAC.038_01625_Periplasmic_serine_endoprotease_DegP	261292.Nit79A3_1960	5.6e-224	783.5	Nitrosomonadales	Belongs to the peptidase S1C family
OG0000003	0281_PP_0281_Ega_18-Q3-R5-49_MAXAC.038_01874_Periplasmic_pH-dependent_serine_endoprotease_DegQ	261292.Nit79A3_0182	1.4e-230	805.4	Nitrosomonadales	Trypsin
OG0000003	0281_PP_0281_Ega_18-Q3-R5-49_MAXAC.038_03418_hypothetical_protein	261292.Nit79A3_0723	3.9e-191	674.1	Nitrosomonadales	PFAM Peptidase S1 S6, chymotrypsin Hap
OG0000003	0284_PP_0284_Ega_18-Q3-R5-49_MAXAC.062_00134_hypothetical_protein	365044.Pnap_3244	6e-102	377.5	Comamonadaceae	peptidase S1 and S6, chymotrypsin Hap
OG0000003	0284_PP_0284_Ega_18-Q3-R5-49_MAXAC.062_00200_hypothetical_protein	296591.Bpro_3720	1.5e-125	456.1	Comamonadaceae	Domain present in PSD-95, Dlg, and ZO-1/2.
OG0000003	0284_PP_0284_Ega_18-Q3-R5-49_MAXAC.062_00275_hypothetical_protein	614083.AWQR01000038_gene1402	1.2e-208	732.6	Comamonadaceae	Belongs to the peptidase S1C family
OG0000003	0284_PP_0284_Ega_18-Q3-R5-49_MAXAC.062_03937_hypothetical_protein	338969.Rfer_0710	9.2e-96	356.7	Comamonadaceae	Trypsin
OG0000003	0295_PP_0295_Ejby_18-Q3-R6-50_BAT3C.200_02871_hypothetical_protein	1123037.AUDE01000048_gene482	3.6e-60	238.8	Flavobacteriia	Trypsin
OG0000003	0295_PP_0295_Ejby_18-Q3-R6-50_BAT3C.200_03527_Periplasmic_serine_endoprotease_DegP	471854.Dfer_3918	4.7e-109	401.7	Cytophagia	PDZ domain (Also known as DHR or GLGF)
OG0000003	0320_PP_0320_Ejby_18-Q3-R6-50_MAXAC.192_02118_Periplasmic_serine_endoprotease_DegP	1162668.LFE_0387	2.4e-87	329.7	Nitrospirae	Trypsin
OG0000003	0353_PP_0353_EsbE_18-Q3-R3-47_MAXAC.059_00474_hypothetical_protein	522306.CAP2UW1_3276	6.5e-81	307.4	Betaproteobacteria	peptidase S1 and S6, chymotrypsin Hap
OG0000003	0353_PP_0353_EsbE_18-Q3-R3-47_MAXAC.059_01125_hypothetical_protein	159087.Daro_1900	1e-167	596.7	Rhodocyclales	Belongs to the peptidase S1C family
OG0000003	0358_PP_0358_EsbE_18-Q3-R3-47_MAXAC.131_00807_Periplasmic_pH-dependent_serine_endoprotease_DegQ	522306.CAP2UW1_4046	3e-162	578.2	unclassified Betaproteobacteria	Trypsin
OG0000003	0358_PP_0358_EsbE_18-Q3-R3-47_MAXAC.131_01476_Periplasmic_pH-dependent_serine_endoprotease_DegQ	159087.Daro_1900	2.4e-169	602.1	Rhodocyclales	Belongs to the peptidase S1C family
OG0000003	0358_PP_0358_EsbE_18-Q3-R3-47_MAXAC.131_02492_hypothetical_protein	522306.CAP2UW1_3276	2.2e-81	308.9	Betaproteobacteria	peptidase S1 and S6, chymotrypsin Hap
OG0000003	0369_PP_0369_EsbW_18-Q3-R4-48_BAT3C.13_00142_Periplasmic_serine_endoprotease_DegP	335283.Neut_1685	1.6e-152	545.8	Nitrosomonadales	Belongs to the peptidase S1C family
OG0000003	0369_PP_0369_EsbW_18-Q3-R4-48_BAT3C.13_01019_Periplasmic_serine_endoprotease_DegP	228410.NE2329	1e-193	682.9	Nitrosomonadales	Belongs to the peptidase S1C family
OG0000003	0369_PP_0369_EsbW_18-Q3-R4-48_BAT3C.13_02168_hypothetical_protein	1484157.PSNIH2_06990	9.6e-150	536.6	Pantoea	Belongs to the peptidase S1C family
OG0000003	0376_PP_0376_EsbW_18-Q3-R4-48_BAT3C.275_00072_Periplasmic_serine_endoprotease_DegP	159087.Daro_1900	4.7e-226	790.4	Rhodocyclales	Belongs to the peptidase S1C family
OG0000003	0376_PP_0376_EsbW_18-Q3-R4-48_BAT3C.275_01548_Beta-barrel_assembly-enhancing_protease	857087.Metme_0683	1.9e-75	290.8	Gammaproteobacteria	Trypsin-like peptidase domain
OG0000003	0376_PP_0376_EsbW_18-Q3-R4-48_BAT3C.275_02275_hypothetical_protein	113395.AXAI01000015_gene389	1.2e-66	260.8	Bradyrhizobiaceae	Trypsin-like peptidase domain
OG0000003	0376_PP_0376_EsbW_18-Q3-R4-48_BAT3C.275_03186_Periplasmic_pH-dependent_serine_endoprotease_DegQ	159087.Daro_3371	1e-191	676	Rhodocyclales	Belongs to the peptidase S1C family
OG0000003	0391_EC_0391_EsbW_18-Q3-R4-48_BATAC.285_04744_hypothetical_protein	1116472.MGMO_8c01040	1.6e-81	310.5	Methylococcales	Sel1-like repeats.
OG0000003	0391_PP_0391_EsbW_18-Q3-R4-48_BATAC.285_00655_hypothetical_protein	522306.CAP2UW1_3276	1.3e-102	379.4	Betaproteobacteria	peptidase S1 and S6, chymotrypsin Hap
OG0000003	0391_PP_0391_EsbW_18-Q3-R4-48_BATAC.285_03122_Periplasmic_serine_endoprotease_DegP	159087.Daro_1900	1.1e-179	636.3	Rhodocyclales	Belongs to the peptidase S1C family
OG0000003	0391_PP_0391_EsbW_18-Q3-R4-48_BATAC.285_03352_Periplasmic_pH-dependent_serine_endoprotease_DegQ	522306.CAP2UW1_4046	2e-182	645.2	unclassified Betaproteobacteria	Trypsin
OG0000003	0391_PP_0391_EsbW_18-Q3-R4-48_BATAC.285_04573_hypothetical_protein	522306.CAP2UW1_1545	9.1e-222	776.2	unclassified Betaproteobacteria	Belongs to the peptidase S1C family
OG0000003	0391_PP_0391_EsbW_18-Q3-R4-48_BATAC.285_04621_hypothetical_protein	1454004.AW11_03066	1.7e-55	222.6	unclassified Betaproteobacteria	Belongs to the peptidase S1C family
OG0000003	0406_PP_0406_EsbW_18-Q3-R4-48_MAXAC.006_sub_00102_hypothetical_protein	864051.BurJ1DRAFT_0518	2e-181	642.1	unclassified Burkholderiales	Trypsin-like peptidase domain
OG0000003	0406_PP_0406_EsbW_18-Q3-R4-48_MAXAC.006_sub_00307_Periplasmic_pH-dependent_serine_endoprotease_DegQ	987059.RBXJA2T_01635	3.9e-102	377.9	unclassified Burkholderiales	Trypsin
OG0000003	0406_PP_0406_EsbW_18-Q3-R4-48_MAXAC.006_sub_00717_hypothetical_protein	983917.RGE_03980	2.5e-77	295.4	unclassified Burkholderiales	Trypsin
OG0000003	0406_PP_0406_EsbW_18-Q3-R4-48_MAXAC.006_sub_01571_Periplasmic_pH-dependent_serine_endoprotease_DegQ	395495.Lcho_0274	2.5e-159	568.9	unclassified Burkholderiales	Belongs to the peptidase S1C family
OG0000003	0406_PP_0406_EsbW_18-Q3-R4-48_MAXAC.006_sub_01783_hypothetical_protein	864051.BurJ1DRAFT_1541	1.3e-146	526.2	unclassified Burkholderiales	Trypsin
OG0000003	0406_PP_0406_EsbW_18-Q3-R4-48_MAXAC.006_sub_02906_hypothetical_protein	983917.RGE_41040	6.8e-172	610.5	unclassified Burkholderiales	Belongs to the peptidase S1C family
OG0000003	0410_PP_0410_EsbW_18-Q3-R4-48_MAXAC.021_00829_Periplasmic_pH-dependent_serine_endoprotease_DegQ	479434.Sthe_0612	7.2e-42	177.2	Thermomicrobia	Domain present in PSD-95, Dlg, and ZO-1/2.
OG0000003	0466_PP_0466_Fred_18-Q3-R57-64_BAT3C.720_00299_hypothetical_protein	522306.CAP2UW1_1181	6.1e-202	710.3	unclassified Betaproteobacteria	Belongs to the peptidase S1C family
OG0000003	0466_PP_0466_Fred_18-Q3-R57-64_BAT3C.720_01607_Periplasmic_pH-dependent_serine_endoprotease_DegQ	522306.CAP2UW1_4046	8e-184	649.8	unclassified Betaproteobacteria	Trypsin
OG0000003	0466_PP_0466_Fred_18-Q3-R57-64_BAT3C.720_04409_Putative_serine_protease_HtrA	522306.CAP2UW1_3276	6.8e-107	393.7	Betaproteobacteria	peptidase S1 and S6, chymotrypsin Hap
OG0000003	0473_PP_0473_Fred_18-Q3-R57-64_BATAC.284_00460_Periplasmic_pH-dependent_serine_endoprotease_DegQ	472759.Nhal_0717	8.2e-124	450.7	Chromatiales	Belongs to the peptidase S1C family
OG0000003	0473_PP_0473_Fred_18-Q3-R57-64_BATAC.284_00596_Periplasmic_serine_endoprotease_DegP	396588.Tgr7_2953	5.2e-150	537.7	Chromatiales	Belongs to the peptidase S1C family
OG0000003	0473_PP_0473_Fred_18-Q3-R57-64_BATAC.284_01909_Periplasmic_serine_endoprotease_DegP	323261.Noc_2462	1e-127	463.8	Chromatiales	Belongs to the peptidase S1C family
OG0000003	0473_PP_0473_Fred_18-Q3-R57-64_BATAC.284_02008_hypothetical_protein	1283300.ATXB01000001_gene1446	2.9e-68	265.4	Methylococcales	Trypsin
OG0000003	0473_PP_0473_Fred_18-Q3-R57-64_BATAC.284_02184_hypothetical_protein	1123269.NX02_13090	4.9e-59	235.3	Sphingomonadales	Trypsin-like peptidase domain
OG0000003	0473_PP_0473_Fred_18-Q3-R57-64_BATAC.284_03086_Periplasmic_pH-dependent_serine_endoprotease_DegQ	1123368.AUIS01000017_gene2573	3.2e-121	442.2	Acidithiobacillales	Belongs to the peptidase S1C family
OG0000003	0485_PP_0485_Fred_18-Q3-R57-64_BATAC.439_03526_Putative_serine_protease_HtrA	1122176.KB903535_gene1889	6.3e-117	427.6	Sphingobacteriia	COGs COG0265 Trypsin-like serine protease typically periplasmic contain C-terminal PDZ domain
OG0000003	0485_PP_0485_Fred_18-Q3-R57-64_BATAC.439_04174_hypothetical_protein	760192.Halhy_1233	7.8e-136	490.3	Sphingobacteriia	COGs COG0265 Trypsin-like serine protease typically periplasmic contain C-terminal PDZ domain
OG0000003	0485_PP_0485_Fred_18-Q3-R57-64_BATAC.439_04196_hypothetical_protein	760192.Halhy_1366	2.6e-152	545.4	Sphingobacteriia	COGs COG0265 Trypsin-like serine protease typically periplasmic contain C-terminal PDZ domain
OG0000003	0521_PP_0521_Fred_18-Q3-R57-64_MAXAC.307_01972_Periplasmic_serine_endoprotease_DegP	269796.Rru_A2201	5.9e-123	448	Rhodospirillales	Belongs to the peptidase S1C family
OG0000003	0521_PP_0521_Fred_18-Q3-R57-64_MAXAC.307_02613_Periplasmic_serine_endoprotease_DegP	414684.RC1_0429	2.3e-148	532.3	Rhodospirillales	Belongs to the peptidase S1C family
OG0000003	0533_PP_0533_Fred_18-Q3-R57-64_MAXAC.378_00960_Periplasmic_serine_endoprotease_DegP	1121033.AUCF01000001_gene2554	7.1e-153	547.4	Rhodospirillales	Belongs to the peptidase S1C family
OG0000003	0533_PP_0533_Fred_18-Q3-R57-64_MAXAC.378_01664_Periplasmic_serine_endoprotease_DegP	1207063.P24_12072	1.2e-50	206.5	Rhodospirillales	Belongs to the peptidase S1C family
OG0000003	0533_PP_0533_Fred_18-Q3-R57-64_MAXAC.378_01665_hypothetical_protein	1333998.M2A_2903	2.9e-81	308.5	unclassified Alphaproteobacteria	Trypsin
OG0000003	0533_PP_0533_Fred_18-Q3-R57-64_MAXAC.378_02343_Periplasmic_serine_endoprotease_DegP	1150469.RSPPHO_00122	4.1e-38	164.9	Rhodospirillales	Belongs to the peptidase S1C family
OG0000003	0533_PP_0533_Fred_18-Q3-R57-64_MAXAC.378_02344_Putative_serine_protease_HtrA	331869.BAL199_02594	7.2e-79	300.8	unclassified Alphaproteobacteria	Belongs to the peptidase S1C family
OG0000003	0606_PP_0606_Hirt_18-Q3-R61-65_BATAC.101_00186_hypothetical_protein	1123269.NX02_13090	6.3e-59	235	Sphingomonadales	Trypsin-like peptidase domain
OG0000003	0606_PP_0606_Hirt_18-Q3-R61-65_BATAC.101_00741_hypothetical_protein	1283300.ATXB01000001_gene1446	2.6e-69	268.9	Methylococcales	Trypsin
OG0000003	0606_PP_0606_Hirt_18-Q3-R61-65_BATAC.101_00939_Periplasmic_pH-dependent_serine_endoprotease_DegQ	323261.Noc_2462	1.9e-131	476.1	Chromatiales	Belongs to the peptidase S1C family
OG0000003	0606_PP_0606_Hirt_18-Q3-R61-65_BATAC.101_01355_Periplasmic_pH-dependent_serine_endoprotease_DegQ	930169.B5T_01534	4.3e-118	431.8	Oceanospirillales	Belongs to the peptidase S1C family
OG0000003	0606_PP_0606_Hirt_18-Q3-R61-65_BATAC.101_01867_hypothetical_protein	118005.AWNK01000010_gene270	6.5e-23	115.5	Bacteria	serine-type endopeptidase activity
OG0000003	0606_PP_0606_Hirt_18-Q3-R61-65_BATAC.101_02456_Periplasmic_serine_endoprotease_DegP	396588.Tgr7_2953	3.3e-149	535	Chromatiales	Belongs to the peptidase S1C family
OG0000003	0606_PP_0606_Hirt_18-Q3-R61-65_BATAC.101_03209_Periplasmic_pH-dependent_serine_endoprotease_DegQ	105559.Nwat_0672	3.2e-126	458.8	Chromatiales	Belongs to the peptidase S1C family
OG0000003	0658_PP_0658_Hjor_18-Q3-R7-51_MAXAC.006_03188_hypothetical_protein	522306.CAP2UW1_1545	9.8e-168	596.7	unclassified Betaproteobacteria	Belongs to the peptidase S1C family
OG0000003	0658_PP_0658_Hjor_18-Q3-R7-51_MAXAC.006_04334_Periplasmic_pH-dependent_serine_endoprotease_DegQ	640081.Dsui_1426	1.8e-143	515.8	Rhodocyclales	Belongs to the peptidase S1C family
OG0000003	0713_PP_0713_Kalu_18-Q3-R12-55_MAXAC.132v2_00071_Periplasmic_serine_endoprotease_DegP	330214.NIDE3344	3.1e-180	638.3	Nitrospirae	Trypsin
OG0000003	0713_PP_0713_Kalu_18-Q3-R12-55_MAXAC.132v2_01031_Periplasmic_serine_endoprotease_DegP	330214.NIDE2561	4.3e-176	624.4	Bacteria	serine-type endopeptidase activity
OG0000003	0713_PP_0713_Kalu_18-Q3-R12-55_MAXAC.132v2_01519_Periplasmic_serine_endoprotease_DegP	330214.NIDE0303	2.5e-158	565.5	Nitrospirae	Evidence 2a Function of homologous gene experimentally demonstrated in an other organism
OG0000003	0713_PP_0713_Kalu_18-Q3-R12-55_MAXAC.132v2_02251_hypothetical_protein	330214.NIDE0954	2.5e-140	505.4	Nitrospirae	Evidence 2a Function of homologous gene experimentally demonstrated in an other organism
OG0000003	0713_PP_0713_Kalu_18-Q3-R12-55_MAXAC.132v2_02603_Periplasmic_serine_endoprotease_DegP	330214.NIDE0681	3.3e-192	677.9	Nitrospirae	Evidence 2a Function of homologous gene experimentally demonstrated in an other organism
OG0000003	0713_PP_0713_Kalu_18-Q3-R12-55_MAXAC.132v2_03765_Periplasmic_serine_endoprotease_DegP	330214.NIDE2979	2.7e-211	741.5	Nitrospirae	Evidence 2a Function of homologous gene experimentally demonstrated in an other organism
OG0000003	0715_PP_0715_Kalu_18-Q3-R12-55_MAXAC.148_01370_Periplasmic_serine_endoprotease_DegP	1121033.AUCF01000020_gene709	5.3e-116	424.5	Rhodospirillales	Trypsin
OG0000003	0715_PP_0715_Kalu_18-Q3-R12-55_MAXAC.148_01594_Periplasmic_serine_endoprotease_DegP	570952.ATVH01000018_gene3330	2.9e-117	429.1	Rhodospirillales	Belongs to the peptidase S1C family
OG0000003	0715_PP_0715_Kalu_18-Q3-R12-55_MAXAC.148_03412_Periplasmic_serine_endoprotease_DegP	331869.BAL199_02594	2.9e-149	535.4	unclassified Alphaproteobacteria	Belongs to the peptidase S1C family
OG0000003	0744_PP_0744_Lyne_18-Q3-R50-59_BATAC.383_cln_01371_Periplasmic_pH-dependent_serine_endoprotease_DegQ	323261.Noc_2462	2.2e-135	489.2	Chromatiales	Belongs to the peptidase S1C family
OG0000003	0744_PP_0744_Lyne_18-Q3-R50-59_BATAC.383_cln_02384_Periplasmic_pH-dependent_serine_endoprotease_DegQ	396588.Tgr7_2953	5.9e-138	497.7	Chromatiales	Belongs to the peptidase S1C family
OG0000003	0744_PP_0744_Lyne_18-Q3-R50-59_BATAC.383_cln_02510_Periplasmic_pH-dependent_serine_endoprotease_DegQ	323261.Noc_2462	4.2e-126	458.4	Chromatiales	Belongs to the peptidase S1C family
OG0000003	0744_PP_0744_Lyne_18-Q3-R50-59_BATAC.383_cln_02536_hypothetical_protein	1123269.NX02_13090	5.9e-65	255	Sphingomonadales	Trypsin-like peptidase domain
OG0000003	0811_PP_0811_Mari_18-Q3-R65-66_MAXAC.024_00418_Periplasmic_serine_endoprotease_DegP	929713.NIASO_08700	1e-151	543.5	Sphingobacteriia	COGs COG0265 Trypsin-like serine protease typically periplasmic contain C-terminal PDZ domain
OG0000003	0811_PP_0811_Mari_18-Q3-R65-66_MAXAC.024_02763_hypothetical_protein	868595.Desca_2446	6e-74	285	Clostridia	Peptidase S46
OG0000003	0830_PP_0830_OdNE_18-Q3-R46-58_BAT3C.305_00117_Periplasmic_serine_endoprotease_DegP	159087.Daro_1900	2.3e-180	638.6	Rhodocyclales	Belongs to the peptidase S1C family
OG0000003	0830_PP_0830_OdNE_18-Q3-R46-58_BAT3C.305_01985_hypothetical_protein	159087.Daro_2442	1.3e-86	326.2	Rhodocyclales	COG0265 Trypsin-like serine proteases, typically periplasmic, contain C-terminal PDZ domain
OG0000003	0830_PP_0830_OdNE_18-Q3-R46-58_BAT3C.305_02226_hypothetical_protein	159087.Daro_2024	7.1e-219	766.5	Rhodocyclales	Belongs to the peptidase S1C family
OG0000003	0830_PP_0830_OdNE_18-Q3-R46-58_BAT3C.305_02616_Periplasmic_pH-dependent_serine_endoprotease_DegQ	159087.Daro_3371	9.9e-171	606.3	Rhodocyclales	Belongs to the peptidase S1C family
OG0000003	0830_PP_0830_OdNE_18-Q3-R46-58_BAT3C.305_03461_hypothetical_protein	159087.Daro_2024	4.1e-219	767.3	Rhodocyclales	Belongs to the peptidase S1C family
OG0000003	0833_PP_0833_OdNE_18-Q3-R46-58_BAT3C.415_01249_Periplasmic_serine_endoprotease_DegP	1121439.dsat_0175	1.1e-127	463	Desulfovibrionales	smart pdz dhr glgf
OG0000003	0833_PP_0833_OdNE_18-Q3-R46-58_BAT3C.415_01402_Periplasmic_pH-dependent_serine_endoprotease_DegQ	522306.CAP2UW1_4046	4.5e-195	687.2	unclassified Betaproteobacteria	Trypsin
OG0000003	0833_PP_0833_OdNE_18-Q3-R46-58_BAT3C.415_01841_hypothetical_protein	522306.CAP2UW1_1545	3.6e-218	764.2	unclassified Betaproteobacteria	Belongs to the peptidase S1C family
OG0000003	0862_PP_0862_OdNE_18-Q3-R46-58_MAXAC.223_00947_Putative_serine_protease_HtrA	760192.Halhy_3957	2.4e-185	654.8	Sphingobacteriia	COGs COG0265 Trypsin-like serine protease typically periplasmic contain C-terminal PDZ domain
OG0000003	0862_PP_0862_OdNE_18-Q3-R46-58_MAXAC.223_01502_Periplasmic_pH-dependent_serine_endoprotease_DegQ	760192.Halhy_1366	3.7e-171	607.4	Sphingobacteriia	COGs COG0265 Trypsin-like serine protease typically periplasmic contain C-terminal PDZ domain
OG0000003	0862_PP_0862_OdNE_18-Q3-R46-58_MAXAC.223_01503_hypothetical_protein	760192.Halhy_1366	2e-83	315.1	Sphingobacteriia	COGs COG0265 Trypsin-like serine protease typically periplasmic contain C-terminal PDZ domain
OG0000003	0862_PP_0862_OdNE_18-Q3-R46-58_MAXAC.223_02291_hypothetical_protein	760192.Halhy_6539	1.3e-276	958.7	Bacteroidetes	zinc metalloprotease
OG0000003	0862_PP_0862_OdNE_18-Q3-R46-58_MAXAC.223_03230_Periplasmic_pH-dependent_serine_endoprotease_DegQ	760192.Halhy_0186	9e-273	945.7	Sphingobacteriia	COGs COG0265 Trypsin-like serine protease typically periplasmic contain C-terminal PDZ domain
OG0000003	0862_PP_0862_OdNE_18-Q3-R46-58_MAXAC.223_04540_hypothetical_protein	760192.Halhy_1233	1.1e-203	715.7	Sphingobacteriia	COGs COG0265 Trypsin-like serine protease typically periplasmic contain C-terminal PDZ domain
OG0000003	0864_PP_0864_OdNW_18-Q3-R42-56_BAT3C.134_sub_00214_hypothetical_protein	290397.Adeh_0073	2.2e-169	602.1	Deltaproteobacteria	PDZ DHR GLGF domain protein
OG0000003	0864_PP_0864_OdNW_18-Q3-R42-56_BAT3C.134_sub_01418_Periplasmic_serine_endoprotease_DegP	290397.Adeh_1771	1.3e-167	596.3	Deltaproteobacteria	Belongs to the peptidase S1C family
OG0000003	0891_PP_0891_OdNW_18-Q3-R42-56_MAXAC.037_04780_Periplasmic_pH-dependent_serine_endoprotease_DegQ	1128421.JAGA01000002_gene1676	3.1e-71	275.4	unclassified Bacteria	Trypsin-like peptidase domain
OG0000003	0901_PP_0901_Rand_18-Q3-R56-63_BAT3C.147_cln_01118_hypothetical_protein	1123248.KB893319_gene4064	4.1e-36	159.1	Bacteria	serine-type endopeptidase activity
OG0000003	0901_PP_0901_Rand_18-Q3-R56-63_BAT3C.147_cln_02429_Periplasmic_pH-dependent_serine_endoprotease_DegQ	925409.KI911562_gene1919	5e-138	498	Sphingobacteriia	COGs COG0265 Trypsin-like serine protease typically periplasmic contain C-terminal PDZ domain
OG0000003	0922_PP_0922_Rand_18-Q3-R56-63_MAXAC.001_00327_hypothetical_protein	112098.XP_008606431.1	4e-221	775	Eukaryota	serine-type endopeptidase activity
OG0000003	0922_PP_0922_Rand_18-Q3-R56-63_MAXAC.001_01928_Periplasmic_serine_endoprotease_DegP	1125863.JAFN01000001_gene809	7.8e-63	248.1	Deltaproteobacteria	PDZ DHR GLGF domain protein
OG0000003	0922_PP_0922_Rand_18-Q3-R56-63_MAXAC.001_03365_hypothetical_protein	290397.Adeh_0386	1.1e-20	108.2	Deltaproteobacteria	Belongs to the peptidase S1C family
OG0000003	0922_PP_0922_Rand_18-Q3-R56-63_MAXAC.001_05184_Periplasmic_serine_endoprotease_DegP	363253.LI0346	9.2e-76	290.8	Desulfovibrionales	Belongs to the peptidase S1C family
OG0000003	0926_PP_0926_Rand_18-Q3-R56-63_MAXAC.058_00235_hypothetical_protein	261292.Nit79A3_0723	1.5e-190	672.2	Nitrosomonadales	PFAM Peptidase S1 S6, chymotrypsin Hap
OG0000003	0926_PP_0926_Rand_18-Q3-R56-63_MAXAC.058_02734_Periplasmic_serine_endoprotease_DegP	261292.Nit79A3_1960	7.1e-219	766.5	Nitrosomonadales	Belongs to the peptidase S1C family
OG0000003	0954_PP_0954_Ribe_18-Q3-R11-54_BATAC.650_00762_hypothetical_protein	330214.NIDE2561	2.2e-249	867.8	Bacteria	serine-type endopeptidase activity
OG0000003	0954_PP_0954_Ribe_18-Q3-R11-54_BATAC.650_01024_Periplasmic_pH-dependent_serine_endoprotease_DegQ	330214.NIDE2979	1.9e-273	948	Nitrospirae	Evidence 2a Function of homologous gene experimentally demonstrated in an other organism
OG0000003	0954_PP_0954_Ribe_18-Q3-R11-54_BATAC.650_01847_hypothetical_protein	330214.NIDE3344	1.6e-229	802	Nitrospirae	Trypsin
OG0000003	0954_PP_0954_Ribe_18-Q3-R11-54_BATAC.650_03077_Putative_serine_protease_HtrA	330214.NIDE0954	2.2e-185	654.8	Nitrospirae	Evidence 2a Function of homologous gene experimentally demonstrated in an other organism
OG0000003	0954_PP_0954_Ribe_18-Q3-R11-54_BATAC.650_03322_Periplasmic_serine_endoprotease_DegP	330214.NIDE0303	7e-270	936	Nitrospirae	Evidence 2a Function of homologous gene experimentally demonstrated in an other organism
OG0000003	0954_PP_0954_Ribe_18-Q3-R11-54_BATAC.650_03474_hypothetical_protein	330214.NIDE0442	2.2e-188	664.8	Bacteria	serine-type endopeptidase activity
OG0000003	0954_PP_0954_Ribe_18-Q3-R11-54_BATAC.650_03679_Periplasmic_serine_endoprotease_DegP	330214.NIDE0681	1.7e-249	868.2	Nitrospirae	Evidence 2a Function of homologous gene experimentally demonstrated in an other organism
OG0000003	0956_PP_0956_Ribe_18-Q3-R11-54_MAXAC.005_01333_hypothetical_protein	1122176.KB903609_gene5160	4.8e-125	454.9	Sphingobacteriia	COGs COG0265 Trypsin-like serine protease typically periplasmic contain C-terminal PDZ domain
OG0000003	0956_PP_0956_Ribe_18-Q3-R11-54_MAXAC.005_01673_hypothetical_protein	1168289.AJKI01000035_gene3580	1.9e-79	303.1	Marinilabiliaceae	Trypsin
OG0000003	0958_PP_0958_Ribe_18-Q3-R11-54_MAXAC.030_00137_hypothetical_protein	159087.Daro_2024	1.3e-217	762.3	Rhodocyclales	Belongs to the peptidase S1C family
OG0000003	0958_PP_0958_Ribe_18-Q3-R11-54_MAXAC.030_02480_Periplasmic_pH-dependent_serine_endoprotease_DegQ	159087.Daro_1900	2.8e-178	631.7	Rhodocyclales	Belongs to the peptidase S1C family
OG0000003	0958_PP_0958_Ribe_18-Q3-R11-54_MAXAC.030_03695_Periplasmic_pH-dependent_serine_endoprotease_DegQ	159087.Daro_3371	7.4e-166	590.1	Rhodocyclales	Belongs to the peptidase S1C family
OG0000003	0967_PP_0967_Ribe_18-Q3-R11-54_MAXAC.200_00235_Periplasmic_serine_endoprotease_DegP	330214.NIDE2979	1.6e-211	742.3	Nitrospirae	Evidence 2a Function of homologous gene experimentally demonstrated in an other organism
OG0000003	0967_PP_0967_Ribe_18-Q3-R11-54_MAXAC.200_01377_Periplasmic_serine_endoprotease_DegP	330214.NIDE0303	1.6e-168	599.4	Nitrospirae	Evidence 2a Function of homologous gene experimentally demonstrated in an other organism
OG0000003	0967_PP_0967_Ribe_18-Q3-R11-54_MAXAC.200_02146_Periplasmic_serine_endoprotease_DegP	330214.NIDE0681	1.2e-191	676	Nitrospirae	Evidence 2a Function of homologous gene experimentally demonstrated in an other organism
OG0000003	0967_PP_0967_Ribe_18-Q3-R11-54_MAXAC.200_02524_hypothetical_protein	330214.NIDE0954	3.8e-143	514.6	Nitrospirae	Evidence 2a Function of homologous gene experimentally demonstrated in an other organism
OG0000003	0967_PP_0967_Ribe_18-Q3-R11-54_MAXAC.200_02810_hypothetical_protein	330214.NIDE3344	4.9e-178	630.9	Nitrospirae	Trypsin
OG0000003	0967_PP_0967_Ribe_18-Q3-R11-54_MAXAC.200_03256_hypothetical_protein	330214.NIDE1429	4.9e-129	467.6	Bacteria	serine-type endopeptidase activity
OG0000003	0967_PP_0967_Ribe_18-Q3-R11-54_MAXAC.200_03683_Periplasmic_serine_endoprotease_DegP	330214.NIDE2561	2.7e-183	648.3	Bacteria	serine-type endopeptidase activity
OG0000003	0967_PP_0967_Ribe_18-Q3-R11-54_MAXAC.200_04076_hypothetical_protein	756272.Plabr_3704	4.1e-25	123.2	Planctomycetes	Trypsin
OG0000003	0976_PP_0976_Skiv_18-Q3-R9-52_BAT3C.176_02403_hypothetical_protein	1235457.C404_07670	4e-212	743.8	Burkholderiaceae	Trypsin
OG0000003	0976_PP_0976_Skiv_18-Q3-R9-52_BAT3C.176_03673_hypothetical_protein	614083.AWQR01000038_gene1402	9.4e-198	696.4	Comamonadaceae	Belongs to the peptidase S1C family
OG0000003	0976_PP_0976_Skiv_18-Q3-R9-52_BAT3C.176_03843_Periplasmic_pH-dependent_serine_endoprotease_DegQ	543728.Vapar_1183	2e-163	582	Comamonadaceae	peptidase S1 and S6, chymotrypsin Hap
OG0000003	0976_PP_0976_Skiv_18-Q3-R9-52_BAT3C.176_04071_hypothetical_protein	543728.Vapar_2386	4.5e-176	624.4	Comamonadaceae	Belongs to the peptidase S1C family
OG0000003	0979_PP_0979_Skiv_18-Q3-R9-52_BAT3C.188_fly_00264_Periplasmic_serine_endoprotease_DegP	1521187.JPIM01000006_gene1707	5.6e-47	195.3	Chloroflexia	PFAM peptidase S1 and S6, chymotrypsin Hap
OG0000003	0980_PP_0980_Skiv_18-Q3-R9-52_BAT3C.266_00513_Putative_serine_protease_HhoA	760192.Halhy_1233	2.1e-106	392.5	Sphingobacteriia	COGs COG0265 Trypsin-like serine protease typically periplasmic contain C-terminal PDZ domain
OG0000003	0980_PP_0980_Skiv_18-Q3-R9-52_BAT3C.266_00707_hypothetical_protein	1122176.KB903609_gene5160	1.5e-99	370.2	Sphingobacteriia	COGs COG0265 Trypsin-like serine protease typically periplasmic contain C-terminal PDZ domain
OG0000003	1014_EC_1014_Skiv_18-Q3-R9-52_MAXAC.078_sub_00507_hypothetical_protein	1116472.MGMO_8c01040	2.6e-77	296.6	Methylococcales	Sel1-like repeats.
OG0000003	1014_PP_1014_Skiv_18-Q3-R9-52_MAXAC.078_sub_00580_hypothetical_protein	159087.Daro_2024	1.3e-220	772.3	Rhodocyclales	Belongs to the peptidase S1C family
OG0000003	1014_PP_1014_Skiv_18-Q3-R9-52_MAXAC.078_sub_03472_Periplasmic_pH-dependent_serine_endoprotease_DegQ	159087.Daro_3371	6.9e-180	636.7	Rhodocyclales	Belongs to the peptidase S1C family
OG0000003	1014_PP_1014_Skiv_18-Q3-R9-52_MAXAC.078_sub_04219_hypothetical_protein	159087.Daro_2442	4.3e-93	347.8	Rhodocyclales	COG0265 Trypsin-like serine proteases, typically periplasmic, contain C-terminal PDZ domain
OG0000003	1056_PP_1056_Vibo_18-Q3-R45-57_MAXAC.072_00680_hypothetical_protein	748247.AZKH_1075	6.6e-65	254.2	Rhodocyclales	COG0265 Trypsin-like serine proteases, typically periplasmic, contain C-terminal PDZ domain
OG0000003	1056_PP_1056_Vibo_18-Q3-R45-57_MAXAC.072_00858_Periplasmic_serine_endoprotease_DegP	748247.AZKH_0046	5.9e-179	634	Rhodocyclales	Belongs to the peptidase S1C family
OG0000003	1056_PP_1056_Vibo_18-Q3-R45-57_MAXAC.072_03580_Periplasmic_pH-dependent_serine_endoprotease_DegQ	76114.ebA1283	2.2e-149	535.4	Rhodocyclales	Belongs to the peptidase S1C family
OG0000004	0002_PP_0002_AalE_18-Q3-R2-46_BAT3C.116_00801_Periplasmic_dipeptide_transport_protein	338969.Rfer_1949	1.4e-274	951.8	Comamonadaceae	Bacterial extracellular solute-binding proteins, family 5 Middle
OG0000004	0002_PP_0002_AalE_18-Q3-R2-46_BAT3C.116_01147_putative_deoxycholate-binding_periplasmic_protein_YgiS	987059.RBXJA2T_07623	5e-193	681	unclassified Burkholderiales	Bacterial extracellular solute-binding proteins, family 5 Middle
OG0000004	0002_PP_0002_AalE_18-Q3-R2-46_BAT3C.116_01148_Periplasmic_oligopeptide-binding_protein	243365.CV_4329	1.7e-205	722.2	Neisseriales	ABC transporter, substrate-binding protein, family 5
OG0000004	0002_PP_0002_AalE_18-Q3-R2-46_BAT3C.116_01560_Periplasmic_dipeptide_transport_protein	471853.Bcav_2197	7.3e-122	444.5	Actinobacteria	Extracellular solute-binding protein, family 5
OG0000004	0008_PP_0008_AalE_18-Q3-R2-46_BAT3C.211_03238_hypothetical_protein	159087.Daro_1224	0	1358.6	Rhodocyclales	extracellular solute-binding protein
OG0000004	0020_CW_0020_AalE_18-Q3-R2-46_BATAC.251_00400_hypothetical_protein	1042877.GQS_09900	6.5e-63	249.2	Thermococci	Bacterial extracellular solute-binding proteins, family 5 Middle
OG0000004	0020_CW_0020_AalE_18-Q3-R2-46_BATAC.251_00488_Periplasmic_oligopeptide-binding_protein	765420.OSCT_1472	8.2e-99	367.9	Chloroflexia	Bacterial extracellular solute-binding proteins, family 5 Middle
OG0000004	0020_CW_0020_AalE_18-Q3-R2-46_BATAC.251_02869_Oligopeptide-binding_protein_AppA	926550.CLDAP_38550	2.3e-91	343.2	Chloroflexi	PFAM extracellular solute-binding protein, family 5
OG0000004	0020_CW_0020_AalE_18-Q3-R2-46_BATAC.251_03086_hypothetical_protein	111781.Lepto7376_1698	2.1e-63	250.4	Oscillatoriales	ABC-type dipeptide transport system periplasmic component
OG0000004	0020_CW_0020_AalE_18-Q3-R2-46_BATAC.251_03447_hypothetical_protein	311402.Avi_5349	3.5e-186	658.3	Rhizobiaceae	ABC-type dipeptide transport system, periplasmic component
OG0000004	0020_CW_0020_AalE_18-Q3-R2-46_BATAC.251_04410_putative_deoxycholate-binding_periplasmic_protein_YgiS	1382356.JQMP01000003_gene2464	9.8e-40	171.8	Thermomicrobia	Bacterial extracellular solute-binding proteins, family 5 Middle
OG0000004	0020_PP_0020_AalE_18-Q3-R2-46_BATAC.251_00488_Periplasmic_oligopeptide-binding_protein	765420.OSCT_1472	8.2e-99	367.9	Chloroflexia	Bacterial extracellular solute-binding proteins, family 5 Middle
OG0000004	0027_PP_0027_AalE_18-Q3-R2-46_BATAC.579_02949_Oligopeptide-binding_protein_AppA	1313421.JHBV01000030_gene2168	5.2e-126	458.4	Sphingobacteriia	Bacterial extracellular solute-binding proteins, family 5 Middle
OG0000004	0029_PP_0029_AalE_18-Q3-R2-46_MAXAC.018_01401_hypothetical_protein	338969.Rfer_2128	3.8e-228	797.7	Comamonadaceae	PFAM extracellular solute-binding protein, family 5
OG0000004	0029_PP_0029_AalE_18-Q3-R2-46_MAXAC.018_02002_Periplasmic_dipeptide_transport_protein	296591.Bpro_2113	4.3e-212	744.2	Comamonadaceae	PFAM extracellular solute-binding protein, family 5
OG0000004	0029_PP_0029_AalE_18-Q3-R2-46_MAXAC.018_02005_Heme-binding_protein_A	1265502.KB905948_gene997	3.1e-231	807.7	Comamonadaceae	PFAM extracellular solute-binding protein, family 5
OG0000004	0054_EC_0054_AalW_18-Q3-R10-53_BAT3C.524_01862_hypothetical_protein	1386089.N865_01055	2.3e-198	698.7	Intrasporangiaceae	Bacterial extracellular solute-binding proteins, family 5 Middle
OG0000004	0054_CW_0054_AalW_18-Q3-R10-53_BAT3C.524_01543_hypothetical_protein	1122138.AQUZ01000068_gene2427	2.3e-189	668.7	Propionibacteriales	Bacterial extracellular solute-binding proteins, family 5 Middle
OG0000004	0060_PP_0060_AalW_18-Q3-R10-53_BATAC.174_00125_Glutathione-binding_protein_GsiB	1156935.QWE_15296	2.3e-223	781.6	Rhizobiaceae	Bacterial extracellular solute-binding proteins, family 5 Middle
OG0000004	0060_PP_0060_AalW_18-Q3-R10-53_BATAC.174_00284_Periplasmic_dipeptide_transport_protein	1354722.JQLS01000005_gene3938	2.1e-251	874.8	Roseovarius	COG0747 ABC-type dipeptide transport system, periplasmic component
OG0000004	0060_PP_0060_AalW_18-Q3-R10-53_BATAC.174_00299_Glutathione-binding_protein_GsiB	1342302.JASC01000002_gene43	7e-193	680.2	Sulfitobacter	Bacterial extracellular solute-binding proteins, family 5 Middle
OG0000004	0060_PP_0060_AalW_18-Q3-R10-53_BATAC.174_00527_Periplasmic_dipeptide_transport_protein	272943.RSP_3255	3.9e-266	923.7	Rhodobacter	Bacterial extracellular solute-binding proteins, family 5 Middle
OG0000004	0060_PP_0060_AalW_18-Q3-R10-53_BATAC.174_00533_putative_D_D-dipeptide-binding_periplasmic_protein_DdpA	272943.RSP_3248	6.2e-213	746.9	Alphaproteobacteria	Bacterial extracellular solute-binding proteins, family 5 Middle
OG0000004	0060_PP_0060_AalW_18-Q3-R10-53_BATAC.174_00643_hypothetical_protein	371731.Rsw2DRAFT_0215	1e-241	842.8	Rhodobacter	PFAM extracellular solute-binding protein, family 5
OG0000004	0060_PP_0060_AalW_18-Q3-R10-53_BATAC.174_00913_Glutathione-binding_protein_GsiB	991905.SL003B_3813	1.9e-209	735.3	Alphaproteobacteria	ABC-type dipeptide transport system periplasmic component
OG0000004	0060_PP_0060_AalW_18-Q3-R10-53_BATAC.174_00920_Periplasmic_murein_peptide-binding_protein	1380391.JIAS01000011_gene5398	9.3e-135	487.3	Rhodospirillales	Periplasmic oligopeptide-binding protein
OG0000004	0060_PP_0060_AalW_18-Q3-R10-53_BATAC.174_01346_HTH-type_transcriptional_regulator_SgrR	246200.SPO2995	1.3e-205	722.6	Ruegeria	Peptide nickel opine uptake family ABC transporter, periplasmic substrate-binding protein
OG0000004	0060_PP_0060_AalW_18-Q3-R10-53_BATAC.174_01740_hypothetical_protein	371731.Rsw2DRAFT_1074	5.8e-266	923.3	Rhodobacter	PFAM extracellular solute-binding protein, family 5
OG0000004	0060_PP_0060_AalW_18-Q3-R10-53_BATAC.174_02534_HTH-type_transcriptional_regulator_SgrR	1082931.KKY_3853	3.4e-134	485.3	Hyphomicrobiaceae	Bacterial extracellular solute-binding proteins, family 5 Middle
OG0000004	0060_PP_0060_AalW_18-Q3-R10-53_BATAC.174_02837_Periplasmic_dipeptide_transport_protein	411684.HPDFL43_10811	1.1e-254	885.6	Phyllobacteriaceae	ABC transporter substrate-binding protein
OG0000004	0060_PP_0060_AalW_18-Q3-R10-53_BATAC.174_02892_hypothetical_protein	34007.IT40_03815	1.8e-220	771.9	Paracoccus	Bacterial extracellular solute-binding proteins, family 5 Middle
OG0000004	0060_PP_0060_AalW_18-Q3-R10-53_BATAC.174_03397_putative_D_D-dipeptide-binding_periplasmic_protein_DdpA	272942.RCAP_rcc00846	4.4e-134	484.2	Rhodobacter	PFAM extracellular solute-binding protein, family 5
OG0000004	0060_PP_0060_AalW_18-Q3-R10-53_BATAC.174_03398_putative_D_D-dipeptide-binding_periplasmic_protein_DdpA	272942.RCAP_rcc00846	1.2e-89	336.3	Rhodobacter	PFAM extracellular solute-binding protein, family 5
OG0000004	0060_PP_0060_AalW_18-Q3-R10-53_BATAC.174_03546_Heme-binding_protein_A	371731.Rsw2DRAFT_0651	2e-233	815.1	Rhodobacter	PFAM extracellular solute-binding protein, family 5
OG0000004	0060_PP_0060_AalW_18-Q3-R10-53_BATAC.174_03552_Glutathione-binding_protein_GsiB	1123065.ATWL01000031_gene3370	1.2e-75	290.8	Actinobacteria	Extracellular solute-binding protein, family 5
OG0000004	0060_PP_0060_AalW_18-Q3-R10-53_BATAC.174_03560_Periplasmic_oligopeptide-binding_protein	272942.RCAP_rcc01089	3.8e-211	741.1	Rhodobacter	Bacterial extracellular solute-binding proteins, family 5 Middle
OG0000004	0060_PP_0060_AalW_18-Q3-R10-53_BATAC.174_03678_Heme-binding_protein_A	266835	6.1e-206	723.8	Phyllobacteriaceae	Bacterial extracellular solute-binding proteins, family 5 Middle
OG0000004	0060_PP_0060_AalW_18-Q3-R10-53_BATAC.174_03717_HTH-type_transcriptional_regulator_SgrR	1532558.JL39_09170	7.9e-176	623.6	Rhizobiaceae	Bacterial extracellular solute-binding proteins, family 5 Middle
OG0000004	0060_PP_0060_AalW_18-Q3-R10-53_BATAC.174_03913_hypothetical_protein	371731.Rsw2DRAFT_0651	2.2e-235	821.6	Rhodobacter	PFAM extracellular solute-binding protein, family 5
OG0000004	0104_PP_0104_Aved_18-Q3-R54-62_BAT3C.309_01022_hypothetical_protein	76114.ebA6662	0	1075.1	Rhodocyclales	extracellular solute-binding protein
OG0000004	0186_PP_0186_Bjer_18-Q3-R1-45_BAT3C.235_00725_hypothetical_protein	261292.Nit79A3_0652	5.2e-234	816.6	Nitrosomonadales	extracellular solute-binding protein, family 5
OG0000004	0205_PP_0205_Bjer_18-Q3-R1-45_MAXAC.014_03653_hypothetical_protein	1000565.METUNv1_02790	0	1065.8	Rhodocyclales	extracellular solute-binding protein
OG0000004	0218_PP_0218_Bjer_18-Q3-R1-45_MAXAC.141_03785_hypothetical_protein	338969.Rfer_2128	3.8e-302	1043.5	Comamonadaceae	PFAM extracellular solute-binding protein, family 5
OG0000004	0266_PP_0266_Ega_18-Q3-R5-49_BATAC.204_02927_hypothetical_protein	1163617.SCD_n01160	1.5e-276	958.7	Betaproteobacteria	Extracellular solute-binding protein
OG0000004	0275_PP_0275_Ega_18-Q3-R5-49_BATAC.545_01668_Oligopeptide-binding_protein_AppA	760192.Halhy_4222	1.2e-159	570.1	Bacteria	dipeptide transport
OG0000004	0277_CW_0277_Ega_18-Q3-R5-49_MAXAC.001_01207_hypothetical_protein	1184607.AUCHE_16_01580	3.2e-223	781.2	Dermatophilaceae	Bacterial extracellular solute-binding proteins, family 5 Middle
OG0000004	0277_CW_0277_Ega_18-Q3-R5-49_MAXAC.001_01677_hypothetical_protein	1122138.AQUZ01000068_gene2427	1.6e-195	689.1	Propionibacteriales	Bacterial extracellular solute-binding proteins, family 5 Middle
OG0000004	0277_CW_0277_Ega_18-Q3-R5-49_MAXAC.001_03407_HTH-type_transcriptional_regulator_SgrR	1416752.AYME01000009_gene3261	1.1e-193	682.9	Microbacteriaceae	Bacterial extracellular solute-binding proteins, family 5 Middle
OG0000004	0281_PP_0281_Ega_18-Q3-R5-49_MAXAC.038_02943_hypothetical_protein	261292.Nit79A3_0652	0	1274.6	Nitrosomonadales	extracellular solute-binding protein, family 5
OG0000004	0284_PP_0284_Ega_18-Q3-R5-49_MAXAC.062_00752_Glutathione-binding_protein_GsiB	1380391.JIAS01000011_gene5313	7.7e-166	590.5	Rhodospirillales	Bacterial extracellular solute-binding proteins, family 5 Middle
OG0000004	0284_PP_0284_Ega_18-Q3-R5-49_MAXAC.062_01287_Periplasmic_oligopeptide-binding_protein	196367.JNFG01000026_gene8234	6.2e-219	766.9	Burkholderiaceae	Bacterial extracellular solute-binding proteins, family 5 Middle
OG0000004	0284_PP_0284_Ega_18-Q3-R5-49_MAXAC.062_01394_Glutathione-binding_protein_GsiB	296591.Bpro_0656	4.4e-222	777.3	Comamonadaceae	PFAM extracellular solute-binding protein, family 5
OG0000004	0284_PP_0284_Ega_18-Q3-R5-49_MAXAC.062_01747_putative_D_D-dipeptide-binding_periplasmic_protein_DdpA	365044.Pnap_3829	1.5e-249	868.6	Comamonadaceae	PFAM extracellular solute-binding protein, family 5
OG0000004	0284_PP_0284_Ega_18-Q3-R5-49_MAXAC.062_02886_HTH-type_transcriptional_regulator_SgrR	358220.C380_04835	5e-231	807	Comamonadaceae	PFAM extracellular solute-binding protein, family 5
OG0000004	0284_PP_0284_Ega_18-Q3-R5-49_MAXAC.062_03061_Glutathione-binding_protein_GsiB	296591.Bpro_2113	9.5e-257	892.5	Comamonadaceae	PFAM extracellular solute-binding protein, family 5
OG0000004	0284_PP_0284_Ega_18-Q3-R5-49_MAXAC.062_03389_Periplasmic_dipeptide_transport_protein	614083.AWQR01000018_gene1919	4e-258	897.1	Comamonadaceae	Bacterial extracellular solute-binding proteins, family 5 Middle
OG0000004	0284_PP_0284_Ega_18-Q3-R5-49_MAXAC.062_03508_hypothetical_protein	1336208.JADY01000034_gene2356	3.3e-291	1007.3	Rhodospirillales	Bacterial extracellular solute-binding proteins, family 5 Middle
OG0000004	0284_PP_0284_Ega_18-Q3-R5-49_MAXAC.062_03734_hypothetical_protein	338969.Rfer_2128	7.4e-306	1055.8	Comamonadaceae	PFAM extracellular solute-binding protein, family 5
OG0000004	0295_PP_0295_Ejby_18-Q3-R6-50_BAT3C.200_01103_hypothetical_protein	1313421.JHBV01000020_gene5288	2.2e-95	356.7	Bacteria	dipeptide transport
OG0000004	0295_PP_0295_Ejby_18-Q3-R6-50_BAT3C.200_02719_Glutathione-binding_protein_GsiB	929713.NIASO_00745	4.5e-156	558.1	Sphingobacteriia	PFAM Bacterial extracellular solute-binding proteins, family 5 Middle
OG0000004	0320_PP_0320_Ejby_18-Q3-R6-50_MAXAC.192_01558_Oligopeptide-binding_protein_AppA	56780.SYN_00608	1.8e-165	589.3	Syntrophobacterales	PFAM Bacterial extracellular solute-binding proteins, family 5 Middle
OG0000004	0353_PP_0353_EsbE_18-Q3-R3-47_MAXAC.059_00442_hypothetical_protein	522306.CAP2UW1_3047	0	1194.9	Betaproteobacteria	Extracellular solute-binding protein
OG0000004	0358_PP_0358_EsbE_18-Q3-R3-47_MAXAC.131_02463_hypothetical_protein	522306.CAP2UW1_3047	0	1200.7	Betaproteobacteria	Extracellular solute-binding protein
OG0000004	0369_PP_0369_EsbW_18-Q3-R4-48_BAT3C.13_03007_hypothetical_protein	1266925.JHVX01000010_gene1324	0	1099.7	Nitrosomonadales	extracellular solute-binding protein, family 5
OG0000004	0391_PP_0391_EsbW_18-Q3-R4-48_BATAC.285_02843_hypothetical_protein	522306.CAP2UW1_3047	0	1320.1	Betaproteobacteria	Extracellular solute-binding protein
OG0000004	0406_PP_0406_EsbW_18-Q3-R4-48_MAXAC.006_sub_00099_Glutathione-binding_protein_GsiB	1121861.KB899915_gene1893	1.6e-118	433.3	Rhodospirillales	Bacterial extracellular solute-binding proteins, family 5 Middle
OG0000004	0406_PP_0406_EsbW_18-Q3-R4-48_MAXAC.006_sub_00388_Periplasmic_dipeptide_transport_protein	864051.BurJ1DRAFT_2978	2.3e-231	808.1	unclassified Burkholderiales	ABC-type dipeptide transport system, periplasmic component
OG0000004	0406_PP_0406_EsbW_18-Q3-R4-48_MAXAC.006_sub_01083_Periplasmic_dipeptide_transport_protein	983917.RGE_01830	5.8e-219	766.9	unclassified Burkholderiales	ABC-type dipeptide transport system, periplasmic component
OG0000004	0406_PP_0406_EsbW_18-Q3-R4-48_MAXAC.006_sub_01143_hypothetical_protein	395495.Lcho_1277	1.4e-204	719.5	unclassified Burkholderiales	Bacterial extracellular solute-binding proteins, family 5 Middle
OG0000004	0406_PP_0406_EsbW_18-Q3-R4-48_MAXAC.006_sub_01465_hypothetical_protein	511062.GU3_03955	1.4e-90	340.9	Aeromonadales	Bacterial extracellular solute-binding proteins, family 5 Middle
OG0000004	0406_PP_0406_EsbW_18-Q3-R4-48_MAXAC.006_sub_02051_hypothetical_protein	1207063.P24_14229	1.1e-240	839.3	Rhodospirillales	Bacterial extracellular solute-binding proteins, family 5 Middle
OG0000004	0406_PP_0406_EsbW_18-Q3-R4-48_MAXAC.006_sub_04234_Heme-binding_protein_A	987059.RBXJA2T_07628	2.5e-216	758.4	unclassified Burkholderiales	ABC-type dipeptide transport system, periplasmic component
OG0000004	0406_PP_0406_EsbW_18-Q3-R4-48_MAXAC.006_sub_04235_Heme-binding_protein_A	987059.RBXJA2T_07623	2.8e-284	984.2	unclassified Burkholderiales	Bacterial extracellular solute-binding proteins, family 5 Middle
OG0000004	0406_PP_0406_EsbW_18-Q3-R4-48_MAXAC.006_sub_04236_putative_deoxycholate-binding_periplasmic_protein_YgiS	983917.RGE_46800	8.1e-183	647.1	unclassified Burkholderiales	Bacterial extracellular solute-binding proteins, family 5 Middle
OG0000004	0406_PP_0406_EsbW_18-Q3-R4-48_MAXAC.006_sub_04391_hypothetical_protein	420662.Mpe_A3695	1.2e-94	353.6	unclassified Burkholderiales	Bacterial extracellular solute-binding proteins, family 5 Middle
OG0000004	0410_CW_0410_EsbW_18-Q3-R4-48_MAXAC.021_00282_Oligopeptide-binding_protein_AppA	926569.ANT_11300	2e-164	585.9	Chloroflexi	PFAM extracellular solute-binding protein, family 5
OG0000004	0410_CW_0410_EsbW_18-Q3-R4-48_MAXAC.021_00439_hypothetical_protein	1348338.ADILRU_2544	2.4e-111	409.5	Actinobacteria	Extracellular solute-binding protein, family 5
OG0000004	0410_CW_0410_EsbW_18-Q3-R4-48_MAXAC.021_01044_Periplasmic_oligopeptide-binding_protein	243164.DET0573	1.2e-113	417.2	Dehalococcoidia	Bacterial extracellular solute-binding proteins, family 5 Middle
OG0000004	0410_CW_0410_EsbW_18-Q3-R4-48_MAXAC.021_01467_Oligopeptide-binding_protein_AppA	926550.CLDAP_01170	5.2e-171	607.8	Chloroflexi	PFAM extracellular solute-binding protein, family 5
OG0000004	0410_CW_0410_EsbW_18-Q3-R4-48_MAXAC.021_01711_Periplasmic_murein_peptide-binding_protein	309801.trd_0394	6.2e-119	434.9	Thermomicrobia	Bacterial extracellular solute-binding proteins, family 5 Middle
OG0000004	0410_CW_0410_EsbW_18-Q3-R4-48_MAXAC.021_02717_Periplasmic_dipeptide_transport_protein	621372.ACIH01000109_gene867	3.5e-84	319.3	Paenibacillaceae	ABC transporter substrate-binding protein
OG0000004	0410_CW_0410_EsbW_18-Q3-R4-48_MAXAC.021_03850_putative_ABC_transporter-binding_protein	1128421.JAGA01000001_gene2179	9.2e-128	464.2	unclassified Bacteria	Bacterial extracellular solute-binding proteins, family 5 Middle
OG0000004	0410_CW_0410_EsbW_18-Q3-R4-48_MAXAC.021_04679_Oligopeptide-binding_protein_AppA	1499967.BAYZ01000054_gene4816	4.7e-60	239.2	Bacteria	dipeptide transport
OG0000004	0410_CW_0410_EsbW_18-Q3-R4-48_MAXAC.021_04685_Oligopeptide-binding_protein_AppA	1120950.KB892709_gene4172	1.5e-74	287.3	Propionibacteriales	Bacterial extracellular solute-binding proteins, family 5 Middle
OG0000004	0410_PP_0410_EsbW_18-Q3-R4-48_MAXAC.021_01044_Periplasmic_oligopeptide-binding_protein	243164.DET0573	1.2e-113	417.2	Dehalococcoidia	Bacterial extracellular solute-binding proteins, family 5 Middle
OG0000004	0410_PP_0410_EsbW_18-Q3-R4-48_MAXAC.021_01711_Periplasmic_murein_peptide-binding_protein	309801.trd_0394	6.2e-119	434.9	Thermomicrobia	Bacterial extracellular solute-binding proteins, family 5 Middle
OG0000004	0410_PP_0410_EsbW_18-Q3-R4-48_MAXAC.021_02717_Periplasmic_dipeptide_transport_protein	621372.ACIH01000109_gene867	3.5e-84	319.3	Paenibacillaceae	ABC transporter substrate-binding protein
OG0000004	0434_CW_0434_EsbW_18-Q3-R4-48_MAXAC.283_fly_man_00337_Oligopeptide-binding_protein_AppA	309801.trd_0782	4.3e-69	269.2	Thermomicrobia	Bacterial extracellular solute-binding proteins, family 5 Middle
OG0000004	0466_PP_0466_Fred_18-Q3-R57-64_BAT3C.720_03185_hypothetical_protein	522306.CAP2UW1_3047	0	1292.3	Betaproteobacteria	Extracellular solute-binding protein
OG0000004	0473_PP_0473_Fred_18-Q3-R57-64_BATAC.284_01320_Oligopeptide-binding_protein_AppA	1150469.RSPPHO_01507	7.1e-219	766.9	Rhodospirillales	COG4166 ABC-type oligopeptide transport system, periplasmic component
OG0000004	0485_PP_0485_Fred_18-Q3-R57-64_BATAC.439_02775_Oligopeptide-binding_protein_AppA	760192.Halhy_4222	2e-162	579.3	Bacteria	dipeptide transport
OG0000004	0521_PP_0521_Fred_18-Q3-R57-64_MAXAC.307_00657_Periplasmic_dipeptide_transport_protein	1110502.TMO_3019	1.6e-214	752.3	Rhodospirillales	Bacterial extracellular solute-binding proteins, family 5 Middle
OG0000004	0521_PP_0521_Fred_18-Q3-R57-64_MAXAC.307_01975_Oligopeptide-binding_protein_AppA	1207063.P24_11335	3.2e-186	658.3	Rhodospirillales	COG0747 ABC-type dipeptide transport system, periplasmic component
OG0000004	0521_PP_0521_Fred_18-Q3-R57-64_MAXAC.307_02974_hypothetical_protein	570967.JMLV01000009_gene1011	2.5e-219	768.5	Rhodospirillales	COG4166 ABC-type oligopeptide transport system, periplasmic component
OG0000004	0533_PP_0533_Fred_18-Q3-R57-64_MAXAC.378_00321_hypothetical_protein	570952.ATVH01000017_gene1743	5.9e-190	671	Rhodospirillales	COG4166 ABC-type oligopeptide transport system, periplasmic component
OG0000004	0533_PP_0533_Fred_18-Q3-R57-64_MAXAC.378_01096_Oligopeptide-binding_protein_AppA	1207063.P24_11335	5.4e-186	657.5	Rhodospirillales	COG0747 ABC-type dipeptide transport system, periplasmic component
OG0000004	0533_PP_0533_Fred_18-Q3-R57-64_MAXAC.378_01655_Heme-binding_protein_A	1207063.P24_11265	2.3e-197	695.3	Rhodospirillales	Bacterial extracellular solute-binding proteins, family 5 Middle
OG0000004	0533_PP_0533_Fred_18-Q3-R57-64_MAXAC.378_02468_hypothetical_protein	1380394.JADL01000001_gene2043	2.5e-206	725.3	Rhodospirillales	Bacterial extracellular solute-binding proteins, family 5 Middle
OG0000004	0596_CW_0596_Hirt_18-Q3-R61-65_BAT3C.279_00626_hypothetical_protein	1035308.AQYY01000001_gene1777	2.4e-243	848.2	Peptococcaceae	Bacterial extracellular solute-binding proteins, family 5 Middle
OG0000004	0596_CW_0596_Hirt_18-Q3-R61-65_BAT3C.279_00816_hypothetical_protein	1035308.AQYY01000001_gene2510	1e-151	543.5	Peptococcaceae	PFAM Bacterial extracellular solute-binding proteins, family 5 Middle
OG0000004	0596_CW_0596_Hirt_18-Q3-R61-65_BAT3C.279_01090_hypothetical_protein	1151119.KB895504_gene1313	6.8e-217	760	Actinobacteria	PFAM extracellular solute-binding protein, family 5
OG0000004	0596_CW_0596_Hirt_18-Q3-R61-65_BAT3C.279_02206_Heme-binding_protein_A	1032480.MLP_36100	6.6e-232	810.1	Actinobacteria	Extracellular solute-binding protein, family 5
OG0000004	0598_CW_0598_Hirt_18-Q3-R61-65_BAT3C.320_01139_hypothetical_protein	1035308.AQYY01000001_gene2510	1.5e-155	556.2	Peptococcaceae	PFAM Bacterial extracellular solute-binding proteins, family 5 Middle
OG0000004	0606_PP_0606_Hirt_18-Q3-R61-65_BATAC.101_02631_Oligopeptide-binding_protein_AppA	1150469.RSPPHO_01507	3.3e-216	758.1	Rhodospirillales	COG4166 ABC-type oligopeptide transport system, periplasmic component
OG0000004	0658_PP_0658_Hjor_18-Q3-R7-51_MAXAC.006_02755_hypothetical_protein	1000565.METUNv1_02790	5.3e-303	1046.6	Rhodocyclales	extracellular solute-binding protein
OG0000004	0666_CW_0666_Hjor_18-Q3-R7-51_MAXAC.115_01482_putative_D_D-dipeptide-binding_periplasmic_protein_DdpA	1035308.AQYY01000001_gene2510	1.2e-144	520	Peptococcaceae	PFAM Bacterial extracellular solute-binding proteins, family 5 Middle
OG0000004	0666_CW_0666_Hjor_18-Q3-R7-51_MAXAC.115_02041_Oligopeptide-binding_protein_OppA	267747.PPA2152	5.7e-164	584.3	Actinobacteria	ABC transporter substrate-binding protein
OG0000004	0666_PP_0666_Hjor_18-Q3-R7-51_MAXAC.115_02834_Periplasmic_oligopeptide-binding_protein	1003195.SCAT_5157	5.4e-114	418.3	Actinobacteria	Extracellular solute-binding protein, family 5
OG0000004	0715_PP_0715_Kalu_18-Q3-R12-55_MAXAC.148_00322_hypothetical_protein	1380394.JADL01000001_gene2043	5.8e-208	730.7	Rhodospirillales	Bacterial extracellular solute-binding proteins, family 5 Middle
OG0000004	0715_PP_0715_Kalu_18-Q3-R12-55_MAXAC.148_01291_Oligopeptide-binding_protein_AppA	570967.JMLV01000009_gene1011	2.9e-231	808.1	Rhodospirillales	COG4166 ABC-type oligopeptide transport system, periplasmic component
OG0000004	0715_PP_0715_Kalu_18-Q3-R12-55_MAXAC.148_01900_Periplasmic_dipeptide_transport_protein	1110502.TMO_3019	1.2e-238	832.4	Rhodospirillales	Bacterial extracellular solute-binding proteins, family 5 Middle
OG0000004	0715_PP_0715_Kalu_18-Q3-R12-55_MAXAC.148_02012_hypothetical_protein	1207063.P24_00600	5.9e-212	743.8	Rhodospirillales	Bacterial extracellular solute-binding proteins, family 5 Middle
OG0000004	0715_PP_0715_Kalu_18-Q3-R12-55_MAXAC.148_02152_Oligopeptide-binding_protein_AppA	1207063.P24_11335	1.9e-210	738.8	Rhodospirillales	COG0747 ABC-type dipeptide transport system, periplasmic component
OG0000004	0739_CW_0739_Lyne_18-Q3-R50-59_BATAC.272_00564_Oligopeptide-binding_protein_AppA	926550.CLDAP_38550	2.8e-134	485.7	Chloroflexi	PFAM extracellular solute-binding protein, family 5
OG0000004	0739_CW_0739_Lyne_18-Q3-R50-59_BATAC.272_00930_Periplasmic_oligopeptide-binding_protein	857293.CAAU_1787	2.8e-74	286.6	Clostridiaceae	Family 5
OG0000004	0739_CW_0739_Lyne_18-Q3-R50-59_BATAC.272_01136_hypothetical_protein	926569.ANT_26750	6.6e-126	459.1	Chloroflexi	Transcriptional activator domain
OG0000004	0739_CW_0739_Lyne_18-Q3-R50-59_BATAC.272_01326_putative_deoxycholate-binding_periplasmic_protein_YgiS	1536772.R70723_24655	2e-50	206.5	Paenibacillaceae	ABC transporter substrate-binding protein
OG0000004	0739_CW_0739_Lyne_18-Q3-R50-59_BATAC.272_01327_hypothetical_protein	926550.CLDAP_17040	2.8e-36	159.5	Chloroflexi	LVIVD repeat
OG0000004	0739_CW_0739_Lyne_18-Q3-R50-59_BATAC.272_01344_putative_deoxycholate-binding_periplasmic_protein_YgiS	525904.Tter_0699	2.6e-159	568.9	unclassified Bacteria	Bacterial extracellular solute-binding proteins, family 5 Middle
OG0000004	0739_CW_0739_Lyne_18-Q3-R50-59_BATAC.272_01858_hypothetical_protein	765420.OSCT_0207	1.7e-195	689.1	Chloroflexia	Bacterial extracellular solute-binding proteins, family 5 Middle
OG0000004	0739_CW_0739_Lyne_18-Q3-R50-59_BATAC.272_02156_hypothetical_protein	211165.AJLN01000047_gene6195	8.6e-185	653.7	Stigonemataceae	Bacterial extracellular solute-binding proteins, family 5 Middle
OG0000004	0739_CW_0739_Lyne_18-Q3-R50-59_BATAC.272_03293_hypothetical_protein	1245469.S58_44240	2.8e-179	635.6	Bradyrhizobiaceae	Bacterial extracellular solute-binding proteins, family 5 Middle
OG0000004	0739_CW_0739_Lyne_18-Q3-R50-59_BATAC.272_03913_hypothetical_protein	485913.Krac_7185	5.8e-135	489.2	Chloroflexi	SPTR Q471D1 TPR repeat Bacterial transcriptional activator domain Tetratricopeptide TPR_4
OG0000004	0739_CW_0739_Lyne_18-Q3-R50-59_BATAC.272_04172_Periplasmic_oligopeptide-binding_protein	1031288.AXAA01000014_gene358	1.1e-72	281.2	Clostridiaceae	Family 5
OG0000004	0739_CW_0739_Lyne_18-Q3-R50-59_BATAC.272_04950_Oligopeptide-binding_protein_OppA	358681.BBR47_04680	1.5e-75	290.8	Paenibacillaceae	ABC transporter substrate-binding protein
OG0000004	0739_PP_0739_Lyne_18-Q3-R50-59_BATAC.272_00930_Periplasmic_oligopeptide-binding_protein	857293.CAAU_1787	2.8e-74	286.6	Clostridiaceae	Family 5
OG0000004	0739_PP_0739_Lyne_18-Q3-R50-59_BATAC.272_04172_Periplasmic_oligopeptide-binding_protein	1031288.AXAA01000014_gene358	1.1e-72	281.2	Clostridiaceae	Family 5
OG0000004	0744_PP_0744_Lyne_18-Q3-R50-59_BATAC.383_cln_02258_Oligopeptide-binding_protein_AppA	1279038.KB907343_gene2536	6.2e-223	780.4	Rhodospirillales	COG4166 ABC-type oligopeptide transport system, periplasmic component
OG0000004	0757_CW_0757_Lyne_18-Q3-R50-59_MAXAC.006_00520_hypothetical_protein	1229780.BN381_20132	5.9e-233	813.5	unclassified Actinobacteria (class)	Evidence 5 No homology to any previously reported sequences
OG0000004	0757_CW_0757_Lyne_18-Q3-R50-59_MAXAC.006_00582_Oligopeptide-binding_protein_AppA	1229780.BN381_20131	8.2e-235	819.7	unclassified Actinobacteria (class)	Evidence 5 No homology to any previously reported sequences
OG0000004	0757_CW_0757_Lyne_18-Q3-R50-59_MAXAC.006_00585_Nickel-binding_periplasmic_protein	1229780.BN381_20132	2.9e-239	834.3	unclassified Actinobacteria (class)	Evidence 5 No homology to any previously reported sequences
OG0000004	0757_CW_0757_Lyne_18-Q3-R50-59_MAXAC.006_03412_hypothetical_protein	1229780.BN381_50089	4.6e-249	867.1	unclassified Actinobacteria (class)	Evidence 5 No homology to any previously reported sequences
OG0000004	0800_CW_0800_Mari_18-Q3-R65-66_BAT3C.41_01438_hypothetical_protein	1122138.AQUZ01000068_gene2427	1.4e-188	666	Propionibacteriales	Bacterial extracellular solute-binding proteins, family 5 Middle
OG0000004	0811_PP_0811_Mari_18-Q3-R65-66_MAXAC.024_00233_Heme-binding_protein_A	929713.NIASO_00745	7.9e-222	776.5	Sphingobacteriia	PFAM Bacterial extracellular solute-binding proteins, family 5 Middle
OG0000004	0830_PP_0830_OdNE_18-Q3-R46-58_BAT3C.305_02430_hypothetical_protein	159087.Daro_1224	0	1246.9	Rhodocyclales	extracellular solute-binding protein
OG0000004	0833_PP_0833_OdNE_18-Q3-R46-58_BAT3C.415_02075_hypothetical_protein	522306.CAP2UW1_3047	0	1298.1	Betaproteobacteria	Extracellular solute-binding protein
OG0000004	0862_PP_0862_OdNE_18-Q3-R46-58_MAXAC.223_00010_hypothetical_protein	760192.Halhy_4222	0	1138.3	Bacteria	dipeptide transport
OG0000004	0864_PP_0864_OdNW_18-Q3-R42-56_BAT3C.134_sub_02402_hypothetical_protein	290397.Adeh_3341	1.6e-94	353.6	Bacteria	dipeptide transport
OG0000004	0891_CW_0891_OdNW_18-Q3-R42-56_MAXAC.037_00895_Oligopeptide-binding_protein_AppA	926569.ANT_11300	5.7e-167	594.3	Chloroflexi	PFAM extracellular solute-binding protein, family 5
OG0000004	0891_CW_0891_OdNW_18-Q3-R42-56_MAXAC.037_01259_Oligopeptide-binding_protein_AppA	926550.CLDAP_01170	2.1e-76	293.5	Chloroflexi	PFAM extracellular solute-binding protein, family 5
OG0000004	0891_CW_0891_OdNW_18-Q3-R42-56_MAXAC.037_02080_Oligopeptide-binding_protein_AppA	65497.JODV01000021_gene2130	7.2e-66	258.5	Pseudonocardiales	ABC-type dipeptide transport system, periplasmic component
OG0000004	0891_CW_0891_OdNW_18-Q3-R42-56_MAXAC.037_02515_Periplasmic_oligopeptide-binding_protein	243164.DET0573	3.3e-111	409.1	Dehalococcoidia	Bacterial extracellular solute-binding proteins, family 5 Middle
OG0000004	0891_CW_0891_OdNW_18-Q3-R42-56_MAXAC.037_02558_Oligopeptide-binding_protein_AppA	111781.Lepto7376_1698	5.6e-61	242.3	Oscillatoriales	ABC-type dipeptide transport system periplasmic component
OG0000004	0891_CW_0891_OdNW_18-Q3-R42-56_MAXAC.037_03384_Heme-binding_protein_A	312284.A20C1_07883	1.9e-162	579.3	Actinobacteria	Extracellular solute-binding protein, family 5
OG0000004	0891_CW_0891_OdNW_18-Q3-R42-56_MAXAC.037_04033_hypothetical_protein	243274.THEMA_02390	1.3e-99	370.9	Thermotogae	PFAM extracellular solute-binding protein, family 5
OG0000004	0891_CW_0891_OdNW_18-Q3-R42-56_MAXAC.037_04037_hypothetical_protein	243274.THEMA_02390	1.5e-88	334	Thermotogae	PFAM extracellular solute-binding protein, family 5
OG0000004	0891_CW_0891_OdNW_18-Q3-R42-56_MAXAC.037_04053_Oligopeptide-binding_protein_AppA	324602.Caur_2784	7.3e-226	790	Chloroflexi	PFAM extracellular solute-binding protein, family 5
OG0000004	0891_CW_0891_OdNW_18-Q3-R42-56_MAXAC.037_04677_HTH-type_transcriptional_regulator_SgrR	765420.OSCT_0207	2.6e-194	685.3	Chloroflexia	Bacterial extracellular solute-binding proteins, family 5 Middle
OG0000004	0891_PP_0891_OdNW_18-Q3-R42-56_MAXAC.037_02515_Periplasmic_oligopeptide-binding_protein	243164.DET0573	3.3e-111	409.1	Dehalococcoidia	Bacterial extracellular solute-binding proteins, family 5 Middle
OG0000004	0901_PP_0901_Rand_18-Q3-R56-63_BAT3C.147_cln_00238_Heme-binding_protein_A	929713.NIASO_00745	2.6e-201	708.4	Sphingobacteriia	PFAM Bacterial extracellular solute-binding proteins, family 5 Middle
OG0000004	0922_PP_0922_Rand_18-Q3-R56-63_MAXAC.001_02319_Oligopeptide-binding_protein_AppA	1125863.JAFN01000001_gene2822	2.8e-43	183.3	Deltaproteobacteria	extracellular solute-binding protein, family 5
OG0000004	0922_PP_0922_Rand_18-Q3-R56-63_MAXAC.001_04153_Oligopeptide-binding_protein_AppA	1125863.JAFN01000001_gene2822	1.4e-84	320.5	Deltaproteobacteria	extracellular solute-binding protein, family 5
OG0000004	0922_PP_0922_Rand_18-Q3-R56-63_MAXAC.001_06186_Oligopeptide-binding_protein_AppA	517418.Ctha_1641	2.2e-51	210.3	Chlorobi	PFAM extracellular solute-binding protein, family 5
OG0000004	0926_PP_0926_Rand_18-Q3-R56-63_MAXAC.058_01003_hypothetical_protein	261292.Nit79A3_0652	0	1202.2	Nitrosomonadales	extracellular solute-binding protein, family 5
OG0000004	0944_CW_0944_Ribe_18-Q3-R11-54_BAT3C.65_00941_HTH-type_transcriptional_regulator_SgrR	479435.Kfla_4659	3e-175	621.7	Propionibacteriales	Bacterial extracellular solute-binding proteins, family 5 Middle
OG0000004	0944_CW_0944_Ribe_18-Q3-R11-54_BAT3C.65_02488_putative_D_D-dipeptide-binding_periplasmic_protein_DdpA	909613.UO65_1538	1.1e-213	749.6	Pseudonocardiales	extracellular solute-binding protein, family 5
OG0000004	0956_PP_0956_Ribe_18-Q3-R11-54_MAXAC.005_01656_Oligopeptide-binding_protein_AppA	984262.SGRA_1076	7.1e-88	331.6	Sphingobacteriia	Bacterial extracellular solute-binding proteins, family 5 Middle
OG0000004	0956_PP_0956_Ribe_18-Q3-R11-54_MAXAC.005_03048_Heme-binding_protein_A	1380384.JADN01000006_gene2597	4.3e-116	425.2	Flavobacteriia	ABC-type dipeptide transport system periplasmic component
OG0000004	0958_PP_0958_Ribe_18-Q3-R11-54_MAXAC.030_03985_hypothetical_protein	159087.Daro_1224	0	1263.8	Rhodocyclales	extracellular solute-binding protein
OG0000004	0971_CW_0971_Skiv_18-Q3-R9-52_BAT3C.106_00731_hypothetical_protein	28444.JODQ01000002_gene4082	1.5e-93	350.5	Streptosporangiales	Bacterial extracellular solute-binding proteins, family 5 Middle
OG0000004	0971_CW_0971_Skiv_18-Q3-R9-52_BAT3C.106_01142_hypothetical_protein	405948.SACE_0993	5.6e-98	365.2	Pseudonocardiales	ABC-type dipeptide transport system
OG0000004	0971_CW_0971_Skiv_18-Q3-R9-52_BAT3C.106_01182_putative_D_D-dipeptide-binding_periplasmic_protein_DdpA	479434.Sthe_2432	2e-145	522.7	Thermomicrobia	Bacterial extracellular solute-binding proteins, family 5 Middle
OG0000004	0971_CW_0971_Skiv_18-Q3-R9-52_BAT3C.106_03948_hypothetical_protein	1313172.YM304_26480	1.2e-76	293.9	Bacteria	dipeptide transport
OG0000004	0976_PP_0976_Skiv_18-Q3-R9-52_BAT3C.176_00159_hypothetical_protein	1100720.ALKN01000045_gene133	6.5e-276	956.4	Comamonadaceae	PFAM extracellular solute-binding protein, family 5
OG0000004	0976_PP_0976_Skiv_18-Q3-R9-52_BAT3C.176_00547_hypothetical_protein	358220.C380_04835	4.7e-221	773.9	Comamonadaceae	PFAM extracellular solute-binding protein, family 5
OG0000004	0976_PP_0976_Skiv_18-Q3-R9-52_BAT3C.176_02361_Heme-binding_protein_A	1100721.ALKO01000017_gene1795	1.1e-241	842.4	Comamonadaceae	PFAM extracellular solute-binding protein, family 5
OG0000004	0976_PP_0976_Skiv_18-Q3-R9-52_BAT3C.176_02364_Periplasmic_oligopeptide-binding_protein	1223521.BBJX01000001_gene820	2.2e-32	144.4	Comamonadaceae	PFAM extracellular solute-binding protein, family 5
OG0000004	0976_PP_0976_Skiv_18-Q3-R9-52_BAT3C.176_02365_Periplasmic_dipeptide_transport_protein	296591.Bpro_2113	8e-211	739.6	Comamonadaceae	PFAM extracellular solute-binding protein, family 5
OG0000004	0980_PP_0980_Skiv_18-Q3-R9-52_BAT3C.266_02764_Oligopeptide-binding_protein_AppA	1313421.JHBV01000030_gene2168	2e-93	350.1	Sphingobacteriia	Bacterial extracellular solute-binding proteins, family 5 Middle
OG0000004	1014_PP_1014_Skiv_18-Q3-R9-52_MAXAC.078_sub_02229_hypothetical_protein	159087.Daro_1224	0	1322.8	Rhodocyclales	extracellular solute-binding protein
OG0000004	1056_PP_1056_Vibo_18-Q3-R45-57_MAXAC.072_03363_hypothetical_protein	76114.ebA6662	2.7e-310	1070.8	Rhodocyclales	extracellular solute-binding protein
OG0000004	1069_CW_1069_Viby_18-Q3-R106-67_BAT3C.52_02330_Nickel-binding_periplasmic_protein	1229780.BN381_50089	0	1150.6	unclassified Actinobacteria (class)	Evidence 5 No homology to any previously reported sequences
OG0000004	1069_CW_1069_Viby_18-Q3-R106-67_BAT3C.52_02919_hypothetical_protein	1229780.BN381_350055	0	1114.4	unclassified Actinobacteria (class)	Evidence 5 No homology to any previously reported sequences
OG0000004	1069_CW_1069_Viby_18-Q3-R106-67_BAT3C.52_03670_hypothetical_protein	1229780.BN381_20132	0	1112.8	unclassified Actinobacteria (class)	Evidence 5 No homology to any previously reported sequences
OG0000004	1069_CW_1069_Viby_18-Q3-R106-67_BAT3C.52_03671_Oligopeptide-binding_protein_AppA	1229780.BN381_20131	0	1089.7	unclassified Actinobacteria (class)	Evidence 5 No homology to any previously reported sequences
OG0000005	0002_OM_0002_AalE_18-Q3-R2-46_BAT3C.116_02355_Murein_hydrolase_activator_NlpD	338969.Rfer_2780	3.3e-86	325.1	Comamonadaceae	peptidase
OG0000005	0002_OM_0002_AalE_18-Q3-R2-46_BAT3C.116_03301_hypothetical_protein	614083.AWQR01000017_gene2289	5.9e-140	503.8	Comamonadaceae	Peptidase M23B
OG0000005	0008_OM_0008_AalE_18-Q3-R2-46_BAT3C.211_02186_Murein_hydrolase_activator_NlpD	159087.Daro_2522	8.8e-122	443.4	Rhodocyclales	Lysin motif
OG0000005	0008_OM_0008_AalE_18-Q3-R2-46_BAT3C.211_02767_hypothetical_protein	159087.Daro_0609	2.8e-73	281.6	Rhodocyclales	peptidase, M23
OG0000005	0020_EC_0020_AalE_18-Q3-R2-46_BATAC.251_04037_hypothetical_protein	926569.ANT_23030	2.1e-35	156.8	Bacteria	heme binding
OG0000005	0020_EC_0020_AalE_18-Q3-R2-46_BATAC.251_04659_hypothetical_protein	926550.CLDAP_04380	2.3e-49	203	Chloroflexi	Peptidoglycan-binding LysM
OG0000005	0020_CW_0020_AalE_18-Q3-R2-46_BATAC.251_00290_hypothetical_protein	1087448.Eab7_0470	3.8e-15	88.6	Bacillales incertae sedis	Polysaccharide deacetylase
OG0000005	0020_CW_0020_AalE_18-Q3-R2-46_BATAC.251_00307_hypothetical_protein	869210.Marky_2009	7.4e-51	208.4	Deinococcus-Thermus	PFAM Peptidase family M23
OG0000005	0027_OM_0027_AalE_18-Q3-R2-46_BATAC.579_02347_hypothetical_protein	391603.FBALC1_00235	4e-55	221.9	Flavobacteriia	peptidase
OG0000005	0029_OM_0029_AalE_18-Q3-R2-46_MAXAC.018_01342_hypothetical_protein	1268622.AVS7_03995	6.7e-69	267.7	Comamonadaceae	peptidase
OG0000005	0029_OM_0029_AalE_18-Q3-R2-46_MAXAC.018_01787_hypothetical_protein	296591.Bpro_0827	6.9e-125	453.8	Comamonadaceae	Peptidase M23B
OG0000005	0029_OM_0029_AalE_18-Q3-R2-46_MAXAC.018_02130_hypothetical_protein	1223521.BBJX01000006_gene1639	4.9e-129	468	Comamonadaceae	PFAM peptidase
OG0000005	0054_EC_0054_AalW_18-Q3-R10-53_BAT3C.524_00068_hypothetical_protein	710696.Intca_1056	1.3e-42	180.3	Intrasporangiaceae	Peptidase family M23
OG0000005	0054_EC_0054_AalW_18-Q3-R10-53_BAT3C.524_02816_hypothetical_protein	1385519.N801_01910	9.7e-33	147.9	Intrasporangiaceae	Peptidase family M23
OG0000005	0054_EC_0054_AalW_18-Q3-R10-53_BAT3C.524_02911_hypothetical_protein	367299.JOEE01000003_gene2898	2e-50	206.8	Intrasporangiaceae	Peptidase family M23
OG0000005	0054_EC_0054_AalW_18-Q3-R10-53_BAT3C.524_03174_hypothetical_protein	1386089.N865_03380	1.2e-40	173.7	Intrasporangiaceae	Peptidase family M23
OG0000005	0060_OM_0060_AalW_18-Q3-R10-53_BATAC.174_01875_hypothetical_protein	371731.Rsw2DRAFT_3198	1.2e-78	300.4	Rhodobacter	Peptidoglycan-binding LysM
OG0000005	0104_OM_0104_Aved_18-Q3-R54-62_BAT3C.309_02112_Murein_hydrolase_activator_NlpD	522306.CAP2UW1_1365	1.5e-74	286.6	unclassified Betaproteobacteria	Lysin motif
OG0000005	0186_OM_0186_Bjer_18-Q3-R1-45_BAT3C.235_00712_Murein_hydrolase_activator_EnvC	261292.Nit79A3_0642	7.2e-175	620.2	Nitrosomonadales	Peptidase family M23
OG0000005	0186_OM_0186_Bjer_18-Q3-R1-45_BAT3C.235_00771_hypothetical_protein	261292.Nit79A3_0684	1.9e-245	854.7	Nitrosomonadales	PFAM peptidase
OG0000005	0186_OM_0186_Bjer_18-Q3-R1-45_BAT3C.235_03127_Murein_hydrolase_activator_NlpD	261292.Nit79A3_0837	6.8e-134	483.4	Nitrosomonadales	Lysin motif
OG0000005	0205_OM_0205_Bjer_18-Q3-R1-45_MAXAC.014_00376_Murein_hydrolase_activator_NlpD	640081.Dsui_1970	1.2e-71	276.9	Rhodocyclales	COG0739 Membrane proteins related to metalloendopeptidases
OG0000005	0205_OM_0205_Bjer_18-Q3-R1-45_MAXAC.014_02028_hypothetical_protein	1000565.METUNv1_00129	2.4e-93	349	Rhodocyclales	Peptidase family M23
OG0000005	0205_OM_0205_Bjer_18-Q3-R1-45_MAXAC.014_02479_Murein_hydrolase_activator_EnvC	1266925.JHVX01000013_gene1642	8.4e-73	281.2	Nitrosomonadales	Peptidase family M23
OG0000005	0218_OM_0218_Bjer_18-Q3-R1-45_MAXAC.141_00562_hypothetical_protein	338969.Rfer_2780	2.2e-93	349	Comamonadaceae	peptidase
OG0000005	0218_OM_0218_Bjer_18-Q3-R1-45_MAXAC.141_01396_hypothetical_protein	338969.Rfer_2912	2.5e-133	481.9	Comamonadaceae	Peptidase M23B
OG0000005	0218_OM_0218_Bjer_18-Q3-R1-45_MAXAC.141_02277_hypothetical_protein	338969.Rfer_0727	3.2e-169	601.7	Comamonadaceae	PFAM peptidase
OG0000005	0261_OM_0261_Ega_18-Q3-R5-49_BAT3C.193_00791_hypothetical_protein	945713.IALB_1569	2.2e-64	252.7	Bacteria	heme binding
OG0000005	0266_EC_0266_Ega_18-Q3-R5-49_BATAC.204_04535_hypothetical_protein	292459.STH551	4.7e-13	82.8	Bacteria
OG0000005	0266_OM_0266_Ega_18-Q3-R5-49_BATAC.204_00341_Murein_hydrolase_activator_EnvC	1348657.M622_08420	1.6e-68	266.9	Rhodocyclales	peptidase, M23
OG0000005	0266_OM_0266_Ega_18-Q3-R5-49_BATAC.204_01568_hypothetical_protein	1000565.METUNv1_00129	2.1e-86	325.9	Rhodocyclales	Peptidase family M23
OG0000005	0266_OM_0266_Ega_18-Q3-R5-49_BATAC.204_04453_Murein_hydrolase_activator_NlpD	640081.Dsui_1970	1.2e-66	260.4	Rhodocyclales	COG0739 Membrane proteins related to metalloendopeptidases
OG0000005	0275_OM_0275_Ega_18-Q3-R5-49_BATAC.545_01665_hypothetical_protein	760192.Halhy_1882	2.5e-92	345.5	Sphingobacteriia	peptidase M23
OG0000005	0277_EC_0277_Ega_18-Q3-R5-49_MAXAC.001_00142_hypothetical_protein	710696.Intca_1056	5.5e-45	188	Intrasporangiaceae	Peptidase family M23
OG0000005	0277_EC_0277_Ega_18-Q3-R5-49_MAXAC.001_02487_hypothetical_protein	367299.JOEE01000003_gene2898	2e-48	200.3	Intrasporangiaceae	Peptidase family M23
OG0000005	0277_EC_0277_Ega_18-Q3-R5-49_MAXAC.001_03067_hypothetical_protein	710696.Intca_1056	5.1e-45	188	Intrasporangiaceae	Peptidase family M23
OG0000005	0281_OM_0281_Ega_18-Q3-R5-49_MAXAC.038_02816_hypothetical_protein	261292.Nit79A3_0684	4.9e-230	803.5	Nitrosomonadales	PFAM peptidase
OG0000005	0281_OM_0281_Ega_18-Q3-R5-49_MAXAC.038_02956_Murein_hydrolase_activator_EnvC	261292.Nit79A3_0642	3.4e-156	558.1	Nitrosomonadales	Peptidase family M23
OG0000005	0284_OM_0284_Ega_18-Q3-R5-49_MAXAC.062_00009_hypothetical_protein	614083.AWQR01000017_gene2289	2.2e-118	432.2	Comamonadaceae	Peptidase M23B
OG0000005	0284_OM_0284_Ega_18-Q3-R5-49_MAXAC.062_03154_hypothetical_protein	614083.AWQR01000006_gene324	2.6e-170	605.1	Comamonadaceae	PFAM peptidase
OG0000005	0284_OM_0284_Ega_18-Q3-R5-49_MAXAC.062_03658_Murein_hydrolase_activator_NlpD	232721.Ajs_1162	3.6e-81	308.1	Comamonadaceae	peptidase
OG0000005	0295_OM_0295_Ejby_18-Q3-R6-50_BAT3C.200_01481_hypothetical_protein	313595.P700755_002031	8.1e-56	224.2	Psychroflexus	Peptidase family M23
OG0000005	0320_OM_0320_Ejby_18-Q3-R6-50_MAXAC.192_00241_hypothetical_protein	1128421.JAGA01000002_gene436	5.5e-36	158.3	unclassified Bacteria	sh3 domain protein
OG0000005	0320_OM_0320_Ejby_18-Q3-R6-50_MAXAC.192_00516_hypothetical_protein	759914.BP951000_1905	1.2e-36	160.6	Spirochaetes	LysM domain M23 M37 peptidase domain protein
OG0000005	0353_OM_0353_EsbE_18-Q3-R3-47_MAXAC.059_00339_Murein_hydrolase_activator_EnvC	522306.CAP2UW1_1504	5.6e-95	354.8	unclassified Betaproteobacteria	peptidase
OG0000005	0353_OM_0353_EsbE_18-Q3-R3-47_MAXAC.059_02313_hypothetical_protein	640081.Dsui_0228	5.3e-91	341.3	Rhodocyclales	Peptidase family M23
OG0000005	0358_OM_0358_EsbE_18-Q3-R3-47_MAXAC.131_00095_hypothetical_protein	640081.Dsui_0228	6.4e-89	334.3	Rhodocyclales	Peptidase family M23
OG0000005	0358_OM_0358_EsbE_18-Q3-R3-47_MAXAC.131_00939_Murein_hydrolase_activator_EnvC	522306.CAP2UW1_1504	1.7e-97	363.2	unclassified Betaproteobacteria	peptidase
OG0000005	0369_OM_0369_EsbW_18-Q3-R4-48_BAT3C.13_00795_hypothetical_protein	1288494.EBAPG3_21670	4.3e-66	257.7	Nitrosomonadales	Peptidase family M23
OG0000005	0369_OM_0369_EsbW_18-Q3-R4-48_BAT3C.13_02098_hypothetical_protein	1266925.JHVX01000003_gene624	7.6e-47	194.1	Nitrosomonadales	Lysin motif
OG0000005	0376_OM_0376_EsbW_18-Q3-R4-48_BAT3C.275_00534_Murein_hydrolase_activator_NlpD	159087.Daro_2522	2.6e-121	441.8	Rhodocyclales	Lysin motif
OG0000005	0376_OM_0376_EsbW_18-Q3-R4-48_BAT3C.275_01274_Murein_hydrolase_activator_EnvC	159087.Daro_0609	3.9e-137	495	Rhodocyclales	peptidase, M23
OG0000005	0391_OM_0391_EsbW_18-Q3-R4-48_BATAC.285_02358_Murein_hydrolase_activator_NlpD	522306.CAP2UW1_1365	7.5e-103	380.6	unclassified Betaproteobacteria	Lysin motif
OG0000005	0391_OM_0391_EsbW_18-Q3-R4-48_BATAC.285_04783_Murein_hydrolase_activator_EnvC	522306.CAP2UW1_1504	6.1e-90	338.2	unclassified Betaproteobacteria	peptidase
OG0000005	0406_OM_0406_EsbW_18-Q3-R4-48_MAXAC.006_sub_02614_hypothetical_protein	987059.RBXJA2T_09632	3.4e-78	298.5	unclassified Burkholderiales	peptidase
OG0000005	0410_EC_0410_EsbW_18-Q3-R4-48_MAXAC.021_00263_hypothetical_protein	926569.ANT_16410	7.3e-91	341.3	Chloroflexi	Lysin motif
OG0000005	0410_EC_0410_EsbW_18-Q3-R4-48_MAXAC.021_01585_hypothetical_protein	1414720.CBYM010000010_gene3168	3.1e-23	115.5	Clostridiaceae	Peptidase family M23
OG0000005	0410_EC_0410_EsbW_18-Q3-R4-48_MAXAC.021_01931_hypothetical_protein	500153.JOEK01000018_gene3024	1e-16	94	Actinobacteria	Peptidase family M23
OG0000005	0434_EC_0434_EsbW_18-Q3-R4-48_MAXAC.283_fly_man_00132_hypothetical_protein	411460.RUMTOR_00057	4.6e-23	115.9	Blautia	Psort location Extracellular, score
OG0000005	0466_OM_0466_Fred_18-Q3-R57-64_BAT3C.720_03473_Murein_hydrolase_activator_EnvC	522306.CAP2UW1_1504	1.1e-103	383.6	unclassified Betaproteobacteria	peptidase
OG0000005	0466_OM_0466_Fred_18-Q3-R57-64_BAT3C.720_03586_Murein_hydrolase_activator_NlpD	522306.CAP2UW1_1365	1.6e-102	379.4	unclassified Betaproteobacteria	Lysin motif
OG0000005	0521_OM_0521_Fred_18-Q3-R57-64_MAXAC.307_00568_Murein_hydrolase_activator_NlpD	1333998.M2A_0487	4e-46	191.8	unclassified Alphaproteobacteria	LysM domain
OG0000005	0521_OM_0521_Fred_18-Q3-R57-64_MAXAC.307_02077_hypothetical_protein	1038858.AXBA01000035_gene288	5.1e-29	134	Xanthobacteraceae	Lysin motif
OG0000005	0533_OM_0533_Fred_18-Q3-R57-64_MAXAC.378_00208_Murein_hydrolase_activator_NlpD	1123240.ATVO01000004_gene1107	4.6e-46	191.4	Sphingomonadales	COG0739 Membrane proteins related to metalloendopeptidases
OG0000005	0596_EC_0596_Hirt_18-Q3-R61-65_BAT3C.279_00937_hypothetical_protein	1035308.AQYY01000001_gene3180	3.4e-53	216.1	Peptococcaceae	PFAM Peptidase family M23
OG0000005	0596_EC_0596_Hirt_18-Q3-R61-65_BAT3C.279_01126_hypothetical_protein	1170318.PALO_00540	1.2e-37	164.1	Propionibacteriales	Peptidase family M23
OG0000005	0596_EC_0596_Hirt_18-Q3-R61-65_BAT3C.279_02796_hypothetical_protein	1035308.AQYY01000002_gene1126	2.1e-42	179.5	Clostridia	Peptidase, M23
OG0000005	0596_EC_0596_Hirt_18-Q3-R61-65_BAT3C.279_03025_hypothetical_protein	1035308.AQYY01000001_gene2424	4.4e-76	291.6	Bacteria	heme binding
OG0000005	0598_EC_0598_Hirt_18-Q3-R61-65_BAT3C.320_00569_Murein_DD-endopeptidase_MepM	1035308.AQYY01000001_gene3180	3.5e-37	161.8	Peptococcaceae	PFAM Peptidase family M23
OG0000005	0598_EC_0598_Hirt_18-Q3-R61-65_BAT3C.320_01244_hypothetical_protein	1035308.AQYY01000001_gene2424	2e-58	232.6	Bacteria	heme binding
OG0000005	0598_EC_0598_Hirt_18-Q3-R61-65_BAT3C.320_02470_hypothetical_protein	1385519.N801_09780	2.7e-155	555.4	Intrasporangiaceae	Transglycosylase SLT domain
OG0000005	0598_EC_0598_Hirt_18-Q3-R61-65_BAT3C.320_02955_hypothetical_protein	1035308.AQYY01000002_gene1126	1.2e-50	206.8	Clostridia	Peptidase, M23
OG0000005	0658_OM_0658_Hjor_18-Q3-R7-51_MAXAC.006_03860_Murein_hydrolase_activator_NlpD	640081.Dsui_1970	7.6e-73	280.8	Rhodocyclales	COG0739 Membrane proteins related to metalloendopeptidases
OG0000005	0666_EC_0666_Hjor_18-Q3-R7-51_MAXAC.115_00795_hypothetical_protein	1035308.AQYY01000001_gene2424	7.2e-82	310.8	Bacteria	heme binding
OG0000005	0666_EC_0666_Hjor_18-Q3-R7-51_MAXAC.115_01195_hypothetical_protein	1035308.AQYY01000001_gene3180	3.8e-43	182.6	Peptococcaceae	PFAM Peptidase family M23
OG0000005	0666_EC_0666_Hjor_18-Q3-R7-51_MAXAC.115_01924_hypothetical_protein	1035308.AQYY01000002_gene1126	3.6e-41	175.6	Clostridia	Peptidase, M23
OG0000005	0666_EC_0666_Hjor_18-Q3-R7-51_MAXAC.115_02978_hypothetical_protein	1035308.AQYY01000002_gene1126	4.8e-48	198.4	Clostridia	Peptidase, M23
OG0000005	0713_OM_0713_Kalu_18-Q3-R12-55_MAXAC.132v2_03853_Murein_hydrolase_activator_EnvC	330214.NIDE3065	6.6e-109	401	Nitrospirae	Peptidase family M23
OG0000005	0715_OM_0715_Kalu_18-Q3-R12-55_MAXAC.148_03545_hypothetical_protein	1120983.KB894570_gene1922	1.3e-53	217.2	Rhodobiaceae	Lysin motif
OG0000005	0739_EC_0739_Lyne_18-Q3-R50-59_BATAC.272_00371_hypothetical_protein	926550.CLDAP_30350	1.2e-50	207.2	Chloroflexi	Peptidoglycan-binding LysM
OG0000005	0739_EC_0739_Lyne_18-Q3-R50-59_BATAC.272_00501_hypothetical_protein	926550.CLDAP_29830	4.8e-44	184.9	Bacteria	heme binding
OG0000005	0739_EC_0739_Lyne_18-Q3-R50-59_BATAC.272_02091_hypothetical_protein	926550.CLDAP_24080	2e-78	302	Chloroflexi	Bacterial pre-peptidase C-terminal domain
OG0000005	0739_EC_0739_Lyne_18-Q3-R50-59_BATAC.272_03639_hypothetical_protein	926550.CLDAP_04380	1.7e-74	286.6	Chloroflexi	Peptidoglycan-binding LysM
OG0000005	0739_CW_0739_Lyne_18-Q3-R50-59_BATAC.272_00453_hypothetical_protein	1567484.A0A0A7NU10_9CAUD	1.4e-27	130.2	Myoviridae	Glycosyl hydrolases family 25
OG0000005	0739_CW_0739_Lyne_18-Q3-R50-59_BATAC.272_02218_hypothetical_protein	926550.CLDAP_10230	1.1e-38	167.5	Bacteria	ErfK ybiS ycfS ynhG family protein
OG0000005	0739_CW_0739_Lyne_18-Q3-R50-59_BATAC.272_03479_hypothetical_protein	926550.CLDAP_22180	2.3e-110	406.4	Bacteria	LysM domain
OG0000005	0757_EC_0757_Lyne_18-Q3-R50-59_MAXAC.006_01997_hypothetical_protein	1229780.BN381_100055	9.2e-69	266.9	Actinobacteria	Membrane proteins related to metalloendopeptidases
OG0000005	0800_EC_0800_Mari_18-Q3-R65-66_BAT3C.41_01689_hypothetical_protein	1386089.N865_16625	1.5e-48	200.7	Intrasporangiaceae	Peptidase family M23
OG0000005	0800_EC_0800_Mari_18-Q3-R65-66_BAT3C.41_01777_hypothetical_protein	1172188.KB911825_gene3625	5.1e-38	164.1	Intrasporangiaceae	Peptidase family M23
OG0000005	0800_EC_0800_Mari_18-Q3-R65-66_BAT3C.41_02508_hypothetical_protein	1172188.KB911821_gene1180	3.1e-34	152.9	Intrasporangiaceae	Peptidase family M23
OG0000005	0830_OM_0830_OdNE_18-Q3-R46-58_BAT3C.305_00598_Murein_hydrolase_activator_EnvC	159087.Daro_0609	2.1e-143	515.8	Rhodocyclales	peptidase, M23
OG0000005	0833_OM_0833_OdNE_18-Q3-R46-58_BAT3C.415_01746_Murein_hydrolase_activator_EnvC	522306.CAP2UW1_1504	7.7e-117	427.6	unclassified Betaproteobacteria	peptidase
OG0000005	0833_OM_0833_OdNE_18-Q3-R46-58_BAT3C.415_03178_Murein_hydrolase_activator_NlpD	522306.CAP2UW1_1365	1e-107	396.7	unclassified Betaproteobacteria	Lysin motif
OG0000005	0862_OM_0862_OdNE_18-Q3-R46-58_MAXAC.223_00554_hypothetical_protein	760192.Halhy_3011	1.4e-221	775.4	Sphingobacteriia	Peptidase, M23
OG0000005	0862_OM_0862_OdNE_18-Q3-R46-58_MAXAC.223_04187_hypothetical_protein	760192.Halhy_6412	0	1388.2	Bacteroidetes	Peptidase family M23
OG0000005	0864_OM_0864_OdNW_18-Q3-R42-56_BAT3C.134_sub_00840_hypothetical_protein	290397.Adeh_0668	7.5e-83	314.3	Myxococcales	Peptidase family M23
OG0000005	0864_OM_0864_OdNW_18-Q3-R42-56_BAT3C.134_sub_03218_hypothetical_protein	290397.Adeh_1347	2.1e-60	239.2	Deltaproteobacteria	PFAM Peptidase M23
OG0000005	0864_OM_0864_OdNW_18-Q3-R42-56_BAT3C.134_sub_03479_hypothetical_protein	404589.Anae109_3741	1.1e-84	320.5	delta/epsilon subdivisions	peptidase M23
OG0000005	0864_OM_0864_OdNW_18-Q3-R42-56_BAT3C.134_sub_03605_hypothetical_protein	290397.Adeh_0734	2.7e-139	501.5	Myxococcales	Peptidase family M23
OG0000005	0864_OM_0864_OdNW_18-Q3-R42-56_BAT3C.134_sub_03619_hypothetical_protein	290397.Adeh_0752	2.9e-77	295.4	Deltaproteobacteria	Lysin motif
OG0000005	0891_EC_0891_OdNW_18-Q3-R42-56_MAXAC.037_02055_hypothetical_protein	273068.TTE2092	2.9e-21	109	Thermoanaerobacterales	Transglycosylase SLT domain
OG0000005	0891_EC_0891_OdNW_18-Q3-R42-56_MAXAC.037_03119_hypothetical_protein	926569.ANT_09370	6.5e-63	248.1	Chloroflexi	Peptidoglycan-binding LysM
OG0000005	0891_EC_0891_OdNW_18-Q3-R42-56_MAXAC.037_04339_hypothetical_protein	926569.ANT_07430	1e-101	377.1	Chloroflexi	Peptidoglycan-binding LysM
OG0000005	0922_OM_0922_Rand_18-Q3-R56-63_MAXAC.001_01174_hypothetical_protein	1009370.ALO_09314	3.1e-30	139.4	Negativicutes	Peptidase, M23 family
OG0000005	0922_OM_0922_Rand_18-Q3-R56-63_MAXAC.001_01600_Murein_DD-endopeptidase_MepM	1453501.JELR01000002_gene1539	2.9e-62	246.1	Alteromonadaceae	COG0739 Membrane proteins related to metalloendopeptidases
OG0000005	0922_OM_0922_Rand_18-Q3-R56-63_MAXAC.001_02954_hypothetical_protein	1121405.dsmv_1730	2.3e-23	116.7	Desulfobacterales	PFAM peptidase
OG0000005	0926_OM_0926_Rand_18-Q3-R56-63_MAXAC.058_00194_Murein_DD-endopeptidase_MepM	261292.Nit79A3_0684	5.8e-223	780	Nitrosomonadales	PFAM peptidase
OG0000005	0926_OM_0926_Rand_18-Q3-R56-63_MAXAC.058_00991_Murein_hydrolase_activator_EnvC	261292.Nit79A3_0642	1.6e-115	422.9	Nitrosomonadales	Peptidase family M23
OG0000005	0926_OM_0926_Rand_18-Q3-R56-63_MAXAC.058_01915_hypothetical_protein	261292.Nit79A3_0837	1.4e-118	433	Nitrosomonadales	Lysin motif
OG0000005	0944_EC_0944_Ribe_18-Q3-R11-54_BAT3C.65_02262_hypothetical_protein	1172188.KB911824_gene3212	5.3e-48	198.7	Intrasporangiaceae	Peptidase family M23
OG0000005	0944_EC_0944_Ribe_18-Q3-R11-54_BAT3C.65_02333_hypothetical_protein	1385518.N798_05290	1.6e-19	102.1	Intrasporangiaceae	Peptidase family M23
OG0000005	0954_OM_0954_Ribe_18-Q3-R11-54_BATAC.650_00163_hypothetical_protein	330214.NIDE3714	1.9e-157	562	Nitrospirae	Peptidase family M23
OG0000005	0958_OM_0958_Ribe_18-Q3-R11-54_MAXAC.030_03442_Chromosome_partition_protein_Smc	159087.Daro_0609	1.3e-125	456.8	Rhodocyclales	peptidase, M23
OG0000005	0958_OM_0958_Ribe_18-Q3-R11-54_MAXAC.030_04564_Murein_hydrolase_activator_NlpD	159087.Daro_2522	5.3e-96	357.8	Rhodocyclales	Lysin motif
OG0000005	0967_OM_0967_Ribe_18-Q3-R11-54_MAXAC.200_00330_Murein_hydrolase_activator_EnvC	330214.NIDE3065	5.5e-108	397.9	Nitrospirae	Peptidase family M23
OG0000005	0967_OM_0967_Ribe_18-Q3-R11-54_MAXAC.200_00832_hypothetical_protein	330214.NIDE3714	2.5e-101	375.6	Nitrospirae	Peptidase family M23
OG0000005	0976_OM_0976_Skiv_18-Q3-R9-52_BAT3C.176_01128_hypothetical_protein	1268622.AVS7_03995	1.9e-89	335.9	Comamonadaceae	peptidase
OG0000005	0976_OM_0976_Skiv_18-Q3-R9-52_BAT3C.176_01884_Murein_DD-endopeptidase_MepM	296591.Bpro_4107	2.6e-154	552	Comamonadaceae	PFAM peptidase
OG0000005	0980_OM_0980_Skiv_18-Q3-R9-52_BAT3C.266_00815_hypothetical_protein	760192.Halhy_4698	5.6e-82	311.2	Sphingobacteriia	PFAM Peptidase family M23
OG0000005	0980_OM_0980_Skiv_18-Q3-R9-52_BAT3C.266_02767_hypothetical_protein	760192.Halhy_1882	3.8e-50	205.3	Sphingobacteriia	peptidase M23
OG0000005	1014_OM_1014_Skiv_18-Q3-R9-52_MAXAC.078_sub_00943_hypothetical_protein	159087.Daro_3489	1.9e-111	409.1	Rhodocyclales	Peptidase family M23
OG0000005	1014_OM_1014_Skiv_18-Q3-R9-52_MAXAC.078_sub_03506_Murein_hydrolase_activator_EnvC	159087.Daro_0609	5.8e-133	481.1	Rhodocyclales	peptidase, M23
OG0000006	0002_PP_0002_AalE_18-Q3-R2-46_BAT3C.116_00165_Leucine-__isoleucine-__valine-__threonine-__and_alanine-binding_protein	614083.AWQR01000048_gene3216	1.4e-164	585.9	Comamonadaceae	Extracellular liganD-binding receptor
OG0000006	0002_PP_0002_AalE_18-Q3-R2-46_BAT3C.116_00174_hypothetical_protein	75379.Tint_0603	5.1e-111	407.9	unclassified Burkholderiales	Receptor family ligand binding region
OG0000006	0002_PP_0002_AalE_18-Q3-R2-46_BAT3C.116_00612_Leucine-__isoleucine-__valine-__threonine-__and_alanine-binding_protein	614083.AWQR01000048_gene3216	6.5e-173	613.6	Comamonadaceae	Extracellular liganD-binding receptor
OG0000006	0002_PP_0002_AalE_18-Q3-R2-46_BAT3C.116_00877_hypothetical_protein	709797.CSIRO_1892	2.5e-189	668.3	Bradyrhizobiaceae	Periplasmic binding protein domain
OG0000006	0002_PP_0002_AalE_18-Q3-R2-46_BAT3C.116_01508_hypothetical_protein	365044.Pnap_0800	8.3e-186	656.4	Comamonadaceae	PFAM Extracellular ligand-binding receptor
OG0000006	0002_PP_0002_AalE_18-Q3-R2-46_BAT3C.116_01519_Leu/Ile/Val-binding_protein_	1231391.AMZF01000092_gene83	3.9e-146	524.6	Alcaligenaceae	Periplasmic binding protein domain
OG0000006	0002_PP_0002_AalE_18-Q3-R2-46_BAT3C.116_01942_Leu/Ile/Val-binding_protein_	1276756.AUEX01000022_gene2602	6.3e-130	470.7	Comamonadaceae	PFAM Extracellular ligand-binding receptor
OG0000006	0002_PP_0002_AalE_18-Q3-R2-46_BAT3C.116_01962_hypothetical_protein	614083.AWQR01000054_gene1934	1.4e-153	549.3	Comamonadaceae	PFAM Extracellular ligand-binding receptor
OG0000006	0002_PP_0002_AalE_18-Q3-R2-46_BAT3C.116_03501_hypothetical_protein	338969.Rfer_3504	8.3e-149	533.5	Comamonadaceae	Extracellular ligand-binding receptor
OG0000006	0002_PP_0002_AalE_18-Q3-R2-46_BAT3C.116_03502_Leucine-__isoleucine-__valine-__threonine-__and_alanine-binding_protein	614083.AWQR01000001_gene3114	2.6e-198	698	Comamonadaceae	Extracellular ligand-binding receptor
OG0000006	0008_PP_0008_AalE_18-Q3-R2-46_BAT3C.211_01084_hypothetical_protein	159087.Daro_0270	2.5e-200	704.9	Rhodocyclales	amino acid
OG0000006	0008_PP_0008_AalE_18-Q3-R2-46_BAT3C.211_02439_hypothetical_protein	159087.Daro_0920	7.6e-155	553.5	Rhodocyclales	amino acid
OG0000006	0029_PP_0029_AalE_18-Q3-R2-46_MAXAC.018_01270_Leucine-__isoleucine-__valine-__threonine-__and_alanine-binding_protein	864051.BurJ1DRAFT_2710	2e-163	582	unclassified Burkholderiales	ABC-type branched-chain amino acid transport systems, periplasmic component
OG0000006	0060_PP_0060_AalW_18-Q3-R10-53_BATAC.174_00334_Leucine-__isoleucine-__valine-__threonine-__and_alanine-binding_protein	34007.IT40_11125	1.4e-137	496.1	Alphaproteobacteria	ABC-type branched-chain amino acid transport systems, periplasmic component
OG0000006	0060_PP_0060_AalW_18-Q3-R10-53_BATAC.174_00542_Leu/Ile/Val-binding_protein_	1287276.X752_10530	3e-168	598.2	Phyllobacteriaceae	amino acid
OG0000006	0104_PP_0104_Aved_18-Q3-R54-62_BAT3C.309_00552_hypothetical_protein	640081.Dsui_3083	5.2e-135	487.6	Rhodocyclales	amino acid
OG0000006	0104_PP_0104_Aved_18-Q3-R54-62_BAT3C.309_00845_Leucine-__isoleucine-__valine-__threonine-__and_alanine-binding_protein	159087.Daro_3241	2e-195	688.3	Rhodocyclales	amino acid
OG0000006	0104_PP_0104_Aved_18-Q3-R54-62_BAT3C.309_01117_Leucine-__isoleucine-__valine-__threonine-__and_alanine-binding_protein	159087.Daro_0376	4.3e-190	670.6	Rhodocyclales	amino acid
OG0000006	0104_PP_0104_Aved_18-Q3-R54-62_BAT3C.309_01709_Leu/Ile/Val-binding_protein_	748247.AZKH_1448	1.1e-153	549.7	Rhodocyclales	COG0683 ABC-type branched-chain amino acid transport systems, periplasmic component
OG0000006	0104_PP_0104_Aved_18-Q3-R54-62_BAT3C.309_01753_Leu/Ile/Val-binding_protein_	159087.Daro_2772	9.4e-193	679.5	Rhodocyclales	Extracellular ligand-binding receptor
OG0000006	0104_PP_0104_Aved_18-Q3-R54-62_BAT3C.309_02826_Leucine-__isoleucine-__valine-__threonine-__and_alanine-binding_protein	85643.Tmz1t_2471	1.5e-147	529.3	Rhodocyclales	amino acid
OG0000006	0104_PP_0104_Aved_18-Q3-R54-62_BAT3C.309_02827_Leucine-__isoleucine-__valine-__threonine-__and_alanine-binding_protein	748247.AZKH_4396	9.1e-153	546.6	Rhodocyclales	Leucine-specific binding protein
OG0000006	0104_PP_0104_Aved_18-Q3-R54-62_BAT3C.309_04539_hypothetical_protein	159087.Daro_0904	3.1e-185	654.4	Betaproteobacteria	Amino acid amide ABC transporter substrate-binding protein, HAAT family
OG0000006	0186_PP_0186_Bjer_18-Q3-R1-45_BAT3C.235_02863_hypothetical_protein	392500.Swoo_0953	1.4e-65	256.9	Gammaproteobacteria	COG0683 ABC-type branched-chain amino acid transport systems, periplasmic component
OG0000006	0205_PP_0205_Bjer_18-Q3-R1-45_MAXAC.014_00423_hypothetical_protein	1005048.CFU_4073	1.4e-159	569.3	Oxalobacteraceae	ABC-type branched-chain amino acid transport
OG0000006	0205_PP_0205_Bjer_18-Q3-R1-45_MAXAC.014_00887_Leu/Ile/Val-binding_protein_	1100720.ALKN01000026_gene1667	1.4e-146	526.2	Comamonadaceae	PFAM Extracellular ligand-binding receptor
OG0000006	0205_PP_0205_Bjer_18-Q3-R1-45_MAXAC.014_01279_hypothetical_protein	1454004.AW11_00401	9.6e-112	410.6	unclassified Betaproteobacteria	Receptor family ligand binding region
OG0000006	0205_PP_0205_Bjer_18-Q3-R1-45_MAXAC.014_01684_Leucine-specific-binding_protein	748247.AZKH_4470	7.9e-120	437.2	Rhodocyclales	COG0683 ABC-type branched-chain amino acid transport systems, periplasmic component
OG0000006	0205_PP_0205_Bjer_18-Q3-R1-45_MAXAC.014_01685_Leucine-__isoleucine-__valine-__threonine-__and_alanine-binding_protein	1123504.JQKD01000002_gene3681	3.5e-139	501.5	Comamonadaceae	Extracellular ligand-binding receptor
OG0000006	0218_PP_0218_Bjer_18-Q3-R1-45_MAXAC.141_00020_Leucine-__isoleucine-__valine-__threonine-__and_alanine-binding_protein	614083.AWQR01000048_gene3216	3.6e-160	571.2	Comamonadaceae	Extracellular liganD-binding receptor
OG0000006	0218_PP_0218_Bjer_18-Q3-R1-45_MAXAC.141_04731_hypothetical_protein	338969.Rfer_3504	1.7e-133	482.6	Comamonadaceae	Extracellular ligand-binding receptor
OG0000006	0261_OM_0261_Ega_18-Q3-R5-49_BAT3C.193_03110_hypothetical_protein	945713.IALB_0812	3.1e-128	465.7	Bacteria	protein trimerization
OG0000006	0266_PP_0266_Ega_18-Q3-R5-49_BATAC.204_00650_Leucine-__isoleucine-__valine-__threonine-__and_alanine-binding_protein	272560.BPSL3388	1.9e-129	469.2	Burkholderiaceae	amino acid
OG0000006	0266_PP_0266_Ega_18-Q3-R5-49_BATAC.204_00916_hypothetical_protein	748280.NH8B_2245	3.8e-126	458.4	Neisseriales	amino acid ABC transporter
OG0000006	0284_PP_0284_Ega_18-Q3-R5-49_MAXAC.062_00462_Leucine-__isoleucine-__valine-__threonine-__and_alanine-binding_protein	365044.Pnap_1650	8.7e-167	593.2	Comamonadaceae	Amino acid amide ABC transporter substrate-binding protein, HAAT family
OG0000006	0284_PP_0284_Ega_18-Q3-R5-49_MAXAC.062_00957_Leucine-__isoleucine-__valine-__threonine-__and_alanine-binding_protein	614083.AWQR01000001_gene3114	1.8e-183	648.7	Comamonadaceae	Extracellular ligand-binding receptor
OG0000006	0284_PP_0284_Ega_18-Q3-R5-49_MAXAC.062_03047_Leucine-__isoleucine-__valine-__threonine-__and_alanine-binding_protein	296591.Bpro_1848	4.9e-138	497.7	Comamonadaceae	Amino acid amide ABC transporter substrate-binding protein, HAAT family
OG0000006	0284_PP_0284_Ega_18-Q3-R5-49_MAXAC.062_03091_hypothetical_protein	595537.Varpa_4907	1.5e-46	193.7	Comamonadaceae	Extracellular liganD-binding receptor
OG0000006	0284_PP_0284_Ega_18-Q3-R5-49_MAXAC.062_03247_hypothetical_protein	296591.Bpro_3384	4.4e-158	564.3	Comamonadaceae	Extracellular liganD-binding receptor
OG0000006	0284_PP_0284_Ega_18-Q3-R5-49_MAXAC.062_03470_hypothetical_protein	1158292.JPOE01000005_gene425	3.5e-112	411.8	unclassified Burkholderiales	Receptor family ligand binding region
OG0000006	0284_PP_0284_Ega_18-Q3-R5-49_MAXAC.062_03726_Leucine-__isoleucine-__valine-__threonine-__and_alanine-binding_protein	614083.AWQR01000048_gene3216	2.2e-165	588.6	Comamonadaceae	Extracellular liganD-binding receptor
OG0000006	0320_PP_0320_Ejby_18-Q3-R6-50_MAXAC.192_01773_Leucine-__isoleucine-__valine-__threonine-__and_alanine-binding_protein	747365.Thena_0705	5.5e-81	308.1	Thermoanaerobacterales	COGs COG0683 ABC-type branched-chain amino acid transport systems periplasmic component
OG0000006	0353_PP_0353_EsbE_18-Q3-R3-47_MAXAC.059_01104_hypothetical_protein	1454004.AW11_03481	4.2e-129	468	unclassified Betaproteobacteria	Receptor family ligand binding region
OG0000006	0353_PP_0353_EsbE_18-Q3-R3-47_MAXAC.059_02228_hypothetical_protein	640081.Dsui_0630	2.2e-156	558.9	Rhodocyclales	amino acid
OG0000006	0353_PP_0353_EsbE_18-Q3-R3-47_MAXAC.059_02680_Leucine-__isoleucine-__valine-__threonine-__and_alanine-binding_protein	522306.CAP2UW1_2308	1.1e-86	327	Betaproteobacteria	Receptor family ligand binding region
OG0000006	0358_PP_0358_EsbE_18-Q3-R3-47_MAXAC.131_01500_hypothetical_protein	1454004.AW11_03481	2.1e-125	455.7	unclassified Betaproteobacteria	Receptor family ligand binding region
OG0000006	0358_PP_0358_EsbE_18-Q3-R3-47_MAXAC.131_02443_hypothetical_protein	522306.CAP2UW1_0505	3.4e-163	581.3	Betaproteobacteria	Extracellular ligand-binding receptor
OG0000006	0376_PP_0376_EsbW_18-Q3-R4-48_BAT3C.275_00948_hypothetical_protein	1121035.AUCH01000002_gene1672	7.3e-150	537	Rhodocyclales	amino acid
OG0000006	0376_PP_0376_EsbW_18-Q3-R4-48_BAT3C.275_02234_hypothetical_protein	159087.Daro_0270	2.3e-201	708.4	Rhodocyclales	amino acid
OG0000006	0391_PP_0391_EsbW_18-Q3-R4-48_BATAC.285_00995_Leucine-specific-binding_protein	1454004.AW11_00401	1.4e-191	675.6	unclassified Betaproteobacteria	Receptor family ligand binding region
OG0000006	0391_PP_0391_EsbW_18-Q3-R4-48_BATAC.285_01948_hypothetical_protein	522306.CAP2UW1_0505	1.7e-175	622.1	Betaproteobacteria	Extracellular ligand-binding receptor
OG0000006	0391_PP_0391_EsbW_18-Q3-R4-48_BATAC.285_03100_Leucine-__isoleucine-__valine-__threonine-__and_alanine-binding_protein	522306.CAP2UW1_2547	4e-185	654.1	Betaproteobacteria	ABC-type branched-chain amino acid transport systems periplasmic component
OG0000006	0406_PP_0406_EsbW_18-Q3-R4-48_MAXAC.006_sub_00515_Leu/Ile/Val-binding_protein_	395495.Lcho_3653	3.2e-185	654.4	unclassified Burkholderiales	PFAM Extracellular ligand-binding receptor
OG0000006	0406_PP_0406_EsbW_18-Q3-R4-48_MAXAC.006_sub_00584_Leucine-__isoleucine-__valine-__threonine-__and_alanine-binding_protein	1120956.JHZK01000027_gene1168	1.3e-138	499.6	Rhodobiaceae	Receptor family ligand binding region
OG0000006	0406_PP_0406_EsbW_18-Q3-R4-48_MAXAC.006_sub_01374_Leu/Ile/Val-binding_protein_	1157708.KB907457_gene2681	4.1e-143	514.6	Comamonadaceae	Extracellular liganD-binding receptor
OG0000006	0406_PP_0406_EsbW_18-Q3-R4-48_MAXAC.006_sub_01691_Leucine-__isoleucine-__valine-__threonine-__and_alanine-binding_protein	987059.RBXJA2T_03748	3.6e-181	641	unclassified Burkholderiales	ABC-type branched-chain amino acid transport systems, periplasmic component
OG0000006	0406_PP_0406_EsbW_18-Q3-R4-48_MAXAC.006_sub_04111_Leucine-__isoleucine-__valine-__threonine-__and_alanine-binding_protein	391595.RLO149_c017380	7.8e-158	563.5	Roseobacter	COG0683 ABC-type branched-chain amino acid transport systems, periplasmic component
OG0000006	0466_PP_0466_Fred_18-Q3-R57-64_BAT3C.720_01892_hypothetical_protein	522306.CAP2UW1_0505	1.9e-174	618.6	Betaproteobacteria	Extracellular ligand-binding receptor
OG0000006	0466_PP_0466_Fred_18-Q3-R57-64_BAT3C.720_02235_Leucine-__isoleucine-__valine-__threonine-__and_alanine-binding_protein	522306.CAP2UW1_2547	2.2e-183	648.3	Betaproteobacteria	ABC-type branched-chain amino acid transport systems periplasmic component
OG0000006	0466_PP_0466_Fred_18-Q3-R57-64_BAT3C.720_03219_Leucine-specific-binding_protein	1454004.AW11_00401	2.3e-189	668.3	unclassified Betaproteobacteria	Receptor family ligand binding region
OG0000006	0466_PP_0466_Fred_18-Q3-R57-64_BAT3C.720_04271_Leu/Ile/Val-binding_protein_	522306.CAP2UW1_3320	4.3e-158	564.3	unclassified Betaproteobacteria	Receptor family ligand binding region
OG0000006	0473_PP_0473_Fred_18-Q3-R57-64_BATAC.284_00293_Leucine-__isoleucine-__valine-__threonine-__and_alanine-binding_protein	686340.Metal_1856	1e-122	446.8	Gammaproteobacteria	With LivFGHM is involved in the high affinity leucine transport
OG0000006	0473_PP_0473_Fred_18-Q3-R57-64_BATAC.284_00990_Leucine-__isoleucine-__valine-__threonine-__and_alanine-binding_protein	1123355.JHYO01000012_gene726	1.4e-132	479.6	Alphaproteobacteria	amino acid
OG0000006	0473_PP_0473_Fred_18-Q3-R57-64_BATAC.284_02238_Leucine-__isoleucine-__valine-__threonine-__and_alanine-binding_protein	1125863.JAFN01000001_gene450	1.1e-145	523.1	Deltaproteobacteria	PFAM Extracellular ligand-binding receptor
OG0000006	0473_PP_0473_Fred_18-Q3-R57-64_BATAC.284_02487_Leucine-__isoleucine-__valine-__threonine-__and_alanine-binding_protein	1137799.GZ78_04930	2.9e-143	515	Oceanospirillales	With LivFGHM is involved in the high affinity leucine transport
OG0000006	0521_PP_0521_Fred_18-Q3-R57-64_MAXAC.307_01945_Leucine-__isoleucine-__valine-__threonine-__and_alanine-binding_protein	438753.AZC_2794	3e-157	561.6	Xanthobacteraceae	Receptor family ligand binding region
OG0000006	0521_PP_0521_Fred_18-Q3-R57-64_MAXAC.307_02299_Leu/Ile/Val-binding_protein_	395493.BegalDRAFT_2575	2.7e-141	508.4	Gammaproteobacteria	With LivFGHM is involved in the high affinity leucine transport
OG0000006	0606_PP_0606_Hirt_18-Q3-R61-65_BATAC.101_00700_Leucine-__isoleucine-__valine-__threonine-__and_alanine-binding_protein	686340.Metal_1856	1.7e-122	446	Gammaproteobacteria	With LivFGHM is involved in the high affinity leucine transport
OG0000006	0606_PP_0606_Hirt_18-Q3-R61-65_BATAC.101_02205_Leucine-__isoleucine-__valine-__threonine-__and_alanine-binding_protein	1123355.JHYO01000012_gene726	9.3e-137	493.4	Alphaproteobacteria	amino acid
OG0000006	0606_PP_0606_Hirt_18-Q3-R61-65_BATAC.101_03273_Leucine-__isoleucine-__valine-__threonine-__and_alanine-binding_protein	1125863.JAFN01000001_gene450	4.1e-145	521.2	Deltaproteobacteria	PFAM Extracellular ligand-binding receptor
OG0000006	0606_PP_0606_Hirt_18-Q3-R61-65_BATAC.101_03762_Leucine-__isoleucine-__valine-__threonine-__and_alanine-binding_protein	1122212.AULO01000013_gene1922	6.5e-143	513.8	Oceanospirillales	With LivFGHM is involved in the high affinity leucine transport
OG0000006	0658_PP_0658_Hjor_18-Q3-R7-51_MAXAC.006_01306_Leucine-specific-binding_protein	1123504.JQKD01000002_gene3681	5.1e-138	497.7	Comamonadaceae	Extracellular ligand-binding receptor
OG0000006	0658_PP_0658_Hjor_18-Q3-R7-51_MAXAC.006_01872_hypothetical_protein	1454004.AW11_00401	9.9e-109	400.6	unclassified Betaproteobacteria	Receptor family ligand binding region
OG0000006	0658_PP_0658_Hjor_18-Q3-R7-51_MAXAC.006_03272_Leu/Ile/Val-binding_protein_	296591.Bpro_1622	1.5e-145	522.7	Comamonadaceae	PFAM Extracellular ligand-binding receptor
OG0000006	0715_PP_0715_Kalu_18-Q3-R12-55_MAXAC.148_01074_Leucine-__isoleucine-__valine-__threonine-__and_alanine-binding_protein	1038859.AXAU01000003_gene6198	1.2e-163	582.8	Bradyrhizobiaceae	Receptor family ligand binding region
OG0000006	0715_PP_0715_Kalu_18-Q3-R12-55_MAXAC.148_01939_Leucine-__isoleucine-__valine-__threonine-__and_alanine-binding_protein	1120983.KB894570_gene1258	2.5e-121	442.2	Rhodobiaceae	Receptor family ligand binding region
OG0000006	0715_PP_0715_Kalu_18-Q3-R12-55_MAXAC.148_02859_Leu/Ile/Val-binding_protein_	631454.N177_4189	4.2e-142	511.1	Rhodobiaceae	Receptor family ligand binding region
OG0000006	0744_PP_0744_Lyne_18-Q3-R50-59_BATAC.383_cln_00273_Leucine-__isoleucine-__valine-__threonine-__and_alanine-binding_protein	1379281.AVAG01000038_gene754	2.4e-145	521.9	Desulfovibrionales	PFAM Extracellular ligand-binding receptor
OG0000006	0744_PP_0744_Lyne_18-Q3-R50-59_BATAC.383_cln_01154_Leucine-__isoleucine-__valine-__threonine-__and_alanine-binding_protein	1430440.MGMSRv2_2175	2.2e-130	472.2	Rhodospirillales	COG0683 ABC-type branched-chain amino acid transport systems, periplasmic component
OG0000006	0744_PP_0744_Lyne_18-Q3-R50-59_BATAC.383_cln_01490_Leu/Ile/Val-binding_protein	1121918.ARWE01000001_gene375	5.3e-132	477.6	Deltaproteobacteria	PFAM Extracellular ligand-binding receptor
OG0000006	0744_PP_0744_Lyne_18-Q3-R50-59_BATAC.383_cln_02683_Leucine-__isoleucine-__valine-__threonine-__and_alanine-binding_protein	1137799.GZ78_04930	6.5e-143	513.8	Oceanospirillales	With LivFGHM is involved in the high affinity leucine transport
OG0000006	0830_PP_0830_OdNE_18-Q3-R46-58_BAT3C.305_01357_hypothetical_protein	159087.Daro_0270	2.6e-186	658.3	Rhodocyclales	amino acid
OG0000006	0830_PP_0830_OdNE_18-Q3-R46-58_BAT3C.305_01801_Leucine-__isoleucine-__valine-__threonine-__and_alanine-binding_protein	748247.AZKH_3642	4.8e-79	301.6	Rhodocyclales	Receptor family ligand binding region
OG0000006	0830_PP_0830_OdNE_18-Q3-R46-58_BAT3C.305_03295_hypothetical_protein	1304883.KI912532_gene939	7.5e-179	633.3	Rhodocyclales	amino acid
OG0000006	0833_PP_0833_OdNE_18-Q3-R46-58_BAT3C.415_01506_hypothetical_protein	1123255.JHYS01000002_gene2656	1.2e-131	476.5	Comamonadaceae	Receptor family ligand binding region
OG0000006	0833_PP_0833_OdNE_18-Q3-R46-58_BAT3C.415_02325_Leucine-__isoleucine-__valine-__threonine-__and_alanine-binding_protein	522306.CAP2UW1_2547	1.9e-94	352.1	Betaproteobacteria	ABC-type branched-chain amino acid transport systems periplasmic component
OG0000006	0833_PP_0833_OdNE_18-Q3-R46-58_BAT3C.415_02922_hypothetical_protein	522306.CAP2UW1_0505	1.6e-173	615.5	Betaproteobacteria	Extracellular ligand-binding receptor
OG0000006	0864_PP_0864_OdNW_18-Q3-R42-56_BAT3C.134_sub_00183_Leucine-__isoleucine-__valine-__threonine-__and_alanine-binding_protein	1121403.AUCV01000001_gene868	6.1e-120	437.6	Desulfobacterales	Receptor family ligand binding region
OG0000006	0864_PP_0864_OdNW_18-Q3-R42-56_BAT3C.134_sub_00184_Leucine-__isoleucine-__valine-__threonine-__and_alanine-binding_protein	1167006.UWK_00092	1.2e-115	423.3	Desulfobacterales	Receptor family ligand binding region
OG0000006	0864_PP_0864_OdNW_18-Q3-R42-56_BAT3C.134_sub_02965_hypothetical_protein	883078.HMPREF9695_01402	5.4e-96	358.6	Bradyrhizobiaceae	Function proposed based on presence of conserved amino acid motif, structural feature or limited homology
OG0000006	0864_PP_0864_OdNW_18-Q3-R42-56_BAT3C.134_sub_02966_hypothetical_protein	1040989.AWZU01000100_gene7353	2.8e-115	422.2	Bradyrhizobiaceae	Function proposed based on presence of conserved amino acid motif, structural feature or limited homology
OG0000006	0864_PP_0864_OdNW_18-Q3-R42-56_BAT3C.134_sub_03060_Leu/Ile/Val-binding_protein_	290397.Adeh_2179	3e-173	614.8	Myxococcales	Receptor family ligand binding region
OG0000006	0864_PP_0864_OdNW_18-Q3-R42-56_BAT3C.134_sub_03733_hypothetical_protein	290397.Adeh_4261	1.2e-158	566.2	Myxococcales	Receptor family ligand binding region
OG0000006	0864_PP_0864_OdNW_18-Q3-R42-56_BAT3C.134_sub_04270_hypothetical_protein	404589.Anae109_1455	9.1e-156	556.6	Deltaproteobacteria	PFAM Extracellular ligand-binding receptor
OG0000006	0864_PP_0864_OdNW_18-Q3-R42-56_BAT3C.134_sub_04364_Leucine-__isoleucine-__valine-__threonine-__and_alanine-binding_protein	1040989.AWZU01000100_gene7353	9.6e-113	413.7	Bradyrhizobiaceae	Function proposed based on presence of conserved amino acid motif, structural feature or limited homology
OG0000006	0864_PP_0864_OdNW_18-Q3-R42-56_BAT3C.134_sub_04365_hypothetical_protein	883078.HMPREF9695_01402	2e-106	392.9	Bradyrhizobiaceae	Function proposed based on presence of conserved amino acid motif, structural feature or limited homology
OG0000006	0954_PP_0954_Ribe_18-Q3-R11-54_BATAC.650_01871_Penicillin-binding_protein_activator_LpoA	330214.NIDE3365	0	1241.5	Nitrospirae	Periplasmic binding protein
OG0000006	0958_PP_0958_Ribe_18-Q3-R11-54_MAXAC.030_02239_hypothetical_protein	159087.Daro_0270	5e-190	670.6	Rhodocyclales	amino acid
OG0000006	0958_PP_0958_Ribe_18-Q3-R11-54_MAXAC.030_03842_hypothetical_protein	1121035.AUCH01000002_gene1672	1.6e-149	535.8	Rhodocyclales	amino acid
OG0000006	0976_PP_0976_Skiv_18-Q3-R9-52_BAT3C.176_00008_Leu/Ile/Val-binding_protein_	987059.RBXJA2T_03748	8.8e-90	337.4	unclassified Burkholderiales	ABC-type branched-chain amino acid transport systems, periplasmic component
OG0000006	0976_PP_0976_Skiv_18-Q3-R9-52_BAT3C.176_00664_hypothetical_protein	358220.C380_11740	6.3e-192	676.8	Comamonadaceae	Extracellular liganD-binding receptor
OG0000006	0976_PP_0976_Skiv_18-Q3-R9-52_BAT3C.176_00796_hypothetical_protein	365044.Pnap_0800	3.3e-118	431.8	Comamonadaceae	PFAM Extracellular ligand-binding receptor
OG0000006	0976_PP_0976_Skiv_18-Q3-R9-52_BAT3C.176_01859_hypothetical_protein	365046.Rta_06720	3.6e-141	508.1	Comamonadaceae	PFAM Extracellular ligand-binding receptor
OG0000006	0976_PP_0976_Skiv_18-Q3-R9-52_BAT3C.176_01962_hypothetical_protein	358220.C380_03380	4.4e-174	617.5	Comamonadaceae	Extracellular ligand-binding receptor
OG0000006	0976_PP_0976_Skiv_18-Q3-R9-52_BAT3C.176_01963_hypothetical_protein	543728.Vapar_4935	1.3e-170	605.9	Comamonadaceae	Extracellular ligand-binding receptor
OG0000006	0976_PP_0976_Skiv_18-Q3-R9-52_BAT3C.176_01975_Leucine-specific-binding_protein	1.50467e+06	6.6e-159	567	Comamonadaceae	PFAM Extracellular ligand-binding receptor
OG0000006	0976_PP_0976_Skiv_18-Q3-R9-52_BAT3C.176_03057_hypothetical_protein	75379.Tint_0603	1.8e-47	196.8	unclassified Burkholderiales	Receptor family ligand binding region
OG0000006	0976_PP_0976_Skiv_18-Q3-R9-52_BAT3C.176_03252_Leu/Ile/Val-binding_protein_	358220.C380_02725	6.8e-95	354.4	Betaproteobacteria	Extracellular ligand-binding receptor
OG0000006	0976_PP_0976_Skiv_18-Q3-R9-52_BAT3C.176_03537_Leucine-__isoleucine-__valine-__threonine-__and_alanine-binding_protein	1304878.AUGD01000017_gene1053	5.8e-105	387.9	Bradyrhizobiaceae	Receptor family ligand binding region
OG0000006	0976_PP_0976_Skiv_18-Q3-R9-52_BAT3C.176_03552_Leucine-__isoleucine-__valine-__threonine-__and_alanine-binding_protein	614083.AWQR01000048_gene3216	3.3e-158	564.7	Comamonadaceae	Extracellular liganD-binding receptor
OG0000006	1014_PP_1014_Skiv_18-Q3-R9-52_MAXAC.078_sub_01001_hypothetical_protein	1121035.AUCH01000002_gene1672	4.2e-153	547.7	Rhodocyclales	amino acid
OG0000006	1014_PP_1014_Skiv_18-Q3-R9-52_MAXAC.078_sub_01303_hypothetical_protein	1304883.KI912532_gene520	1.5e-100	372.5	Rhodocyclales	amino acid
OG0000006	1056_PP_1056_Vibo_18-Q3-R45-57_MAXAC.072_00355_Leu/Ile/Val-binding_protein_	159087.Daro_0904	2.1e-140	505.4	Betaproteobacteria	Amino acid amide ABC transporter substrate-binding protein, HAAT family
OG0000006	1056_PP_1056_Vibo_18-Q3-R45-57_MAXAC.072_02066_Leucine-__isoleucine-__valine-__threonine-__and_alanine-binding_protein	1304883.KI912532_gene239	3.4e-187	661	Rhodocyclales	amino acid
OG0000006	1056_PP_1056_Vibo_18-Q3-R45-57_MAXAC.072_02577_Leucine-specific-binding_protein	85643.Tmz1t_2471	3.8e-33	147.5	Rhodocyclales	amino acid
OG0000006	1056_PP_1056_Vibo_18-Q3-R45-57_MAXAC.072_02578_Leu/Ile/Val-binding_protein_	748247.AZKH_4396	2.1e-38	164.9	Rhodocyclales	Leucine-specific binding protein
OG0000006	1056_PP_1056_Vibo_18-Q3-R45-57_MAXAC.072_02579_hypothetical_protein	62928.azo3729	1.1e-36	159.8	Rhodocyclales	Leucine-specific binding protein
OG0000006	1056_PP_1056_Vibo_18-Q3-R45-57_MAXAC.072_02692_hypothetical_protein	640081.Dsui_3083	2.2e-130	472.2	Rhodocyclales	amino acid
OG0000006	1056_PP_1056_Vibo_18-Q3-R45-57_MAXAC.072_03495_hypothetical_protein	76114.ebA127	6.2e-147	527.3	Rhodocyclales	COG0683 ABC-type branched-chain amino acid transport systems, periplasmic component
OG0000007	0002_PP_0002_AalE_18-Q3-R2-46_BAT3C.116_01847_Cytochrome_c4	614083.AWQR01000029_gene2139	2.7e-88	331.6	Comamonadaceae	Cytochrome c class I
OG0000007	0002_PP_0002_AalE_18-Q3-R2-46_BAT3C.116_03362_Cytochrome_c6	358220.C380_04230	2.9e-82	311.6	Comamonadaceae	PFAM Cytochrome c, class I
OG0000007	0008_PP_0008_AalE_18-Q3-R2-46_BAT3C.211_01629_Cytochrome_c4	159087.Daro_3327	3e-40	171	Rhodocyclales	Cytochrome C oxidase, cbb3-type, subunit III
OG0000007	0008_PP_0008_AalE_18-Q3-R2-46_BAT3C.211_01750_Cytochrome_c4	159087.Daro_3138	1.8e-86	325.5	Rhodocyclales	Cytochrome c, class I
OG0000007	0008_PP_0008_AalE_18-Q3-R2-46_BAT3C.211_02752_Cytochrome_c4	159087.Daro_0624	2.3e-100	371.7	Rhodocyclales	cytochrome
OG0000007	0008_PP_0008_AalE_18-Q3-R2-46_BAT3C.211_03017_Cytochrome_c4	159087.Daro_1587	3.3e-102	377.9	Rhodocyclales	Cytochrome C oxidase, cbb3-type, subunit III
OG0000007	0008_PP_0008_AalE_18-Q3-R2-46_BAT3C.211_03029_hypothetical_protein	1304883.KI912532_gene2101	3.7e-40	170.6	Rhodocyclales	Cytochrome C oxidase, cbb3-type, subunit III
OG0000007	0008_PP_0008_AalE_18-Q3-R2-46_BAT3C.211_03030_hypothetical_protein	1304883.KI912532_gene2100	4.6e-108	397.5	Rhodocyclales	Cytochrome C oxidase, cbb3-type, subunit III
OG0000007	0029_PP_0029_AalE_18-Q3-R2-46_MAXAC.018_01845_hypothetical_protein	614083.AWQR01000029_gene2067	1.4e-74	286.2	Comamonadaceae	PFAM Cytochrome c, class I
OG0000007	0029_PP_0029_AalE_18-Q3-R2-46_MAXAC.018_02056_Cytochrome_c4	1276756.AUEX01000006_gene3077	7.2e-69	267.3	Comamonadaceae	Cytochrome c class I
OG0000007	0060_PP_0060_AalW_18-Q3-R10-53_BATAC.174_03190_hypothetical_protein	1121271.AUCM01000010_gene2355	2.1e-94	352.1	Alphaproteobacteria	cytochrome
OG0000007	0104_PP_0104_Aved_18-Q3-R54-62_BAT3C.309_00091_Cytochrome_c4	62928.azo2823	1.9e-78	298.9	Rhodocyclales	cytochrome
OG0000007	0104_PP_0104_Aved_18-Q3-R54-62_BAT3C.309_02036_Cytochrome_c4	1304883.KI912532_gene1302	1.1e-69	269.6	Rhodocyclales	Cytochrome c, class I
OG0000007	0104_PP_0104_Aved_18-Q3-R54-62_BAT3C.309_02785_hypothetical_protein	62928.azo3687	6e-59	234.2	Rhodocyclales	Cytochrome C oxidase, cbb3-type, subunit III
OG0000007	0186_PP_0186_Bjer_18-Q3-R1-45_BAT3C.235_03399_hypothetical_protein	261292.Nit79A3_1705	1.1e-92	346.3	Nitrosomonadales	Cytochrome c, class I
OG0000007	0205_PP_0205_Bjer_18-Q3-R1-45_MAXAC.014_01256_Cytochrome_c4	1000565.METUNv1_02910	1.2e-67	263.1	Rhodocyclales	cytochrome
OG0000007	0205_PP_0205_Bjer_18-Q3-R1-45_MAXAC.014_01875_Cytochrome_c4	1123400.KB904754_gene1017	9.3e-36	157.1	Thiotrichales	PFAM cytochrome c
OG0000007	0205_PP_0205_Bjer_18-Q3-R1-45_MAXAC.014_02093_Cytochrome_c4	1244869.H261_21456	1.5e-56	226.1	Rhodospirillales	Cytochrome C oxidase, cbb3-type, subunit III
OG0000007	0205_PP_0205_Bjer_18-Q3-R1-45_MAXAC.014_02307_hypothetical_protein	323261.Noc_3049	1.8e-19	102.1	Chromatiales	Cytochrome C oxidase, cbb3-type, subunit III
OG0000007	0205_PP_0205_Bjer_18-Q3-R1-45_MAXAC.014_02383_Cytochrome_c4	1304883.KI912532_gene2109	4.2e-79	301.2	Rhodocyclales	Cytochrome C oxidase, cbb3-type, subunit III
OG0000007	0205_PP_0205_Bjer_18-Q3-R1-45_MAXAC.014_02388_hypothetical_protein	640081.Dsui_3308	1.5e-28	132.1	Rhodocyclales	Cytochrome C oxidase, cbb3-type, subunit III
OG0000007	0205_PP_0205_Bjer_18-Q3-R1-45_MAXAC.014_02389_hypothetical_protein	640081.Dsui_3307	7.2e-106	390.2	Rhodocyclales	Cytochrome C oxidase, cbb3-type, subunit III
OG0000007	0218_PP_0218_Bjer_18-Q3-R1-45_MAXAC.141_01021_Cytochrome_c6	338969.Rfer_3191	1.3e-79	302.8	Comamonadaceae	PFAM Cytochrome c, class I
OG0000007	0218_PP_0218_Bjer_18-Q3-R1-45_MAXAC.141_02025_Cytochrome_c4	1123255.JHYS01000011_gene1220	2.3e-75	288.5	Comamonadaceae	Cytochrome c
OG0000007	0218_PP_0218_Bjer_18-Q3-R1-45_MAXAC.141_04470_Cytochrome_c4	338969.Rfer_1588	3.4e-83	314.7	Comamonadaceae	Cytochrome c class I
OG0000007	0266_PP_0266_Ega_18-Q3-R5-49_BATAC.204_00359_Cytochrome_c4	76114.ebA1075	2.6e-72	278.5	Rhodocyclales	cytochrome
OG0000007	0266_PP_0266_Ega_18-Q3-R5-49_BATAC.204_02377_Cytochrome_c4	1000565.METUNv1_00811	2.8e-22	111.3	Rhodocyclales	Cytochrome c
OG0000007	0266_PP_0266_Ega_18-Q3-R5-49_BATAC.204_02378_hypothetical_protein	1123367.C666_11160	1.9e-31	141.7	Rhodocyclales	Cytochrome c
OG0000007	0281_PP_0281_Ega_18-Q3-R5-49_MAXAC.038_00168_hypothetical_protein	228410.NE0904	1.1e-98	366.3	Nitrosomonadales	cytochrome
OG0000007	0281_PP_0281_Ega_18-Q3-R5-49_MAXAC.038_01202_Cytochrome_c4	261292.Nit79A3_1705	6.8e-84	317	Nitrosomonadales	Cytochrome c, class I
OG0000007	0281_PP_0281_Ega_18-Q3-R5-49_MAXAC.038_01768_Cytochrome_c4	261292.Nit79A3_3435	8.7e-48	196.1	Nitrosomonadales	PFAM Cytochrome c, class I
OG0000007	0281_PP_0281_Ega_18-Q3-R5-49_MAXAC.038_01769_hypothetical_protein	261292.Nit79A3_3434	2.6e-47	194.5	Nitrosomonadales	Cytochrome c, class I
OG0000007	0284_PP_0284_Ega_18-Q3-R5-49_MAXAC.062_01085_Cytochrome_c4	1100721.ALKO01000017_gene1687	1e-81	309.7	Comamonadaceae	Cytochrome c
OG0000007	0284_PP_0284_Ega_18-Q3-R5-49_MAXAC.062_01605_hypothetical_protein	365044.Pnap_1283	3.6e-86	324.7	Comamonadaceae	cytochrome
OG0000007	0284_PP_0284_Ega_18-Q3-R5-49_MAXAC.062_02961_Cytochrome_c4	614083.AWQR01000029_gene2139	3.3e-46	191	Comamonadaceae	Cytochrome c class I
OG0000007	0284_PP_0284_Ega_18-Q3-R5-49_MAXAC.062_02962_hypothetical_protein	614083.AWQR01000029_gene2139	1.9e-27	128.3	Comamonadaceae	Cytochrome c class I
OG0000007	0284_PP_0284_Ega_18-Q3-R5-49_MAXAC.062_02990_hypothetical_protein	614083.AWQR01000029_gene2067	8.6e-90	336.7	Comamonadaceae	PFAM Cytochrome c, class I
OG0000007	0353_PP_0353_EsbE_18-Q3-R3-47_MAXAC.059_01088_Cytochrome_c4	522306.CAP2UW1_0303	1.4e-78	299.3	unclassified Betaproteobacteria	Cytochrome C oxidase, cbb3-type, subunit III
OG0000007	0358_PP_0358_EsbE_18-Q3-R3-47_MAXAC.131_00970_Cytochrome_c4	522306.CAP2UW1_0303	4.2e-78	297.7	unclassified Betaproteobacteria	Cytochrome C oxidase, cbb3-type, subunit III
OG0000007	0369_PP_0369_EsbW_18-Q3-R4-48_BAT3C.13_02281_hypothetical_protein	261292.Nit79A3_0720	3.6e-70	271.6	Nitrosomonadales	cytochrome
OG0000007	0369_PP_0369_EsbW_18-Q3-R4-48_BAT3C.13_02681_Cytochrome_c4	1131553.JIBI01000003_gene1726	3.5e-64	251.5	Nitrosomonadales	Cytochrome c, class I
OG0000007	0369_PP_0369_EsbW_18-Q3-R4-48_BAT3C.13_02933_hypothetical_protein	335283.Neut_1651	8.8e-40	169.5	Nitrosomonadales	Cytochrome c, class I
OG0000007	0369_PP_0369_EsbW_18-Q3-R4-48_BAT3C.13_02934_Cytochrome_c4	335283.Neut_1652	2e-36	158.3	Nitrosomonadales	PFAM Cytochrome c, class I
OG0000007	0376_PP_0376_EsbW_18-Q3-R4-48_BAT3C.275_01260_Cytochrome_c4	159087.Daro_0624	1.3e-100	372.5	Rhodocyclales	cytochrome
OG0000007	0376_PP_0376_EsbW_18-Q3-R4-48_BAT3C.275_02427_Cytochrome_c-552	159087.Daro_1587	1.2e-104	386	Rhodocyclales	Cytochrome C oxidase, cbb3-type, subunit III
OG0000007	0376_PP_0376_EsbW_18-Q3-R4-48_BAT3C.275_02440_hypothetical_protein	159087.Daro_1570	4.7e-43	180.3	Rhodocyclales	Cytochrome C oxidase, cbb3-type, subunit III
OG0000007	0376_PP_0376_EsbW_18-Q3-R4-48_BAT3C.275_02441_hypothetical_protein	159087.Daro_1569	1.2e-129	469.2	Rhodocyclales	Cytochrome C oxidase, cbb3-type, subunit III
OG0000007	0376_PP_0376_EsbW_18-Q3-R4-48_BAT3C.275_03226_hypothetical_protein	159087.Daro_3327	2.2e-79	302	Rhodocyclales	Cytochrome C oxidase, cbb3-type, subunit III
OG0000007	0376_PP_0376_EsbW_18-Q3-R4-48_BAT3C.275_03439_Cytochrome_c4	159087.Daro_3138	1.2e-87	329.3	Rhodocyclales	Cytochrome c, class I
OG0000007	0391_PP_0391_EsbW_18-Q3-R4-48_BATAC.285_00381_hypothetical_protein	1454004.AW11_03286	3.3e-74	285	Betaproteobacteria	Cytochrome C oxidase, cbb3-type, subunit III
OG0000007	0391_PP_0391_EsbW_18-Q3-R4-48_BATAC.285_00382_hypothetical_protein	1304883.KI912532_gene2100	1.4e-75	289.7	Rhodocyclales	Cytochrome C oxidase, cbb3-type, subunit III
OG0000007	0391_PP_0391_EsbW_18-Q3-R4-48_BATAC.285_01677_Cytochrome_c4	1454004.AW11_00373	2.3e-81	308.5	Betaproteobacteria	Cytochrome c, class I
OG0000007	0391_PP_0391_EsbW_18-Q3-R4-48_BATAC.285_02664_Cytochrome_c4	522306.CAP2UW1_0303	1.7e-100	372.1	unclassified Betaproteobacteria	Cytochrome C oxidase, cbb3-type, subunit III
OG0000007	0391_PP_0391_EsbW_18-Q3-R4-48_BATAC.285_03164_hypothetical_protein	522306.CAP2UW1_3111	7.6e-100	370.2	Betaproteobacteria	Cytochrome C oxidase, cbb3-type, subunit III
OG0000007	0391_PP_0391_EsbW_18-Q3-R4-48_BATAC.285_04405_hypothetical_protein	1454004.AW11_03009	6.9e-109	400.2	Betaproteobacteria	Cytochrome C oxidase, cbb3-type, subunit III
OG0000007	0406_PP_0406_EsbW_18-Q3-R4-48_MAXAC.006_sub_00162_Cytochrome_c4	420662.Mpe_A1095	6.3e-75	287.3	unclassified Burkholderiales	cytochrome C
OG0000007	0406_PP_0406_EsbW_18-Q3-R4-48_MAXAC.006_sub_03822_Cytochrome_c4	420662.Mpe_A0432	1.3e-68	266.2	unclassified Burkholderiales	Cytochrome C oxidase, cbb3-type, subunit III
OG0000007	0406_PP_0406_EsbW_18-Q3-R4-48_MAXAC.006_sub_03910_Cytochrome_c4	1123367.C666_06090	1.8e-59	235.7	Rhodocyclales	Cytochrome c, class I
OG0000007	0466_PP_0466_Fred_18-Q3-R57-64_BAT3C.720_00629_hypothetical_protein	522306.CAP2UW1_3111	2.4e-109	401.7	Betaproteobacteria	Cytochrome C oxidase, cbb3-type, subunit III
OG0000007	0466_PP_0466_Fred_18-Q3-R57-64_BAT3C.720_01570_Cytochrome_c4	522306.CAP2UW1_0303	6.6e-100	370.2	unclassified Betaproteobacteria	Cytochrome C oxidase, cbb3-type, subunit III
OG0000007	0466_PP_0466_Fred_18-Q3-R57-64_BAT3C.720_04165_hypothetical_protein	1454004.AW11_03009	1e-104	386.3	Betaproteobacteria	Cytochrome C oxidase, cbb3-type, subunit III
OG0000007	0473_PP_0473_Fred_18-Q3-R57-64_BATAC.284_00705_Cytochrome_c4	1283300.ATXB01000001_gene487	2.9e-52	211.8	Methylococcales	Cytochrome C oxidase, cbb3-type, subunit III
OG0000007	0473_PP_0473_Fred_18-Q3-R57-64_BATAC.284_01077_Cytochrome_c4	1123399.AQVE01000010_gene3289	2.9e-52	211.8	Thiotrichales	PFAM cytochrome c
OG0000007	0521_PP_0521_Fred_18-Q3-R57-64_MAXAC.307_00731_Cytochrome_c2	1040989.AWZU01000040_gene5979	1.1e-15	89.7	Bradyrhizobiaceae	Cytochrome c
OG0000007	0533_PP_0533_Fred_18-Q3-R57-64_MAXAC.378_03109_hypothetical_protein	121759.XP_010762357.1	3.5e-24	117.9	Onygenales	Electron carrier protein. The oxidized form of the cytochrome c heme group can accept an electron from the heme group of the cytochrome c1 subunit of cytochrome reductase. Cytochrome c then transfers this electron to the cytochrome oxidase complex, the final protein carrier in the mitochondrial electron-transport chain
OG0000007	0606_PP_0606_Hirt_18-Q3-R61-65_BATAC.101_01873_Cytochrome_c4	243233.MCA1068	4.2e-51	208	Methylococcales	Cytochrome C oxidase, cbb3-type, subunit III
OG0000007	0606_PP_0606_Hirt_18-Q3-R61-65_BATAC.101_02332_Cytochrome_c4	1123400.KB904754_gene1017	4.7e-55	221.1	Thiotrichales	PFAM cytochrome c
OG0000007	0658_PP_0658_Hjor_18-Q3-R7-51_MAXAC.006_00269_hypothetical_protein	1123367.C666_11160	1.3e-14	85.9	Rhodocyclales	Cytochrome c
OG0000007	0658_PP_0658_Hjor_18-Q3-R7-51_MAXAC.006_01099_Cytochrome_c4	1123400.KB904754_gene1017	1.6e-32	146.4	Thiotrichales	PFAM cytochrome c
OG0000007	0658_PP_0658_Hjor_18-Q3-R7-51_MAXAC.006_01893_Cytochrome_c4	1000565.METUNv1_02910	4.2e-70	271.2	Rhodocyclales	cytochrome
OG0000007	0658_PP_0658_Hjor_18-Q3-R7-51_MAXAC.006_02611_Cytochrome_c-552	1304883.KI912532_gene2109	5.2e-76	290.8	Rhodocyclales	Cytochrome C oxidase, cbb3-type, subunit III
OG0000007	0658_PP_0658_Hjor_18-Q3-R7-51_MAXAC.006_02616_hypothetical_protein	640081.Dsui_3308	1.5e-28	132.1	Rhodocyclales	Cytochrome C oxidase, cbb3-type, subunit III
OG0000007	0658_PP_0658_Hjor_18-Q3-R7-51_MAXAC.006_02617_hypothetical_protein	1304883.KI912532_gene2100	1.2e-100	372.9	Rhodocyclales	Cytochrome C oxidase, cbb3-type, subunit III
OG0000007	0658_PP_0658_Hjor_18-Q3-R7-51_MAXAC.006_02647_hypothetical_protein	1304883.KI912532_gene2100	3.8e-59	235	Rhodocyclales	Cytochrome C oxidase, cbb3-type, subunit III
OG0000007	0658_PP_0658_Hjor_18-Q3-R7-51_MAXAC.006_04144_Cytochrome_c4	1244869.H261_21456	1.3e-57	229.6	Rhodospirillales	Cytochrome C oxidase, cbb3-type, subunit III
OG0000007	0715_PP_0715_Kalu_18-Q3-R12-55_MAXAC.148_01754_Cytochrome_c2	1380391.JIAS01000011_gene5328	7.2e-17	93.6	Rhodospirillales	Cytochrome c
OG0000007	0715_PP_0715_Kalu_18-Q3-R12-55_MAXAC.148_02388_hypothetical_protein	1333856.L686_11865	1.2e-94	353.6	Pseudomonas stutzeri group	Cytochrome C oxidase, cbb3-type, subunit III
OG0000007	0744_PP_0744_Lyne_18-Q3-R50-59_BATAC.383_cln_00551_Cytochrome_c4	243233.MCA1068	1.4e-54	219.5	Methylococcales	Cytochrome C oxidase, cbb3-type, subunit III
OG0000007	0744_PP_0744_Lyne_18-Q3-R50-59_BATAC.383_cln_01230_Cytochrome_c4	1123400.KB904754_gene1017	2e-53	215.7	Thiotrichales	PFAM cytochrome c
OG0000007	0744_PP_0744_Lyne_18-Q3-R50-59_BATAC.383_cln_01962_Cytochrome_c4	1122201.AUAZ01000045_gene20	3e-63	248.4	Alteromonadaceae	Cytochrome C oxidase, cbb3-type, subunit III
OG0000007	0830_PP_0830_OdNE_18-Q3-R46-58_BAT3C.305_00617_Cytochrome_c4	159087.Daro_0624	1.1e-91	342.8	Rhodocyclales	cytochrome
OG0000007	0830_PP_0830_OdNE_18-Q3-R46-58_BAT3C.305_01304_Cytochrome_c4	1454004.AW11_00373	1.6e-79	302.4	Betaproteobacteria	Cytochrome c, class I
OG0000007	0830_PP_0830_OdNE_18-Q3-R46-58_BAT3C.305_02534_Cytochrome_c4	1304883.KI912532_gene3132	1.6e-76	292.4	Rhodocyclales	Cytochrome C oxidase, cbb3-type, subunit III
OG0000007	0830_PP_0830_OdNE_18-Q3-R46-58_BAT3C.305_02832_hypothetical_protein	159087.Daro_1569	1.9e-40	171.8	Rhodocyclales	Cytochrome C oxidase, cbb3-type, subunit III
OG0000007	0830_PP_0830_OdNE_18-Q3-R46-58_BAT3C.305_02833_hypothetical_protein	1304883.KI912532_gene2100	4.2e-16	90.5	Rhodocyclales	Cytochrome C oxidase, cbb3-type, subunit III
OG0000007	0830_PP_0830_OdNE_18-Q3-R46-58_BAT3C.305_02834_Cytochrome_c4	1304883.KI912532_gene2101	4.4e-41	173.7	Rhodocyclales	Cytochrome C oxidase, cbb3-type, subunit III
OG0000007	0830_PP_0830_OdNE_18-Q3-R46-58_BAT3C.305_02842_Cytochrome_c-552	1304883.KI912532_gene2109	3e-95	354.8	Rhodocyclales	Cytochrome C oxidase, cbb3-type, subunit III
OG0000007	0830_PP_0830_OdNE_18-Q3-R46-58_BAT3C.305_03778_hypothetical_protein	1304883.KI912532_gene2100	1.6e-35	155.6	Rhodocyclales	Cytochrome C oxidase, cbb3-type, subunit III
OG0000007	0830_PP_0830_OdNE_18-Q3-R46-58_BAT3C.305_04092_hypothetical_protein	1304883.KI912532_gene2100	9.6e-66	256.9	Rhodocyclales	Cytochrome C oxidase, cbb3-type, subunit III
OG0000007	0833_PP_0833_OdNE_18-Q3-R46-58_BAT3C.415_02460_Cytochrome_c4	522306.CAP2UW1_0303	1.4e-97	362.5	unclassified Betaproteobacteria	Cytochrome C oxidase, cbb3-type, subunit III
OG0000007	0833_PP_0833_OdNE_18-Q3-R46-58_BAT3C.415_02533_hypothetical_protein	522306.CAP2UW1_3417	7.1e-114	416.8	Betaproteobacteria	Cytochrome C oxidase, cbb3-type, subunit III
OG0000007	0833_PP_0833_OdNE_18-Q3-R46-58_BAT3C.415_03090_hypothetical_protein	522306.CAP2UW1_3111	9.9e-108	396.4	Betaproteobacteria	Cytochrome C oxidase, cbb3-type, subunit III
OG0000007	0926_PP_0926_Rand_18-Q3-R56-63_MAXAC.058_00233_hypothetical_protein	261292.Nit79A3_0720	1.7e-96	359	Nitrosomonadales	cytochrome
OG0000007	0926_PP_0926_Rand_18-Q3-R56-63_MAXAC.058_01025_Cytochrome_c4	261292.Nit79A3_1705	1.3e-90	339.3	Nitrosomonadales	Cytochrome c, class I
OG0000007	0926_PP_0926_Rand_18-Q3-R56-63_MAXAC.058_03043_Cytochrome_c4	261292.Nit79A3_3434	5.4e-45	186.8	Nitrosomonadales	Cytochrome c, class I
OG0000007	0926_PP_0926_Rand_18-Q3-R56-63_MAXAC.058_03044_Cytochrome_c4	261292.Nit79A3_3435	2.9e-43	181	Nitrosomonadales	PFAM Cytochrome c, class I
OG0000007	0954_PP_0954_Ribe_18-Q3-R11-54_BATAC.650_03694_hypothetical_protein	330214.NIDE0698	2.9e-108	397.9	Bacteria	Cytochrome c
OG0000007	0958_PP_0958_Ribe_18-Q3-R11-54_MAXAC.030_02084_Cytochrome_c4	159087.Daro_0624	2.1e-93	348.6	Rhodocyclales	cytochrome
OG0000007	0958_PP_0958_Ribe_18-Q3-R11-54_MAXAC.030_02474_hypothetical_protein	640081.Dsui_3307	1e-64	253.4	Rhodocyclales	Cytochrome C oxidase, cbb3-type, subunit III
OG0000007	0958_PP_0958_Ribe_18-Q3-R11-54_MAXAC.030_03434_hypothetical_protein	640081.Dsui_3307	3.3e-69	268.5	Rhodocyclales	Cytochrome C oxidase, cbb3-type, subunit III
OG0000007	0976_PP_0976_Skiv_18-Q3-R9-52_BAT3C.176_00383_hypothetical_protein	768671.ThimaDRAFT_4079	9.8e-54	216.9	Chromatiales	Cytochrome C oxidase, cbb3-type, subunit III
OG0000007	0976_PP_0976_Skiv_18-Q3-R9-52_BAT3C.176_00461_Cytochrome_c4	1100721.ALKO01000017_gene1687	3.3e-77	294.7	Comamonadaceae	Cytochrome c
OG0000007	0976_PP_0976_Skiv_18-Q3-R9-52_BAT3C.176_02209_Cytochrome_c4	1276756.AUEX01000006_gene3077	2.1e-88	332	Comamonadaceae	Cytochrome c class I
OG0000007	0976_PP_0976_Skiv_18-Q3-R9-52_BAT3C.176_02801_hypothetical_protein	987059.RBXJA2T_07408	2e-62	245.7	Betaproteobacteria	Cytochrome C oxidase, cbb3-type, subunit III
OG0000007	0976_PP_0976_Skiv_18-Q3-R9-52_BAT3C.176_02802_hypothetical_protein	1123367.C666_11665	4.7e-43	181.4	Rhodocyclales	Cytochrome c, class I
OG0000007	0976_PP_0976_Skiv_18-Q3-R9-52_BAT3C.176_03265_hypothetical_protein	365044.Pnap_1283	5.5e-85	320.9	Comamonadaceae	cytochrome
OG0000007	0976_PP_0976_Skiv_18-Q3-R9-52_BAT3C.176_03421_hypothetical_protein	1276756.AUEX01000018_gene3002	4.3e-70	271.2	Comamonadaceae	Cytochrome C oxidase, cbb3-type, subunit III
OG0000007	0976_PP_0976_Skiv_18-Q3-R9-52_BAT3C.176_03890_Cytochrome_c4	614083.AWQR01000029_gene2067	3.6e-82	311.2	Comamonadaceae	PFAM Cytochrome c, class I
OG0000007	1014_PP_1014_Skiv_18-Q3-R9-52_MAXAC.078_sub_00442_Cytochrome_c4	159087.Daro_1587	4.2e-97	360.9	Rhodocyclales	Cytochrome C oxidase, cbb3-type, subunit III
OG0000007	1014_PP_1014_Skiv_18-Q3-R9-52_MAXAC.078_sub_01027_Cytochrome_c4	1304883.KI912532_gene3132	4.1e-75	287.7	Rhodocyclales	Cytochrome C oxidase, cbb3-type, subunit III
OG0000007	1014_PP_1014_Skiv_18-Q3-R9-52_MAXAC.078_sub_02552_hypothetical_protein	159087.Daro_3327	7.9e-82	310.1	Rhodocyclales	Cytochrome C oxidase, cbb3-type, subunit III
OG0000007	1014_PP_1014_Skiv_18-Q3-R9-52_MAXAC.078_sub_03102_hypothetical_protein	1304883.KI912532_gene2100	3.8e-110	404.4	Rhodocyclales	Cytochrome C oxidase, cbb3-type, subunit III
OG0000007	1014_PP_1014_Skiv_18-Q3-R9-52_MAXAC.078_sub_03103_Cytochrome_c-553	1304883.KI912532_gene2101	1.7e-40	171.8	Rhodocyclales	Cytochrome C oxidase, cbb3-type, subunit III
OG0000007	1014_PP_1014_Skiv_18-Q3-R9-52_MAXAC.078_sub_03521_Cytochrome_c4	1304883.KI912532_gene1426	5.2e-97	360.5	Rhodocyclales	cytochrome
OG0000007	1056_PP_1056_Vibo_18-Q3-R45-57_MAXAC.072_00831_Cytochrome_c4	85643.Tmz1t_1530	1.5e-75	289.3	Rhodocyclales	cytochrome
OG0000007	1056_PP_1056_Vibo_18-Q3-R45-57_MAXAC.072_03409_Cytochrome_c4	1304883.KI912532_gene1302	1.2e-66	259.6	Rhodocyclales	Cytochrome c, class I
OG0000007	1056_PP_1056_Vibo_18-Q3-R45-57_MAXAC.072_03431_hypothetical_protein	640081.Dsui_2087	3.8e-91	341.3	Rhodocyclales	Cytochrome c
OG0000008	0002_OM_0002_AalE_18-Q3-R2-46_BAT3C.116_03351_Type_IV_pilus_biogenesis_and_competence_protein_PilQ	296591.Bpro_0785	3.5e-32	144.4	Comamonadaceae	PFAM type II and III secretion system protein
OG0000008	0002_OM_0002_AalE_18-Q3-R2-46_BAT3C.116_03352_Type_IV_pilus_biogenesis_and_competence_protein_PilQ	338969.Rfer_2923	5e-180	637.5	Comamonadaceae	PFAM type II and III secretion system protein
OG0000008	0002_OM_0002_AalE_18-Q3-R2-46_BAT3C.116_03437_Type_II_secretion_system_protein_D	765913.ThidrDRAFT_2186	1.3e-132	480.7	Chromatiales	Type II and III secretion system protein
OG0000008	0002_OM_0002_AalE_18-Q3-R2-46_BAT3C.116_03777_Type_II_secretion_system_protein_D	1.50467e+06	7e-231	807	Comamonadaceae	Type II and III secretion system protein
OG0000008	0008_OM_0008_AalE_18-Q3-R2-46_BAT3C.211_01010_hypothetical_protein	159087.Daro_0214	0	1129	Rhodocyclales	Type 4 fimbrial biogenesis protein
OG0000008	0008_OM_0008_AalE_18-Q3-R2-46_BAT3C.211_01547_hypothetical_protein	159087.Daro_3405	8.4e-42	176	Rhodocyclales	Type II and III secretion system protein
OG0000008	0008_OM_0008_AalE_18-Q3-R2-46_BAT3C.211_01548_hypothetical_protein	159087.Daro_3405	9.5e-206	723	Rhodocyclales	Type II and III secretion system protein
OG0000008	0008_OM_0008_AalE_18-Q3-R2-46_BAT3C.211_02451_hypothetical_protein	1304883.KI912532_gene67	6.4e-238	830.1	Rhodocyclales	Secretin N-terminal domain
OG0000008	0029_OM_0029_AalE_18-Q3-R2-46_MAXAC.018_01857_hypothetical_protein	365046.Rta_08000	1.5e-260	905.6	Comamonadaceae	PFAM type II and III secretion system protein
OG0000008	0029_OM_0029_AalE_18-Q3-R2-46_MAXAC.018_01871_Type_II_secretion_system_protein_D	296591.Bpro_1329	3.8e-208	731.5	Comamonadaceae	Type II and III secretion system protein
OG0000008	0060_OM_0060_AalW_18-Q3-R10-53_BATAC.174_02654_hypothetical_protein	371731.Rsw2DRAFT_0606	8.3e-196	689.9	Rhodobacter	type II and III secretion system protein
OG0000008	0104_OM_0104_Aved_18-Q3-R54-62_BAT3C.309_00473_Type_II_secretion_system_protein_D	76114.ebA4915	5.7e-207	727.6	Rhodocyclales	COG1450 Type II secretory pathway, component PulD
OG0000008	0104_OM_0104_Aved_18-Q3-R54-62_BAT3C.309_01653_hypothetical_protein	62928.azo2090	4.4e-199	701.4	Rhodocyclales	Bacterial type II/III secretion system short domain
OG0000008	0104_OM_0104_Aved_18-Q3-R54-62_BAT3C.309_02711_Type_IV_pilus_biogenesis_and_competence_protein_PilQ	1500894.JQNN01000001_gene1825	1.8e-99	369.8	Proteobacteria	type II and III secretion system protein
OG0000008	0104_OM_0104_Aved_18-Q3-R54-62_BAT3C.309_03895_Type_IV_pilus_biogenesis_and_competence_protein_PilQ	1123487.KB892868_gene1229	6.3e-235	820.5	Rhodocyclales	Type 4 fimbrial biogenesis protein
OG0000008	0104_OM_0104_Aved_18-Q3-R54-62_BAT3C.309_04404_hypothetical_protein	1121035.AUCH01000003_gene1192	9.7e-168	597	Rhodocyclales	Type II and III secretion system protein
OG0000008	0186_OM_0186_Bjer_18-Q3-R1-45_BAT3C.235_00290_hypothetical_protein	261292.Nit79A3_3254	0	1188.3	Nitrosomonadales	Belongs to the GSP D family
OG0000008	0186_OM_0186_Bjer_18-Q3-R1-45_BAT3C.235_00851_hypothetical_protein	261292.Nit79A3_2784	0	1174.1	Nitrosomonadales	Belongs to the GSP D family
OG0000008	0186_OM_0186_Bjer_18-Q3-R1-45_BAT3C.235_03035_Type_II_secretion_system_protein_D	323848.Nmul_A2360	1.6e-54	219.2	Nitrosomonadales	Pilus formation protein N terminal region
OG0000008	0205_OM_0205_Bjer_18-Q3-R1-45_MAXAC.014_00153_hypothetical_protein	397945.Aave_1000	9.9e-106	391.3	Comamonadaceae	PFAM type II and III secretion system protein
OG0000008	0205_OM_0205_Bjer_18-Q3-R1-45_MAXAC.014_02969_hypothetical_protein	640081.Dsui_1395	5.4e-158	564.7	Rhodocyclales	Type II and III secretion system protein
OG0000008	0218_OM_0218_Bjer_18-Q3-R1-45_MAXAC.141_00935_Type_II_secretion_system_protein_D	338969.Rfer_0542	1.2e-262	912.5	Comamonadaceae	Type II and III secretion system protein
OG0000008	0218_OM_0218_Bjer_18-Q3-R1-45_MAXAC.141_01520_hypothetical_protein	338969.Rfer_2923	0	1127.1	Comamonadaceae	PFAM type II and III secretion system protein
OG0000008	0218_OM_0218_Bjer_18-Q3-R1-45_MAXAC.141_01801_hypothetical_protein	1163617.SCD_n00573	6.7e-132	478	Betaproteobacteria	Type II and III secretion system protein
OG0000008	0266_OM_0266_Ega_18-Q3-R5-49_BATAC.204_01077_hypothetical_protein	1000565.METUNv1_01943	9.7e-244	849.7	Rhodocyclales	Type 4 fimbrial biogenesis protein
OG0000008	0266_OM_0266_Ega_18-Q3-R5-49_BATAC.204_01729_hypothetical_protein	580332.Slit_1825	2.5e-171	609.4	Nitrosomonadales	Cohesin domain
OG0000008	0266_OM_0266_Ega_18-Q3-R5-49_BATAC.204_01938_Type_IV_pilus_biogenesis_and_competence_protein_PilQ	1500894.JQNN01000001_gene1825	1.7e-105	389.8	Proteobacteria	type II and III secretion system protein
OG0000008	0266_OM_0266_Ega_18-Q3-R5-49_BATAC.204_03433_hypothetical_protein	1121035.AUCH01000003_gene1192	1.1e-182	646.7	Rhodocyclales	Type II and III secretion system protein
OG0000008	0281_OM_0281_Ega_18-Q3-R5-49_MAXAC.038_01983_hypothetical_protein	261292.Nit79A3_3254	1.2e-305	1055.4	Nitrosomonadales	Belongs to the GSP D family
OG0000008	0281_OM_0281_Ega_18-Q3-R5-49_MAXAC.038_03937_hypothetical_protein	153948.NAL212_1171	0	1077.4	Nitrosomonadales	Belongs to the GSP D family
OG0000008	0284_OM_0284_Ega_18-Q3-R5-49_MAXAC.062_02978_Type_IV_pilus_biogenesis_and_competence_protein_PilQ	338969.Rfer_2923	5.8e-311	1072.8	Comamonadaceae	PFAM type II and III secretion system protein
OG0000008	0284_OM_0284_Ega_18-Q3-R5-49_MAXAC.062_03082_Type_II_secretion_system_protein_D	338969.Rfer_0542	2.4e-239	835.1	Comamonadaceae	Type II and III secretion system protein
OG0000008	0284_OM_0284_Ega_18-Q3-R5-49_MAXAC.062_03917_hypothetical_protein	946483.Cenrod_1109	1.9e-209	735.7	Comamonadaceae	Secretin and TonB N terminus short domain
OG0000008	0284_OM_0284_Ega_18-Q3-R5-49_MAXAC.062_04014_Type_II_secretion_system_protein_D	1163617.SCD_n00573	6e-59	234.2	Betaproteobacteria	Type II and III secretion system protein
OG0000008	0284_OM_0284_Ega_18-Q3-R5-49_MAXAC.062_04015_hypothetical_protein	1163617.SCD_n00573	2.3e-27	129	Betaproteobacteria	Type II and III secretion system protein
OG0000008	0284_OM_0284_Ega_18-Q3-R5-49_MAXAC.062_04273_hypothetical_protein	1163617.SCD_n00573	7.3e-124	451.1	Betaproteobacteria	Type II and III secretion system protein
OG0000008	0320_OM_0320_Ejby_18-Q3-R6-50_MAXAC.192_00883_hypothetical_protein	290397.Adeh_0645	4.4e-51	209.5	Myxococcales	type IV pilus secretin PilQ
OG0000008	0320_OM_0320_Ejby_18-Q3-R6-50_MAXAC.192_01402_hypothetical_protein	344747.PM8797T_09394	8.2e-43	182.2	Planctomycetes	Belongs to the GSP D family
OG0000008	0353_OM_0353_EsbE_18-Q3-R3-47_MAXAC.059_00156_hypothetical_protein	1454004.AW11_03596	1.7e-241	842	unclassified Betaproteobacteria	Bacterial type II and III secretion system protein
OG0000008	0353_OM_0353_EsbE_18-Q3-R3-47_MAXAC.059_01096_hypothetical_protein	1304883.KI912532_gene67	1.2e-164	586.6	Rhodocyclales	Secretin N-terminal domain
OG0000008	0353_OM_0353_EsbE_18-Q3-R3-47_MAXAC.059_02186_hypothetical_protein	1454004.AW11_03345	1.2e-202	712.6	unclassified Betaproteobacteria	Bacterial type II and III secretion system protein
OG0000008	0353_OM_0353_EsbE_18-Q3-R3-47_MAXAC.059_02187_Type_IV_pilus_biogenesis_and_competence_protein_PilQ	1454004.AW11_03345	1.1e-82	312.8	unclassified Betaproteobacteria	Bacterial type II and III secretion system protein
OG0000008	0358_OM_0358_EsbE_18-Q3-R3-47_MAXAC.131_00602_hypothetical_protein	522306.CAP2UW1_4185	1.7e-301	1041.6	unclassified Betaproteobacteria	Bacterial type II and III secretion system protein
OG0000008	0358_OM_0358_EsbE_18-Q3-R3-47_MAXAC.131_00962_hypothetical_protein	1304883.KI912532_gene67	2.5e-165	589	Rhodocyclales	Secretin N-terminal domain
OG0000008	0358_OM_0358_EsbE_18-Q3-R3-47_MAXAC.131_03166_hypothetical_protein	1454004.AW11_03596	3.6e-231	807.7	unclassified Betaproteobacteria	Bacterial type II and III secretion system protein
OG0000008	0369_OM_0369_EsbW_18-Q3-R4-48_BAT3C.13_01306_hypothetical_protein	335283.Neut_1803	8.3e-256	889.8	Nitrosomonadales	Belongs to the GSP D family
OG0000008	0369_OM_0369_EsbW_18-Q3-R4-48_BAT3C.13_03052_hypothetical_protein	335283.Neut_0513	2.6e-158	565.5	Nitrosomonadales	Belongs to the GSP D family
OG0000008	0376_OM_0376_EsbW_18-Q3-R4-48_BAT3C.275_00961_hypothetical_protein	1304883.KI912532_gene67	1.2e-236	825.9	Rhodocyclales	Secretin N-terminal domain
OG0000008	0376_OM_0376_EsbW_18-Q3-R4-48_BAT3C.275_02167_hypothetical_protein	159087.Daro_0214	0	1089.3	Rhodocyclales	Type 4 fimbrial biogenesis protein
OG0000008	0376_OM_0376_EsbW_18-Q3-R4-48_BAT3C.275_03145_hypothetical_protein	159087.Daro_3405	7.2e-277	959.5	Rhodocyclales	Type II and III secretion system protein
OG0000008	0376_OM_0376_EsbW_18-Q3-R4-48_BAT3C.275_03934_hypothetical_protein	159087.Daro_3216	9.3e-258	896.3	Rhodocyclales	Bacterial type II/III secretion system short domain
OG0000008	0391_OM_0391_EsbW_18-Q3-R4-48_BATAC.285_02244_hypothetical_protein	1144342.PMI40_02811	1e-180	640.6	Oxalobacteraceae	Secretin and TonB N terminus short domain
OG0000008	0391_OM_0391_EsbW_18-Q3-R4-48_BATAC.285_03324_hypothetical_protein	522306.CAP2UW1_4185	0	1092	unclassified Betaproteobacteria	Bacterial type II and III secretion system protein
OG0000008	0391_OM_0391_EsbW_18-Q3-R4-48_BATAC.285_04029_hypothetical_protein	1454004.AW11_03596	1.5e-261	908.7	unclassified Betaproteobacteria	Bacterial type II and III secretion system protein
OG0000008	0406_OM_0406_EsbW_18-Q3-R4-48_MAXAC.006_sub_04635_hypothetical_protein	983917.RGE_08220	8.9e-290	1002.7	unclassified Burkholderiales	type II and III secretion system protein
OG0000008	0406_OM_0406_EsbW_18-Q3-R4-48_MAXAC.006_sub_04662_Type_II_secretion_system_protein_D	983917.RGE_07950	1.9e-226	792.3	unclassified Burkholderiales	general secretion pathway protein
OG0000008	0466_OM_0466_Fred_18-Q3-R57-64_BAT3C.720_00864_hypothetical_protein	1454004.AW11_03596	7.9e-263	912.9	unclassified Betaproteobacteria	Bacterial type II and III secretion system protein
OG0000008	0466_OM_0466_Fred_18-Q3-R57-64_BAT3C.720_01111_hypothetical_protein	1144342.PMI40_02811	2.1e-178	632.9	Oxalobacteraceae	Secretin and TonB N terminus short domain
OG0000008	0466_OM_0466_Fred_18-Q3-R57-64_BAT3C.720_03171_hypothetical_protein	1454004.AW11_03345	0	1100.9	unclassified Betaproteobacteria	Bacterial type II and III secretion system protein
OG0000008	0473_OM_0473_Fred_18-Q3-R57-64_BATAC.284_01347_Type_II_secretion_system_protein_D	1049564.TevJSym_av00360	4.1e-165	588.6	unclassified Gammaproteobacteria	general secretion pathway protein D
OG0000008	0473_OM_0473_Fred_18-Q3-R57-64_BATAC.284_01851_Type_II_secretion_system_protein_D	472759.Nhal_3648	1.8e-139	503.4	Chromatiales	Type II and III secretion system protein
OG0000008	0473_OM_0473_Fred_18-Q3-R57-64_BATAC.284_01982_Type_IV_pilus_biogenesis_and_competence_protein_PilQ	519989.ECTPHS_06482	1.4e-171	610.1	Chromatiales	type IV pilus secretin PilQ
OG0000008	0521_OM_0521_Fred_18-Q3-R57-64_MAXAC.307_01962_Type_II_secretion_system_protein_D	745411.B3C1_05897	4.8e-139	501.9	unclassified Gammaproteobacteria	General secretion pathway protein D
OG0000008	0533_OM_0533_Fred_18-Q3-R57-64_MAXAC.378_00484_Type_II_secretion_system_protein_D	745411.B3C1_05897	2.7e-140	506.1	unclassified Gammaproteobacteria	General secretion pathway protein D
OG0000008	0606_OM_0606_Hirt_18-Q3-R61-65_BATAC.101_00767_Type_IV_pilus_biogenesis_and_competence_protein_PilQ	713586.KB900536_gene1835	1.3e-171	610.1	Chromatiales	type IV pilus secretin PilQ
OG0000008	0606_OM_0606_Hirt_18-Q3-R61-65_BATAC.101_02658_Type_II_secretion_system_protein_D	1049564.TevJSym_av00360	3.8e-166	592	unclassified Gammaproteobacteria	general secretion pathway protein D
OG0000008	0606_OM_0606_Hirt_18-Q3-R61-65_BATAC.101_03147_hypothetical_protein	472759.Nhal_3648	7.8e-138	498	Chromatiales	Type II and III secretion system protein
OG0000008	0658_OM_0658_Hjor_18-Q3-R7-51_MAXAC.006_00704_hypothetical_protein	1163617.SCD_n00573	9.6e-126	457.6	Betaproteobacteria	Type II and III secretion system protein
OG0000008	0658_OM_0658_Hjor_18-Q3-R7-51_MAXAC.006_00935_hypothetical_protein	1095769.CAHF01000003_gene1041	4.8e-103	382.5	Oxalobacteraceae	Secretin and TonB N terminus short domain
OG0000008	0658_OM_0658_Hjor_18-Q3-R7-51_MAXAC.006_04368_hypothetical_protein	640081.Dsui_1395	2e-152	546.2	Rhodocyclales	Type II and III secretion system protein
OG0000008	0713_OM_0713_Kalu_18-Q3-R12-55_MAXAC.132v2_02631_hypothetical_protein	330214.NIDE2830	1.6e-244	852.4	Bacteria	Type ii and iii secretion system protein
OG0000008	0713_OM_0713_Kalu_18-Q3-R12-55_MAXAC.132v2_02954_hypothetical_protein	330214.NIDE1352	7.6e-187	660.6	Nitrospirae	Secretin and TonB N terminus short domain
OG0000008	0713_OM_0713_Kalu_18-Q3-R12-55_MAXAC.132v2_03551_hypothetical_protein	269799.Gmet_3364	1.4e-56	227.6	Deltaproteobacteria	Type II and III secretion system protein
OG0000008	0715_OM_0715_Kalu_18-Q3-R12-55_MAXAC.148_01408_hypothetical_protein	1089552.KI911559_gene998	5.4e-110	404.8	Rhodospirillales	Pilus formation protein N terminal region
OG0000008	0744_OM_0744_Lyne_18-Q3-R50-59_BATAC.383_cln_00298_Type_II_secretion_system_protein_D	472759.Nhal_3648	7.6e-154	551.2	Chromatiales	Type II and III secretion system protein
OG0000008	0744_OM_0744_Lyne_18-Q3-R50-59_BATAC.383_cln_00403_Type_IV_pilus_biogenesis_and_competence_protein_PilQ	713586.KB900536_gene1835	5.4e-173	614.8	Chromatiales	type IV pilus secretin PilQ
OG0000008	0744_OM_0744_Lyne_18-Q3-R50-59_BATAC.383_cln_02230_Type_II_secretion_system_protein_D	1049564.TevJSym_av00360	7.9e-174	617.5	unclassified Gammaproteobacteria	general secretion pathway protein D
OG0000008	0830_OM_0830_OdNE_18-Q3-R46-58_BAT3C.305_00583_hypothetical_protein	159087.Daro_3405	8.8e-206	723.4	Rhodocyclales	Type II and III secretion system protein
OG0000008	0830_OM_0830_OdNE_18-Q3-R46-58_BAT3C.305_01326_hypothetical_protein	159087.Daro_0214	2.4e-191	675.2	Rhodocyclales	Type 4 fimbrial biogenesis protein
OG0000008	0830_OM_0830_OdNE_18-Q3-R46-58_BAT3C.305_01327_Type_IV_pilus_biogenesis_and_competence_protein_PilQ	159087.Daro_0214	1e-45	189.5	Rhodocyclales	Type 4 fimbrial biogenesis protein
OG0000008	0833_OM_0833_OdNE_18-Q3-R46-58_BAT3C.415_02755_hypothetical_protein	522306.CAP2UW1_0624	1.5e-266	925.2	unclassified Betaproteobacteria	Bacterial type II and III secretion system protein
OG0000008	0833_OM_0833_OdNE_18-Q3-R46-58_BAT3C.415_03761_hypothetical_protein	1454004.AW11_03345	0	1132.1	unclassified Betaproteobacteria	Bacterial type II and III secretion system protein
OG0000008	0864_OM_0864_OdNW_18-Q3-R42-56_BAT3C.134_sub_00817_hypothetical_protein	404589.Anae109_0690	1.8e-261	908.7	Myxococcales	type IV pilus secretin PilQ
OG0000008	0864_OM_0864_OdNW_18-Q3-R42-56_BAT3C.134_sub_00858_hypothetical_protein	290397.Adeh_0686	1e-253	883.2	Myxococcales	Type II and III secretion system protein
OG0000008	0922_OM_0922_Rand_18-Q3-R56-63_MAXAC.001_01018_hypothetical_protein	290397.Adeh_2827	1e-68	267.7	Deltaproteobacteria	Belongs to the GSP D family
OG0000008	0922_OM_0922_Rand_18-Q3-R56-63_MAXAC.001_01220_hypothetical_protein	448385.sce6184	2e-107	397.1	Myxococcales	type IV pilus secretin PilQ
OG0000008	0922_OM_0922_Rand_18-Q3-R56-63_MAXAC.001_01528_hypothetical_protein	1232410.KI421418_gene2158	6.1e-88	332.4	Desulfuromonadales	Bacterial type II/III secretion system short domain
OG0000008	0922_OM_0922_Rand_18-Q3-R56-63_MAXAC.001_02099_hypothetical_protein	1125863.JAFN01000001_gene2283	4.3e-08	63.9	Deltaproteobacteria	type II and III secretion system protein
OG0000008	0926_OM_0926_Rand_18-Q3-R56-63_MAXAC.058_01363_hypothetical_protein	261292.Nit79A3_2784	0	1101.3	Nitrosomonadales	Belongs to the GSP D family
OG0000008	0954_OM_0954_Ribe_18-Q3-R11-54_BATAC.650_01508_hypothetical_protein	330214.NIDE1352	0	1218.8	Nitrospirae	Secretin and TonB N terminus short domain
OG0000008	0954_OM_0954_Ribe_18-Q3-R11-54_BATAC.650_02216_hypothetical_protein	330214.NIDE2830	3e-185	655.6	Bacteria	Type ii and iii secretion system protein
OG0000008	0954_OM_0954_Ribe_18-Q3-R11-54_BATAC.650_02259_hypothetical_protein	330214.NIDE2830	0	1436	Bacteria	Type ii and iii secretion system protein
OG0000008	0954_OM_0954_Ribe_18-Q3-R11-54_BATAC.650_02571_hypothetical_protein	330214.NIDE2116	2.6e-110	405.2	Bacteria	Pilus formation protein N terminal region
OG0000008	0954_OM_0954_Ribe_18-Q3-R11-54_BATAC.650_02572_hypothetical_protein	596151.DesfrDRAFT_3040	4.9e-32	144.4	Desulfovibrionales	Belongs to the GSP D family
OG0000008	0958_OM_0958_Ribe_18-Q3-R11-54_MAXAC.030_02912_hypothetical_protein	159087.Daro_0214	1.5e-273	948.7	Rhodocyclales	Type 4 fimbrial biogenesis protein
OG0000008	0958_OM_0958_Ribe_18-Q3-R11-54_MAXAC.030_03457_hypothetical_protein	159087.Daro_3405	5.6e-208	730.7	Rhodocyclales	Type II and III secretion system protein
OG0000008	0967_OM_0967_Ribe_18-Q3-R11-54_MAXAC.200_00566_hypothetical_protein	330214.NIDE1352	3.2e-193	681.8	Nitrospirae	Secretin and TonB N terminus short domain
OG0000008	0967_OM_0967_Ribe_18-Q3-R11-54_MAXAC.200_04528_hypothetical_protein	330214.NIDE2830	5.4e-240	837.4	Bacteria	Type ii and iii secretion system protein
OG0000008	0976_OM_0976_Skiv_18-Q3-R9-52_BAT3C.176_02346_Type_II_secretion_system_protein_D	296591.Bpro_1329	1.2e-230	806.2	Comamonadaceae	Type II and III secretion system protein
OG0000008	0976_OM_0976_Skiv_18-Q3-R9-52_BAT3C.176_03880_hypothetical_protein	365046.Rta_08000	1.7e-269	935.3	Comamonadaceae	PFAM type II and III secretion system protein
OG0000008	1014_OM_1014_Skiv_18-Q3-R9-52_MAXAC.078_sub_01400_Type_IV_pilus_biogenesis_and_competence_protein_PilQ	159087.Daro_0214	2.1e-310	1071.2	Rhodocyclales	Type 4 fimbrial biogenesis protein
OG0000008	1014_OM_1014_Skiv_18-Q3-R9-52_MAXAC.078_sub_02718_hypothetical_protein	159087.Daro_2854	6.4e-100	370.5	Rhodocyclales	Bacterial type II and III secretion system protein
OG0000008	1014_OM_1014_Skiv_18-Q3-R9-52_MAXAC.078_sub_03429_hypothetical_protein	159087.Daro_3405	2.4e-232	811.6	Rhodocyclales	Type II and III secretion system protein
OG0000008	1056_OM_1056_Vibo_18-Q3-R45-57_MAXAC.072_02024_Type_II_secretion_system_protein_D	76114.ebA4915	2.7e-196	692.2	Rhodocyclales	COG1450 Type II secretory pathway, component PulD
OG0000008	1056_OM_1056_Vibo_18-Q3-R45-57_MAXAC.072_02195_hypothetical_protein	1123487.KB892868_gene1229	4.6e-233	814.3	Rhodocyclales	Type 4 fimbrial biogenesis protein
OG0000008	1056_OM_1056_Vibo_18-Q3-R45-57_MAXAC.072_02337_hypothetical_protein	1121035.AUCH01000003_gene1192	3.6e-170	605.1	Rhodocyclales	Type II and III secretion system protein
OG0000009	0002_OM_0002_AalE_18-Q3-R2-46_BAT3C.116_00240_Toluene_efflux_pump_outer_membrane_protein_TtgF	365044.Pnap_3547	4.6e-133	481.5	Comamonadaceae	RND efflux system, outer membrane lipoprotein, NodT
OG0000009	0002_OM_0002_AalE_18-Q3-R2-46_BAT3C.116_02883_Outer_membrane_protein_OprM	614083.AWQR01000030_gene2713	7.9e-170	603.6	Comamonadaceae	TIGRFAM RND efflux system, outer membrane lipoprotein, NodT
OG0000009	0002_OM_0002_AalE_18-Q3-R2-46_BAT3C.116_02953_Toluene_efflux_pump_outer_membrane_protein_TtgF	614083.AWQR01000028_gene3159	1.5e-163	582.8	Comamonadaceae	TIGRFAM RND efflux system, outer membrane lipoprotein, NodT
OG0000009	0008_OM_0008_AalE_18-Q3-R2-46_BAT3C.211_01943_Outer_membrane_protein_OprM	522306.CAP2UW1_1705	8.2e-175	620.2	unclassified Betaproteobacteria	TIGRFAM RND efflux system, outer membrane lipoprotein, NodT family
OG0000009	0029_OM_0029_AalE_18-Q3-R2-46_MAXAC.018_02027_Solvent_efflux_pump_outer_membrane_protein_SrpC	375286.mma_0050	1.4e-116	426.8	Oxalobacteraceae	Outer membrane efflux protein
OG0000009	0104_OM_0104_Aved_18-Q3-R54-62_BAT3C.309_01589_Solvent_efflux_pump_outer_membrane_protein_SrpC	1163617.SCD_n01688	9.8e-131	473.8	Betaproteobacteria	RND efflux system, outer membrane lipoprotein
OG0000009	0104_OM_0104_Aved_18-Q3-R54-62_BAT3C.309_01892_Outer_membrane_protein_OprM	1286093.C266_16630	5.6e-107	394.8	Burkholderiaceae	RND efflux system, outer membrane lipoprotein, NodT family
OG0000009	0104_OM_0104_Aved_18-Q3-R54-62_BAT3C.309_02062_Multidrug/solvent_efflux_pump_outer_membrane_protein_MepC	1121035.AUCH01000002_gene1616	1.3e-178	632.9	Rhodocyclales	Outer membrane efflux protein
OG0000009	0104_OM_0104_Aved_18-Q3-R54-62_BAT3C.309_02206_Outer_membrane_protein_OprM	640081.Dsui_1870	3.3e-123	448.7	Rhodocyclales	Outer membrane efflux protein
OG0000009	0104_OM_0104_Aved_18-Q3-R54-62_BAT3C.309_03671_Solvent_efflux_pump_outer_membrane_protein_SrpC	857087.Metme_0165	4.1e-97	362.1	Methylococcales	PFAM Outer membrane efflux protein
OG0000009	0186_OM_0186_Bjer_18-Q3-R1-45_BAT3C.235_00131_Outer_membrane_protein_OprM	261292.Nit79A3_0095	1e-204	719.5	Nitrosomonadales	TIGRFAM RND efflux system, outer membrane lipoprotein, NodT
OG0000009	0205_OM_0205_Bjer_18-Q3-R1-45_MAXAC.014_01723_Multidrug/solvent_efflux_pump_outer_membrane_protein_MepC	522306.CAP2UW1_1705	4.3e-187	661	unclassified Betaproteobacteria	TIGRFAM RND efflux system, outer membrane lipoprotein, NodT family
OG0000009	0205_OM_0205_Bjer_18-Q3-R1-45_MAXAC.014_03006_Outer_membrane_protein_OprM	522306.CAP2UW1_1523	1.2e-210	739.2	unclassified Betaproteobacteria	TIGRFAM RND efflux system, outer membrane lipoprotein, NodT family
OG0000009	0218_OM_0218_Bjer_18-Q3-R1-45_MAXAC.141_00798_Toluene_efflux_pump_outer_membrane_protein_TtgF	614083.AWQR01000046_gene3346	4.4e-64	251.1	Comamonadaceae	RND efflux system, outer membrane lipoprotein, NodT family
OG0000009	0218_OM_0218_Bjer_18-Q3-R1-45_MAXAC.141_02400_Solvent_efflux_pump_outer_membrane_protein_SrpC	338969.Rfer_3184	1e-153	550.1	Comamonadaceae	RND efflux system, outer membrane lipoprotein, NodT
OG0000009	0218_OM_0218_Bjer_18-Q3-R1-45_MAXAC.141_03024_Outer_membrane_protein_OprM	365044.Pnap_2885	8.9e-145	520.4	Comamonadaceae	TIGRFAM RND efflux system, outer membrane lipoprotein, NodT
OG0000009	0261_OM_0261_Ega_18-Q3-R5-49_BAT3C.193_01961_hypothetical_protein	945713.IALB_0219	3.8e-159	568.2	Bacteria	efflux transmembrane transporter activity
OG0000009	0266_OM_0266_Ega_18-Q3-R5-49_BATAC.204_02406_Solvent_efflux_pump_outer_membrane_protein_SrpC	1163617.SCD_n01688	9.1e-145	520.4	Betaproteobacteria	RND efflux system, outer membrane lipoprotein
OG0000009	0266_OM_0266_Ega_18-Q3-R5-49_BATAC.204_02625_Outer_membrane_protein_OprM	1000565.METUNv1_02120	1.3e-127	463.4	Rhodocyclales	Outer membrane efflux protein
OG0000009	0266_OM_0266_Ega_18-Q3-R5-49_BATAC.204_04131_Solvent_efflux_pump_outer_membrane_protein_SrpC	62928.azo0610	1.9e-75	290	Rhodocyclales	RND efflux system, outer membrane lipoprotein
OG0000009	0275_OM_0275_Ega_18-Q3-R5-49_BATAC.545_00319_hypothetical_protein	760192.Halhy_3424	4e-110	405.2	Sphingobacteriia	outer membrane efflux protein
OG0000009	0281_OM_0281_Ega_18-Q3-R5-49_MAXAC.038_00076_Outer_membrane_protein_OprM	261292.Nit79A3_0095	4.2e-224	783.9	Nitrosomonadales	TIGRFAM RND efflux system, outer membrane lipoprotein, NodT
OG0000009	0281_OM_0281_Ega_18-Q3-R5-49_MAXAC.038_01671_Outer_membrane_protein_OprM	1288494.EBAPG3_24890	1.4e-258	898.7	Nitrosomonadales	Outer membrane efflux protein
OG0000009	0284_OM_0284_Ega_18-Q3-R5-49_MAXAC.062_00354_Solvent_efflux_pump_outer_membrane_protein_SrpC	614083.AWQR01000014_gene2492	8.8e-145	520.4	Comamonadaceae	TIGRFAM RND efflux system, outer membrane lipoprotein, NodT family
OG0000009	0284_OM_0284_Ega_18-Q3-R5-49_MAXAC.062_00722_Solvent_efflux_pump_outer_membrane_protein_SrpC	338969.Rfer_3184	3.7e-172	611.3	Comamonadaceae	RND efflux system, outer membrane lipoprotein, NodT
OG0000009	0295_OM_0295_Ejby_18-Q3-R6-50_BAT3C.200_00650_hypothetical_protein	1121011.AUCB01000006_gene1082	9.6e-69	267.7	Arenibacter	Outer membrane efflux protein
OG0000009	0320_OM_0320_Ejby_18-Q3-R6-50_MAXAC.192_00186_hypothetical_protein	518766.Rmar_1779	3.7e-07	63.2	Bacteroidetes	Outer membrane efflux protein
OG0000009	0353_OM_0353_EsbE_18-Q3-R3-47_MAXAC.059_00190_Outer_membrane_protein_OprM	522306.CAP2UW1_1523	4.7e-186	657.5	unclassified Betaproteobacteria	TIGRFAM RND efflux system, outer membrane lipoprotein, NodT family
OG0000009	0358_OM_0358_EsbE_18-Q3-R3-47_MAXAC.131_01505_hypothetical_protein	522306.CAP2UW1_1981	1.2e-157	563.1	Betaproteobacteria	CyaE is necessary for transport of calmodulin-sensitive adenylate cyclase-hemolysin (cyclolysin)
OG0000009	0369_OM_0369_EsbW_18-Q3-R4-48_BAT3C.13_01958_Outer_membrane_protein_OprM	1288494.EBAPG3_400	3.2e-171	608.2	Nitrosomonadales	TIGRFAM RND efflux system, outer membrane lipoprotein, NodT
OG0000009	0376_OM_0376_EsbW_18-Q3-R4-48_BAT3C.275_00838_Outer_membrane_protein_OprJ	159087.Daro_3919	1.9e-31	142.5	Rhodocyclales	RND efflux system, outer membrane lipoprotein
OG0000009	0376_OM_0376_EsbW_18-Q3-R4-48_BAT3C.275_03629_Outer_membrane_protein_OprM	522306.CAP2UW1_1705	1.4e-171	609.4	unclassified Betaproteobacteria	TIGRFAM RND efflux system, outer membrane lipoprotein, NodT family
OG0000009	0391_OM_0391_EsbW_18-Q3-R4-48_BATAC.285_00961_Outer_membrane_protein_OprM	522306.CAP2UW1_1523	8.4e-236	822.8	unclassified Betaproteobacteria	TIGRFAM RND efflux system, outer membrane lipoprotein, NodT family
OG0000009	0391_OM_0391_EsbW_18-Q3-R4-48_BATAC.285_02572_Outer_membrane_protein_OprM	522306.CAP2UW1_1304	2e-221	775	Betaproteobacteria	Outer membrane efflux protein
OG0000009	0391_OM_0391_EsbW_18-Q3-R4-48_BATAC.285_02846_Outer_membrane_protein_OprM	1454004.AW11_01978	1.1e-241	842.4	Betaproteobacteria	RND efflux system, outer membrane lipoprotein
OG0000009	0391_OM_0391_EsbW_18-Q3-R4-48_BATAC.285_03144_Outer_membrane_protein_OprM	1121127.JAFA01000002_gene1556	5.8e-168	597.4	Burkholderiaceae	Outer membrane efflux protein
OG0000009	0391_OM_0391_EsbW_18-Q3-R4-48_BATAC.285_04754_Solvent_efflux_pump_outer_membrane_protein_SrpC	1304883.KI912532_gene2799	2.9e-223	781.2	Rhodocyclales	RND efflux system, outer membrane lipoprotein
OG0000009	0391_OM_0391_EsbW_18-Q3-R4-48_BATAC.285_05013_Outer_membrane_protein_OprM	525897.Dbac_2178	1e-167	596.7	Desulfovibrionales	TIGRFAM RND efflux system, outer membrane lipoprotein, NodT
OG0000009	0406_OM_0406_EsbW_18-Q3-R4-48_MAXAC.006_sub_02451_Outer_membrane_protein_OprM	987059.RBXJA2T_02377	8.2e-127	460.7	unclassified Burkholderiales	Outer membrane efflux protein
OG0000009	0406_OM_0406_EsbW_18-Q3-R4-48_MAXAC.006_sub_02677_Cation_efflux_system_protein_CusC	1458357.BG58_09870	2.7e-109	402.5	Burkholderiaceae	Outer membrane efflux protein
OG0000009	0406_OM_0406_EsbW_18-Q3-R4-48_MAXAC.006_sub_02683_Outer_membrane_protein_OprM	335543.Sfum_3923	2.9e-131	475.7	Syntrophobacterales	PFAM Outer membrane efflux protein
OG0000009	0406_OM_0406_EsbW_18-Q3-R4-48_MAXAC.006_sub_03638_Outer_membrane_protein_OprM	1458357.BG58_09870	1.1e-107	397.1	Burkholderiaceae	Outer membrane efflux protein
OG0000009	0406_OM_0406_EsbW_18-Q3-R4-48_MAXAC.006_sub_03648_Multidrug/solvent_efflux_pump_outer_membrane_protein_MepC	1095769.CAHF01000023_gene592	6.8e-84	318.2	Betaproteobacteria	RND efflux system, outer membrane lipoprotein
OG0000009	0406_OM_0406_EsbW_18-Q3-R4-48_MAXAC.006_sub_03833_Multidrug/solvent_efflux_pump_outer_membrane_protein_MepC	338969.Rfer_3184	2.8e-106	392.5	Comamonadaceae	RND efflux system, outer membrane lipoprotein, NodT
OG0000009	0466_OM_0466_Fred_18-Q3-R57-64_BAT3C.720_00225_Solvent_efflux_pump_outer_membrane_protein_SrpC	1121004.ATVC01000042_gene943	1e-79	304.3	Neisseriales	Efflux transporter, outer membrane factor lipoprotein, NodT family
OG0000009	0466_OM_0466_Fred_18-Q3-R57-64_BAT3C.720_01937_Outer_membrane_protein_OprM	1454004.AW11_01978	1.1e-252	879	Betaproteobacteria	RND efflux system, outer membrane lipoprotein
OG0000009	0466_OM_0466_Fred_18-Q3-R57-64_BAT3C.720_02533_Solvent_efflux_pump_outer_membrane_protein_SrpC	204773.HEAR2593	7.8e-43	180.3	Oxalobacteraceae	Outer membrane drug efflux lipoprotein
OG0000009	0466_OM_0466_Fred_18-Q3-R57-64_BAT3C.720_02714_Outer_membrane_protein_OprM	522306.CAP2UW1_1523	3.4e-229	800.8	unclassified Betaproteobacteria	TIGRFAM RND efflux system, outer membrane lipoprotein, NodT family
OG0000009	0473_OM_0473_Fred_18-Q3-R57-64_BATAC.284_01562_Antibiotic_efflux_pump_outer_membrane_protein_ArpC	84531.JMTZ01000014_gene2726	2.2e-151	542.3	Xanthomonadales	Outer membrane efflux protein
OG0000009	0473_OM_0473_Fred_18-Q3-R57-64_BATAC.284_03418_Toluene_efflux_pump_outer_membrane_protein_TtgF	1163617.SCD_n01688	2.9e-117	429.1	Betaproteobacteria	RND efflux system, outer membrane lipoprotein
OG0000009	0485_OM_0485_Fred_18-Q3-R57-64_BATAC.439_03385_hypothetical_protein	760192.Halhy_3424	6.3e-108	397.9	Sphingobacteriia	outer membrane efflux protein
OG0000009	0521_OM_0521_Fred_18-Q3-R57-64_MAXAC.307_03366_Outer_membrane_protein_OprM	697282.Mettu_3503	4.5e-155	554.7	Methylococcales	outer membrane efflux
OG0000009	0521_OM_0521_Fred_18-Q3-R57-64_MAXAC.307_03733_Outer_membrane_protein_OprM	1218075.BAYA01000013_gene3775	1.3e-119	436.8	Betaproteobacteria	RND efflux system, outer membrane lipoprotein, NodT family
OG0000009	0533_OM_0533_Fred_18-Q3-R57-64_MAXAC.378_00064_Antibiotic_efflux_pump_outer_membrane_protein_ArpC	936455.KI421499_gene833	8.8e-89	334.3	Bradyrhizobiaceae	Outer membrane efflux protein
OG0000009	0533_OM_0533_Fred_18-Q3-R57-64_MAXAC.378_02110_Solvent_efflux_pump_outer_membrane_protein_SrpC	269799.Gmet_1666	4.1e-159	568.2	Deltaproteobacteria	TIGRFAM RND efflux system, outer membrane lipoprotein, NodT
OG0000009	0606_OM_0606_Hirt_18-Q3-R61-65_BATAC.101_00613_Outer_membrane_protein_OprM	1385515.N791_03365	1.1e-144	520	Xanthomonadales	Outer membrane efflux protein
OG0000009	0606_OM_0606_Hirt_18-Q3-R61-65_BATAC.101_01225_Toxin_and_drug_export_protein_A	360910.BAV2812	1.4e-71	277.3	Alcaligenaceae	Efflux transporter outer membrane factor lipoprotein
OG0000009	0606_OM_0606_Hirt_18-Q3-R61-65_BATAC.101_01516_Solvent_efflux_pump_outer_membrane_protein_SrpC	1163617.SCD_n01688	3.5e-74	285	Betaproteobacteria	RND efflux system, outer membrane lipoprotein
OG0000009	0658_OM_0658_Hjor_18-Q3-R7-51_MAXAC.006_01485_Outer_membrane_protein_OprM	1163617.SCD_n01687	6.6e-137	494.2	Betaproteobacteria	RND efflux system, outer membrane lipoprotein
OG0000009	0658_OM_0658_Hjor_18-Q3-R7-51_MAXAC.006_03659_Outer_membrane_protein_OprM	1349767.GJA_679	2.8e-165	588.6	Oxalobacteraceae	Outer membrane drug efflux lipoprotein
OG0000009	0658_OM_0658_Hjor_18-Q3-R7-51_MAXAC.006_03665_Outer_membrane_protein_OprM	933262.AXAM01000002_gene574	3.5e-186	657.9	Desulfobacterales	outer membrane efflux protein
OG0000009	0658_OM_0658_Hjor_18-Q3-R7-51_MAXAC.006_03682_Outer_membrane_protein_OprM	1163617.SCD_n01687	1.8e-145	522.7	Betaproteobacteria	RND efflux system, outer membrane lipoprotein
OG0000009	0713_OM_0713_Kalu_18-Q3-R12-55_MAXAC.132v2_02647_hypothetical_protein	330214.NIDE2718	2.7e-111	409.1	Nitrospirae	Evidence 3 Function proposed based on presence of conserved amino acid motif, structural feature or limited homology
OG0000009	0744_OM_0744_Lyne_18-Q3-R50-59_BATAC.383_cln_00956_Solvent_efflux_pump_outer_membrane_protein_SrpC	1163617.SCD_n01688	3.2e-137	495.4	Betaproteobacteria	RND efflux system, outer membrane lipoprotein
OG0000009	0830_OM_0830_OdNE_18-Q3-R46-58_BAT3C.305_02573_hypothetical_protein	159087.Daro_1165	4.5e-157	561.2	Rhodocyclales	CyaE is necessary for transport of calmodulin-sensitive adenylate cyclase-hemolysin (cyclolysin)
OG0000009	0830_OM_0830_OdNE_18-Q3-R46-58_BAT3C.305_03328_Outer_membrane_protein_OprM	1454004.AW11_01978	1.6e-248	865.1	Betaproteobacteria	RND efflux system, outer membrane lipoprotein
OG0000009	0830_OM_0830_OdNE_18-Q3-R46-58_BAT3C.305_03713_Outer_membrane_protein_OprM	1121127.JAFA01000002_gene1556	4.4e-168	597.8	Burkholderiaceae	Outer membrane efflux protein
OG0000009	0833_OM_0833_OdNE_18-Q3-R46-58_BAT3C.415_00340_Outer_membrane_protein_OprM	522306.CAP2UW1_1756	1.8e-260	904.8	Betaproteobacteria	RND efflux system, outer membrane lipoprotein
OG0000009	0833_OM_0833_OdNE_18-Q3-R46-58_BAT3C.415_00499_Solvent_efflux_pump_outer_membrane_protein_SrpC	666681.M301_1056	1.1e-134	486.9	Nitrosomonadales	TIGRFAM RND efflux system, outer membrane lipoprotein, NodT family
OG0000009	0833_OM_0833_OdNE_18-Q3-R46-58_BAT3C.415_00632_Outer_membrane_protein_OprM	522306.CAP2UW1_1523	3.2e-211	741.1	unclassified Betaproteobacteria	TIGRFAM RND efflux system, outer membrane lipoprotein, NodT family
OG0000009	0833_OM_0833_OdNE_18-Q3-R46-58_BAT3C.415_01092_Outer_membrane_protein_OprM	522306.CAP2UW1_0165	1.2e-229	802.4	unclassified Betaproteobacteria	TIGRFAM RND efflux system, outer membrane lipoprotein, NodT family
OG0000009	0833_OM_0833_OdNE_18-Q3-R46-58_BAT3C.415_01300_Solvent_efflux_pump_outer_membrane_protein_SrpC	1000565.METUNv1_02703	9.2e-65	254.6	Rhodocyclales	Outer membrane efflux protein
OG0000009	0833_OM_0833_OdNE_18-Q3-R46-58_BAT3C.415_01343_Toluene_efflux_pump_outer_membrane_protein_TtgC	522306.CAP2UW1_1523	2.6e-67	261.5	unclassified Betaproteobacteria	TIGRFAM RND efflux system, outer membrane lipoprotein, NodT family
OG0000009	0833_OM_0833_OdNE_18-Q3-R46-58_BAT3C.415_02182_hypothetical_protein	1485544.JQKP01000008_gene1754	1.4e-21	109.8	Nitrosomonadales	TIGRFAM RND efflux system, outer membrane lipoprotein, NodT family
OG0000009	0862_OM_0862_OdNE_18-Q3-R46-58_MAXAC.223_01329_Solvent_efflux_pump_outer_membrane_protein_SrpC	760192.Halhy_1903	1.8e-246	858.2	Sphingobacteriia	TIGRFAM RND efflux system, outer membrane lipoprotein, NodT
OG0000009	0864_OM_0864_OdNW_18-Q3-R42-56_BAT3C.134_sub_01886_Solvent_efflux_pump_outer_membrane_protein_SrpC	290397.Adeh_2020	3.5e-64	252.3	Deltaproteobacteria	CyaE is necessary for transport of calmodulin-sensitive adenylate cyclase-hemolysin (cyclolysin)
OG0000009	0864_OM_0864_OdNW_18-Q3-R42-56_BAT3C.134_sub_02334_Toluene_efflux_pump_outer_membrane_protein_TtgF	338969.Rfer_3184	9.8e-139	500.4	Comamonadaceae	RND efflux system, outer membrane lipoprotein, NodT
OG0000009	0864_OM_0864_OdNW_18-Q3-R42-56_BAT3C.134_sub_02794_hypothetical_protein	290397.Adeh_0427	5.7e-88	331.6	Deltaproteobacteria	Outer membrane efflux protein
OG0000009	0864_OM_0864_OdNW_18-Q3-R42-56_BAT3C.134_sub_03071_Outer_membrane_protein_OprM	290397.Adeh_4153	1.1e-62	247.7	Bacteria	efflux transmembrane transporter activity
OG0000009	0864_OM_0864_OdNW_18-Q3-R42-56_BAT3C.134_sub_04047_Toluene_efflux_pump_outer_membrane_protein_TtgF	290397.Adeh_2969	3.8e-65	255.8	Deltaproteobacteria	CyaE is necessary for transport of calmodulin-sensitive adenylate cyclase-hemolysin (cyclolysin)
OG0000009	0864_OM_0864_OdNW_18-Q3-R42-56_BAT3C.134_sub_04464_Outer_membrane_protein_OprM	404589.Anae109_0567	4.3e-131	474.9	Deltaproteobacteria	RND efflux system, outer membrane lipoprotein, NodT family
OG0000009	0922_OM_0922_Rand_18-Q3-R56-63_MAXAC.001_02127_Outer_membrane_protein_OprM	391625.PPSIR1_18872	9e-57	228	delta/epsilon subdivisions	Outer membrane efflux protein
OG0000009	0926_OM_0926_Rand_18-Q3-R56-63_MAXAC.058_01449_Outer_membrane_protein_OprM	1288494.EBAPG3_400	1.2e-208	732.6	Nitrosomonadales	TIGRFAM RND efflux system, outer membrane lipoprotein, NodT
OG0000009	0926_OM_0926_Rand_18-Q3-R56-63_MAXAC.058_01673_Outer_membrane_protein_OprM	323848.Nmul_A1840	3.7e-164	584.7	Nitrosomonadales	Outer membrane efflux protein
OG0000009	0954_OM_0954_Ribe_18-Q3-R11-54_BATAC.650_01828_Outer_membrane_protein_OprM	330214.NIDE3324	1.3e-271	941.8	Nitrospirae	Evidence 2b Function of strongly homologous gene
OG0000009	0954_OM_0954_Ribe_18-Q3-R11-54_BATAC.650_03215_Outer_membrane_protein_OprM	330214.NIDE3491	1.6e-255	888.3	Nitrospirae	Evidence 2b Function of strongly homologous gene
OG0000009	0954_OM_0954_Ribe_18-Q3-R11-54_BATAC.650_03279_hypothetical_protein	330214.NIDE3473	1.2e-36	158.7	Nitrospirae	Evidence 2b Function of strongly homologous gene
OG0000009	0956_OM_0956_Ribe_18-Q3-R11-54_MAXAC.005_00804_Outer_membrane_protein_OprM	760192.Halhy_1903	3.5e-149	535	Sphingobacteriia	TIGRFAM RND efflux system, outer membrane lipoprotein, NodT
OG0000009	0958_OM_0958_Ribe_18-Q3-R11-54_MAXAC.030_00283_Outer_membrane_protein_OprM	522306.CAP2UW1_1756	1.9e-190	672.2	Betaproteobacteria	RND efflux system, outer membrane lipoprotein
OG0000009	0958_OM_0958_Ribe_18-Q3-R11-54_MAXAC.030_00474_Outer_membrane_protein_OprM	522306.CAP2UW1_1304	1.7e-130	473	Betaproteobacteria	Outer membrane efflux protein
OG0000009	0958_OM_0958_Ribe_18-Q3-R11-54_MAXAC.030_01388_Multidrug/solvent_efflux_pump_outer_membrane_protein_MepC	522306.CAP2UW1_1705	2.8e-167	595.1	unclassified Betaproteobacteria	TIGRFAM RND efflux system, outer membrane lipoprotein, NodT family
OG0000009	0958_OM_0958_Ribe_18-Q3-R11-54_MAXAC.030_01555_Toluene_efflux_pump_outer_membrane_protein_TtgF	76114.ebA3445	3.6e-117	428.7	Rhodocyclales	Outer membrane efflux protein
OG0000009	0958_OM_0958_Ribe_18-Q3-R11-54_MAXAC.030_01869_Outer_membrane_protein_OprM	522306.CAP2UW1_1523	3.9e-217	760.8	unclassified Betaproteobacteria	TIGRFAM RND efflux system, outer membrane lipoprotein, NodT family
OG0000009	0967_OM_0967_Ribe_18-Q3-R11-54_MAXAC.200_01559_Outer_membrane_protein_OprM	1288494.EBAPG3_24890	5.3e-194	684.1	Nitrosomonadales	Outer membrane efflux protein
OG0000009	0967_OM_0967_Ribe_18-Q3-R11-54_MAXAC.200_02394_Outer_membrane_protein_OprM	330214.NIDE3491	1.7e-158	565.8	Nitrospirae	Evidence 2b Function of strongly homologous gene
OG0000009	0976_OM_0976_Skiv_18-Q3-R9-52_BAT3C.176_01673_Multidrug/solvent_efflux_pump_outer_membrane_protein_MepC	338969.Rfer_2064	3.8e-170	604.7	Comamonadaceae	TIGRFAM RND efflux system, outer membrane lipoprotein, NodT
OG0000009	0976_OM_0976_Skiv_18-Q3-R9-52_BAT3C.176_02263_Toluene_efflux_pump_outer_membrane_protein_TtgF	1276756.AUEX01000026_gene250	2.1e-141	509.2	Comamonadaceae	RND efflux system, outer membrane lipoprotein, NodT
OG0000009	0976_OM_0976_Skiv_18-Q3-R9-52_BAT3C.176_02316_Outer_membrane_protein_OprM	522306.CAP2UW1_1304	4.8e-103	381.3	Betaproteobacteria	Outer membrane efflux protein
OG0000009	0976_OM_0976_Skiv_18-Q3-R9-52_BAT3C.176_03762_Outer_membrane_protein_OprM	522306.CAP2UW1_1523	9.5e-179	633.3	unclassified Betaproteobacteria	TIGRFAM RND efflux system, outer membrane lipoprotein, NodT family
OG0000009	1014_OM_1014_Skiv_18-Q3-R9-52_MAXAC.078_sub_03299_Outer_membrane_protein_OprM	391038.Bphy_0649	1.6e-130	473	Burkholderiaceae	TIGRFAM RND efflux system, outer membrane lipoprotein, NodT family
OG0000009	1014_OM_1014_Skiv_18-Q3-R9-52_MAXAC.078_sub_03899_Outer_membrane_protein_OprM	159087.Daro_2162	4.7e-170	604.4	Rhodocyclales	Outer membrane efflux protein
OG0000009	1014_OM_1014_Skiv_18-Q3-R9-52_MAXAC.078_sub_04045_Toluene_efflux_pump_outer_membrane_protein_TtgF	1304883.KI912532_gene2799	2.2e-162	578.9	Rhodocyclales	RND efflux system, outer membrane lipoprotein
OG0000009	1056_OM_1056_Vibo_18-Q3-R45-57_MAXAC.072_02994_Outer_membrane_protein_OprM	1286093.C266_16630	5.8e-110	404.8	Burkholderiaceae	RND efflux system, outer membrane lipoprotein, NodT family
OG0000009	1056_OM_1056_Vibo_18-Q3-R45-57_MAXAC.072_03034_Outer_membrane_protein_OprM	62928.azo0246	4.2e-131	474.9	Rhodocyclales	RND efflux system, outer membrane lipoprotein
OG0000010	0020_CW_0020_AalE_18-Q3-R2-46_BATAC.251_01203_hypothetical_protein	1313172.YM304_30910	2.7e-66	260.8	Bacteria	alginic acid biosynthetic process
OG0000010	0027_OM_0027_AalE_18-Q3-R2-46_BATAC.579_01313_hypothetical_protein	1313421.JHBV01000039_gene2760	4.8e-97	362.5	Bacteroidetes	PFAM FG-GAP repeat
OG0000010	0186_EC_0186_Bjer_18-Q3-R1-45_BAT3C.235_00215_hypothetical_protein	261292.Nit79A3_3314	1.6e-130	472.6	Nitrosomonadales	protein import
OG0000010	0186_EC_0186_Bjer_18-Q3-R1-45_BAT3C.235_02243_hypothetical_protein	261292.Nit79A3_1085	7.6e-220	769.6	Nitrosomonadales	Metallo-peptidase family M12B Reprolysin-like
OG0000010	0186_EC_0186_Bjer_18-Q3-R1-45_BAT3C.235_02284_Serralysin_C	261292.Nit79A3_1626	4.7e-198	697.2	Betaproteobacteria	Zinc-dependent metalloprotease
OG0000010	0186_EC_0186_Bjer_18-Q3-R1-45_BAT3C.235_03462_hypothetical_protein	261292.Nit79A3_1724	0	1406.7	Nitrosomonadales	Haemolysin-type calcium-binding repeat (2 copies)
OG0000010	0205_EC_0205_Bjer_18-Q3-R1-45_MAXAC.014_00398_Bifunctional_hemolysin/adenylate_cyclase	748247.AZKH_4524	1.8e-07	64.7	Rhodocyclales	Haemolysin-type calcium-binding repeat (2 copies)
OG0000010	0205_EC_0205_Bjer_18-Q3-R1-45_MAXAC.014_01120_Bifunctional_hemolysin/adenylate_cyclase	1215092.PA6_008_02020	2.9e-39	168.7	Pseudomonas aeruginosa group	Haemolysin-type calcium-binding repeat (2 copies)
OG0000010	0205_EC_0205_Bjer_18-Q3-R1-45_MAXAC.014_01121_hypothetical_protein	1430440.MGMSRv2_0698	1.5e-28	135.2	Proteobacteria	COG2931, RTX toxins and related Ca2 -binding proteins
OG0000010	0205_EC_0205_Bjer_18-Q3-R1-45_MAXAC.014_01122_hypothetical_protein	522306.CAP2UW1_2703	6e-28	133.3	Betaproteobacteria	PFAM Hemolysin-type calcium-binding
OG0000010	0205_EC_0205_Bjer_18-Q3-R1-45_MAXAC.014_01123_hypothetical_protein	522306.CAP2UW1_1495	1.8e-113	417.5	Betaproteobacteria	PFAM Hemolysin-type calcium-binding
OG0000010	0205_EC_0205_Bjer_18-Q3-R1-45_MAXAC.014_01126_hypothetical_protein	522306.CAP2UW1_1495	8.3e-106	392.1	Betaproteobacteria	PFAM Hemolysin-type calcium-binding
OG0000010	0218_EC_0218_Bjer_18-Q3-R1-45_MAXAC.141_00579_hypothetical_protein	1502852.FG94_02413	1.5e-56	227.3	Oxalobacteraceae	Zinc-dependent metalloprotease
OG0000010	0218_EC_0218_Bjer_18-Q3-R1-45_MAXAC.141_01193_hypothetical_protein	1144342.PMI40_04012	7.4e-22	112.5	Oxalobacteraceae	PFAM Hemolysin-type calcium-binding repeat (2 copies)
OG0000010	0218_EC_0218_Bjer_18-Q3-R1-45_MAXAC.141_02148_Bifunctional_hemolysin/adenylate_cyclase	338966.Ppro_2370	4.3e-39	170.2	Deltaproteobacteria	Hemolysin-type calcium-binding
OG0000010	0261_EC_0261_Ega_18-Q3-R5-49_BAT3C.193_00373_hypothetical_protein	471854.Dfer_1770	7.8e-23	115.2	Cytophagia	WD40-like Beta Propeller Repeat
OG0000010	0261_EC_0261_Ega_18-Q3-R5-49_BAT3C.193_00967_hypothetical_protein	471854.Dfer_1770	4.4e-22	112.8	Cytophagia	WD40-like Beta Propeller Repeat
OG0000010	0261_OM_0261_Ega_18-Q3-R5-49_BAT3C.193_00374_hypothetical_protein	1296416.JACB01000033_gene2200	1.4e-18	100.5	Aquimarina	WD40-like Beta Propeller Repeat
OG0000010	0261_OM_0261_Ega_18-Q3-R5-49_BAT3C.193_00965_hypothetical_protein	1191523.MROS_1311	3.8e-20	105.9	Bacteria	amino acid activation for nonribosomal peptide biosynthetic process
OG0000010	0275_OM_0275_Ega_18-Q3-R5-49_BATAC.545_00043_hypothetical_protein	760192.Halhy_5708	2.9e-190	672.2	Sphingobacteriia	Repeat domain in Vibrio, Colwellia, Bradyrhizobium and Shewanella
OG0000010	0281_EC_0281_Ega_18-Q3-R5-49_MAXAC.038_00180_hypothetical_protein	261292.Nit79A3_3314	3.4e-120	438.3	Nitrosomonadales	protein import
OG0000010	0281_EC_0281_Ega_18-Q3-R5-49_MAXAC.038_01275_hypothetical_protein	261292.Nit79A3_1626	1.8e-149	535.8	Betaproteobacteria	Zinc-dependent metalloprotease
OG0000010	0281_EC_0281_Ega_18-Q3-R5-49_MAXAC.038_02349_hypothetical_protein	1441629.PCH70_47820	1.5e-66	262.7	Pseudomonas syringae group	Haemolysin-type calcium binding protein related domain
OG0000010	0281_EC_0281_Ega_18-Q3-R5-49_MAXAC.038_02564_hypothetical_protein	261292.Nit79A3_1085	1.4e-212	745.7	Nitrosomonadales	Metallo-peptidase family M12B Reprolysin-like
OG0000010	0295_OM_0295_Ejby_18-Q3-R6-50_BAT3C.200_03566_hypothetical_protein	880073.Calab_2898	1.2e-61	244.6	Bacteria	nucleotide catabolic process
OG0000010	0358_EC_0358_EsbE_18-Q3-R3-47_MAXAC.131_00441_hypothetical_protein	522306.CAP2UW1_0457	9.2e-141	510	Betaproteobacteria	PFAM Hemolysin-type calcium-binding
OG0000010	0369_EC_0369_EsbW_18-Q3-R4-48_BAT3C.13_00406_Bifunctional_hemolysin/adenylate_cyclase	365046.Rta_27720	4.7e-22	113.2	Comamonadaceae	Haemolysin-type calcium-binding repeat (2 copies)
OG0000010	0369_EC_0369_EsbW_18-Q3-R4-48_BAT3C.13_00676_hypothetical_protein	261292.Nit79A3_1085	4e-114	418.7	Nitrosomonadales	Metallo-peptidase family M12B Reprolysin-like
OG0000010	0369_EC_0369_EsbW_18-Q3-R4-48_BAT3C.13_00714_hypothetical_protein	1173027.Mic7113_4922	2e-09	70.1	Oscillatoriales	RTX toxins and related Ca2 binding proteins
OG0000010	0369_EC_0369_EsbW_18-Q3-R4-48_BAT3C.13_01010_hypothetical_protein	153948.NAL212_2856	1e-32	147.1	Nitrosomonadales	Haemolysin-type calcium-binding
OG0000010	0369_EC_0369_EsbW_18-Q3-R4-48_BAT3C.13_02005_hypothetical_protein	153948.NAL212_0192	5.7e-75	288.1	Nitrosomonadales	protein import
OG0000010	0391_EC_0391_EsbW_18-Q3-R4-48_BATAC.285_01775_hypothetical_protein	522306.CAP2UW1_3695	1.2e-221	777.3	Betaproteobacteria	PFAM Hemolysin-type calcium-binding
OG0000010	0391_EC_0391_EsbW_18-Q3-R4-48_BATAC.285_01776_hypothetical_protein	522306.CAP2UW1_3695	8.8e-146	524.6	Betaproteobacteria	PFAM Hemolysin-type calcium-binding
OG0000010	0391_EC_0391_EsbW_18-Q3-R4-48_BATAC.285_01777_hypothetical_protein	1432050.IE4771_CH00779	9.5e-26	125.6	Rhizobiaceae	COG2931 RTX toxins and related Ca2 -binding proteins
OG0000010	0391_EC_0391_EsbW_18-Q3-R4-48_BATAC.285_01778_hypothetical_protein	216596.RL0790	8.1e-18	99	Rhizobiaceae	COG2931 RTX toxins and related Ca2 -binding proteins
OG0000010	0391_EC_0391_EsbW_18-Q3-R4-48_BATAC.285_01782_hypothetical_protein	160488.PP_2561	7.6e-07	60.8	Gammaproteobacteria	Animal haem peroxidase
OG0000010	0391_EC_0391_EsbW_18-Q3-R4-48_BATAC.285_01783_hypothetical_protein	522306.CAP2UW1_3695	6.5e-209	734.9	Betaproteobacteria	PFAM Hemolysin-type calcium-binding
OG0000010	0391_EC_0391_EsbW_18-Q3-R4-48_BATAC.285_01795_hypothetical_protein	522306.CAP2UW1_3695	1.6e-75	292.7	Betaproteobacteria	PFAM Hemolysin-type calcium-binding
OG0000010	0391_EC_0391_EsbW_18-Q3-R4-48_BATAC.285_01805_hypothetical_protein	1245471.PCA10_43500	4.4e-67	264.6	Proteobacteria	bacterial-type flagellum-dependent cell motility
OG0000010	0391_EC_0391_EsbW_18-Q3-R4-48_BATAC.285_03595_hypothetical_protein	522306.CAP2UW1_1495	1.4e-104	389.4	Betaproteobacteria	PFAM Hemolysin-type calcium-binding
OG0000010	0406_EC_0406_EsbW_18-Q3-R4-48_MAXAC.006_sub_00220_hypothetical_protein	1223521.BBJX01000001_gene914	9.1e-29	135.2	Proteobacteria	protein import
OG0000010	0406_EC_0406_EsbW_18-Q3-R4-48_MAXAC.006_sub_01403_hypothetical_protein	261292.Nit79A3_1085	7.1e-77	295	Nitrosomonadales	Metallo-peptidase family M12B Reprolysin-like
OG0000010	0406_PP_0406_EsbW_18-Q3-R4-48_MAXAC.006_sub_01795_hypothetical_protein	983917.RGE_24170	2.4e-295	1021.5	Proteobacteria	Domain of unknown function (DUF5117)
OG0000010	0485_OM_0485_Fred_18-Q3-R57-64_BATAC.439_02301_hypothetical_protein	760192.Halhy_5708	5.1e-187	661.4	Sphingobacteriia	Repeat domain in Vibrio, Colwellia, Bradyrhizobium and Shewanella
OG0000010	0521_EC_0521_Fred_18-Q3-R57-64_MAXAC.307_00022_hypothetical_protein	1192034.CAP_5082	1.7e-29	139.4	Myxococcales	Thrombospondin type 3 repeat
OG0000010	0521_EC_0521_Fred_18-Q3-R57-64_MAXAC.307_00086_hypothetical_protein	391595.RLO149_c031570	2.1e-12	82	Roseobacter	Haemolysin-type calcium-binding repeat (2 copies)
OG0000010	0521_EC_0521_Fred_18-Q3-R57-64_MAXAC.307_00198_hypothetical_protein	930166.CD58_15240	9.6e-22	112.5	Proteobacteria	protein import
OG0000010	0521_EC_0521_Fred_18-Q3-R57-64_MAXAC.307_00427_hypothetical_protein	153948.NAL212_2301	1.3e-20	108.6	Nitrosomonadales	Haemolysin-type calcium-binding
OG0000010	0521_EC_0521_Fred_18-Q3-R57-64_MAXAC.307_00877_hypothetical_protein	1101189.AQUO01000001_gene977	1e-13	85.9	Paracoccus	Haemolysin-type calcium-binding repeat (2 copies)
OG0000010	0521_EC_0521_Fred_18-Q3-R57-64_MAXAC.307_00963_Bifunctional_hemolysin/adenylate_cyclase	1131813.AQVT01000001_gene2792	2.8e-15	90.9	Methylobacteriaceae	Peptidase M10 serralysin C terminal
OG0000010	0521_EC_0521_Fred_18-Q3-R57-64_MAXAC.307_01801_hypothetical_protein	1101189.AQUO01000001_gene977	1.5e-15	91.7	Paracoccus	Haemolysin-type calcium-binding repeat (2 copies)
OG0000010	0521_EC_0521_Fred_18-Q3-R57-64_MAXAC.307_02734_hypothetical_protein	1282360.ABAC460_11760	6.6e-08	65.1	Proteobacteria	COG2931, RTX toxins and related Ca2 -binding proteins
OG0000010	0521_EC_0521_Fred_18-Q3-R57-64_MAXAC.307_02917_hypothetical_protein	1121396.KB892927_gene3654	1e-55	224.9	Deltaproteobacteria	Zinc-dependent metalloprotease
OG0000010	0521_EC_0521_Fred_18-Q3-R57-64_MAXAC.307_02945_hypothetical_protein	1501269.EW15_2184	2.1e-12	82	Cyanobacteria	Domain of unknown function (DUF4214)
OG0000010	0521_EC_0521_Fred_18-Q3-R57-64_MAXAC.307_03082_hypothetical_protein	1101189.AQUO01000001_gene977	2.2e-15	90.9	Paracoccus	Haemolysin-type calcium-binding repeat (2 copies)
OG0000010	0521_EC_0521_Fred_18-Q3-R57-64_MAXAC.307_03227_hypothetical_protein	1121396.KB892927_gene3654	2.2e-63	250.4	Deltaproteobacteria	Zinc-dependent metalloprotease
OG0000010	0521_EC_0521_Fred_18-Q3-R57-64_MAXAC.307_03577_hypothetical_protein	525898.Sdel_1000	2.5e-32	148.3	Epsilonproteobacteria	COG2931, RTX toxins and related Ca2 -binding proteins
OG0000010	0533_EC_0533_Fred_18-Q3-R57-64_MAXAC.378_01639_hypothetical_protein	91464.S7335_2679	3.2e-63	249.6	Synechococcus	K COG5665 CCR4-NOT transcriptional regulation complex, NOT5 subunit
OG0000010	0658_EC_0658_Hjor_18-Q3-R7-51_MAXAC.006_04062_hypothetical_protein	484770.UFO1_0077	2.9e-78	302.8	Negativicutes	Haemolysin-type calcium binding protein related domain
OG0000010	0713_EC_0713_Kalu_18-Q3-R12-55_MAXAC.132v2_01749_hypothetical_protein	1101189.AQUO01000001_gene977	2.6e-11	76.6	Paracoccus	Haemolysin-type calcium-binding repeat (2 copies)
OG0000010	0713_EC_0713_Kalu_18-Q3-R12-55_MAXAC.132v2_03128_hypothetical_protein	330214.NIDE3454	7e-31	141.4	Bacteria	calcium- and calmodulin-responsive adenylate cyclase activity
OG0000010	0713_EC_0713_Kalu_18-Q3-R12-55_MAXAC.132v2_03129_Bifunctional_hemolysin/adenylate_cyclase	909663.KI867151_gene2962	9.5e-13	82.4	Deltaproteobacteria	Hemolysin-type calcium-binding
OG0000010	0713_EC_0713_Kalu_18-Q3-R12-55_MAXAC.132v2_03131_hypothetical_protein	522306.CAP2UW1_2703	2.3e-46	195.7	Betaproteobacteria	PFAM Hemolysin-type calcium-binding
OG0000010	0715_EC_0715_Kalu_18-Q3-R12-55_MAXAC.148_01421_hypothetical_protein	1123366.TH3_17402	2.3e-17	98.2	Rhodospirillales	COG2931 RTX toxins and related Ca2 -binding proteins
OG0000010	0739_EC_0739_Lyne_18-Q3-R50-59_BATAC.272_01322_hypothetical_protein	1538295.JY96_16965	1.1e-23	119.8	unclassified Burkholderiales	Domain of unknown function (DUF4347)
OG0000010	0833_EC_0833_OdNE_18-Q3-R46-58_BAT3C.415_00530_hypothetical_protein	1245471.PCA10_54030	3.2e-87	330.9	Pseudomonas aeruginosa group	Haemolysin-type calcium-binding repeat (2 copies)
OG0000010	0833_EC_0833_OdNE_18-Q3-R46-58_BAT3C.415_03244_hypothetical_protein	420324.KI911959_gene3340	3.8e-07	63.9	Proteobacteria	COG2931, RTX toxins and related Ca2 -binding proteins
OG0000010	0833_EC_0833_OdNE_18-Q3-R46-58_BAT3C.415_03397_hypothetical_protein	522306.CAP2UW1_0873	9.9e-190	671.4	Betaproteobacteria	Zinc-dependent metalloprotease
OG0000010	0862_OM_0862_OdNE_18-Q3-R46-58_MAXAC.223_05079_hypothetical_protein	760192.Halhy_1438	1.3e-235	822	Bacteroidetes	PFAM ASPIC and UnbV
OG0000010	0926_EC_0926_Rand_18-Q3-R56-63_MAXAC.058_00362_hypothetical_protein	195253.Syn6312_2539	3.1e-25	123.6	Synechococcus	Hemolysin-type calcium-binding repeat (2 copies)
OG0000010	0926_EC_0926_Rand_18-Q3-R56-63_MAXAC.058_00493_hypothetical_protein	261292.Nit79A3_1085	9.7e-206	723	Nitrosomonadales	Metallo-peptidase family M12B Reprolysin-like
OG0000010	0926_EC_0926_Rand_18-Q3-R56-63_MAXAC.058_00556_hypothetical_protein	261292.Nit79A3_1221	2.6e-08	67.4	Nitrosomonadales	Haemolysin-type calcium-binding
OG0000010	0926_EC_0926_Rand_18-Q3-R56-63_MAXAC.058_00592_hypothetical_protein	267608.RSc0249	5.1e-99	370.5	Burkholderiaceae	Haemolysin-type calcium binding protein related domain
OG0000010	0926_EC_0926_Rand_18-Q3-R56-63_MAXAC.058_01476_hypothetical_protein	153948.NAL212_1996	1.6e-148	533.1	Nitrosomonadales	Haemolysin-type calcium-binding
OG0000010	0926_EC_0926_Rand_18-Q3-R56-63_MAXAC.058_01479_hypothetical_protein	153948.NAL212_1997	7.2e-79	301.6	Nitrosomonadales	Haemolysin-type calcium-binding
OG0000010	0926_EC_0926_Rand_18-Q3-R56-63_MAXAC.058_01565_hypothetical_protein	153948.NAL212_0192	4.4e-104	384.8	Nitrosomonadales	protein import
OG0000010	0926_EC_0926_Rand_18-Q3-R56-63_MAXAC.058_01896_hypothetical_protein	28072.Nos7524_0032	4.6e-116	425.2	Nostocales	Haemolysin-type calcium-binding repeat (2 copies)
OG0000010	0926_EC_0926_Rand_18-Q3-R56-63_MAXAC.058_01897_hypothetical_protein	153948.NAL212_1997	2.1e-76	293.5	Nitrosomonadales	Haemolysin-type calcium-binding
OG0000010	0926_EC_0926_Rand_18-Q3-R56-63_MAXAC.058_02167_Serralysin	153948.NAL212_1401	2.4e-182	645.2	Proteobacteria	COG2931, RTX toxins and related Ca2 -binding proteins
OG0000010	0926_EC_0926_Rand_18-Q3-R56-63_MAXAC.058_02714_hypothetical_protein	153948.NAL212_2856	1.1e-76	294.7	Nitrosomonadales	Haemolysin-type calcium-binding
OG0000010	0926_EC_0926_Rand_18-Q3-R56-63_MAXAC.058_02857_hypothetical_protein	153948.NAL212_2856	5.3e-45	189.5	Nitrosomonadales	Haemolysin-type calcium-binding
OG0000010	0926_EC_0926_Rand_18-Q3-R56-63_MAXAC.058_02858_hypothetical_protein	153948.NAL212_1996	6.8e-152	544.3	Nitrosomonadales	Haemolysin-type calcium-binding
OG0000010	0926_EC_0926_Rand_18-Q3-R56-63_MAXAC.058_02859_hypothetical_protein	153948.NAL212_1996	1.3e-117	430.6	Nitrosomonadales	Haemolysin-type calcium-binding
OG0000010	0954_EC_0954_Ribe_18-Q3-R11-54_BATAC.650_03300_hypothetical_protein	330214.NIDE3454	0	2427.5	Bacteria	calcium- and calmodulin-responsive adenylate cyclase activity
OG0000010	0956_EC_0956_Ribe_18-Q3-R11-54_MAXAC.005_01704_hypothetical_protein	694427.Palpr_0430	8.1e-28	131.7	Porphyromonadaceae	SprB repeat
OG0000010	0967_EC_0967_Ribe_18-Q3-R11-54_MAXAC.200_00893_hypothetical_protein	330214.NIDE3454	6.7e-80	307	Bacteria	calcium- and calmodulin-responsive adenylate cyclase activity
OG0000010	0967_EC_0967_Ribe_18-Q3-R11-54_MAXAC.200_02832_hypothetical_protein	330214.NIDE3454	1.6e-14	87	Bacteria	calcium- and calmodulin-responsive adenylate cyclase activity
OG0000010	0967_EC_0967_Ribe_18-Q3-R11-54_MAXAC.200_04504_hypothetical_protein	330214.NIDE3454	7e-130	473.8	Bacteria	calcium- and calmodulin-responsive adenylate cyclase activity
OG0000010	0976_EC_0976_Skiv_18-Q3-R9-52_BAT3C.176_01381_hypothetical_protein	1207063.P24_01055	5.2e-51	209.1	Rhodospirillales	COG2931 RTX toxins and related Ca2 -binding proteins
OG0000010	0976_EC_0976_Skiv_18-Q3-R9-52_BAT3C.176_01385_hypothetical_protein	1207063.P24_01055	5.6e-60	238.8	Rhodospirillales	COG2931 RTX toxins and related Ca2 -binding proteins
OG0000010	0980_EC_0980_Skiv_18-Q3-R9-52_BAT3C.266_01256_Outer_membrane_protein_assembly_factor_BamB	1122176.KB903531_gene2884	5.1e-16	92.8	Bacteroidetes	SPTR CHU large protein
OG0000011	0002_PP_0002_AalE_18-Q3-R2-46_BAT3C.116_03948_hypothetical_protein	391595.RLO149_c022020	3.9e-99	369.4	Roseobacter	Di-haem cytochrome c peroxidase
OG0000011	0008_PP_0008_AalE_18-Q3-R2-46_BAT3C.211_01653_Cytochrome_c551_peroxidase	62928.azo1279	1.5e-93	349.7	Rhodocyclales	Di-haem cytochrome c peroxidase
OG0000011	0027_PP_0027_AalE_18-Q3-R2-46_BATAC.579_00689_Cytochrome_c551_peroxidase	269798.CHU_0523	1.2e-105	389.8	Cytophagia	cytochrome c peroxidase
OG0000011	0027_PP_0027_AalE_18-Q3-R2-46_BATAC.579_02026_hypothetical_protein	1197477.IA57_06430	4.2e-89	335.1	Flavobacteriia	cytochrome C peroxidase
OG0000011	0029_PP_0029_AalE_18-Q3-R2-46_MAXAC.018_01186_Cytochrome_c551_peroxidase	1123367.C666_00965	4.4e-106	391.3	Rhodocyclales	cytochrome c peroxidase
OG0000011	0060_PP_0060_AalW_18-Q3-R10-53_BATAC.174_02195_Cytochrome_c551_peroxidase	1121271.AUCM01000014_gene2724	9.9e-93	346.3	Alphaproteobacteria	cytochrome c peroxidase
OG0000011	0060_PP_0060_AalW_18-Q3-R10-53_BATAC.174_02196_hypothetical_protein	759362.KVU_2511	4.1e-37	161	Alphaproteobacteria	cytochrome c peroxidase
OG0000011	0104_PP_0104_Aved_18-Q3-R54-62_BAT3C.309_01730_Methylamine_utilization_protein_MauG	1198452.Jab_2c05000	6.1e-112	411	Betaproteobacteria	cytochrome C peroxidase
OG0000011	0186_PP_0186_Bjer_18-Q3-R1-45_BAT3C.235_00839_Cytochrome_c551_peroxidase	261292.Nit79A3_3486	1.7e-177	628.6	Nitrosomonadales	PFAM Di-haem cytochrome c peroxidase
OG0000011	0186_PP_0186_Bjer_18-Q3-R1-45_BAT3C.235_00922_Methylamine_utilization_protein_MauG	243231.GSU1538	5.6e-124	451.1	Deltaproteobacteria	cytochrome c peroxidase
OG0000011	0186_PP_0186_Bjer_18-Q3-R1-45_BAT3C.235_02550_Cytochrome_c551_peroxidase	261292.Nit79A3_0795	1.5e-183	648.7	Nitrosomonadales	PFAM Di-haem cytochrome c peroxidase
OG0000011	0186_PP_0186_Bjer_18-Q3-R1-45_BAT3C.235_02736_Cytochrome_c551_peroxidase	261292.Nit79A3_3486	3e-174	617.8	Nitrosomonadales	PFAM Di-haem cytochrome c peroxidase
OG0000011	0186_PP_0186_Bjer_18-Q3-R1-45_BAT3C.235_03335_hypothetical_protein	261292.Nit79A3_1651	0	1382.5	Nitrosomonadales	PFAM Di-haem cytochrome c peroxidase
OG0000011	0205_PP_0205_Bjer_18-Q3-R1-45_MAXAC.014_00734_Cytochrome_c551_peroxidase	1205680.CAKO01000010_gene3927	7.4e-113	414.1	Rhodospirillales	Di-haem cytochrome c peroxidase
OG0000011	0205_PP_0205_Bjer_18-Q3-R1-45_MAXAC.014_01027_Cytochrome_c551_peroxidase	391595.RLO149_c022020	1.4e-52	213	Roseobacter	Di-haem cytochrome c peroxidase
OG0000011	0205_PP_0205_Bjer_18-Q3-R1-45_MAXAC.014_01937_Cytochrome_c551_peroxidase	1469613.JT55_12540	1.3e-98	366.7	Rhodovulum	Di-haem cytochrome c peroxidase
OG0000011	0205_PP_0205_Bjer_18-Q3-R1-45_MAXAC.014_01938_Cytochrome_c551_peroxidase	1049564.TevJSym_ac00560	7.7e-64	251.1	unclassified Gammaproteobacteria	Di-haem cytochrome c peroxidase
OG0000011	0218_PP_0218_Bjer_18-Q3-R1-45_MAXAC.141_00446_hypothetical_protein	1123070.KB899255_gene1400	4.9e-274	950.7	Verrucomicrobiae	Di-haem cytochrome c peroxidase
OG0000011	0261_PP_0261_Ega_18-Q3-R5-49_BAT3C.193_02021_Cytochrome_c551_peroxidase	314278.NB231_08740	2.3e-86	325.9	Chromatiales	cytochrome c peroxidase
OG0000011	0275_PP_0275_Ega_18-Q3-R5-49_BATAC.545_03555_Cytochrome_c551_peroxidase	760192.Halhy_5342	1.2e-125	456.4	Sphingobacteriia	cytochrome C peroxidase
OG0000011	0275_PP_0275_Ega_18-Q3-R5-49_BATAC.545_03556_hypothetical_protein	760192.Halhy_5343	1.2e-114	419.9	Bacteroidetes	cytochrome C peroxidase
OG0000011	0275_PP_0275_Ega_18-Q3-R5-49_BATAC.545_03836_hypothetical_protein	313606.M23134_03750	8.9e-30	137.1	Cytophagia	cytochrome c peroxidase
OG0000011	0281_PP_0281_Ega_18-Q3-R5-49_MAXAC.038_00948_hypothetical_protein	261292.Nit79A3_1651	0	1211.4	Nitrosomonadales	PFAM Di-haem cytochrome c peroxidase
OG0000011	0281_PP_0281_Ega_18-Q3-R5-49_MAXAC.038_03451_Cytochrome_c551_peroxidase	261292.Nit79A3_3486	1.7e-164	585.5	Nitrosomonadales	PFAM Di-haem cytochrome c peroxidase
OG0000011	0281_PP_0281_Ega_18-Q3-R5-49_MAXAC.038_03894_Cytochrome_c551_peroxidase	261292.Nit79A3_0795	1.5e-178	632.1	Nitrosomonadales	PFAM Di-haem cytochrome c peroxidase
OG0000011	0295_PP_0295_Ejby_18-Q3-R6-50_BAT3C.200_00815_Cytochrome_c551_peroxidase	746697.Aeqsu_1519	1.9e-89	336.3	Flavobacteriia	cytochrome C peroxidase
OG0000011	0295_PP_0295_Ejby_18-Q3-R6-50_BAT3C.200_00816_Cytochrome_c551_peroxidase	1223410.KN050846_gene1957	1.1e-81	310.5	Flavobacteriia	cytochrome C peroxidase
OG0000011	0295_PP_0295_Ejby_18-Q3-R6-50_BAT3C.200_00817_Cytochrome_c551_peroxidase	269798.CHU_2275	3.3e-26	124.4	Cytophagia	cytochrome c peroxidase
OG0000011	0295_PP_0295_Ejby_18-Q3-R6-50_BAT3C.200_00818_hypothetical_protein	1122176.KB903545_gene863	3.7e-51	208.4	Sphingobacteriia	cytochrome C peroxidase
OG0000011	0320_PP_0320_Ejby_18-Q3-R6-50_MAXAC.192_01780_Cytochrome_c551_peroxidase	1340493.JNIF01000004_gene761	3.2e-96	358.6	Acidobacteria	Di-haem cytochrome c peroxidase
OG0000011	0369_PP_0369_EsbW_18-Q3-R4-48_BAT3C.13_00741_Cytochrome_c551_peroxidase	228410.NE1315	1.2e-140	506.1	Nitrosomonadales	PFAM Di-haem cytochrome c peroxidase
OG0000011	0369_PP_0369_EsbW_18-Q3-R4-48_BAT3C.13_01268_hypothetical_protein	261292.Nit79A3_3486	5.3e-158	563.9	Nitrosomonadales	PFAM Di-haem cytochrome c peroxidase
OG0000011	0391_PP_0391_EsbW_18-Q3-R4-48_BATAC.285_00597_Cytochrome_c551_peroxidase	522306.CAP2UW1_0953	6.9e-144	516.9	Betaproteobacteria	cytochrome C peroxidase
OG0000011	0391_PP_0391_EsbW_18-Q3-R4-48_BATAC.285_01379_Cytochrome_c551_peroxidase	1219031.BBJR01000035_gene729	1.2e-153	549.3	Comamonadaceae	PFAM Di-haem cytochrome c peroxidase
OG0000011	0406_PP_0406_EsbW_18-Q3-R4-48_MAXAC.006_sub_03814_hypothetical_protein	1205680.CAKO01000010_gene3927	7.1e-103	380.9	Rhodospirillales	Di-haem cytochrome c peroxidase
OG0000011	0473_PP_0473_Fred_18-Q3-R57-64_BATAC.284_01881_Cytochrome_c551_peroxidase	697282.Mettu_2033	1.6e-131	476.1	Methylococcales	PFAM Di-haem cytochrome c peroxidase
OG0000011	0473_PP_0473_Fred_18-Q3-R57-64_BATAC.284_02553_Cytochrome_c551_peroxidase	243233.MCA0345	1.1e-128	466.5	Methylococcales	Di-haem cytochrome c peroxidase
OG0000011	0473_PP_0473_Fred_18-Q3-R57-64_BATAC.284_03110_Cytochrome_c551_peroxidase	329726.AM1_1962	1.1e-96	360.1	Cyanobacteria	Di-haem cytochrome c peroxidase
OG0000011	0473_PP_0473_Fred_18-Q3-R57-64_BATAC.284_03164_Methylamine_utilization_protein_MauG	243231.GSU1538	5.1e-128	464.5	Deltaproteobacteria	cytochrome c peroxidase
OG0000011	0485_PP_0485_Fred_18-Q3-R57-64_BATAC.439_01560_hypothetical_protein	760192.Halhy_5343	3.2e-111	408.3	Bacteroidetes	cytochrome C peroxidase
OG0000011	0485_PP_0485_Fred_18-Q3-R57-64_BATAC.439_01561_Cytochrome_c551_peroxidase	760192.Halhy_5342	4.3e-126	458	Sphingobacteriia	cytochrome C peroxidase
OG0000011	0485_PP_0485_Fred_18-Q3-R57-64_BATAC.439_01789_Cytochrome_c551_peroxidase	313606.M23134_03750	4.2e-94	351.3	Cytophagia	cytochrome c peroxidase
OG0000011	0521_PP_0521_Fred_18-Q3-R57-64_MAXAC.307_00328_hypothetical_protein	880072.Desac_2246	2.9e-209	734.6	Deltaproteobacteria	Cytochrome c
OG0000011	0521_PP_0521_Fred_18-Q3-R57-64_MAXAC.307_02397_Cytochrome_c551_peroxidase	717785.HYPMC_0850	5.3e-139	500.7	Hyphomicrobiaceae	Di-haem cytochrome c peroxidase
OG0000011	0533_PP_0533_Fred_18-Q3-R57-64_MAXAC.378_04056_Cytochrome_c551_peroxidase	717785.HYPMC_0850	1.8e-147	528.9	Hyphomicrobiaceae	Di-haem cytochrome c peroxidase
OG0000011	0606_PP_0606_Hirt_18-Q3-R61-65_BATAC.101_01316_Cytochrome_c551_peroxidase	329726.AM1_1962	7e-103	380.6	Cyanobacteria	Di-haem cytochrome c peroxidase
OG0000011	0606_PP_0606_Hirt_18-Q3-R61-65_BATAC.101_01659_Methylamine_utilization_protein_MauG	243231.GSU1538	3.9e-128	464.9	Deltaproteobacteria	cytochrome c peroxidase
OG0000011	0606_PP_0606_Hirt_18-Q3-R61-65_BATAC.101_03181_hypothetical_protein	622637.KE124774_gene1140	7.5e-131	474.2	Methylocystaceae	Di-haem cytochrome c peroxidase
OG0000011	0606_PP_0606_Hirt_18-Q3-R61-65_BATAC.101_03820_Cytochrome_c551_peroxidase	243233.MCA0345	2.2e-129	468.8	Methylococcales	Di-haem cytochrome c peroxidase
OG0000011	0658_PP_0658_Hjor_18-Q3-R7-51_MAXAC.006_02818_Cytochrome_c551_peroxidase	1205680.CAKO01000010_gene3927	6.7e-109	401	Rhodospirillales	Di-haem cytochrome c peroxidase
OG0000011	0713_PP_0713_Kalu_18-Q3-R12-55_MAXAC.132v2_01692_Cytochrome_c551_peroxidase	330214.NIDE4060	4e-158	564.3	Nitrospirae	Di-haem cytochrome c peroxidase
OG0000011	0713_PP_0713_Kalu_18-Q3-R12-55_MAXAC.132v2_02501_hypothetical_protein	1278073.MYSTI_02531	1.7e-266	925.2	Myxococcales	Di-haem cytochrome c peroxidase
OG0000011	0744_PP_0744_Lyne_18-Q3-R50-59_BATAC.383_cln_00603_Cytochrome_c551_peroxidase	243233.MCA0345	1.4e-126	459.5	Methylococcales	Di-haem cytochrome c peroxidase
OG0000011	0811_PP_0811_Mari_18-Q3-R65-66_MAXAC.024_00974_Cytochrome_c551_peroxidase	1150600.ADIARSV_3335	6.6e-97	360.9	Sphingobacteriia	cytochrome C peroxidase
OG0000011	0811_PP_0811_Mari_18-Q3-R65-66_MAXAC.024_02220_hypothetical_protein	700598.Niako_5653	3.9e-92	345.1	Sphingobacteriia	PFAM Di-haem cytochrome c peroxidase
OG0000011	0862_PP_0862_OdNE_18-Q3-R46-58_MAXAC.223_02630_Cytochrome_c551_peroxidase	760192.Halhy_5343	1.2e-174	619.4	Bacteroidetes	cytochrome C peroxidase
OG0000011	0862_PP_0862_OdNE_18-Q3-R46-58_MAXAC.223_02631_hypothetical_protein	760192.Halhy_5342	3.6e-210	737.3	Sphingobacteriia	cytochrome C peroxidase
OG0000011	0862_PP_0862_OdNE_18-Q3-R46-58_MAXAC.223_04366_hypothetical_protein	760192.Halhy_3549	2.4e-223	781.2	Sphingobacteriia	Di-haem cytochrome c peroxidase
OG0000011	0862_PP_0862_OdNE_18-Q3-R46-58_MAXAC.223_05572_Cytochrome_c551_peroxidase	760192.Halhy_0436	3.7e-193	680.6	Sphingobacteriia	cytochrome C peroxidase
OG0000011	0862_PP_0862_OdNE_18-Q3-R46-58_MAXAC.223_06432_hypothetical_protein	760192.Halhy_4626	2.8e-233	814.3	Bacteroidetes	Pfam Di-haem cytochrome c peroxidase
OG0000011	0864_PP_0864_OdNW_18-Q3-R42-56_BAT3C.134_sub_01201_Cytochrome_c551_peroxidase	1242864.D187_001565	4.1e-113	414.8	Myxococcales	cytochrome c peroxidase
OG0000011	0864_PP_0864_OdNW_18-Q3-R42-56_BAT3C.134_sub_02080_hypothetical_protein	404589.Anae109_2766	1.7e-141	509.2	Myxococcales	cytochrome c peroxidase
OG0000011	0901_PP_0901_Rand_18-Q3-R56-63_BAT3C.147_cln_01007_Cytochrome_c551_peroxidase	1267211.KI669560_gene2774	4.5e-92	344.7	Bacteroidetes	cytochrome C peroxidase
OG0000011	0901_PP_0901_Rand_18-Q3-R56-63_BAT3C.147_cln_01100_Cytochrome_c551_peroxidase	925409.KI911562_gene1304	2.1e-89	335.9	Sphingobacteriia	PFAM Di-haem cytochrome c peroxidase
OG0000011	0922_PP_0922_Rand_18-Q3-R56-63_MAXAC.001_02695_Cytochrome_c551_peroxidase	1242864.D187_003435	1.2e-114	419.9	Myxococcales	cytochrome c peroxidase
OG0000011	0922_PP_0922_Rand_18-Q3-R56-63_MAXAC.001_03436_Cytochrome_c551_peroxidase	391625.PPSIR1_22871	9.9e-72	277.3	Myxococcales	cytochrome c peroxidase
OG0000011	0922_PP_0922_Rand_18-Q3-R56-63_MAXAC.001_03607_hypothetical_protein	215803.DB30_8149	1.9e-44	185.7	Myxococcales	cytochrome c peroxidase
OG0000011	0922_PP_0922_Rand_18-Q3-R56-63_MAXAC.001_03608_Methylamine_utilization_protein_MauG	215803.DB30_8149	4.9e-49	200.7	Myxococcales	cytochrome c peroxidase
OG0000011	0922_PP_0922_Rand_18-Q3-R56-63_MAXAC.001_04065_hypothetical_protein	1144275.COCOR_00177	3.7e-62	245.7	Myxococcales	Di-haem cytochrome c peroxidase
OG0000011	0922_PP_0922_Rand_18-Q3-R56-63_MAXAC.001_04289_Cytochrome_c551_peroxidase	926550.CLDAP_10810	5.5e-90	338.2	Bacteria	electron transfer activity
OG0000011	0926_PP_0926_Rand_18-Q3-R56-63_MAXAC.058_00188_hypothetical_protein	261292.Nit79A3_3486	1.2e-162	579.3	Nitrosomonadales	PFAM Di-haem cytochrome c peroxidase
OG0000011	0926_PP_0926_Rand_18-Q3-R56-63_MAXAC.058_00847_hypothetical_protein	261292.Nit79A3_1860	2.8e-167	594.7	Nitrosomonadales	PFAM Di-haem cytochrome c peroxidase
OG0000011	0926_PP_0926_Rand_18-Q3-R56-63_MAXAC.058_02556_Cytochrome_c551_peroxidase	261292.Nit79A3_0795	1.5e-178	632.1	Nitrosomonadales	PFAM Di-haem cytochrome c peroxidase
OG0000011	0954_PP_0954_Ribe_18-Q3-R11-54_BATAC.650_00481_Cytochrome_c551_peroxidase	330214.NIDE4060	1.5e-197	695.3	Nitrospirae	Di-haem cytochrome c peroxidase
OG0000011	0954_PP_0954_Ribe_18-Q3-R11-54_BATAC.650_02756_Cytochrome_c551_peroxidase	330214.NIDE0057	5.9e-202	709.9	Nitrospirae	Di-haem cytochrome c peroxidase
OG0000011	0956_PP_0956_Ribe_18-Q3-R11-54_MAXAC.005_00234_hypothetical_protein	760192.Halhy_3549	5.8e-102	377.9	Sphingobacteriia	Di-haem cytochrome c peroxidase
OG0000011	0956_PP_0956_Ribe_18-Q3-R11-54_MAXAC.005_00747_Cytochrome_c551_peroxidase	1122176.KB903551_gene4248	1.9e-96	359.4	Sphingobacteriia	Di-haem cytochrome c peroxidase
OG0000011	0956_PP_0956_Ribe_18-Q3-R11-54_MAXAC.005_01271_hypothetical_protein	1122176.KB903551_gene4247	7.5e-120	437.2	Sphingobacteriia	cytochrome C peroxidase
OG0000011	0956_PP_0956_Ribe_18-Q3-R11-54_MAXAC.005_01272_Cytochrome_c551_peroxidase	1122176.KB903551_gene4248	9.6e-94	350.1	Sphingobacteriia	Di-haem cytochrome c peroxidase
OG0000011	0956_PP_0956_Ribe_18-Q3-R11-54_MAXAC.005_01492_hypothetical_protein	392500.Swoo_0005	1.1e-72	280.4	Shewanellaceae	Di-haem cytochrome c peroxidase
OG0000011	0956_PP_0956_Ribe_18-Q3-R11-54_MAXAC.005_01972_hypothetical_protein	1122176.KB903551_gene4247	1.2e-109	403.3	Sphingobacteriia	cytochrome C peroxidase
OG0000011	0956_PP_0956_Ribe_18-Q3-R11-54_MAXAC.005_01973_Cytochrome_c551_peroxidase	1122176.KB903551_gene4248	6.5e-89	334.3	Sphingobacteriia	Di-haem cytochrome c peroxidase
OG0000011	0956_PP_0956_Ribe_18-Q3-R11-54_MAXAC.005_02025_hypothetical_protein	760192.Halhy_5342	1.2e-29	136	Sphingobacteriia	cytochrome C peroxidase
OG0000011	0956_PP_0956_Ribe_18-Q3-R11-54_MAXAC.005_02026_hypothetical_protein	1313421.JHBV01000023_gene5125	5.9e-26	124	Sphingobacteriia	cytochrome C peroxidase
OG0000011	0956_PP_0956_Ribe_18-Q3-R11-54_MAXAC.005_02176_Cytochrome_c551_peroxidase	1122179.KB890413_gene4697	6.8e-107	394	Sphingobacteriia	PFAM Di-haem cytochrome c peroxidase
OG0000011	0956_PP_0956_Ribe_18-Q3-R11-54_MAXAC.005_02178_hypothetical_protein	760192.Halhy_3549	6e-75	288.1	Sphingobacteriia	Di-haem cytochrome c peroxidase
OG0000011	0958_PP_0958_Ribe_18-Q3-R11-54_MAXAC.030_02345_Cytochrome_c551_peroxidase	640081.Dsui_1166	9e-152	543.1	Rhodocyclales	cytochrome c peroxidase
OG0000011	0958_PP_0958_Ribe_18-Q3-R11-54_MAXAC.030_03817_Cytochrome_c551_peroxidase	640081.Dsui_1166	2.8e-153	548.1	Rhodocyclales	cytochrome c peroxidase
OG0000011	0967_PP_0967_Ribe_18-Q3-R11-54_MAXAC.200_00943_hypothetical_protein	330214.NIDE0057	2.2e-140	505.4	Nitrospirae	Di-haem cytochrome c peroxidase
OG0000011	0967_PP_0967_Ribe_18-Q3-R11-54_MAXAC.200_02050_hypothetical_protein	1278073.MYSTI_02531	6.4e-266	923.3	Myxococcales	Di-haem cytochrome c peroxidase
OG0000011	0980_PP_0980_Skiv_18-Q3-R9-52_BAT3C.266_00285_Cytochrome_c551_peroxidase	1122176.KB903551_gene4248	2.6e-121	441.8	Sphingobacteriia	Di-haem cytochrome c peroxidase
OG0000011	0980_PP_0980_Skiv_18-Q3-R9-52_BAT3C.266_00286_Cytochrome_c551_peroxidase	1122176.KB903551_gene4247	4.6e-149	534.3	Sphingobacteriia	cytochrome C peroxidase
OG0000011	0980_PP_0980_Skiv_18-Q3-R9-52_BAT3C.266_02872_hypothetical_protein	760192.Halhy_4626	6.3e-183	647.1	Bacteroidetes	Pfam Di-haem cytochrome c peroxidase
OG0000011	0980_PP_0980_Skiv_18-Q3-R9-52_BAT3C.266_04006_hypothetical_protein	760192.Halhy_3549	8.9e-36	157.1	Sphingobacteriia	Di-haem cytochrome c peroxidase
OG0000011	0980_PP_0980_Skiv_18-Q3-R9-52_BAT3C.266_04007_Methylamine_utilization_protein_MauG	313606.M23134_05430	6.3e-24	116.7	Cytophagia	Di-haem cytochrome c peroxidase
OG0000011	0980_PP_0980_Skiv_18-Q3-R9-52_BAT3C.266_04022_hypothetical_protein	313606.M23134_05430	1.2e-67	263.8	Cytophagia	Di-haem cytochrome c peroxidase
OG0000011	1056_PP_1056_Vibo_18-Q3-R45-57_MAXAC.072_02144_Cytochrome_c551_peroxidase	1244869.H261_17603	1.2e-136	493	Rhodospirillales	cytochrome c peroxidase
OG0000011	1056_PP_1056_Vibo_18-Q3-R45-57_MAXAC.072_03042_Cytochrome_c551_peroxidase	187303.BN69_1384	8.1e-102	377.1	Alphaproteobacteria	cytochrome c peroxidase
OG0000012	0002_EC_0002_AalE_18-Q3-R2-46_BAT3C.116_03062_hypothetical_protein	272560.BPSS1993	1.3e-84	320.9	Burkholderiaceae	Belongs to the peptidase S8 family
OG0000012	0020_EC_0020_AalE_18-Q3-R2-46_BATAC.251_01377_hypothetical_protein	1347086.CCBA010000003_gene3858	6.6e-82	313.2	Bacillus	COG1404 Subtilisin-like serine proteases
OG0000012	0020_EC_0020_AalE_18-Q3-R2-46_BATAC.251_02663_hypothetical_protein	926564.KI911665_gene627	4.1e-166	592.8	Promicromonosporaceae	Subtilase family
OG0000012	0020_EC_0020_AalE_18-Q3-R2-46_BATAC.251_03557_hypothetical_protein	335543.Sfum_2279	2e-154	553.1	Syntrophobacterales	Subtilase family
OG0000012	0020_EC_0020_AalE_18-Q3-R2-46_BATAC.251_04735_hypothetical_protein	926564.KI911665_gene627	2.2e-260	906	Promicromonosporaceae	Subtilase family
OG0000012	0027_EC_0027_AalE_18-Q3-R2-46_BATAC.579_01399_hypothetical_protein	118161.KB235922_gene1926	7.4e-45	188.7	Pleurocapsales	calcium- and calmodulin-responsive adenylate cyclase activity
OG0000012	0054_EC_0054_AalW_18-Q3-R10-53_BAT3C.524_00280_hypothetical_protein	1184607.AUCHE_17_00390	5e-37	162.2	Actinobacteria	Belongs to the peptidase S8 family
OG0000012	0054_EC_0054_AalW_18-Q3-R10-53_BAT3C.524_00292_hypothetical_protein	1184607.AUCHE_24_00620	4.1e-86	325.5	Actinobacteria	Belongs to the peptidase S8 family
OG0000012	0054_EC_0054_AalW_18-Q3-R10-53_BAT3C.524_00585_hypothetical_protein	1385520.N802_03220	3.3e-137	495.4	Intrasporangiaceae	PA domain
OG0000012	0054_EC_0054_AalW_18-Q3-R10-53_BAT3C.524_00807_Minor_extracellular_protease_vpr	525904.Tter_0669	1.8e-173	616.3	unclassified Bacteria	PA domain
OG0000012	0054_EC_0054_AalW_18-Q3-R10-53_BAT3C.524_01941_hypothetical_protein	1380370.JIBA01000003_gene2760	0	1127.9	Intrasporangiaceae	PA domain
OG0000012	0054_EC_0054_AalW_18-Q3-R10-53_BAT3C.524_01955_hypothetical_protein	110319.CF8_3504	5.4e-62	245.4	Propionibacteriales	peptidase S8 and S53, subtilisin, kexin, sedolisin
OG0000012	0104_EC_0104_Aved_18-Q3-R54-62_BAT3C.309_02646_hypothetical_protein	105559.Nwat_1010	6.4e-144	518.1	Chromatiales	Subtilase family
OG0000012	0218_EC_0218_Bjer_18-Q3-R1-45_MAXAC.141_04578_hypothetical_protein	1122134.KB893650_gene712	2.4e-110	406.8	Oceanospirillales	Peptidase S8 and S53, subtilisin, kexin, sedolisin
OG0000012	0261_EC_0261_Ega_18-Q3-R5-49_BAT3C.193_01088_hypothetical_protein	945713.IALB_0461	3.2e-233	814.7	Bacteria	Belongs to the peptidase S8 family
OG0000012	0261_EC_0261_Ega_18-Q3-R5-49_BAT3C.193_03136_hypothetical_protein	945713.IALB_2369	3.4e-195	688.3	Bacteria	Belongs to the peptidase S8 family
OG0000012	0275_EC_0275_Ega_18-Q3-R5-49_BATAC.545_00610_hypothetical_protein	1408473.JHXO01000010_gene3635	3.5e-70	272.3	Bacteroidia	Subtilase family
OG0000012	0275_EC_0275_Ega_18-Q3-R5-49_BATAC.545_01742_hypothetical_protein	760192.Halhy_4825	3.7e-172	611.3	Sphingobacteriia	Serine protease, subtilase family
OG0000012	0275_EC_0275_Ega_18-Q3-R5-49_BATAC.545_03172_hypothetical_protein	760192.Halhy_2449	4.7e-240	837.8	Sphingobacteriia	Serine protease, subtilase family
OG0000012	0275_EC_0275_Ega_18-Q3-R5-49_BATAC.545_03291_hypothetical_protein	760192.Halhy_6124	3.4e-141	509.2	Bacteria	peptidase activity, acting on L-amino acid peptides
OG0000012	0277_EC_0277_Ega_18-Q3-R5-49_MAXAC.001_00791_hypothetical_protein	1385520.N802_03220	0	1081.6	Intrasporangiaceae	PA domain
OG0000012	0277_EC_0277_Ega_18-Q3-R5-49_MAXAC.001_01300_hypothetical_protein	1380370.JIBA01000003_gene2760	0	1102.8	Intrasporangiaceae	PA domain
OG0000012	0277_EC_0277_Ega_18-Q3-R5-49_MAXAC.001_02861_hypothetical_protein	1463856.JOHY01000009_gene6639	8.2e-244	850.9	Actinobacteria	Belongs to the peptidase S8 family
OG0000012	0277_EC_0277_Ega_18-Q3-R5-49_MAXAC.001_02921_Minor_extracellular_protease_vpr	525904.Tter_0669	1.2e-174	620.2	unclassified Bacteria	PA domain
OG0000012	0284_EC_0284_Ega_18-Q3-R5-49_MAXAC.062_00286_hypothetical_protein	626418.bglu_1g16590	1.4e-85	324.3	Burkholderiaceae	Belongs to the peptidase S8 family
OG0000012	0295_EC_0295_Ejby_18-Q3-R6-50_BAT3C.200_00241_hypothetical_protein	880073.Calab_1823	2.2e-51	210.7	Bacteria	peptidase activity, acting on L-amino acid peptides
OG0000012	0295_EC_0295_Ejby_18-Q3-R6-50_BAT3C.200_00957_hypothetical_protein	1313421.JHBV01000021_gene4865	1.2e-97	364	Sphingobacteriia	Subtilase family
OG0000012	0295_EC_0295_Ejby_18-Q3-R6-50_BAT3C.200_01342_hypothetical_protein	313606.M23134_05227	1.6e-130	473.8	Cytophagia	Subtilase family
OG0000012	0295_EC_0295_Ejby_18-Q3-R6-50_BAT3C.200_01739_hypothetical_protein	1408433.JHXV01000026_gene3058	4.7e-44	186.4	Flavobacteriia	C-terminal domain of CHU protein family
OG0000012	0320_EC_0320_Ejby_18-Q3-R6-50_MAXAC.192_00970_hypothetical_protein	269799.Gmet_0749	1.4e-47	198	Deltaproteobacteria	Belongs to the peptidase S8 family
OG0000012	0369_EC_0369_EsbW_18-Q3-R4-48_BAT3C.13_00243_hypothetical_protein	323848.Nmul_A1891	1.4e-128	466.5	Nitrosomonadales	Subtilase family
OG0000012	0369_EC_0369_EsbW_18-Q3-R4-48_BAT3C.13_00246_hypothetical_protein	1288494.EBAPG3_25190	1.8e-196	692.6	Nitrosomonadales	Subtilase family
OG0000012	0369_EC_0369_EsbW_18-Q3-R4-48_BAT3C.13_02356_hypothetical_protein	1123240.ATVO01000003_gene326	4.3e-116	426.8	Sphingomonadales	Subtilase family
OG0000012	0406_EC_0406_EsbW_18-Q3-R4-48_MAXAC.006_sub_03894_hypothetical_protein	420662.Mpe_A0261	5.2e-122	445.3	unclassified Burkholderiales	Subtilase family
OG0000012	0406_EC_0406_EsbW_18-Q3-R4-48_MAXAC.006_sub_04597_hypothetical_protein	864051.BurJ1DRAFT_3464	1.2e-87	330.5	Betaproteobacteria	Subtilase family
OG0000012	0406_OM_0406_EsbW_18-Q3-R4-48_MAXAC.006_sub_04217_hypothetical_protein	864051.BurJ1DRAFT_2047	4.4e-125	455.7	Betaproteobacteria	Subtilase family
OG0000012	0410_EC_0410_EsbW_18-Q3-R4-48_MAXAC.021_00175_hypothetical_protein	509191.AEDB02000022_gene2925	3.6e-50	208	Ruminococcaceae	Subtilase family
OG0000012	0410_EC_0410_EsbW_18-Q3-R4-48_MAXAC.021_02947_hypothetical_protein	1127673.GLIP_1766	1.5e-83	317.4	Gammaproteobacteria	Peptidase S8 and S53 subtilisin kexin sedolisin
OG0000012	0410_EC_0410_EsbW_18-Q3-R4-48_MAXAC.021_03788_hypothetical_protein	398767.Glov_1721	1.9e-113	416	Deltaproteobacteria	Belongs to the peptidase S8 family
OG0000012	0410_EC_0410_EsbW_18-Q3-R4-48_MAXAC.021_03789_Minor_extracellular_protease_vpr	398767.Glov_1721	9e-117	427.2	Deltaproteobacteria	Belongs to the peptidase S8 family
OG0000012	0485_EC_0485_Fred_18-Q3-R57-64_BATAC.439_00696_hypothetical_protein	313606.M23134_02369	3.9e-69	268.9	Cytophagia	Peptidase S8
OG0000012	0485_EC_0485_Fred_18-Q3-R57-64_BATAC.439_01251_hypothetical_protein	760192.Halhy_4721	8.2e-225	787.3	Bacteroidetes	Carboxypeptidase
OG0000012	0485_EC_0485_Fred_18-Q3-R57-64_BATAC.439_01391_hypothetical_protein	760192.Halhy_4825	1.2e-190	672.9	Sphingobacteriia	Serine protease, subtilase family
OG0000012	0485_EC_0485_Fred_18-Q3-R57-64_BATAC.439_02395_hypothetical_protein	1122179.KB890423_gene2365	6.8e-101	374.8	Sphingobacteriia	Glycogen recognition site of AMP-activated protein kinase
OG0000012	0596_EC_0596_Hirt_18-Q3-R61-65_BAT3C.279_01920_hypothetical_protein	1298863.AUEP01000001_gene1045	1.1e-243	850.1	Propionibacteriales	PA domain
OG0000012	0596_EC_0596_Hirt_18-Q3-R61-65_BAT3C.279_03216_hypothetical_protein	1449058.JQKT01000013_gene320	3.1e-286	991.5	Microbacteriaceae	N-terminal Region. This family is found at the N-terminus of a number of subtilisins. It is cleaved prior to activation of the enzyme
OG0000012	0596_EC_0596_Hirt_18-Q3-R61-65_BAT3C.279_03546_hypothetical_protein	1382356.JQMP01000003_gene1587	6.6e-42	178.7	Thermomicrobia	CARDB
OG0000012	0598_EC_0598_Hirt_18-Q3-R61-65_BAT3C.320_01493_hypothetical_protein	1449058.JQKT01000013_gene320	1.1e-288	999.6	Microbacteriaceae	N-terminal Region. This family is found at the N-terminus of a number of subtilisins. It is cleaved prior to activation of the enzyme
OG0000012	0598_EC_0598_Hirt_18-Q3-R61-65_BAT3C.320_03176_hypothetical_protein	525904.Tter_0669	3.9e-163	582	unclassified Bacteria	PA domain
OG0000012	0666_EC_0666_Hjor_18-Q3-R7-51_MAXAC.115_00375_hypothetical_protein	35754.JNYJ01000026_gene8778	6.6e-227	794.3	Micromonosporales	Subtilase family
OG0000012	0739_EC_0739_Lyne_18-Q3-R50-59_BATAC.272_01882_hypothetical_protein	926550.CLDAP_28370	2.5e-71	276.2	Chloroflexi	PFAM peptidase S8 and S53, subtilisin, kexin, sedolisin
OG0000012	0739_EC_0739_Lyne_18-Q3-R50-59_BATAC.272_01885_hypothetical_protein	926550.CLDAP_28370	1.1e-75	292	Chloroflexi	PFAM peptidase S8 and S53, subtilisin, kexin, sedolisin
OG0000012	0739_EC_0739_Lyne_18-Q3-R50-59_BATAC.272_01886_hypothetical_protein	1408254.T458_24090	8.6e-21	109	Paenibacillaceae	Subtilase family
OG0000012	0739_EC_0739_Lyne_18-Q3-R50-59_BATAC.272_01929_hypothetical_protein	1242864.D187_000827	9.8e-114	418.3	Deltaproteobacteria	Subtilase family
OG0000012	0739_EC_0739_Lyne_18-Q3-R50-59_BATAC.272_03019_Thermophilic_serine_proteinase	926550.CLDAP_28370	5.6e-52	211.1	Chloroflexi	PFAM peptidase S8 and S53, subtilisin, kexin, sedolisin
OG0000012	0739_EC_0739_Lyne_18-Q3-R50-59_BATAC.272_03021_hypothetical_protein	28444.JODQ01000006_gene573	4.2e-23	115.5	Streptosporangiales	Glyco_18
OG0000012	0739_EC_0739_Lyne_18-Q3-R50-59_BATAC.272_03022_hypothetical_protein	926550.CLDAP_28370	7e-61	241.5	Chloroflexi	PFAM peptidase S8 and S53, subtilisin, kexin, sedolisin
OG0000012	0739_EC_0739_Lyne_18-Q3-R50-59_BATAC.272_03024_hypothetical_protein	926550.CLDAP_28370	9.4e-74	285.4	Chloroflexi	PFAM peptidase S8 and S53, subtilisin, kexin, sedolisin
OG0000012	0739_EC_0739_Lyne_18-Q3-R50-59_BATAC.272_03746_hypothetical_protein	909613.UO65_2013	7.8e-122	445.3	Pseudonocardiales	Carboxypeptidase regulatory-like domain
OG0000012	0739_EC_0739_Lyne_18-Q3-R50-59_BATAC.272_03765_hypothetical_protein	1122611.KB903969_gene2375	5.7e-65	255.8	Streptosporangiales	Subtilase family
OG0000012	0739_EC_0739_Lyne_18-Q3-R50-59_BATAC.272_05461_hypothetical_protein	316274.Haur_3015	1.2e-122	448	Chloroflexia	PFAM peptidase S8 and S53, subtilisin, kexin, sedolisin
OG0000012	0744_EC_0744_Lyne_18-Q3-R50-59_BATAC.383_cln_00139_hypothetical_protein	247634.GPB2148_2568	8.3e-189	667.5	unclassified Gammaproteobacteria	Belongs to the peptidase S8 family
OG0000012	0811_EC_0811_Mari_18-Q3-R65-66_MAXAC.024_00100_hypothetical_protein	700598.Niako_1514	1.2e-185	656.4	Sphingobacteriia	Peptidase S8 and S53 subtilisin kexin sedolisin
OG0000012	0862_EC_0862_OdNE_18-Q3-R46-58_MAXAC.223_01165_hypothetical_protein	760192.Halhy_2449	9.1e-170	602.8	Sphingobacteriia	Serine protease, subtilase family
OG0000012	0862_EC_0862_OdNE_18-Q3-R46-58_MAXAC.223_02736_Extracellular_basic_protease	760192.Halhy_4825	2.7e-286	990.7	Sphingobacteriia	Serine protease, subtilase family
OG0000012	0862_EC_0862_OdNE_18-Q3-R46-58_MAXAC.223_05493_hypothetical_protein	760192.Halhy_2969	1.8e-179	635.2	Sphingobacteriia	Serine protease, subtilase family
OG0000012	0862_EC_0862_OdNE_18-Q3-R46-58_MAXAC.223_06533_Thermophilic_serine_proteinase	760192.Halhy_2718	2.4e-70	271.9	Sphingobacteriia	Serine protease, subtilase family
OG0000012	0864_EC_0864_OdNW_18-Q3-R42-56_BAT3C.134_sub_02985_hypothetical_protein	290397.Adeh_0234	1.1e-212	746.9	Myxococcales	Belongs to the peptidase S8 family
OG0000012	0864_OM_0864_OdNW_18-Q3-R42-56_BAT3C.134_sub_00783_hypothetical_protein	1128421.JAGA01000002_gene1641	2.5e-177	630.2	unclassified Bacteria	PA domain
OG0000012	0864_PP_0864_OdNW_18-Q3-R42-56_BAT3C.134_sub_01849_hypothetical_protein	443143.GM18_0930	1.4e-11	78.2	Deltaproteobacteria	TIGRFAM cytochrome C family protein
OG0000012	0864_PP_0864_OdNW_18-Q3-R42-56_BAT3C.134_sub_03295_hypothetical_protein	1121920.AUAU01000024_gene2388	7.5e-10	72.8	Acidobacteria	Doubled CXXCH motif (Paired_CXXCH_1)
OG0000012	0891_EC_0891_OdNW_18-Q3-R42-56_MAXAC.037_01991_hypothetical_protein	1341151.ASZU01000003_gene2365	2.7e-55	224.2	Thermoactinomycetaceae	Subtilase family
OG0000012	0891_CW_0891_OdNW_18-Q3-R42-56_MAXAC.037_03189_hypothetical_protein	1163671.JAGI01000002_gene2309	1e-97	365.2	Clostridiaceae	PFAM peptidase S8 and S53, subtilisin, kexin, sedolisin
OG0000012	0891_CW_0891_OdNW_18-Q3-R42-56_MAXAC.037_03190_hypothetical_protein	1163671.JAGI01000002_gene2309	3.6e-79	303.5	Clostridiaceae	PFAM peptidase S8 and S53, subtilisin, kexin, sedolisin
OG0000012	0901_EC_0901_Rand_18-Q3-R56-63_BAT3C.147_cln_00473_hypothetical_protein	700598.Niako_1514	3.4e-71	275	Sphingobacteriia	Peptidase S8 and S53 subtilisin kexin sedolisin
OG0000012	0901_EC_0901_Rand_18-Q3-R56-63_BAT3C.147_cln_00856_hypothetical_protein	1089547.KB913013_gene1568	6.6e-146	524.2	Cytophagia	Subtilase family
OG0000012	0922_EC_0922_Rand_18-Q3-R56-63_MAXAC.001_01893_hypothetical_protein	1499967.BAYZ01000077_gene855	4.8e-45	189.9	unclassified Bacteria	Subtilase family
OG0000012	0922_EC_0922_Rand_18-Q3-R56-63_MAXAC.001_03108_hypothetical_protein	502025.Hoch_5496	2.5e-69	270	Myxococcales	Belongs to the peptidase S8 family
OG0000012	0922_EC_0922_Rand_18-Q3-R56-63_MAXAC.001_05372_hypothetical_protein	118168.MC7420_2493	2.4e-32	147.1	Oscillatoriales	Belongs to the peptidase S8 family
OG0000012	0926_EC_0926_Rand_18-Q3-R56-63_MAXAC.058_00648_Extracellular_serine_proteinase	526227.Mesil_1816	5e-40	171.8	Deinococcus-Thermus	peptidase S8 and S53, subtilisin, kexin, sedolisin
OG0000012	0944_EC_0944_Ribe_18-Q3-R11-54_BAT3C.65_00021_hypothetical_protein	84531.JMTZ01000136_gene2444	1.2e-95	357.8	Gammaproteobacteria	Subtilase family
OG0000012	0944_EC_0944_Ribe_18-Q3-R11-54_BAT3C.65_00263_hypothetical_protein	1120949.KB903306_gene7643	0	1120.1	Micromonosporales	alpha-L-arabinofuranosidase
OG0000012	0944_EC_0944_Ribe_18-Q3-R11-54_BAT3C.65_00419_hypothetical_protein	98439.AJLL01000046_gene2307	5e-45	189.1	Cyanobacteria	Subtilase family
OG0000012	0944_EC_0944_Ribe_18-Q3-R11-54_BAT3C.65_01844_hypothetical_protein	1120949.KB903306_gene7643	8.2e-61	242.3	Micromonosporales	alpha-L-arabinofuranosidase
OG0000012	0944_EC_0944_Ribe_18-Q3-R11-54_BAT3C.65_02732_hypothetical_protein	1121017.AUFG01000015_gene2655	7.7e-300	1036.6	Intrasporangiaceae	PA domain
OG0000012	0956_EC_0956_Ribe_18-Q3-R11-54_MAXAC.005_00355_hypothetical_protein	1313421.JHBV01000041_gene3505	2.6e-120	440.3	Sphingobacteriia	Fungalysin metallopeptidase (M36)
OG0000012	0956_EC_0956_Ribe_18-Q3-R11-54_MAXAC.005_01052_hypothetical_protein	760192.Halhy_5744	9.5e-154	550.4	Sphingobacteriia	Peptidase S8 and S53 subtilisin kexin sedolisin
OG0000012	0956_EC_0956_Ribe_18-Q3-R11-54_MAXAC.005_02169_hypothetical_protein	1122176.KB903540_gene20	4.3e-60	239.6	Bacteria	Belongs to the peptidase S8 family
OG0000012	0956_EC_0956_Ribe_18-Q3-R11-54_MAXAC.005_02991_hypothetical_protein	1122179.KB890416_gene2721	1.1e-117	431.4	Sphingobacteriia	Subtilase family
OG0000012	0967_EC_0967_Ribe_18-Q3-R11-54_MAXAC.200_00713_hypothetical_protein	1121405.dsmv_2455	4.2e-91	342.8	Desulfobacterales	Subtilase family
OG0000012	0971_EC_0971_Skiv_18-Q3-R9-52_BAT3C.106_00267_hypothetical_protein	1283283.ATXA01000006_gene1837	2e-33	150.6	Frankiales	Peptidase S8 and S53 subtilisin kexin sedolisin
OG0000012	0971_EC_0971_Skiv_18-Q3-R9-52_BAT3C.106_01100_Subtilisin_BL	1370125.AUWT01000032_gene1634	8.1e-58	230.7	Bacteria	Belongs to the peptidase S8 family
OG0000012	0971_EC_0971_Skiv_18-Q3-R9-52_BAT3C.106_03337_hypothetical_protein	1123258.AQXZ01000018_gene1121	1.3e-62	246.9	Nocardiaceae	Subtilase family
OG0000012	0976_EC_0976_Skiv_18-Q3-R9-52_BAT3C.176_03002_hypothetical_protein	296591.Bpro_1838	1.5e-150	539.7	Comamonadaceae	Subtilase family
OG0000012	0979_EC_0979_Skiv_18-Q3-R9-52_BAT3C.188_fly_00154_hypothetical_protein	489825.LYNGBM3L_56740	8.6e-46	191.8	Oscillatoriales	Belongs to the peptidase S8 family
OG0000012	1056_EC_1056_Vibo_18-Q3-R45-57_MAXAC.072_00981_hypothetical_protein	395495.Lcho_1773	2.2e-111	409.8	unclassified Burkholderiales	Subtilase family
OG0000013	0008_EC_0008_AalE_18-Q3-R2-46_BAT3C.211_02615_Flagellar_basal-body_rod_protein_FlgG	159087.Daro_0754	7.8e-119	433.3	Rhodocyclales	Belongs to the flagella basal body rod proteins family
OG0000013	0008_EC_0008_AalE_18-Q3-R2-46_BAT3C.211_02617_Flagellar_hook_protein_FlgE	1000565.METUNv1_02644	1.7e-112	412.9	Rhodocyclales	Flagellar hook protein FlgE
OG0000013	0008_PP_0008_AalE_18-Q3-R2-46_BAT3C.211_02616_Flagellar_basal-body_rod_protein_FlgF	1304883.KI912532_gene154	6.3e-110	403.7	Rhodocyclales	basal body rod protein
OG0000013	0060_EC_0060_AalW_18-Q3-R10-53_BATAC.174_04160_Flagellar_hook_protein_FlgE	371731.Rsw2DRAFT_0371	4.7e-169	600.9	Rhodobacter	basal body rod protein
OG0000013	0060_PP_0060_AalW_18-Q3-R10-53_BATAC.174_04120_Flagellar_basal-body_rod_protein_FlgG	1353537.TP2_06345	1.5e-114	419.1	Thioclava	Makes up the distal portion of the flagellar basal body rod
OG0000013	0060_PP_0060_AalW_18-Q3-R10-53_BATAC.174_04121_Flagellar_basal-body_rod_protein_FlgG	371731.Rsw2DRAFT_0393	4.8e-99	367.5	Rhodobacter	Flagellar basal body rod FlgEFG protein C-terminal
OG0000013	0104_EC_0104_Aved_18-Q3-R54-62_BAT3C.309_04185_Flagellar_basal-body_rod_protein_FlgG	640081.Dsui_1737	6.6e-110	403.7	Rhodocyclales	Belongs to the flagella basal body rod proteins family
OG0000013	0104_EC_0104_Aved_18-Q3-R54-62_BAT3C.309_04187_hypothetical_protein	1000565.METUNv1_02644	9.5e-108	397.5	Rhodocyclales	Flagellar hook protein FlgE
OG0000013	0104_PP_0104_Aved_18-Q3-R54-62_BAT3C.309_04186_Flagellar_basal-body_rod_protein_FlgF	748247.AZKH_1310	2.5e-90	338.6	Rhodocyclales	basal body rod protein
OG0000013	0186_EC_0186_Bjer_18-Q3-R1-45_BAT3C.235_02456_Flagellar_basal-body_rod_protein_FlgG	261292.Nit79A3_2215	1.9e-136	491.9	Nitrosomonadales	Belongs to the flagella basal body rod proteins family
OG0000013	0186_EC_0186_Bjer_18-Q3-R1-45_BAT3C.235_02458_Flagellar_hook_protein_FlgE	261292.Nit79A3_2217	8.1e-182	643.3	Nitrosomonadales	Flagellar basal body rod protein
OG0000013	0186_PP_0186_Bjer_18-Q3-R1-45_BAT3C.235_02457_Flagellar_basal-body_rod_protein_FlgF	261292.Nit79A3_2216	6.5e-123	446.8	Nitrosomonadales	Belongs to the flagella basal body rod proteins family
OG0000013	0218_EC_0218_Bjer_18-Q3-R1-45_MAXAC.141_01083_Flagellar_basal-body_rod_protein_FlgG	338969.Rfer_3719	2.4e-115	421.8	Comamonadaceae	Belongs to the flagella basal body rod proteins family
OG0000013	0218_EC_0218_Bjer_18-Q3-R1-45_MAXAC.141_01085_Flagellar_hook_protein_FlgE	338969.Rfer_3717	1.3e-147	529.6	Comamonadaceae	Flagellar basal body rod protein
OG0000013	0218_PP_0218_Bjer_18-Q3-R1-45_MAXAC.141_01084_Flagellar_basal-body_rod_protein_FlgF	338969.Rfer_3718	1.5e-108	399.1	Comamonadaceae	Flagellar basal body rod protein
OG0000013	0261_EC_0261_Ega_18-Q3-R5-49_BAT3C.193_02888_Flagellar_hook_protein_FlgE	945713.IALB_2534	4.7e-243	847	Bacteria	bacterial-type flagellum-dependent cell motility
OG0000013	0261_PP_0261_Ega_18-Q3-R5-49_BAT3C.193_02909_Flagellar_basal-body_rod_protein_FlgG	945713.IALB_2515	1.6e-111	409.1	Bacteria	Flagellar basal body rod
[truncated: 3,500 more rows]

## Sheet: for Table S3 - OGs for UNK+SPs
eggNOG mapper results used for Table S3 - Unknown with signal peptides
Ortholog group no.	MAG-no._Subcellular-location_Protein-ID	seed_eggNOG_ortholog	seed_ortholog_evalue	seed_ortholog_score	best_tax_level	Annotation descriptor
OG0000000	0261_Ega_18-Q3-R5-49_BAT3C.193_01698_hypothetical_protein	945713.IALB_1926	2.1e-71	276.9	Bacteria	amino acid activation for nonribosomal peptide biosynthetic process
OG0000000	0261_Ega_18-Q3-R5-49_BAT3C.193_01813_hypothetical_protein	945713.IALB_1926	1.2e-35	157.9	Bacteria	amino acid activation for nonribosomal peptide biosynthetic process
OG0000000	0261_Ega_18-Q3-R5-49_BAT3C.193_01898_hypothetical_protein	1191523.MROS_2249	2e-39	170.2	Bacteria	cellulase activity
OG0000000	0275_Ega_18-Q3-R5-49_BATAC.545_01196_hypothetical_protein	760192.Halhy_0746	0	1857.8	Bacteroidetes	endonuclease I
OG0000000	0275_Ega_18-Q3-R5-49_BATAC.545_03468_hypothetical_protein	374847.Kcr_0638	1.6e-15	90.9	Archaea	by modhmm
OG0000000	0295_Ejby_18-Q3-R6-50_BAT3C.200_00341_hypothetical_protein	323259.Mhun_0418	2.5e-97	363.2	Methanomicrobia	by modhmm
OG0000000	0295_Ejby_18-Q3-R6-50_BAT3C.200_00342_hypothetical_protein	323259.Mhun_0418	3.8e-98	365.9	Methanomicrobia	by modhmm
OG0000000	0295_Ejby_18-Q3-R6-50_BAT3C.200_00596_hypothetical_protein	1223410.KN050846_gene2265	2.2e-87	329.3	Flavobacteriia	TIGRFAM Por secretion system C-terminal sorting domain
OG0000000	0295_Ejby_18-Q3-R6-50_BAT3C.200_00860_hypothetical_protein	929562.Emtol_3159	1.2e-28	134.8	Cytophagia	Belongs to the glycosyl hydrolase 8 (cellulase D) family
OG0000000	0295_Ejby_18-Q3-R6-50_BAT3C.200_00921_hypothetical_protein	760192.Halhy_2159	9.4e-32	146	Bacteria	metallopeptidase activity
OG0000000	0295_Ejby_18-Q3-R6-50_BAT3C.200_01035_hypothetical_protein	1121288.AULL01000017_gene2409	9.6e-82	311.6	Flavobacteriia	TIGRFAM Por secretion system C-terminal sorting domain
OG0000000	0295_Ejby_18-Q3-R6-50_BAT3C.200_01227_hypothetical_protein	323259.Mhun_0418	5.8e-109	402.1	Methanomicrobia	by modhmm
OG0000000	0295_Ejby_18-Q3-R6-50_BAT3C.200_01353_hypothetical_protein	1223410.KN050846_gene285	2.9e-51	209.9	Flavobacteriia	TIGRFAM Por secretion system C-terminal sorting domain
OG0000000	0295_Ejby_18-Q3-R6-50_BAT3C.200_01626_hypothetical_protein	1121957.ATVL01000013_gene61	1.5e-120	440.3	Cytophagia	TIGRFAM Por secretion system C-terminal sorting domain
OG0000000	0295_Ejby_18-Q3-R6-50_BAT3C.200_01627_hypothetical_protein	746697.Aeqsu_1663	1.2e-40	172.9	Flavobacteriia	TIGRFAM Por secretion system C-terminal sorting domain
OG0000000	0295_Ejby_18-Q3-R6-50_BAT3C.200_01889_hypothetical_protein	1121288.AULL01000017_gene2409	4e-71	276.2	Flavobacteriia	TIGRFAM Por secretion system C-terminal sorting domain
OG0000000	0295_Ejby_18-Q3-R6-50_BAT3C.200_01939_hypothetical_protein	1122176.KB903619_gene5459	4.5e-74	287	Bacteria	amino acid activation for nonribosomal peptide biosynthetic process
OG0000000	0295_Ejby_18-Q3-R6-50_BAT3C.200_02101_hypothetical_protein	1313421.JHBV01000005_gene4568	2.8e-50	206.5	Bacteria	amino acid activation for nonribosomal peptide biosynthetic process
OG0000000	0295_Ejby_18-Q3-R6-50_BAT3C.200_02117_hypothetical_protein	1408433.JHXV01000018_gene3826	1.6e-140	507.3	Flavobacteriia	C-terminal domain of CHU protein family
OG0000000	0295_Ejby_18-Q3-R6-50_BAT3C.200_02141_hypothetical_protein	1121288.AULL01000017_gene2409	1.3e-119	437.6	Flavobacteriia	TIGRFAM Por secretion system C-terminal sorting domain
OG0000000	0295_Ejby_18-Q3-R6-50_BAT3C.200_02390_hypothetical_protein	1380354.JIAN01000005_gene1967	1.2e-10	74.7	Actinobacteria	Alkyl hydroperoxide reductase
OG0000000	0295_Ejby_18-Q3-R6-50_BAT3C.200_02438_hypothetical_protein	1121288.AULL01000017_gene2409	8.7e-113	414.8	Flavobacteriia	TIGRFAM Por secretion system C-terminal sorting domain
OG0000000	0295_Ejby_18-Q3-R6-50_BAT3C.200_02825_hypothetical_protein	1223410.KN050846_gene285	1e-105	391.3	Flavobacteriia	TIGRFAM Por secretion system C-terminal sorting domain
OG0000000	0295_Ejby_18-Q3-R6-50_BAT3C.200_02835_hypothetical_protein	485918.Cpin_6914	5.2e-187	661.8	Bacteroidetes	PFAM PKD domain
OG0000000	0295_Ejby_18-Q3-R6-50_BAT3C.200_02955_hypothetical_protein	1223410.KN050846_gene285	5.4e-99	368.6	Flavobacteriia	TIGRFAM Por secretion system C-terminal sorting domain
OG0000000	0295_Ejby_18-Q3-R6-50_BAT3C.200_03033_hypothetical_protein	1121288.AULL01000017_gene2409	9.6e-104	384.8	Flavobacteriia	TIGRFAM Por secretion system C-terminal sorting domain
OG0000000	0295_Ejby_18-Q3-R6-50_BAT3C.200_03069_hypothetical_protein	1223410.KN050846_gene2265	1.3e-121	444.1	Flavobacteriia	TIGRFAM Por secretion system C-terminal sorting domain
OG0000000	0295_Ejby_18-Q3-R6-50_BAT3C.200_03071_hypothetical_protein	1121904.ARBP01000006_gene3681	1.5e-92	347.1	Bacteroidetes	Putative metal-binding motif
OG0000000	0295_Ejby_18-Q3-R6-50_BAT3C.200_03076_hypothetical_protein	1223410.KN050846_gene2265	2.1e-116	426.8	Flavobacteriia	TIGRFAM Por secretion system C-terminal sorting domain
OG0000000	0295_Ejby_18-Q3-R6-50_BAT3C.200_03078_hypothetical_protein	1124780.ANNU01000038_gene183	3e-139	503.4	Cytophagia	TIGRFAM Por secretion system C-terminal sorting domain
OG0000000	0295_Ejby_18-Q3-R6-50_BAT3C.200_03082_hypothetical_protein	1121957.ATVL01000013_gene61	8.2e-101	374.8	Cytophagia	TIGRFAM Por secretion system C-terminal sorting domain
OG0000000	0295_Ejby_18-Q3-R6-50_BAT3C.200_03083_hypothetical_protein	746697.Aeqsu_1664	6.6e-102	378.6	Flavobacteriia	TIGRFAM Por secretion system C-terminal sorting domain
OG0000000	0295_Ejby_18-Q3-R6-50_BAT3C.200_03089_hypothetical_protein	746697.Aeqsu_1663	1.2e-108	401	Flavobacteriia	TIGRFAM Por secretion system C-terminal sorting domain
OG0000000	0295_Ejby_18-Q3-R6-50_BAT3C.200_03402_hypothetical_protein	1223410.KN050846_gene2265	3.3e-114	419.5	Flavobacteriia	TIGRFAM Por secretion system C-terminal sorting domain
OG0000000	0295_Ejby_18-Q3-R6-50_BAT3C.200_03438_hypothetical_protein	1107311.Q767_01620	7.7e-89	335.1	Bacteroidetes	SPTR Cell surface protein
OG0000000	0295_Ejby_18-Q3-R6-50_BAT3C.200_03501_hypothetical_protein	313606.M23134_00148	3.1e-72	280.8	Cytophagia	C-terminal domain of CHU protein family
OG0000000	0295_Ejby_18-Q3-R6-50_BAT3C.200_03765_hypothetical_protein	1121288.AULL01000017_gene2409	3.7e-46	193	Flavobacteriia	TIGRFAM Por secretion system C-terminal sorting domain
OG0000000	0295_Ejby_18-Q3-R6-50_BAT3C.200_03780_hypothetical_protein	323259.Mhun_0418	3.4e-100	372.9	Methanomicrobia	by modhmm
OG0000000	0295_Ejby_18-Q3-R6-50_BAT3C.200_03791_hypothetical_protein	323259.Mhun_0418	4.7e-106	392.5	Methanomicrobia	by modhmm
OG0000000	0295_Ejby_18-Q3-R6-50_BAT3C.200_03907_hypothetical_protein	1453498.LG45_07945	8.4e-12	79	Bacteria	amino acid activation for nonribosomal peptide biosynthetic process
OG0000000	0295_Ejby_18-Q3-R6-50_BAT3C.200_03939_hypothetical_protein	926549.KI421517_gene3311	2e-36	160.6	Cytophagia	Belongs to the glycosyl hydrolase 8 (cellulase D) family
OG0000000	0295_Ejby_18-Q3-R6-50_BAT3C.200_03994_hypothetical_protein	926549.KI421517_gene3311	4.5e-31	142.9	Cytophagia	Belongs to the glycosyl hydrolase 8 (cellulase D) family
OG0000000	0485_Fred_18-Q3-R57-64_BATAC.439_00876_hypothetical_protein	760192.Halhy_3800	0	1100.1	Bacteria	amino acid activation for nonribosomal peptide biosynthetic process
OG0000000	0485_Fred_18-Q3-R57-64_BATAC.439_01048_hypothetical_protein	1313421.JHBV01000028_gene1857	4.4e-108	399.8	Bacteroidetes	PFAM PKD domain
OG0000000	0485_Fred_18-Q3-R57-64_BATAC.439_01776_hypothetical_protein	760192.Halhy_6067	4e-125	455.3	Bacteroidetes	SPTR CHU large protein
OG0000000	0485_Fred_18-Q3-R57-64_BATAC.439_01890_hypothetical_protein	760192.Halhy_0746	1.1e-206	726.5	Bacteroidetes	endonuclease I
OG0000000	0521_Fred_18-Q3-R57-64_MAXAC.307_00205_hypothetical_protein	395961.Cyan7425_0297	1.5e-17	95.9	Cyanobacteria	PFAM Beta-propeller repeat
OG0000000	0521_Fred_18-Q3-R57-64_MAXAC.307_01749_hypothetical_protein	395961.Cyan7425_0297	5.8e-33	148.3	Cyanobacteria	PFAM Beta-propeller repeat
OG0000000	0521_Fred_18-Q3-R57-64_MAXAC.307_01751_hypothetical_protein	56110.Oscil6304_2815	2.1e-60	240	Oscillatoriales	Beta-propeller repeat
OG0000000	0521_Fred_18-Q3-R57-64_MAXAC.307_01752_hypothetical_protein	395961.Cyan7425_0297	1.4e-64	253.8	Cyanobacteria	PFAM Beta-propeller repeat
OG0000000	0521_Fred_18-Q3-R57-64_MAXAC.307_02349_hypothetical_protein	395961.Cyan7425_0297	1.9e-53	216.9	Cyanobacteria	PFAM Beta-propeller repeat
OG0000000	0521_Fred_18-Q3-R57-64_MAXAC.307_02351_hypothetical_protein	56110.Oscil6304_2815	2.6e-79	302.8	Oscillatoriales	Beta-propeller repeat
OG0000000	0521_Fred_18-Q3-R57-64_MAXAC.307_02352_hypothetical_protein	56110.Oscil6304_2815	2.6e-71	276.2	Oscillatoriales	Beta-propeller repeat
OG0000000	0521_Fred_18-Q3-R57-64_MAXAC.307_02459_hypothetical_protein	395961.Cyan7425_0297	1.5e-17	95.9	Cyanobacteria	PFAM Beta-propeller repeat
OG0000000	0521_Fred_18-Q3-R57-64_MAXAC.307_02777_hypothetical_protein	56110.Oscil6304_2815	9.9e-57	227.6	Oscillatoriales	Beta-propeller repeat
OG0000000	0521_Fred_18-Q3-R57-64_MAXAC.307_03128_hypothetical_protein	56110.Oscil6304_2815	6.4e-86	324.7	Oscillatoriales	Beta-propeller repeat
OG0000000	0533_Fred_18-Q3-R57-64_MAXAC.378_01166_hypothetical_protein	272123.Anacy_5220	1e-32	147.9	Bacteria	pathogenesis
OG0000000	0533_Fred_18-Q3-R57-64_MAXAC.378_02242_hypothetical_protein	56110.Oscil6304_2815	5.5e-67	261.9	Oscillatoriales	Beta-propeller repeat
OG0000000	0533_Fred_18-Q3-R57-64_MAXAC.378_03762_hypothetical_protein	395961.Cyan7425_0297	4.7e-97	361.7	Cyanobacteria	PFAM Beta-propeller repeat
OG0000000	0739_Lyne_18-Q3-R50-59_BATAC.272_01377_hypothetical_protein	1123252.ATZF01000027_gene1612	1.5e-114	421.4	Bacteria	Belongs to the peptidase S8 family
OG0000000	0739_Lyne_18-Q3-R50-59_BATAC.272_02265_hypothetical_protein	1183438.GKIL_2943	7.5e-114	418.7	Cyanobacteria	Beta-propeller repeat
OG0000000	0739_Lyne_18-Q3-R50-59_BATAC.272_03267_hypothetical_protein	864051.BurJ1DRAFT_4753	2.8e-43	183.7	Betaproteobacteria	PKD domain
OG0000000	0811_Mari_18-Q3-R65-66_MAXAC.024_00752_hypothetical_protein	1123248.KB893385_gene4872	0	1310.8	Bacteroidetes	PFAM PKD domain
OG0000000	0862_OdNE_18-Q3-R46-58_MAXAC.223_00547_hypothetical_protein	760192.Halhy_3020	1.8e-298	1031.2	Bacteria	amino acid activation for nonribosomal peptide biosynthetic process
OG0000000	0862_OdNE_18-Q3-R46-58_MAXAC.223_01505_hypothetical_protein	760192.Halhy_1368	2e-233	814.7	Bacteria	metallopeptidase activity
OG0000000	0862_OdNE_18-Q3-R46-58_MAXAC.223_03963_hypothetical_protein	760192.Halhy_5740	1.1e-141	509.2	Bacteria	B-1 B cell differentiation
OG0000000	0862_OdNE_18-Q3-R46-58_MAXAC.223_04705_Ycf48-like_protein	760192.Halhy_4391	0	2398.6	Sphingobacteriia	Cell surface receptor IPT TIG domain protein
OG0000000	0862_OdNE_18-Q3-R46-58_MAXAC.223_04837_hypothetical_protein	760192.Halhy_2159	0	2608.9	Bacteria	metallopeptidase activity
OG0000000	0862_OdNE_18-Q3-R46-58_MAXAC.223_05321_hypothetical_protein	760192.Halhy_4861	0	2509.6	Sphingobacteriia	IMG reference gene
OG0000000	0862_OdNE_18-Q3-R46-58_MAXAC.223_06052_hypothetical_protein	760192.Halhy_4171	3.7e-222	777.3	Bacteria	metallopeptidase activity
OG0000000	0862_OdNE_18-Q3-R46-58_MAXAC.223_06102_hypothetical_protein	760192.Halhy_1670	1.9e-225	788.1	Bacteroidetes	Pkd domain containing protein
OG0000000	0864_OdNW_18-Q3-R42-56_BAT3C.134_sub_02678_Protein_TolB	1227739.Hsw_PA0145	3.4e-24	122.1	Cytophagia	Belongs to the glycosyl hydrolase 8 (cellulase D) family
OG0000000	0891_OdNW_18-Q3-R42-56_MAXAC.037_00403_hypothetical_protein	1385517.N800_00445	1.8e-33	151.8	Gammaproteobacteria	Metallo-peptidase family M12
OG0000000	0891_OdNW_18-Q3-R42-56_MAXAC.037_00404_hypothetical_protein	1385517.N800_00445	5.2e-33	149.1	Gammaproteobacteria	Metallo-peptidase family M12
OG0000000	0891_OdNW_18-Q3-R42-56_MAXAC.037_02193_hypothetical_protein	1123508.JH636439_gene1132	3.5e-113	416	Planctomycetes	Pkd domain containing protein
OG0000000	0891_OdNW_18-Q3-R42-56_MAXAC.037_02196_hypothetical_protein	1150864.MILUP08_41902	2e-175	622.9	Micromonosporales	Glycoside hydrolase family 44
OG0000000	0891_OdNW_18-Q3-R42-56_MAXAC.037_03182_hypothetical_protein	1144275.COCOR_02766	3.9e-75	289.3	Proteobacteria	Lysine-specific metallo-endopeptidase
OG0000000	0891_OdNW_18-Q3-R42-56_MAXAC.037_03194_hypothetical_protein	1385517.N800_04515	7.2e-33	148.7	Bacteria	Belongs to the peptidase S8 family
OG0000000	0891_OdNW_18-Q3-R42-56_MAXAC.037_03196_Outer_membrane_protein_assembly_factor_BamB	1385517.N800_00445	9.6e-35	155.2	Gammaproteobacteria	Metallo-peptidase family M12
OG0000000	0891_OdNW_18-Q3-R42-56_MAXAC.037_03259_hypothetical_protein	1254432.SCE1572_50660	4.5e-85	322	Proteobacteria	Domain of unknown function (DUF4874)
OG0000000	0891_OdNW_18-Q3-R42-56_MAXAC.037_04449_hypothetical_protein	479435.Kfla_4441	1.8e-135	490	Actinobacteria	Domain of unknown function (DUF4874)
OG0000000	0922_Rand_18-Q3-R56-63_MAXAC.001_00030_hypothetical_protein	1121904.ARBP01000006_gene3681	4.1e-11	76.3	Bacteroidetes	Putative metal-binding motif
OG0000000	0922_Rand_18-Q3-R56-63_MAXAC.001_00204_hypothetical_protein	1121904.ARBP01000006_gene3681	8.4e-34	151.4	Bacteroidetes	Putative metal-binding motif
OG0000000	0922_Rand_18-Q3-R56-63_MAXAC.001_00497_hypothetical_protein	483219.LILAB_10430	1.8e-87	330.9	Myxococcales	Putative metal-binding motif
OG0000000	0922_Rand_18-Q3-R56-63_MAXAC.001_00498_hypothetical_protein	483219.LILAB_10430	3.2e-92	346.7	Myxococcales	Putative metal-binding motif
OG0000000	0922_Rand_18-Q3-R56-63_MAXAC.001_00789_hypothetical_protein	1120965.AUBV01000015_gene1141	2.6e-62	247.3	Cytophagia	HYR domain
OG0000000	0922_Rand_18-Q3-R56-63_MAXAC.001_02344_hypothetical_protein	483219.LILAB_10430	1.4e-77	297.7	Myxococcales	Putative metal-binding motif
OG0000000	0922_Rand_18-Q3-R56-63_MAXAC.001_02385_hypothetical_protein	1121904.ARBP01000006_gene3681	1.9e-62	247.3	Bacteroidetes	Putative metal-binding motif
OG0000000	0922_Rand_18-Q3-R56-63_MAXAC.001_02525_hypothetical_protein	1121904.ARBP01000006_gene3681	1.1e-70	275.4	Bacteroidetes	Putative metal-binding motif
OG0000000	0922_Rand_18-Q3-R56-63_MAXAC.001_02646_hypothetical_protein	1121904.ARBP01000006_gene3681	3e-21	109.4	Bacteroidetes	Putative metal-binding motif
OG0000000	0922_Rand_18-Q3-R56-63_MAXAC.001_03432_hypothetical_protein	1121904.ARBP01000006_gene3681	3.4e-47	196.1	Bacteroidetes	Putative metal-binding motif
OG0000000	0922_Rand_18-Q3-R56-63_MAXAC.001_03476_hypothetical_protein	1121904.ARBP01000006_gene3681	5.2e-69	269.2	Bacteroidetes	Putative metal-binding motif
OG0000000	0922_Rand_18-Q3-R56-63_MAXAC.001_03634_hypothetical_protein	1120965.AUBV01000015_gene1141	1.2e-49	204.5	Cytophagia	HYR domain
OG0000000	0922_Rand_18-Q3-R56-63_MAXAC.001_03677_hypothetical_protein	1120965.AUBV01000015_gene1141	2.3e-55	223.8	Cytophagia	HYR domain
OG0000000	0922_Rand_18-Q3-R56-63_MAXAC.001_03717_hypothetical_protein	1121904.ARBP01000006_gene3681	3.1e-55	222.6	Bacteroidetes	Putative metal-binding motif
OG0000000	0922_Rand_18-Q3-R56-63_MAXAC.001_03744_hypothetical_protein	1121904.ARBP01000006_gene3681	1.3e-44	187.6	Bacteroidetes	Putative metal-binding motif
OG0000000	0922_Rand_18-Q3-R56-63_MAXAC.001_03863_hypothetical_protein	1121904.ARBP01000006_gene3681	5.5e-62	245.7	Bacteroidetes	Putative metal-binding motif
OG0000000	0922_Rand_18-Q3-R56-63_MAXAC.001_04183_hypothetical_protein	96561.Dole_0490	1.7e-24	120.6	Desulfobacterales	Tfp pilus assembly protein tip-associated adhesin
OG0000000	0922_Rand_18-Q3-R56-63_MAXAC.001_05067_hypothetical_protein	1121904.ARBP01000006_gene3681	7e-91	342	Bacteroidetes	Putative metal-binding motif
OG0000000	0922_Rand_18-Q3-R56-63_MAXAC.001_05188_hypothetical_protein	1121904.ARBP01000006_gene3681	2.6e-105	389.8	Bacteroidetes	Putative metal-binding motif
OG0000000	0922_Rand_18-Q3-R56-63_MAXAC.001_05284_hypothetical_protein	391625.PPSIR1_06351	3.4e-42	179.9	Bacteria	self proteolysis
OG0000000	0922_Rand_18-Q3-R56-63_MAXAC.001_05458_hypothetical_protein	1120965.AUBV01000015_gene1141	1.6e-68	267.3	Cytophagia	HYR domain
OG0000000	0922_Rand_18-Q3-R56-63_MAXAC.001_05874_hypothetical_protein	1121904.ARBP01000006_gene3681	1.3e-102	380.9	Bacteroidetes	Putative metal-binding motif
OG0000000	0922_Rand_18-Q3-R56-63_MAXAC.001_06066_hypothetical_protein	1121904.ARBP01000006_gene3681	5.2e-101	375.2	Bacteroidetes	Putative metal-binding motif
OG0000000	0922_Rand_18-Q3-R56-63_MAXAC.001_06250_hypothetical_protein	1121904.ARBP01000006_gene3681	1.6e-45	190.3	Bacteroidetes	Putative metal-binding motif
OG0000000	0922_Rand_18-Q3-R56-63_MAXAC.001_06260_hypothetical_protein	1121904.ARBP01000006_gene3681	5.9e-51	208	Bacteroidetes	Putative metal-binding motif
OG0000000	0956_Ribe_18-Q3-R11-54_MAXAC.005_00845_hypothetical_protein	679926.Mpet_2635	7.1e-34	152.5	Methanomicrobia	by modhmm
OG0000000	0956_Ribe_18-Q3-R11-54_MAXAC.005_02079_hypothetical_protein	515635.Dtur_0436	4.9e-11	76.3	Bacteria	amino acid activation for nonribosomal peptide biosynthetic process
OG0000000	0956_Ribe_18-Q3-R11-54_MAXAC.005_02838_hypothetical_protein	515635.Dtur_1285	6.8e-28	132.9	Bacteria	amino acid activation for nonribosomal peptide biosynthetic process
OG0000000	0956_Ribe_18-Q3-R11-54_MAXAC.005_03002_hypothetical_protein	1408433.JHXV01000021_gene1703	3.5e-94	352.8	Flavobacteriia	Outer membrane protein Omp28
OG0000000	0956_Ribe_18-Q3-R11-54_MAXAC.005_03343_hypothetical_protein	1122176.KB903587_gene4515	2.8e-21	109.8	Bacteroidetes	SPTR CHU large protein
OG0000000	0980_Skiv_18-Q3-R9-52_BAT3C.266_00341_hypothetical_protein	1313421.JHBV01000038_gene2841	7.1e-56	226.5	Bacteria	cellulase activity
OG0000000	0980_Skiv_18-Q3-R9-52_BAT3C.266_00673_hypothetical_protein	1107311.Q767_01620	5.4e-87	329.7	Bacteroidetes	SPTR Cell surface protein
OG0000000	0980_Skiv_18-Q3-R9-52_BAT3C.266_01070_hypothetical_protein	313606.M23134_03334	1.6e-14	87	Cytophagia	Belongs to the glycosyl hydrolase 8 (cellulase D) family
OG0000000	0980_Skiv_18-Q3-R9-52_BAT3C.266_02059_hypothetical_protein	399550.Smar_0589	3.7e-11	76.6	Archaea	Fibronectin type III domain protein
OG0000000	0980_Skiv_18-Q3-R9-52_BAT3C.266_03832_hypothetical_protein	929562.Emtol_1027	4.6e-18	101.3	Cytophagia	domain, Protein
OG0000000	0980_Skiv_18-Q3-R9-52_BAT3C.266_03835_hypothetical_protein	1107311.Q767_01615	1.3e-47	198	Flavobacterium	PFAM SMP-30 Gluconolaconase
OG0000001	0002_AalE_18-Q3-R2-46_BAT3C.116_02809_Multidrug_resistance_protein_MdtA	1223521.BBJX01000007_gene1483	1.3e-98	366.7	Comamonadaceae	Belongs to the membrane fusion protein (MFP) (TC 8.A.1) family
OG0000001	0008_AalE_18-Q3-R2-46_BAT3C.211_01110_Cobalt-zinc-cadmium_resistance_protein_CzcB	159087.Daro_0295	7e-169	600.1	Rhodocyclales	Biotin-lipoyl like
OG0000001	0020_AalE_18-Q3-R2-46_BATAC.251_00773_hypothetical_protein	926550.CLDAP_20680	1.6e-18	100.9	Chloroflexi	Barrel-sandwich domain of CusB or HlyD membrane-fusion
OG0000001	0020_AalE_18-Q3-R2-46_BATAC.251_02000_Multidrug_resistance_protein_MdtA	926569.ANT_07910	4e-37	162.9	Chloroflexi	Belongs to the membrane fusion protein (MFP) (TC 8.A.1) family
OG0000001	0020_AalE_18-Q3-R2-46_BATAC.251_02112_hypothetical_protein	926550.CLDAP_36980	1.5e-10	74.3	Chloroflexi	PFAM secretion protein HlyD family protein
OG0000001	0020_AalE_18-Q3-R2-46_BATAC.251_04505_hypothetical_protein	515635.Dtur_0838	6.2e-22	112.5	Bacteria	Belongs to the membrane fusion protein (MFP) (TC 8.A.1) family
OG0000001	0027_AalE_18-Q3-R2-46_BATAC.579_02185_hypothetical_protein	1218103.CIN01S_07_00580	4.8e-148	531.2	Chryseobacterium	Barrel-sandwich domain of CusB or HlyD membrane-fusion
OG0000001	0027_AalE_18-Q3-R2-46_BATAC.579_02417_hypothetical_protein	755732.Fluta_3698	1.7e-140	505.8	Flavobacteriia	Barrel-sandwich domain of CusB or HlyD membrane-fusion
OG0000001	0029_AalE_18-Q3-R2-46_MAXAC.018_00235_Multidrug_resistance_protein_MdtA	296591.Bpro_1668	6.6e-112	411	Comamonadaceae	Belongs to the membrane fusion protein (MFP) (TC 8.A.1) family
OG0000001	0060_AalW_18-Q3-R10-53_BATAC.174_01657_hypothetical_protein	272943.RSP_3375	8.3e-91	340.9	Rhodobacter	Belongs to the membrane fusion protein (MFP) (TC 8.A.1) family
OG0000001	0060_AalW_18-Q3-R10-53_BATAC.174_02937_Multidrug_resistance_protein_MdtA	351016.RAZWK3B_04065	1.1e-72	280.4	Alphaproteobacteria	Belongs to the membrane fusion protein (MFP) (TC 8.A.1) family
OG0000001	0104_Aved_18-Q3-R54-62_BAT3C.309_00184_hypothetical_protein	365046.Rta_22820	1.5e-66	259.6	Comamonadaceae	Barrel-sandwich domain of CusB or HlyD membrane-fusion
OG0000001	0104_Aved_18-Q3-R54-62_BAT3C.309_01082_Multidrug_resistance_protein_MdtA	1123392.AQWL01000008_gene1145	7.9e-187	660.2	Proteobacteria	Belongs to the membrane fusion protein (MFP) (TC 8.A.1) family
OG0000001	0104_Aved_18-Q3-R54-62_BAT3C.309_01520_Nickel_and_cobalt_resistance_protein_CnrB	159087.Daro_2800	8.5e-55	221.1	Rhodocyclales	Barrel-sandwich domain of CusB or HlyD membrane-fusion
OG0000001	0104_Aved_18-Q3-R54-62_BAT3C.309_03245_Cobalt-zinc-cadmium_resistance_protein_CzcB	1000565.METUNv1_03424	1.3e-112	413.3	Rhodocyclales	Biotin-lipoyl like
OG0000001	0104_Aved_18-Q3-R54-62_BAT3C.309_03670_Multidrug_resistance_protein_MdtA	29581.BW37_00725	1.5e-81	310.1	Oxalobacteraceae	Barrel-sandwich domain of CusB or HlyD membrane-fusion
OG0000001	0205_Bjer_18-Q3-R1-45_MAXAC.014_02288_hypothetical_protein	1304883.KI912532_gene2831	6.8e-258	896.3	Rhodocyclales	Belongs to the membrane fusion protein (MFP) (TC 8.A.1) family
OG0000001	0205_Bjer_18-Q3-R1-45_MAXAC.014_02923_Multidrug_resistance_protein_MdtA	395494.Galf_2160	6e-74	284.6	Nitrosomonadales	HlyD family secretion protein
OG0000001	0218_Bjer_18-Q3-R1-45_MAXAC.141_01294_Multidrug_resistance_protein_MdtA	614083.AWQR01000031_gene2563	3.6e-100	371.3	Comamonadaceae	Belongs to the membrane fusion protein (MFP) (TC 8.A.1) family
OG0000001	0261_Ega_18-Q3-R5-49_BAT3C.193_02969_hypothetical_protein	525257.HMPREF0204_13086	1.6e-83	316.2	Flavobacteriia	Biotin-lipoyl like
OG0000001	0266_Ega_18-Q3-R5-49_BATAC.204_00461_Multidrug_resistance_protein_MdtA	1366050.N234_07315	5.9e-91	341.3	Burkholderiaceae	Belongs to the membrane fusion protein (MFP) (TC 8.A.1) family
OG0000001	0284_Ega_18-Q3-R5-49_MAXAC.062_00355_Toluene_efflux_pump_periplasmic_linker_protein_TtgA	614083.AWQR01000014_gene2491	6.2e-136	490.7	Comamonadaceae	Belongs to the membrane fusion protein (MFP) (TC 8.A.1) family
OG0000001	0284_Ega_18-Q3-R5-49_MAXAC.062_00599_Multidrug_resistance_protein_MdtA	614083.AWQR01000031_gene2563	2e-118	432.6	Comamonadaceae	Belongs to the membrane fusion protein (MFP) (TC 8.A.1) family
OG0000001	0284_Ega_18-Q3-R5-49_MAXAC.062_02687_Multidrug_resistance_protein_MdtA	338969.Rfer_2600	1e-119	436.8	Comamonadaceae	Belongs to the membrane fusion protein (MFP) (TC 8.A.1) family
OG0000001	0295_Ejby_18-Q3-R6-50_BAT3C.200_02149_hypothetical_protein	525257.HMPREF0204_13086	2.4e-79	302.4	Flavobacteriia	Biotin-lipoyl like
OG0000001	0295_Ejby_18-Q3-R6-50_BAT3C.200_02658_Cation_efflux_system_protein_CusB	1123248.KB893370_gene4944	6.1e-85	321.2	Sphingobacteriia	Belongs to the membrane fusion protein (MFP) (TC 8.A.1) family
OG0000001	0320_Ejby_18-Q3-R6-50_MAXAC.192_00438_Cation_efflux_system_protein_CusB	338966.Ppro_2928	3.7e-36	159.1	Desulfuromonadales	Belongs to the membrane fusion protein (MFP) (TC 8.A.1) family
OG0000001	0320_Ejby_18-Q3-R6-50_MAXAC.192_00627_Multidrug_resistance_protein_MdtA	483219.LILAB_26475	1.8e-29	136.7	Myxococcales	Belongs to the membrane fusion protein (MFP) (TC 8.A.1) family
OG0000001	0320_Ejby_18-Q3-R6-50_MAXAC.192_01628_Multidrug_resistance_protein_MdtA	907348.TresaDRAFT_2311	3.5e-30	139	Spirochaetes	Belongs to the membrane fusion protein (MFP) (TC 8.A.1) family
OG0000001	0358_EsbE_18-Q3-R3-47_MAXAC.131_00344_Multidrug_resistance_protein_MdtA	159087.Daro_0458	7.4e-78	297.7	Rhodocyclales	Barrel-sandwich domain of CusB or HlyD membrane-fusion
OG0000001	0358_EsbE_18-Q3-R3-47_MAXAC.131_02068_hypothetical_protein	159087.Daro_2264	4.7e-219	767.3	Rhodocyclales	Belongs to the membrane fusion protein (MFP) (TC 8.A.1) family
OG0000001	0369_EsbW_18-Q3-R4-48_BAT3C.13_01838_Cobalt-zinc-cadmium_resistance_protein_CzcB	153948.NAL212_0948	2.3e-154	552	Nitrosomonadales	Belongs to the membrane fusion protein (MFP) (TC 8.A.1) family
OG0000001	0376_EsbW_18-Q3-R4-48_BAT3C.275_00714_Multidrug_resistance_protein_MdtA	159087.Daro_1876	1.2e-160	572.8	Rhodocyclales	Biotin-lipoyl like
OG0000001	0376_EsbW_18-Q3-R4-48_BAT3C.275_02259_Cobalt-zinc-cadmium_resistance_protein_CzcB	159087.Daro_0295	9.8e-171	606.3	Rhodocyclales	Biotin-lipoyl like
OG0000001	0376_EsbW_18-Q3-R4-48_BAT3C.275_03882_Cobalt-zinc-cadmium_resistance_protein_CzcB	159087.Daro_2800	3.1e-126	458.4	Rhodocyclales	Barrel-sandwich domain of CusB or HlyD membrane-fusion
OG0000001	0391_EsbW_18-Q3-R4-48_BATAC.285_03002_Multidrug_resistance_protein_MdtA	1304883.KI912532_gene391	1.5e-99	369.8	Rhodocyclales	Barrel-sandwich domain of CusB or HlyD membrane-fusion
OG0000001	0391_EsbW_18-Q3-R4-48_BATAC.285_03524_Multidrug_resistance_protein_MdtA	522306.CAP2UW1_0229	1.2e-135	489.6	unclassified Betaproteobacteria	Biotin-lipoyl like
OG0000001	0406_EsbW_18-Q3-R4-48_MAXAC.006_sub_03834_Multidrug_resistance_protein_MdtA	365044.Pnap_3548	1.2e-100	373.6	Comamonadaceae	Belongs to the membrane fusion protein (MFP) (TC 8.A.1) family
OG0000001	0406_EsbW_18-Q3-R4-48_MAXAC.006_sub_04165_Macrolide_export_protein_MacA	983917.RGE_46320	1.5e-86	326.6	unclassified Burkholderiales	Belongs to the membrane fusion protein (MFP) (TC 8.A.1) family
OG0000001	0410_EsbW_18-Q3-R4-48_MAXAC.021_01497_Macrolide_export_protein_MacA	926569.ANT_07670	2.6e-79	302.8	Chloroflexi	PFAM secretion protein HlyD family protein
OG0000001	0410_EsbW_18-Q3-R4-48_MAXAC.021_01977_hypothetical_protein	926550.CLDAP_36980	5.9e-21	108.2	Chloroflexi	PFAM secretion protein HlyD family protein
OG0000001	0410_EsbW_18-Q3-R4-48_MAXAC.021_01978_p-hydroxybenzoic_acid_efflux_pump_subunit_AaeA	926550.CLDAP_36980	1.9e-22	113.2	Chloroflexi	PFAM secretion protein HlyD family protein
OG0000001	0410_EsbW_18-Q3-R4-48_MAXAC.021_02828_Macrolide_export_protein_MacA	1122947.FR7_2072	5.9e-18	99	Negativicutes	Belongs to the membrane fusion protein (MFP) (TC 8.A.1) family
OG0000001	0434_EsbW_18-Q3-R4-48_MAXAC.283_fly_man_00288_p-hydroxybenzoic_acid_efflux_pump_subunit_AaeA	1382356.JQMP01000004_gene315	8.4e-18	98.6	Thermomicrobia	Belongs to the membrane fusion protein (MFP) (TC 8.A.1) family
OG0000001	0533_Fred_18-Q3-R57-64_MAXAC.378_00749_hypothetical_protein	323848.Nmul_A1407	6.7e-114	417.9	Nitrosomonadales	Copper binding periplasmic protein CusF
OG0000001	0533_Fred_18-Q3-R57-64_MAXAC.378_00769_Cobalt-zinc-cadmium_resistance_protein_CzcB	394221.Mmar10_2338	1.6e-79	303.5	Hyphomonadaceae	Belongs to the membrane fusion protein (MFP) (TC 8.A.1) family
OG0000001	0533_Fred_18-Q3-R57-64_MAXAC.378_03608_hypothetical_protein	1212548.B381_03352	4.1e-26	125.6	Pseudomonas stutzeri group	Belongs to the membrane fusion protein (MFP) (TC 8.A.1) family
OG0000001	0533_Fred_18-Q3-R57-64_MAXAC.378_03843_hypothetical_protein	933262.AXAM01000109_gene2064	9.2e-36	157.5	Deltaproteobacteria	Belongs to the membrane fusion protein (MFP) (TC 8.A.1) family
OG0000001	0596_Hirt_18-Q3-R61-65_BAT3C.279_00224_hypothetical_protein	1035308.AQYY01000001_gene2038	1.1e-22	115.2	Bacteria	Belongs to the membrane fusion protein (MFP) (TC 8.A.1) family
OG0000001	0596_Hirt_18-Q3-R61-65_BAT3C.279_00227_p-hydroxybenzoic_acid_efflux_pump_subunit_AaeA	1035308.AQYY01000001_gene2041	3.3e-47	196.1	Peptococcaceae	Belongs to the membrane fusion protein (MFP) (TC 8.A.1) family
OG0000001	0596_Hirt_18-Q3-R61-65_BAT3C.279_00932_hypothetical_protein	767029.HMPREF9154_0641	2.1e-52	212.6	Actinobacteria	PFAM biotin lipoyl attachment domain-containing protein
OG0000001	0598_Hirt_18-Q3-R61-65_BAT3C.320_01488_Macrolide_export_protein_MacA	1035308.AQYY01000001_gene1904	3.9e-33	149.1	Peptococcaceae	Belongs to the membrane fusion protein (MFP) (TC 8.A.1) family
OG0000001	0606_Hirt_18-Q3-R61-65_BATAC.101_01051_Multidrug_resistance_protein_MdtA	159087.Daro_3760	4.6e-85	321.6	Rhodocyclales	Belongs to the membrane fusion protein (MFP) (TC 8.A.1) family
OG0000001	0606_Hirt_18-Q3-R61-65_BATAC.101_03359_Multidrug_resistance_protein_MdtA	472759.Nhal_3254	4.5e-42	178.7	Chromatiales	Belongs to the membrane fusion protein (MFP) (TC 8.A.1) family
OG0000001	0658_Hjor_18-Q3-R7-51_MAXAC.006_00263_Multidrug_resistance_protein_MdtA	1123392.AQWL01000008_gene1145	1.9e-124	453	Proteobacteria	Belongs to the membrane fusion protein (MFP) (TC 8.A.1) family
OG0000001	0658_Hjor_18-Q3-R7-51_MAXAC.006_00820_hypothetical_protein	1304883.KI912532_gene2831	4.6e-174	617.8	Rhodocyclales	Belongs to the membrane fusion protein (MFP) (TC 8.A.1) family
OG0000001	0658_Hjor_18-Q3-R7-51_MAXAC.006_01193_Macrolide_export_protein_MacA	395494.Galf_2160	3.7e-63	248.8	Nitrosomonadales	HlyD family secretion protein
OG0000001	0658_Hjor_18-Q3-R7-51_MAXAC.006_01195_Nickel_and_cobalt_resistance_protein_CnrB	522306.CAP2UW1_2664	2.6e-80	305.8	Betaproteobacteria	Belongs to the membrane fusion protein (MFP) (TC 8.A.1) family
OG0000001	0658_Hjor_18-Q3-R7-51_MAXAC.006_01274_Multidrug_resistance_protein_MdtA	1123392.AQWL01000008_gene1145	1.2e-134	486.9	Proteobacteria	Belongs to the membrane fusion protein (MFP) (TC 8.A.1) family
OG0000001	0658_Hjor_18-Q3-R7-51_MAXAC.006_02450_Multidrug_resistance_protein_MdtA	614083.AWQR01000055_gene1969	4.1e-87	328.9	Comamonadaceae	Belongs to the membrane fusion protein (MFP) (TC 8.A.1) family
OG0000001	0713_Kalu_18-Q3-R12-55_MAXAC.132v2_03400_Multidrug_resistance_protein_MdtA	330214.NIDE3138	3.1e-83	315.1	Bacteria	Belongs to the membrane fusion protein (MFP) (TC 8.A.1) family
OG0000001	0715_Kalu_18-Q3-R12-55_MAXAC.148_01942_hypothetical_protein	1238182.C882_2872	7.1e-169	600.5	Rhodospirillales	Barrel-sandwich domain of CusB or HlyD membrane-fusion
OG0000001	0739_Lyne_18-Q3-R50-59_BATAC.272_00458_hypothetical_protein	1123288.SOV_3c05770	5.2e-27	129	Bacteria	Belongs to the membrane fusion protein (MFP) (TC 8.A.1) family
OG0000001	0739_Lyne_18-Q3-R50-59_BATAC.272_01414_hypothetical_protein	743525.TSC_c02600	8.7e-19	102.1	Deinococcus-Thermus	Belongs to the membrane fusion protein (MFP) (TC 8.A.1) family
OG0000001	0739_Lyne_18-Q3-R50-59_BATAC.272_01415_hypothetical_protein	1280696.ATVY01000041_gene1649	2e-06	60.8	Butyrivibrio	Barrel-sandwich domain of CusB or HlyD membrane-fusion
OG0000001	0739_Lyne_18-Q3-R50-59_BATAC.272_01571_hypothetical_protein	926554.KI912674_gene2548	1.7e-17	97.8	Deinococcus-Thermus	Belongs to the membrane fusion protein (MFP) (TC 8.A.1) family
OG0000001	0739_Lyne_18-Q3-R50-59_BATAC.272_04999_p-hydroxybenzoic_acid_efflux_pump_subunit_AaeA	926550.CLDAP_19380	6.9e-36	158.7	Chloroflexi	PFAM secretion protein HlyD family protein
OG0000001	0744_Lyne_18-Q3-R50-59_BATAC.383_cln_03078_Multidrug_resistance_protein_MdtA	765910.MARPU_02850	2e-37	163.3	Chromatiales	Belongs to the membrane fusion protein (MFP) (TC 8.A.1) family
OG0000001	0800_Mari_18-Q3-R65-66_BAT3C.41_01036_hypothetical_protein	1386089.N865_01650	1.2e-13	84.3	Actinobacteria	HlyD family secretion protein
OG0000001	0800_Mari_18-Q3-R65-66_BAT3C.41_01041_Macrolide_export_protein_MacA	1386089.N865_01670	2.3e-29	136.7	Actinobacteria	Efflux transporter, RND family, MFP subunit
OG0000001	0811_Mari_18-Q3-R65-66_MAXAC.024_01286_hypothetical_protein	1123248.KB893386_gene1916	1.7e-103	382.9	Sphingobacteriia	SPTR Efflux transporter, RND family, MFP subunit
OG0000001	0811_Mari_18-Q3-R65-66_MAXAC.024_02424_Multidrug_resistance_protein_MdtA	929713.NIASO_18825	5.1e-72	278.5	Sphingobacteriia	Belongs to the membrane fusion protein (MFP) (TC 8.A.1) family
OG0000001	0830_OdNE_18-Q3-R46-58_BAT3C.305_01459_Multidrug_resistance_protein_MdtA	159087.Daro_3760	1.9e-110	406	Rhodocyclales	Belongs to the membrane fusion protein (MFP) (TC 8.A.1) family
OG0000001	0833_OdNE_18-Q3-R46-58_BAT3C.415_00348_hypothetical_protein	266264.Rmet_5409	2.9e-68	265.4	Burkholderiaceae	Belongs to the membrane fusion protein (MFP) (TC 8.A.1) family
OG0000001	0833_OdNE_18-Q3-R46-58_BAT3C.415_01443_Cation_efflux_system_protein_CusB	640081.Dsui_2636	2.9e-166	591.7	Rhodocyclales	Belongs to the membrane fusion protein (MFP) (TC 8.A.1) family
OG0000001	0833_OdNE_18-Q3-R46-58_BAT3C.415_01665_hypothetical_protein	522306.CAP2UW1_2216	5.4e-61	241.5	Betaproteobacteria	PFAM secretion protein HlyD family protein
OG0000001	0862_OdNE_18-Q3-R46-58_MAXAC.223_01533_hypothetical_protein	760192.Halhy_1397	3.4e-181	641	Sphingobacteriia	SPTR Efflux transporter, RND family, MFP subunit
OG0000001	0862_OdNE_18-Q3-R46-58_MAXAC.223_01750_Cobalt-zinc-cadmium_resistance_protein_CzcB	1121898.Q766_04010	3.2e-114	418.7	Flavobacterium	Belongs to the membrane fusion protein (MFP) (TC 8.A.1) family
OG0000001	0862_OdNE_18-Q3-R46-58_MAXAC.223_01760_Multidrug_resistance_protein_MdtA	760192.Halhy_3833	2.3e-276	957.6	Sphingobacteriia	Belongs to the membrane fusion protein (MFP) (TC 8.A.1) family
OG0000001	0862_OdNE_18-Q3-R46-58_MAXAC.223_01779_Cation_efflux_system_protein_CusB	925409.KI911562_gene1715	7.3e-140	503.8	Sphingobacteriia	Belongs to the membrane fusion protein (MFP) (TC 8.A.1) family
OG0000001	0862_OdNE_18-Q3-R46-58_MAXAC.223_03911_hypothetical_protein	1144313.PMI10_02738	5.1e-108	397.9	Flavobacterium	Barrel-sandwich domain of CusB or HlyD membrane-fusion
OG0000001	0862_OdNE_18-Q3-R46-58_MAXAC.223_04375_hypothetical_protein	760192.Halhy_3542	2.7e-116	425.2	Sphingobacteriia	COGs COG1566 Multidrug resistance efflux pump
OG0000001	0864_OdNW_18-Q3-R42-56_BAT3C.134_sub_00365_Multidrug_resistance_protein_MdtA	290397.Adeh_1019	5e-137	494.6	Deltaproteobacteria	Belongs to the membrane fusion protein (MFP) (TC 8.A.1) family
OG0000001	0864_OdNW_18-Q3-R42-56_BAT3C.134_sub_03021_Multidrug_resistance_protein_MdtA	1123256.KB907941_gene113	1.2e-53	217.2	Xanthomonadales	Biotin-lipoyl like
OG0000001	0864_OdNW_18-Q3-R42-56_BAT3C.134_sub_03891_hypothetical_protein	335543.Sfum_2247	1.4e-74	287.3	Syntrophobacterales	Belongs to the membrane fusion protein (MFP) (TC 8.A.1) family
OG0000001	0864_OdNW_18-Q3-R42-56_BAT3C.134_sub_03953_hypothetical_protein	290397.Adeh_3942	1.1e-69	270.4	Deltaproteobacteria	Belongs to the membrane fusion protein (MFP) (TC 8.A.1) family
OG0000001	0864_OdNW_18-Q3-R42-56_BAT3C.134_sub_04362_Multidrug_resistance_protein_MdtA	483219.LILAB_22570	2.8e-50	206.1	Deltaproteobacteria	Belongs to the membrane fusion protein (MFP) (TC 8.A.1) family
OG0000001	0891_OdNW_18-Q3-R42-56_MAXAC.037_00756_p-hydroxybenzoic_acid_efflux_pump_subunit_AaeA	926550.CLDAP_07710	1.9e-32	147.1	Chloroflexi	Barrel-sandwich domain of CusB or HlyD membrane-fusion
OG0000001	0891_OdNW_18-Q3-R42-56_MAXAC.037_01746_Multidrug_resistance_protein_MdtN	484770.UFO1_1184	1.3e-31	144.1	Negativicutes	Barrel-sandwich domain of CusB or HlyD membrane-fusion
OG0000001	0891_OdNW_18-Q3-R42-56_MAXAC.037_02758_hypothetical_protein	926550.CLDAP_36980	1.3e-20	107.1	Chloroflexi	PFAM secretion protein HlyD family protein
OG0000001	0891_OdNW_18-Q3-R42-56_MAXAC.037_02759_hypothetical_protein	926550.CLDAP_36980	9.7e-24	117.5	Chloroflexi	PFAM secretion protein HlyD family protein
OG0000001	0891_OdNW_18-Q3-R42-56_MAXAC.037_04525_Multidrug_resistance_protein_MdtA	936589.HMPREF1521_0449	2.8e-19	103.6	Negativicutes	Belongs to the membrane fusion protein (MFP) (TC 8.A.1) family
OG0000001	0901_Rand_18-Q3-R56-63_BAT3C.147_cln_00183_hypothetical_protein	471854.Dfer_1589	1.9e-114	419.5	Cytophagia	Belongs to the membrane fusion protein (MFP) (TC 8.A.1) family
OG0000001	0901_Rand_18-Q3-R56-63_BAT3C.147_cln_01709_Multidrug_resistance_protein_MdtA	925409.KI911562_gene577	7.7e-95	354.4	Sphingobacteriia	Belongs to the membrane fusion protein (MFP) (TC 8.A.1) family
OG0000001	0922_Rand_18-Q3-R56-63_MAXAC.001_05607_Multidrug_resistance_protein_MdtA	404589.Anae109_4095	1.4e-79	303.9	Myxococcales	Belongs to the membrane fusion protein (MFP) (TC 8.A.1) family
OG0000001	0922_Rand_18-Q3-R56-63_MAXAC.001_05613_Cobalt-zinc-cadmium_resistance_protein_CzcB	215803.DB30_2227	1.7e-54	220.3	Myxococcales	Biotin-lipoyl like
OG0000001	0926_Rand_18-Q3-R56-63_MAXAC.058_01672_Multidrug_resistance_protein_MdtA	228410.NE0539	3.6e-83	315.1	Nitrosomonadales	HlyD family secretion protein
OG0000001	0954_Ribe_18-Q3-R11-54_BATAC.650_01191_hypothetical_protein	330214.NIDE3138	4.3e-125	454.1	Bacteria	Belongs to the membrane fusion protein (MFP) (TC 8.A.1) family
OG0000001	0956_Ribe_18-Q3-R11-54_MAXAC.005_01252_Cation_efflux_system_protein_CusB	1121889.AUDM01000002_gene313	2.8e-163	581.6	Flavobacterium	Belongs to the membrane fusion protein (MFP) (TC 8.A.1) family
OG0000001	0956_Ribe_18-Q3-R11-54_MAXAC.005_02202_hypothetical_protein	525257.HMPREF0204_13086	4.7e-20	103.6	Flavobacteriia	Biotin-lipoyl like
OG0000001	0956_Ribe_18-Q3-R11-54_MAXAC.005_02736_Multidrug_resistance_protein_MdtA	402612.FP0881	1.5e-110	406.4	Flavobacterium	Belongs to the membrane fusion protein (MFP) (TC 8.A.1) family
OG0000001	0958_Ribe_18-Q3-R11-54_MAXAC.030_01023_Multidrug_resistance_protein_MdtA	522306.CAP2UW1_2664	4.7e-101	374.8	Betaproteobacteria	Belongs to the membrane fusion protein (MFP) (TC 8.A.1) family
OG0000001	0967_Ribe_18-Q3-R11-54_MAXAC.200_02416_hypothetical_protein	330214.NIDE3138	1.1e-85	323.2	Bacteria	Belongs to the membrane fusion protein (MFP) (TC 8.A.1) family
OG0000001	0976_Skiv_18-Q3-R9-52_BAT3C.176_00659_Multidrug_resistance_protein_MdtA	296591.Bpro_1668	8.3e-107	394	Comamonadaceae	Belongs to the membrane fusion protein (MFP) (TC 8.A.1) family
OG0000001	0976_Skiv_18-Q3-R9-52_BAT3C.176_03307_hypothetical_protein	1304883.KI912532_gene2831	1.3e-211	742.7	Rhodocyclales	Belongs to the membrane fusion protein (MFP) (TC 8.A.1) family
OG0000001	0976_Skiv_18-Q3-R9-52_BAT3C.176_04118_hypothetical_protein	1304883.KI912532_gene2831	3.1e-210	738	Rhodocyclales	Belongs to the membrane fusion protein (MFP) (TC 8.A.1) family
OG0000001	0980_Skiv_18-Q3-R9-52_BAT3C.266_01343_Multidrug_resistance_protein_MdtA	925409.KI911562_gene1723	5.4e-117	428.3	Sphingobacteriia	Biotin-lipoyl like
OG0000001	0980_Skiv_18-Q3-R9-52_BAT3C.266_01523_hypothetical_protein	755732.Fluta_3715	2.5e-128	465.3	Flavobacteriia	Belongs to the membrane fusion protein (MFP) (TC 8.A.1) family
OG0000001	0980_Skiv_18-Q3-R9-52_BAT3C.266_04388_Cobalt-zinc-cadmium_resistance_protein_CzcB	929562.Emtol_2588	5.4e-113	414.5	Cytophagia	Belongs to the membrane fusion protein (MFP) (TC 8.A.1) family
OG0000001	1014_Skiv_18-Q3-R9-52_MAXAC.078_sub_01271_Cobalt-zinc-cadmium_resistance_protein_CzcB	159087.Daro_0295	1.6e-160	572.4	Rhodocyclales	Biotin-lipoyl like
OG0000001	1014_Skiv_18-Q3-R9-52_MAXAC.078_sub_02510_Multidrug_resistance_protein_MdtA	159087.Daro_3344	5.4e-120	437.6	Rhodocyclales	Belongs to the membrane fusion protein (MFP) (TC 8.A.1) family
OG0000001	1014_Skiv_18-Q3-R9-52_MAXAC.078_sub_02874_Cobalt-zinc-cadmium_resistance_protein_CzcB	159087.Daro_2800	2.1e-114	419.1	Rhodocyclales	Barrel-sandwich domain of CusB or HlyD membrane-fusion
OG0000001	1056_Vibo_18-Q3-R45-57_MAXAC.072_00854_Cobalt-zinc-cadmium_resistance_protein_CzcB	1000565.METUNv1_03424	4.7e-115	421.4	Rhodocyclales	Biotin-lipoyl like
OG0000001	1056_Vibo_18-Q3-R45-57_MAXAC.072_00987_Cation_efflux_system_protein_CusB	640081.Dsui_2636	6.4e-197	693.7	Rhodocyclales	Belongs to the membrane fusion protein (MFP) (TC 8.A.1) family
OG0000001	1056_Vibo_18-Q3-R45-57_MAXAC.072_01832_Multidrug_resistance_protein_MdtA	640081.Dsui_0409	8.1e-69	267.7	Rhodocyclales	Belongs to the membrane fusion protein (MFP) (TC 8.A.1) family
OG0000001	1056_Vibo_18-Q3-R45-57_MAXAC.072_03036_Multidrug_resistance_protein_MexA	269799.Gmet_0809	5.5e-111	407.9	Desulfuromonadales	Belongs to the membrane fusion protein (MFP) (TC 8.A.1) family
OG0000002	0020_AalE_18-Q3-R2-46_BATAC.251_03385_hypothetical_protein	593750.Metfor_1140	3.8e-25	123.6	Methanomicrobia	Repeats in polycystic kidney disease 1 (PKD1) and other proteins
OG0000002	0027_AalE_18-Q3-R2-46_BATAC.579_00106_hypothetical_protein	1122176.KB903535_gene1908	1.2e-45	191.4	Bacteroidetes	C-terminal domain of CHU protein family
OG0000002	0027_AalE_18-Q3-R2-46_BATAC.579_00261_hypothetical_protein	984262.SGRA_3496	4e-52	214.5	Sphingobacteriia	SprB repeat
OG0000002	0027_AalE_18-Q3-R2-46_BATAC.579_00266_hypothetical_protein	1313421.JHBV01000036_gene2472	1.7e-109	404.1	Sphingobacteriia	PKD domain containing protein
OG0000002	0027_AalE_18-Q3-R2-46_BATAC.579_00668_hypothetical_protein	1122176.KB903543_gene645	2.6e-48	200.7	Bacteria	metallopeptidase activity
OG0000002	0027_AalE_18-Q3-R2-46_BATAC.579_00905_hypothetical_protein	760192.Halhy_0214	3.8e-31	143.7	Bacteroidetes	C-terminal domain of CHU protein family
OG0000002	0027_AalE_18-Q3-R2-46_BATAC.579_01497_hypothetical_protein	1313421.JHBV01000029_gene1882	7.5e-136	491.5	Bacteria	Belongs to the peptidase S8 family
OG0000002	0027_AalE_18-Q3-R2-46_BATAC.579_02069_hypothetical_protein	1122176.KB903550_gene4289	2.9e-119	437.2	Sphingobacteriia	C-terminal domain of CHU protein family
OG0000002	0275_Ega_18-Q3-R5-49_BATAC.545_01149_hypothetical_protein	760192.Halhy_4327	1e-165	590.5	Sphingobacteriia	C-terminal domain of CHU protein family
OG0000002	0275_Ega_18-Q3-R5-49_BATAC.545_01212_hypothetical_protein	1122176.KB903551_gene4260	4.4e-17	94.4	Bacteroidetes	amine dehydrogenase activity
OG0000002	0275_Ega_18-Q3-R5-49_BATAC.545_01866_hypothetical_protein	1122176.KB903531_gene3077	2.2e-117	429.5	Sphingobacteriia	PKD domain containing protein
OG0000002	0275_Ega_18-Q3-R5-49_BATAC.545_01868_hypothetical_protein	1122176.KB903531_gene3076	4.2e-163	581.3	Sphingobacteriia	PKD domain containing protein
OG0000002	0275_Ega_18-Q3-R5-49_BATAC.545_01869_hypothetical_protein	1122176.KB903531_gene3076	4.4e-93	347.8	Sphingobacteriia	PKD domain containing protein
OG0000002	0275_Ega_18-Q3-R5-49_BATAC.545_01876_hypothetical_protein	760192.Halhy_4715	1.9e-273	948.7	Bacteria	metallopeptidase activity
OG0000002	0275_Ega_18-Q3-R5-49_BATAC.545_02472_hypothetical_protein	1122179.KB890441_gene1069	9.4e-173	614	Sphingobacteriia	PFAM PKD domain
OG0000002	0275_Ega_18-Q3-R5-49_BATAC.545_02935_hypothetical_protein	760192.Halhy_4277	2.7e-118	432.2	Bacteria	Pectate lyase
OG0000002	0277_Ega_18-Q3-R5-49_MAXAC.001_02952_hypothetical_protein	671143.DAMO_1282	6.3e-14	85.1	Bacteria	metallopeptidase activity
OG0000002	0295_Ejby_18-Q3-R6-50_BAT3C.200_00314_hypothetical_protein	1122176.KB903531_gene3076	6.6e-97	362.1	Sphingobacteriia	PKD domain containing protein
OG0000002	0295_Ejby_18-Q3-R6-50_BAT3C.200_00323_hypothetical_protein	1313421.JHBV01000039_gene2729	1.6e-49	204.1	Sphingobacteriia	C-terminal domain of CHU protein family
OG0000002	0295_Ejby_18-Q3-R6-50_BAT3C.200_00504_hypothetical_protein	1122179.KB890435_gene944	1.3e-77	299.7	Bacteroidetes	PKD domain
OG0000002	0295_Ejby_18-Q3-R6-50_BAT3C.200_00931_hypothetical_protein	755732.Fluta_2725	2.3e-39	171	Cryomorphaceae	SPTR Conserved repeat domain protein
OG0000002	0295_Ejby_18-Q3-R6-50_BAT3C.200_00977_hypothetical_protein	1122176.KB903587_gene4512	5e-47	196.1	Bacteroidetes	Pkd domain containing protein
OG0000002	0295_Ejby_18-Q3-R6-50_BAT3C.200_01019_hypothetical_protein	984262.SGRA_3992	2.5e-19	103.2	Bacteria	metallopeptidase activity
OG0000002	0295_Ejby_18-Q3-R6-50_BAT3C.200_01750_hypothetical_protein	1122176.KB903535_gene2048	1.4e-13	85.1	Bacteroidetes	Repeat domain in Vibrio, Colwellia, Bradyrhizobium and Shewanella
OG0000002	0295_Ejby_18-Q3-R6-50_BAT3C.200_01751_hypothetical_protein	1313421.JHBV01000037_gene2906	1.3e-14	88.6	Bacteroidetes	Pkd domain containing protein
OG0000002	0295_Ejby_18-Q3-R6-50_BAT3C.200_02028_hypothetical_protein	926562.Oweho_1402	9e-13	82	Cryomorphaceae	ASPIC and UnbV
OG0000002	0295_Ejby_18-Q3-R6-50_BAT3C.200_02095_hypothetical_protein	1166018.FAES_1681	6.6e-30	139	Cytophagia	C-terminal domain of CHU protein family
OG0000002	0295_Ejby_18-Q3-R6-50_BAT3C.200_02170_hypothetical_protein	984262.SGRA_2235	7.8e-18	96.7	Bacteria	metallopeptidase activity
OG0000002	0295_Ejby_18-Q3-R6-50_BAT3C.200_02349_hypothetical_protein	456442.Mboo_0818	6e-52	211.8	Methanomicrobia	PFAM PKD domain containing protein
OG0000002	0295_Ejby_18-Q3-R6-50_BAT3C.200_02627_hypothetical_protein	1313421.JHBV01000007_gene4258	4.8e-36	159.8	Bacteroidetes	Domain of unknown function (DUF1735)
OG0000002	0295_Ejby_18-Q3-R6-50_BAT3C.200_02816_hypothetical_protein	1123248.KB893315_gene3022	1.7e-45	191	Sphingobacteriia	PKD domain containing protein
OG0000002	0295_Ejby_18-Q3-R6-50_BAT3C.200_02817_hypothetical_protein	1408433.JHXV01000026_gene3014	8.6e-43	182.2	Cryomorphaceae	C-terminal domain of CHU protein family
OG0000002	0295_Ejby_18-Q3-R6-50_BAT3C.200_02818_hypothetical_protein	1408433.JHXV01000026_gene3014	4.9e-38	166.4	Cryomorphaceae	C-terminal domain of CHU protein family
OG0000002	0295_Ejby_18-Q3-R6-50_BAT3C.200_02840_hypothetical_protein	1313421.JHBV01000008_gene4315	5.4e-22	112.8	Bacteria	metallopeptidase activity
OG0000002	0295_Ejby_18-Q3-R6-50_BAT3C.200_03508_hypothetical_protein	880071.Fleli_2122	3.6e-06	60.5	Bacteria	metallopeptidase activity
OG0000002	0295_Ejby_18-Q3-R6-50_BAT3C.200_03611_hypothetical_protein	1094980.Mpsy_3171	5.7e-45	189.5	Methanomicrobia	Repeats in polycystic kidney disease 1 (PKD1) and other proteins
OG0000002	0295_Ejby_18-Q3-R6-50_BAT3C.200_03743_hypothetical_protein	1313421.JHBV01000013_gene3787	8.2e-30	139	Sphingobacteriia	tail sheath protein
OG0000002	0295_Ejby_18-Q3-R6-50_BAT3C.200_03815_hypothetical_protein	1408433.JHXV01000026_gene3058	3.1e-43	183.3	Flavobacteriia	C-terminal domain of CHU protein family
OG0000002	0295_Ejby_18-Q3-R6-50_BAT3C.200_03816_hypothetical_protein	700598.Niako_6229	1.4e-43	184.5	Sphingobacteriia	PKD domain containing protein
OG0000002	0295_Ejby_18-Q3-R6-50_BAT3C.200_03925_hypothetical_protein	927658.AJUM01000022_gene1003	1.2e-33	151	Marinilabiliaceae	C-terminal domain of CHU protein family
OG0000002	0295_Ejby_18-Q3-R6-50_BAT3C.200_03975_hypothetical_protein	755732.Fluta_2021	1.1e-57	231.5	Cryomorphaceae	Calx-beta domain
OG0000002	0485_Fred_18-Q3-R57-64_BATAC.439_01244_hypothetical_protein	1122176.KB903531_gene3077	8.8e-163	580.9	Sphingobacteriia	PKD domain containing protein
OG0000002	0485_Fred_18-Q3-R57-64_BATAC.439_01833_hypothetical_protein	760192.Halhy_4327	3e-157	562.4	Sphingobacteriia	C-terminal domain of CHU protein family
OG0000002	0485_Fred_18-Q3-R57-64_BATAC.439_02511_hypothetical_protein	760192.Halhy_2641	2.8e-84	320.5	Bacteroidetes	C-terminal domain of CHU protein family
OG0000002	0485_Fred_18-Q3-R57-64_BATAC.439_02558_hypothetical_protein	1122179.KB890441_gene1069	1.5e-170	606.7	Sphingobacteriia	PFAM PKD domain
OG0000002	0485_Fred_18-Q3-R57-64_BATAC.439_02718_hypothetical_protein	760192.Halhy_4277	2.6e-116	425.6	Bacteria	Pectate lyase
OG0000002	0485_Fred_18-Q3-R57-64_BATAC.439_03492_hypothetical_protein	1122179.KB890449_gene132	0	1304.7	Sphingobacteriia	C-terminal domain of CHU protein family
OG0000002	0598_Hirt_18-Q3-R61-65_BAT3C.320_02251_hypothetical_protein	367299.JOEE01000005_gene3610	3e-29	135.2	Intrasporangiaceae	Calcineurin-like phosphoesterase
OG0000002	0811_Mari_18-Q3-R65-66_MAXAC.024_00048_hypothetical_protein	1506583.JQJY01000001_gene391	8e-73	282	Flavobacterium	gliding motility-associated C-terminal domain
OG0000002	0811_Mari_18-Q3-R65-66_MAXAC.024_00455_hypothetical_protein	485918.Cpin_6939	2.7e-68	267.3	Sphingobacteriia	PKD domain containing protein
OG0000002	0811_Mari_18-Q3-R65-66_MAXAC.024_01543_hypothetical_protein	1123248.KB893337_gene2516	2.9e-115	422.5	Bacteroidetes	C-terminal domain of CHU protein family
OG0000002	0811_Mari_18-Q3-R65-66_MAXAC.024_01789_hypothetical_protein	700598.Niako_0824	2.1e-181	642.5	Sphingobacteriia	C-terminal domain of CHU protein family
OG0000002	0811_Mari_18-Q3-R65-66_MAXAC.024_01949_hypothetical_protein	700598.Niako_5091	4.8e-224	784.6	Sphingobacteriia	PKD domain containing protein
OG0000002	0811_Mari_18-Q3-R65-66_MAXAC.024_02151_hypothetical_protein	755732.Fluta_2090	1.9e-52	214.2	Bacteria	metallopeptidase activity
OG0000002	0862_OdNE_18-Q3-R46-58_MAXAC.223_00110_hypothetical_protein	760192.Halhy_4327	3.5e-269	933.7	Sphingobacteriia	C-terminal domain of CHU protein family
OG0000002	0862_OdNE_18-Q3-R46-58_MAXAC.223_00173_hypothetical_protein	760192.Halhy_4277	7e-239	832.8	Bacteria	Pectate lyase
OG0000002	0862_OdNE_18-Q3-R46-58_MAXAC.223_01219_hypothetical_protein	760192.Halhy_2502	9e-187	659.4	Bacteria	metallopeptidase activity
OG0000002	0862_OdNE_18-Q3-R46-58_MAXAC.223_02231_hypothetical_protein	760192.Halhy_2950	3.5e-107	394.4	Bacteroidetes	Repeats in polycystic kidney disease 1 (PKD1) and other proteins
OG0000002	0862_OdNE_18-Q3-R46-58_MAXAC.223_03109_hypothetical_protein	760192.Halhy_4730	0	1578.5	Sphingobacteriia	PKD domain containing protein
OG0000002	0862_OdNE_18-Q3-R46-58_MAXAC.223_03865_hypothetical_protein	760192.Halhy_2641	0	5190.6	Bacteroidetes	C-terminal domain of CHU protein family
OG0000002	0862_OdNE_18-Q3-R46-58_MAXAC.223_04428_hypothetical_protein	760192.Halhy_2149	7.4e-33	146	Sphingobacteriia	PPIases accelerate the folding of proteins. It catalyzes the cis-trans isomerization of proline imidic peptide bonds in oligopeptides
OG0000002	0862_OdNE_18-Q3-R46-58_MAXAC.223_05033_hypothetical_protein	760192.Halhy_5769	0	1377.8	Bacteroidetes	Pkd domain containing protein
OG0000002	0862_OdNE_18-Q3-R46-58_MAXAC.223_05792_hypothetical_protein	926562.Oweho_2657	2.8e-16	91.7	Cryomorphaceae	C-terminal domain of CHU protein family
OG0000002	0901_Rand_18-Q3-R56-63_BAT3C.147_cln_00302_hypothetical_protein	700598.Niako_1117	1.6e-200	706.1	Bacteroidetes	C-terminal domain of CHU protein family
OG0000002	0901_Rand_18-Q3-R56-63_BAT3C.147_cln_00434_hypothetical_protein	1123248.KB893326_gene1485	4.6e-178	632.9	Sphingobacteriia	PFAM PKD domain
OG0000002	0901_Rand_18-Q3-R56-63_BAT3C.147_cln_00486_hypothetical_protein	700598.Niako_3021	6.6e-161	575.5	Sphingobacteriia	Part of the outer membrane protein assembly complex, which is involved in assembly and insertion of beta-barrel proteins into the outer membrane
OG0000002	0901_Rand_18-Q3-R56-63_BAT3C.147_cln_01590_hypothetical_protein	1267211.KI669560_gene1814	8e-23	115.9	Bacteroidetes	IgGFc binding protein
OG0000002	0901_Rand_18-Q3-R56-63_BAT3C.147_cln_02443_hypothetical_protein	1313421.JHBV01000029_gene1879	6e-102	379.4	Bacteria	metallopeptidase activity
OG0000002	0901_Rand_18-Q3-R56-63_BAT3C.147_cln_02647_hypothetical_protein	1123248.KB893337_gene2516	6e-69	269.6	Bacteroidetes	C-terminal domain of CHU protein family
OG0000002	0901_Rand_18-Q3-R56-63_BAT3C.147_cln_02672_hypothetical_protein	755732.Fluta_2898	3e-82	314.7	Cryomorphaceae	SPTR CHU large protein
OG0000002	0922_Rand_18-Q3-R56-63_MAXAC.001_02845_hypothetical_protein	378806.STAUR_0315	1.2e-10	76.3	Myxococcales	COG2931, RTX toxins and related Ca2 -binding proteins
OG0000002	0922_Rand_18-Q3-R56-63_MAXAC.001_03995_hypothetical_protein	521011.Mpal_2067	4.8e-10	72.8	Euryarchaeota	SMART cellulose binding type IV
OG0000002	0944_Ribe_18-Q3-R11-54_BAT3C.65_01744_hypothetical_protein	1304865.JAGF01000001_gene119	3.5e-149	535.4	Actinobacteria	PFAM PKD domain containing protein
OG0000002	0944_Ribe_18-Q3-R11-54_BAT3C.65_03243_hypothetical_protein	1121403.AUCV01000027_gene2528	3.1e-19	102.8	Desulfobacterales	PKD domain
OG0000002	0956_Ribe_18-Q3-R11-54_MAXAC.005_00140_hypothetical_protein	1380354.JIAN01000008_gene3362	4.6e-28	132.9	Actinobacteria	PFAM PKD domain containing protein
OG0000002	0956_Ribe_18-Q3-R11-54_MAXAC.005_02003_hypothetical_protein	1313421.JHBV01000036_gene2472	1.7e-70	274.2	Sphingobacteriia	PKD domain containing protein
OG0000002	0956_Ribe_18-Q3-R11-54_MAXAC.005_03193_hypothetical_protein	1122176.KB903532_gene2676	1.3e-108	401.4	Bacteroidetes	PKD domain
OG0000002	0956_Ribe_18-Q3-R11-54_MAXAC.005_03327_hypothetical_protein	1122176.KB903531_gene3076	1.8e-168	599.7	Sphingobacteriia	PKD domain containing protein
OG0000002	0980_Skiv_18-Q3-R9-52_BAT3C.266_00270_hypothetical_protein	1122176.KB903531_gene3076	6.2e-209	734.2	Sphingobacteriia	PKD domain containing protein
OG0000002	0980_Skiv_18-Q3-R9-52_BAT3C.266_00390_hypothetical_protein	153721.MYP_3099	2.4e-30	142.1	Cytophagia	Leucine-rich repeat (LRR) protein
OG0000002	0980_Skiv_18-Q3-R9-52_BAT3C.266_00729_hypothetical_protein	1122176.KB903543_gene521	1.5e-131	476.9	Sphingobacteriia	C-terminal domain of CHU protein family
OG0000002	0980_Skiv_18-Q3-R9-52_BAT3C.266_01159_Plastocyanin	521011.Mpal_1783	8.1e-27	130.6	Archaea	PFAM PKD domain containing protein
OG0000002	0980_Skiv_18-Q3-R9-52_BAT3C.266_01357_hypothetical_protein	700598.Niako_4480	6.6e-70	272.7	Sphingobacteriia	PFAM PKD domain
OG0000002	0980_Skiv_18-Q3-R9-52_BAT3C.266_01420_hypothetical_protein	1122179.KB890435_gene944	5e-280	971.8	Bacteroidetes	PKD domain
OG0000002	0980_Skiv_18-Q3-R9-52_BAT3C.266_02329_hypothetical_protein	1122176.KB903532_gene2742	1.7e-10	73.2	Bacteria	Beta-L-arabinofuranosidase, GH127
OG0000002	0980_Skiv_18-Q3-R9-52_BAT3C.266_03106_hypothetical_protein	641526.ADIWIN_3242	1e-114	420.2	Flavobacteriia	Low-density lipoprotein-receptor YWTD domain
OG0000003	0008_AalE_18-Q3-R2-46_BAT3C.211_01511_hypothetical_protein	159087.Daro_3453	5.5e-123	447.2	Rhodocyclales	Peptidase family M23
OG0000003	0008_AalE_18-Q3-R2-46_BAT3C.211_02766_hypothetical_protein	159087.Daro_0609	9.3e-68	263.8	Rhodocyclales	peptidase, M23
OG0000003	0027_AalE_18-Q3-R2-46_BATAC.579_02395_hypothetical_protein	1229276.DI53_1260	1.5e-93	350.5	Sphingobacteriia	Peptidase, M23
OG0000003	0027_AalE_18-Q3-R2-46_BATAC.579_03008_hypothetical_protein	1124780.ANNU01000016_gene1825	1.3e-59	237.3	Cytophagia	PFAM Peptidase family M23
OG0000003	0104_Aved_18-Q3-R54-62_BAT3C.309_02242_Murein_DD-endopeptidase_MepM	1123367.C666_06190	8.6e-102	377.5	Rhodocyclales	COG0739 Membrane proteins related to metalloendopeptidases
OG0000003	0186_Bjer_18-Q3-R1-45_BAT3C.235_03126_hypothetical_protein	261292.Nit79A3_0837	6.7e-28	129.8	Nitrosomonadales	Lysin motif
OG0000003	0266_Ega_18-Q3-R5-49_BATAC.204_00656_Murein_DD-endopeptidase_MepM	62928.azo2757	1.9e-114	419.5	Rhodocyclales	COG0739 Membrane proteins related to metalloendopeptidases
[truncated: 3,649 more rows]

## Sheet: for Table S4 - OGs for CM 
eggNOG mapper results used for Table S4 - cytoplasmic membrane
[truncated: 16,918 more rows]
