# Supplementary material for: The predicted secreted proteome of activated sludge microorganisms indicates distinct nutrient niches
Source: mSystems. 2024 Sep 10;9(10):e00301-24. doi: 10.1128/msystems.00301-24 (PMC11495043; doi:10.1128/msystems.00301-24)
Supplement: File S3 — OGs for CAZymes. [file msystems.00301-24-s0003.xlsx]

## Sheet: for Table S10 - CAZyme 303 MAGs
CAZyme results used for Table S10 - Ortholog-groups of predicted secreted CAZymes from MAGs of polysaccharide degrader taxa
MAG	Orthogroup	Protein	Sequence	Location	CAZyme family		Row Labels	Count of CAZyme family
0005	OG0000000	Beta-hexosaminidase	MRRSFILVLLAATALLSLSSARPHPARADEHPRHNGQPPFLKQSALWADSVLSTLSLDERIAQLMMVAAYSNKDAKHEAEIEAMIHERNIGGLIFFQGGPGRQAKLTNRYQAAAKTPILIGMDLEWGLGMRLDSTMKFPHQMALGAVQDESLITEMGIEIARQMRRLGVHVSFSPVVDVNNNPANPVINDRSFGEDRENVARKGIAYMRGLQEGGVIATAKHFPGHGDVDSDSHLTLPLIAHSRMRLDSLELYPFQRLVEEGLSAMMVAHLEVPALDSIKGQPSTLSRPIVNDLLARELGFQGLVFTDALNMKGVANADKPGEIELRALLAGNDVLLFPQDPVKAIARIRKAIDDKELDPLIIDHKCLKLLRAKHWAGLEQVTHVKVEGIASDLNTKQA…	UNKSP	GH3		OG0000000	438
0005	OG0000000	Xylan_1_4-beta-xylosidase	MRLNRAILLPCILLTAFVQAQLPYQDPAVQINVRVNDLLSRMTPEEKFRQLFMVAGDFGGDTSRFKSGLFGFQVDASSQGDAGGQLLNYSVGSDARRTLDKINGMQRYFMEESRLGIPMLAFDEALHGLVRKGATAFPQSIGMAASFDTTLMSQVATAIALETKARGIRMVLSPVVNLATDPRWGRVEETYGEDPLLASCFGVSYVRAMESRGIITTPKHFVANHGEGGRDSYPVFHSERLLRESYFKPFKAAIQLGGARSIMTSYNSLDGRPCSANSWLLNDVLRTDWGFRGFVISDAAATGGANVLHFTARDYEDAGQQSVENGQDVIFQTDFAHADLFKRPFLDGSADPAAIDSAVARVLRMKFELGLFDEPYTSDSLLNALNLQKHRALAYEMAV…	PP	GH3		GH3	429
0018	OG0000000	hypothetical_protein	MKKSGLHIILPCLVLAGLLLFQCSPVQQTETQSPLEQRLDTLLSKMSMQEKIEQLYYKTDGNERLGIPQFKGSDGPHGIGNGAPGFSSFPVTIAMAATWDLHLITRVGRAIAMEQASRRRDRIAGPTLDLLIDPRIGRAPETIGEDPFLGGRISEAFVLGQNTTSVFGSVKHYNLNTYEINRRTNDYLSDERSLVEFWGYHWKRTVQAGGALSIMCAYNWVNGDKCAENKYMIKDLLRDHWGFNYYTMSDWGGFGDTGKALNSELDFCEGNDLYIKELPAGVVNGQFDSTLVDRATRNVLRTKVISGMIDGVPVIPQTIIDSKEHRELVYESGLKSLVLLKNSENILPLDKEKLKSVAVIGPNAAVLPLDGNSSSKVLPSYRIPVEKAFRAVLGDERVK…	UNKSP	GH3		GH3+CBM6	3
0018	OG0000000	Beta-hexosaminidase	MKLTALNNFFPSNQLTKKQWLFSVYVILLFFFSSCAQKSNFVQPELGIRSVQLLEKNGFQFKDLNKNGKLDKYEDWRLSADERANDLAGQMNLEEKVGFMLISTINMGSKDTAISHGPLGRMSEVTSDLDERDVIIDRNFFTRQPLPQPVLNVSGTTKGVNERHLRHFILRANTNAKTICEWSNNLQTLAESTRLGIPVLVTSNPRNHITIDNSTGLGHGETGFSKWPGELGMAAMRDFSLTREFAEIAAREWVAVGIRKGYMYMADLATEPRWGRTEGTFGEDADLAANMIREIVLGFQGEKLGTHSVALTTKHFPGGGPQTDGQDAHFDWGKDQEYPGGMFEYHLKPFMAAIEAGTSAIMPYYAKPVNTEFEEVGFAYNKGIITDLLRGKMGFKGII…	PP	GH3		CE1+GH3	2
0018	OG0000000	Beta-glucosidase_BoGH3B	MDVIHGFKTIFPIPLALSSTWDVSLIEQSARIAASEASSAGIAWTFSPMVDIARDARWGRIAEGAGEDPFLGSKVATAMVKGYQGDNLQNENTIMACVKHFALYGAAEAGRDYNTVDMSRLSMYQDFFPPYKATIEAGVGSAMTSFNVVDGIPATGNHWLLTDLLRDQWKFDGFVVTDYTAINEMTAHGLGDLQTVSALALKAGVDMDMVGEGFLTTLKKSLAEGKVTNEEIDLACRRVLEAKYKLGLFDDPYRYINTARMEKEILSETNQNAARKIAASSVVLLKNDKQILPLKKSGTIALIGPLADSKAEMLGTWAMGGDAEKVVSLLDGLKNVGGSSVKILHAKGAEFTDDPYLLKNMQSPLSPSTSNNGANVTKSNDELILDAVYIAAQADVVVA…	PP	GH3		CBM9+GH3	1
0018	OG0000000	Beta-glucosidase_BoGH3A	MNLQRILWIAVFAIIMMESSGQKTHKSVLLQHDKKIDAIIQQMTLEEKVEMLHGKTMFASAGVERLGIADVKYADGPFGIREELQPHSWAPLGLTTDKATFFPTGSALAATWSPELAYEYGTGMAREARMRGKDMILGPAINIQRIPTGGRTYEYLSEDPFLSSRLSVGYTKGVQENEAAVCLKHYALNNQENNRGTVNVIIGERAMREIYLPPFRAAVEEADAFGVMAAYNKVNDRWCSENDILQNKILRDEWGFAGMIISDWGGTHSTVDAVTYGLNVEMPDKKYLGQALLDSVKAGKVSEEIINLRVREILRVRMEIKPVPEEKANKEITSQPAQQKIAYNVASKSIVLLKNNGILPIDISKKPVIAVIGANATQIMATGGLGAGVKTLYEVTPLE…	UNKSP	GH3		PL12	1
0018	OG0000000	Thermostable_beta-glucosidase_B	MKTKNILALSLILFAVKFGVISCGEKEIHTTPQLGKDKIEDVIAAMTSDEKIGLTVGDGKFLPAVESKNIEQGTGIIIANQNSKMVIPRLSIFSSALSDGPSGLNRDPLPPGATEYTYTTAWPTSTCLAATWNLEMINKVGAAFGNEVLEYDYDVVLMPALNIHRNPMCGRNFEYYSEDPLLSGKLSAAMVNGLQSNGIGATLKHFLANNQETNRRTYNAVISQRALREIYLRGFEIAVKESAPACIMTSYNKLNGFYTAENPELLQDIVRGEWGYKGTFMTDFDGYGSAVAKVRAGNNMLMGGNMDEVNELTAALKNKTLDENTLDKNLVYNLQLKLSSPRAKGYKPSMIPDLETHAKIAAEAASEGVVLLKNENNTLPLKGEKTVALFGKIGYYLIE…	PP	GH3		CE4+GH3	1
0018	OG0000000	Xylan_1_4-beta-xylosidase	MQRLLNCPFTAKFRGSIVAIGLILLVIISNAQPFPYQNEKLTPDERADDLLKRLTLEEKASLMQNNSPAIERLGIKAYEWWNEALHGVGRSGLATVFPQAISMAASFDDALLLDVFTAVSDEARAKSFEYSKQGGLKRYQGLTFWTPNINIFRDPRWGRGQETYGEDPYLTSRMGVAVVKGLQGPDDAEYDKLHACAKHYAVHSGPEWNRHSYNAENIDQRDLWETYLPAFKELVQTANVKEVMCAYNRFEGEPCCGSNRLLTQILRDEWGYDGLVVSDCWAINDFYRQNAHATHPDATNAIASAVINGTDLECGSDFRKLPEAVTAGLIAESQIDISLKRLLKARFELGEMNEKPAWQIPISVVNSEKHQKLALQIAEESIVLLQNNNNILPLKKNSK…	PP	GH3		GH2+GH3	1
0018	OG0000000	hypothetical_protein	MKIKQKKTTLLILLSLLMMAFMPAGEKAKKPIYLNTAYSFRERAADLVSRMTPEEKQSQLGNTMPPIPRLGVNHYDVWGEALHGIMGRNNNAGMTATSFPNSVAVGATWDSELIKRETKVIAEEARGFNHEVIFTLTYWSPVIEPTRDPRWGRTAETFGEDPFLVSQIGKGFIQGLMGDDPTYLKTVPCGKHYFANNTEFNRHSGSANMDDRDMREFYLAPYRTLIREDKLPAIMTAYGAVNGVPMSASRFLVDTIARKTYGMEGYVTGDCGAIDDIVRGHHFTDSYEVAAALGIKAGVDTDCGGVYQSNALKAVQQGILTEGEIDKALVNLFTIRMRMGEFDPREIVSYAGIKPSIINDPSHNNLALEIATKTPVLLKNSTITNSGEKALPINLKHVK…	PP	GH3		OG0000001	398
0018	OG0000000	Xylan_1_4-beta-xylosidase	MKKIVFNLVLIVIGLSAYTQNENFEFLNSALPIEERVDLLVSQMTLQEKIDQMVFTSPAINRLNVPEYNWWNECLHGVARAGYATVFPQSITIAGSWDTDLIYRVATAISDEARAKHHEFVRRGKGGIYQGLTFWSPNINIFRDPRWGRGHETYGEDPFLTGQMGTQFVKGLQGNDPKYLKVVATAKHYAVHSGPESSRHNFNVQISERDLRETYLPAFKTLVMDGGVYSIMGAYNQFNGFPCCASTELLGILRNEWGFKGYVVSDCWAISDYYTFQGFSKDAAEASAVSVKAGTDLNCGASYPHLREAVKRGIITENEIDVSVKRLFNARFKLGMFDSEKEVAYAQIPYSVNTSKENNALALEAAQKSIILLKNDNKTLPLSRDIKTVAVIGPNADNW…	PP	GH3		GH29	210
0020	OG0000000	Beta-hexosaminidase	MKRNGRLALLFLLLVLLVACGGAQEATPAPTAQPADLPEVAATDTAVPEPTAAPAPAETAVPAEAPAETMPVDEGPMLAPDGAPGETYLAPFPVTITVDGDLSDWQGVPKVLIPETAAQVRGSTAVTFAAAADDEFLYFMANVDDAKVITGQHGENYWNEDSVEFYINATGDLGLTSYRDGVAQITVPPLNADKPLGEIVLGGVNGPTADAQVQVALTDTGYAVEMAVPLKNNVWNIQREHGNVIGFQVHLNSASELDRSLKVIWSLKDTADSSYQNPSVFGQLVFFEIGQTDVAANVPEPTPGPVHDPVPADAPYKNPDLPVDERVADLLARMSLAEKIGQMTLVEKNSMIADDIAARYIGGLLSGGGGYPTPNTPEAWAEMVDGFQARALEAPLAIP…	UNKSP	CBM9+GH3		GH20	113
0032	OG0000000	Beta-glucosidase_BoGH3B	MNIRFTITFFLICSISLQPSMAQNKRKSIDQRVDSLMLLMTLEEKIGQMNQYNDDQSVTGPETIDPDKAGQIIRGEVGSLLNCNGTLRTAGWQKVAMQSRLKIPLLFGQDVVHGYKTTFPIPLAEACSWDMEAIELSARIAATEASAGGIHWTFAPMVDIARDPRWGRVMEGAGEDPYLGSLIAAARVKGFQGDRPGEVNSLMACAKHFAAYGAAIGGRDYNSVDMSNRLLWEVYLPPFKAAVDAGVATFMNSFNDLNGIPATGNQYLQREILKGKWNFSGFIVSDWGSVGEMINHGNVADEYEAALLAVTAGCDMDMESRCYKNNLLRLVRESKVPVALIDDAVRRILYKKFELGLFDDPFRYCNPEREQKELNNPAHPAAAREIAARSIVLLKNQDH…	UNKSP	GH3		GH92	65
0032	OG0000000	Xylan_1_4-beta-xylosidase	MRTQFTILLFISLSFNSFSQIYKDSTLSVDARVKDLLGRMSPEEKFWQLFMLAEDWSADKSRYTAGAFGFEGGVANGKGGMAEQMIQTTNGGKPGEMAEIINKAQQFFLENTRLGIPILPFDEALHGLVRPGATAFPQSIALAATFDTALMHRVAAAIALETKSRGIRQVLSPVINLAGDVRWGRVEETYGEDPFLTSEMAVAFISEFEKRGIIATPKHFVANYGDGGRDSYPIHSNERYLRETELIPFKAAFSRGGARSVMTSYNSLDGSPCTASNWLLNTLLKDEWGFKGFVISDAGATGGANVLHFTAENYQQSAGKAISNGLDVIFQTAYEHYPLFIEAFTSGNIPMAVIDSAVARVLKAKFELGLFDHPYVDSAKAKDLNGSLGHRQIALEAAR…	UNKSP	GH3		GH163	3
0032	OG0000000	Beta-glucosidase_BoGH3B	MNTKATLLLLIVPLLVASCRSQQQTPGSAADVEYRVSELLGKMTLEEKVGQMTQVTLDVLTYGDNPQSSYEPLVLDTATLHKAFSRYCIGSVLNAANNRARDPKEWNRLIKSIQDYALRYLPNKIPVIYGLDMVHGASYVAGATLFPQQLSMAATWNPDLARTEGEITAYETRAAGVSWIFSPVMDLGVDPRWPRFWETFGEDPYLASVMGKAMIAGSQGDDNTLAAPDHVTVCLKHFYGYSQPRTGKDRTPALIPLPVLKEYHLTPFRKAIEAGAMTVMINSGVVNGIPVHANKFMLTDVLKKELGFRGFAVSDWQDIEYLYTRHKVAGSQKEAVKIAINAGVDMSMVPYNFKFAEYLTELVHEGEVPMERIDDAVSRILRVKFMMGLFDKPYTIAGN…	PP	GH3		GH29+CBM32	3
0032	OG0000000	Beta-glucosidase_BoGH3B	MKKISILISAIMAVSIMQIKAQPLPDEIRMNQFVKELMSKMTLEEKIGQLNLPGAGDITTGQTASSDIGKKIIEGSVGGLFNISSVAKIRGVQQVAVEKSRLKIPLIFGMDVIHGYKSVFPIPLGLSCSWDMNLIEQSARIAAQEASADGICWTFSPMVDISRDPRWGRIAEGSGEDPYLGSEIAKAMVRGYQGKDLSANNTIMACVKHYALYGAPDAGRDYNTVDMSHQRMYNEYFPPYKGAIDAGSGSVMASFNEVDGIPATASKWLMTEVLRNQWGFNGFIVTDYTGINEMIDHGMGDLKTVSALALKAGIDMDMVGEGFLTTLKQSLAEGKVTMDQIDAACRRILEAKYKLGLFEDPYRYCDLKRPATEVYTDANRMQARKTAAHSFVLLKNEGN…	PP	GH3		CBM32	2
0065	OG0000000	Beta-glucosidase_BoGH3B	MKTARILTIICFVFLLPATLFAQQNKEQFINTLLSKMTLEEKIGQMTLFTSDWDVTGPTVRSNYLEDIKSGKMGSIFNAYTVKYNRVLQKAAVEETRLKIPLLFGYDVVHGHRTIFPIPLGEACSWDMAAMELSARVAATEASAEGINWTFAPMVDIARDPRWGRVAEGAGEDTYLGTQIALARVKGFQGTDLSKTNTIAACAKHYAAYGAAQAGRDYHTVDISENTLRDVYLPPFKACADAGVATFMTSFNEINGLPATGNPFLLKTILKKEWNWQGMVVTDYTSINEMVPHGFAKDNKEAGEIALNAGVDMDMQGAVYYNYTAQSLSEKKVKLADIDDAVKRVLRVKYDLGLFDDPYRYLDEKREASEVMTPENLAIARDVARKSMVLLKNEKNILP…	PP	GH3		GH38	1
0069	OG0000000	Beta-hexosaminidase	MRRIALLVVLLAAPLAAQQPPYRDAALPTATRARDLLGRMTLEEKFGQLYMLPGDLAPDSSRFRHGLFGLQIAARGDRGDAAAQLLTRNATGSARDVATRLNATQRWFREQTRLGIPIIPFEEGLHGLVQQGATVFPQAIGLAATWDTVLVGRVAQAIAAEARSRGVRQILSPVLNVVTDVRWGRVEETYGEDPWLTSRLGVAFIKPFEAAGVITTPKHFAANVGDGGRDSYPIHYDQRFLDDVIYPPFRAAFAAGARSAMASYNSISGAPSTANAALLTETLRRQWGFGGFVIADAGGTGGANVLHFTARDYPDATRRAITAGLDVIFQTSWDHVPLFYPAFANGSIPTAAIDSAVIRVLRAKFALGLFDSPYVDVAEAERVAASPAHRALATEAARA…	UNKSP	GH3		GH9	1
0086	OG0000000	Beta-hexosaminidase	MKFLFSSLTVLVLLFNAAAPAKAQPSGGFWPSKKSEEFAAKYVKKMSVEEKVGQLVHIGINAKFANQESAFFKDLQRHVVQNKLGGIIFFGAPIYETTILANRMQQNAKTPLLMSLDAETGIGMRFEDATNFPWAMAVTATGNPDFARRMGVITGREAKAIGIRHVYAPVLDVNNNAGNPVINVRSFGENPEDVGTFGTAFAQGIQSQQVIATAKHFPGHGDTNIDSHRGLPIIDLPRERLNSLELVPFKKAIDGGIGSIMIAHIALPQIDNEEIKPLKEYRGGDAEAGAEIVKEKATIPATLSAKFQTEILRKEMDFKGLIVSDAMSMSGLTLYFDQEEAGVRAFLAGTDILEKPADVDVMLRGLTAAVKSGRIPMERLDDSVRRQIAWKHELGLFKE…	PP	GH3		OG0000002	264
0086	OG0000000	Xylan_1_4-beta-xylosidase	MKIMKSGRRISILWAVISCLVFQITPLLSQSSAPLYKDPKQPLEKRVDDLVSRMTLEEKSSQMVNNAPAIERLGIPAYEWWNEALHGVARAGIATVFPQAIGLAATWNEKLIYDVADVVSTEARAKHHEAVRNNDFGRYNGLTFWSPNINIFRDPRWGRGQETWGEDPFLTGKLGTAFVRGLQGSDPKYYKVIATAKHYAVHSGPEPDRHTFDAIASERDLRETYLPAFRELVTQAKVAGIMCAYNRLNGQPACASDKLRDILLKEWKFKGHVVSDCGAIDDIYIRHKYVPTVEEASALGVKGATDLSCGNEYRSLVKAVRSGLITEAEVDVSVKNLMRMRFQLGMFDPPEMVKYAQIAFSQNDTAAHHALSLQAARESIVLLKNENNTLPLKKDIKTI…	PP	GH3		CE1	251
0096	OG0000000	Beta-glucosidase_BoGH3B	MNYWKILVLILLVPFLMQCTPAGKPTAGDPYDHRVDSVMATMTLEEKIGQMTLFTSDWDVTGPTLRENYKEDIKAGRTGAIFNAHTAAYNRELQRIAVEESRAKIPLLFGYDVIHGYKTIFPIPLGEAASWDLAAIELAASVAAAEAAASGLHWTFAPMVDIARDPRWGRVMEGSGEDPYLGSLVGRARVRGFQGEGFENGDKVLACVKHFAAYGAAAGGRDYNTVDMSDRLLRDIYLPPYKAAVEEGAYTVMTSFNELDGVPATANRYLLTDILREEWGFKGFVVTDYTSINEMVFHGNVADDKEAGEQSINAGVDMDMQGAVFYNHLKKSIEEGKVSEAQVDQAVRNILRLKFVLGLFDDPYRFMDIEREKRVVFSKENQDAALDVARKSIVLLRNE…	PP	GH3		CE1+CE1	6
0096	OG0000000	Thermostable_beta-glucosidase_B	MNLAMQKLPLILWLTALYTPLTAQLTVETLLARMSPEEKFRQLFMAEGKLGMEDARLGIPTIAYDEALHGLARPGATVFPQAIALAATFDTSLMKRVAHAIAAECRQQGVRMVLSPVLNLATDVRWGRTEETYGEDPFLAAQMGLQFVKTFESMGVITCPKHFAVNHGEGGRDSYPIHHNERLLEEIYFPPFKTAIREGGARSVMTAYNSLDGRPCSANNWLLNEKLKREWGFKGFAISDAGATGGANVLHFTARDYEDAGRQSIENGQDVILQSSIGHFDLFKKPYLDGSIDPAVIDSAVARVLRVKFELGLFDDPNATGFEADPALRTAK	UNKSP	GH3		CBM34+GH13	2
0133	OG0000000	Beta-hexosaminidase	MNKVLLSALVAASALLSTGGTPPQRTPPAFLNDGIDWADSVMSTLSSRDRIAQLMMVAAYSNKDAKHVAEVEALVRDQGVGGLIFFQGGPVRQANLTNRFQDLSNVPLLIGMDLEWGLAMRLDSTMRFPKQMTLGAMRNDTLIETMGREIARQMQRLGVHVSFSPVADVNNNPANPVINDRSFGEDRENVTRKCIAYMRGLQAGGVIATAKHFPGHGDTDTDSHTSLPIIAHTRGRLDSLELYPFQRLMEEGLAAIMVAHLEVPALDTNPGMPSTLSKPVVMDLLERELGFQGLVFTDALNMKGVANADKPGEIELRALLAGNDMLLFPQDPVKAIDRIQQAVDSGIVPQAMVDHKCLKVLRAKHWAGLQQKRRIEPMGIVADLNTPQAKQLRRALYAD…	UNKSP	GH3		GH13+CE1	1
0138	OG0000000	Beta-hexosaminidase	MRVHTFLALSAAAFLLLGSGHPAPRSHGLPPPFLVEASPWAASVNASLSLDEQIAQLMMVAAYSNKGAKHEKEINALIKERNIGGLIFFQGGPARQAALTNHYQAIAKTPLLVGMDLEWGLAMRLDSSMRFPKQMTLGALNNDTLIERMGFEIARQMKRLGVHVSFSPVADVNNNPANPVINERSFGEDRENVARKAIAYMRGLQNGGVIATAKHFPGHGDTDVDSHLGLPLIAHTRARLDSLELYPFQRLVDEGLAAMMVAHLEVPALDTTHGMPSTLSWPVNQLLSNELGFKGLVFTDALNMQGVANADKPGEIELRALQAGNDVLLFPQDPVKAIERIRLAVDSGEIERSVISARCLKVLRAKEWAGLKRRTFVPVKNIGSELSTPAARQLRRELY…	UNKSP	GH3		CBM20+CE1	1
0139	OG0000000	Xylan_1_4-beta-xylosidase	MRLPRPLLLVAALPAALHGQGTRLPYQDPARPIEARVADLLPRLTPTEKFWQLYLHPGDSSSGRGAGPGRYGIQVQAAGGAIEALRQVNRVQADALAGSRLGIPLIPVAEALHGVVGEGATAFPQAIALAATWDTALMREVATAIATEARARGIRQVLSPVLNLATDARWGRVEETYGEDPWLAGLMGQAFIQPFERRGIVSTPKHFVANVGDGGRDSYPIEWSARRLRERDLPPFRRALREGGARGLMAAYNSVDGRPASASPWLLRDVLRREWGFGGVVMSDAGGVGGANVLHGTAADYADATAQAMAAGLEVIFQGDAASAPLFQAAFERGLVAPAVIDSAVARVLRLKFALGLFEAPYTSDTVARALAADTLAHALARRAAIQSAVLLRNERRTL…	PP	GH3		GH146+CE1	1
0150	OG0000000	Xylan_1_4-beta-xylosidase	MMKKICLFAIPFIMSLPCLSQDYRSLPMWNPALSFEARVNDVVSRLTLEEKVAQMLNATPAIPRLGIPAYDWWNEVLHGVARTPYKVTSYPQAIAMAATWDSLSLYRMADYSALEGRAIHNKSIALGKTGDRYVGLTYWTPNINIFRDPRWGRGQETYGEDPFLTAMLAKAFVRGLQGEDKKYLKAAACAKHFAVHSGPEPSRHSDNFDPSTYDLWDTYLPAFKELIVNANVAGVMCAYNAINTQPCCANDQLMNDILRKQWKFTGYVTSDCWAVDDFYKYHKTHKDATTSAVDAVLHGTDIECGQTVYKTLLDAVKTGLIKEAQLDISLKRLFLIRYRLGMFDPPEKVKFAQTPASVLEAPAHKAHALKMAQQSVVLLKNENNTLPLKKTIRKVAVIG…	PP	GH3		CBM41+CBM34+GH13	1
0150	OG0000000	Xylan_1_4-beta-xylosidase	MRTIFLLASFLLSGLSALQSQQAFPYRNKSLPVETRVKDLLNRMSPEEKFWQLFMIPGDLDQAERGQYKNGLFGFQVSAANRGDAGGQMLSYNTNEQALTLAKKINRIQRFFVDSTRLGIPIIPFDEALHGLVRDGATAFPQAIALAASWDTTLMNQVAAAIATETKQRGIRQILSPVVNLTSDVRWGRTEETYGEDPVLSAAMGIAFVRAFEERGIITTPKHFVSNVGDGGRDSYPVHINERLLEELYFPPFKKAIQLGGSRSLMTAYNSLNGTAASSNHWLLTEKLKKQWGFTGFVISDANAVGGEVVLHNTAKDYPASGLHAINAGLDVIFQTEYKHHQLFIPPFLDGSIDSNRINDAVSRVLKVKFELGLFENPYVEEAIKPLPEHSLLARQAAS…	PP	GH3		CE10+CE1	1
0150	OG0000000	Beta-glucosidase_BoGH3B	MSRIISFAWLLLCAAPATAQTGLNKKTERAVDSVLRLMTLDEKIGQMNQYNGPWSATGPLTNDGNLLDQVKSGKVGSMLNVTGVKRTRELQELALQSRLKIPLLFGQDVIHGYRTIFPLPLAEAASWDLAAMEASARVAAKEASAAGIHWTFAPMLDISRDPRWGRVMEGAGEDTYLGSLIATARVKGFQGKGFGDTSAVMACAKHFVAYGAAEGGRDYNTVDMSMRRLHEVYLPPFKAAADAGVATFMNSFNDLNGIPATGSKYLQRDLLKGAWKFNGFMVSDWGSIGEMINHGYAKDNREAAMLAANAGSDMDMESRSYTKELATLVKEGKVKMSVIDDAVRRILRKKMEMGLFANPYKYADLKREQDNWDNPEHRKIARDIAQKSMVLLKNEGSVL…	PP	GH3		OG0000003	238
0150	OG0000000	Beta-glucosidase_BoGH3B	MKRLISLFFWLIAIAGYSQPTDVKMKAYVDGLMKKMTLEEKIGQLNLLTPGGGIATGAVVSSDVENKIASGQVGGLFGVIGEAKIRQAQELAITRSRLKIPLLFGSDVIHGYKTTFPIPLALSCSWDMEMIERSARVAATEATADGLNWAFSPMVDIARDPRWGRIAEGAGEDPYLGSKIAAAMVRGYQNGDLSKDNTLMACVKHFALYGAADGGRDYNTVDMSRVKMYNEYLPPYKAAVDAGSASIMSSFNVIDGVPATGNKWLLTDLLRKEWGFKGMVVSDYTSVNEMIDHGMGDLQQVSALALNAGLDMDMVGEGYLTTLKKSLKEGKVTQKQIDDACRRILESKYKLGLFDDPYRYCKSARAETEVLSADKKAAAREFATQSFVLLKNNNQVLPL…	PP	GH3		GH13	199
0150	OG0000000	Xylan_1_4-beta-xylosidase	MFDQSPAIPRLGINKFNWWSEALHGLANNDNVTVFPEPVGMAASFDDSLVFKIFNATSDEVRAKYHDALRNGKENRRFLSLSVWTPNINIFRDPRWGRGQETYGEDPFLTSRMGVAVVKGLQGPPDAKYRKLLACAKHLCGILARSGAGIPEPESY	PP	GH3		GH31	34
0175	OG0000000	Beta-glucosidase_BoGH3B	MKLSKYLLSLFTIFFFVGFNSSYHKLTDQEIIQNKVKELLGKMSVEEKIGQMTQITLQAVSKTQGTKNTSHELDLQKLDEAITKYHVGSILNVYDVAYSVEYWHEVITKIQDIASKKTNLGIPILYGIDAIHGATYTKGATLFPQAINMAATFNPWLMKKSGEITSLEVRASGIRWDFYPVMDIGRQPLWSRFWETFGEDVFLASSISVSYIEGAQGNNIGAPNKIAVCLKHYLGYSFPINGKDRTPAWISKRMMREYFLPTFEAGIKAGAKTIMINSSEVDGIPMHSDYHWLTEVLRGELNFKGFTVSDWEDIIRLYTRDKVAVSPKDAVRMAVMAGVDMSMVPYDFSFYNYLLELVNEGSVPMTRIDEAVSRILTVKFELGLFENPYPDQSLIKKFA…	PP	GH3		CBM34+GH13	3
0175	OG0000000	Beta-glucosidase_BoGH3B	MIHSKKIHSALFILSIILFFSFSSSDKTNISNSDKISARVDSVLSLMTLDEKIGQLNQLSYGIGWGPTIKISVDDEYKQLIREGKIGSFLNAIGAEFTYELQKIAVEESRLKIPLMFGLDVIHGFKTTFPIPLGEAATWQPELIELSAHYQAIEAASAGIHWTFSPMVDIARDPRWGRIMEGAGEDPYLGSLMAAAHVRGYQGNLSDLNIIACVKHYAGYGGAEGGRDYNTVDISERTFRDVYLPPYKAGVEAGAQTLMASFNEIGGIPSSGSKYLLNDILRDEWGFKGFVVSDWNSIGEMINHGFASDLKQAGEISLNAGLDMDMESRSYITHLKQLVDDGKVDESTIDESVKRILRIKFMLGLFDHPYAYCDKEREQKNIMTNDIKIASLEVAKRSF…	UNKSP	GH3		GH13+GH31	2
0175	OG0000000	Beta-glucosidase_BoGH3B	MKTIILKINLALIILFSFACTDDSSNNIDQPQSIDDKVETLLQQMTLDEKIGQMTQVDRAYLKSIEDIKTYYLGSLLSGGGSAPEDNSPQGWADMYDDYQSIALQTRLKIPLIYGIDAVHGHNNVEGAVIFPHNIGMGCTRNPELVKQAAQITAAEVSGTGIDWTFSPCIAVALDERWGRTYESFSENAELVSIFSEAEVTGYQGDDLSAPGAILSCAKHFAGDGGTVNGDDQGNTVCDETFLRTVHLPGYQSAINSGVGSVMASFSSWNGVKMHSNKYLLTDVLKTEFGFDGFLVSDWAAIDAIPGDYKSDIEISINAGIDMVMVPDKYIEFITNLKELVNEGKISIERINDAVRRILNIKFKLGLFDKPFTDRSFTTQIGSAEHREVARECVRQSLV…	PP	GH3		OG0000004	206
0184	OG0000000	Beta-glucosidase_BoGH3B	MKKNSILFSFLMMVFAMTLQAQPMPDEIKMKKFISELMAKMTLEEKVGQLNLPGSGDIVTGQTSSSDIGLKIKEGKVGGLLNLKSVEKIRDVQKVAVEETRLKIPLIFGMDVVHGYQTTFPIPLGLAASWDMGLIEKSARIAAQEATADGICWTYSPMVDIARDPRWGRIAEGSGEDAYLGSQVAEAFVHGYQGNDLTKKNTMMSCVKHFALYGAAEGGRDYNSTDMSFQRMYNEYLPPYKAAVDAGAGSVMCSFNDINGIPATANKWLLTDLLRGEWGFNGFVVTDFTGINELMEHGLGDLQTVSALALKAGVDMDMVGEGFLTTVKKSFDEGKISQATIDQACRRVLEAKYKLGLFNDPFRYCDVNRAKTEIATPENFKAAREIATQTFVLLKNDKE…	PP	GH3		GH13	53
0184	OG0000000	Beta-glucosidase_BoGH3A	MKNTLILSILIMMASCGSKHISTEKVNDESKIDSLIQLMTLEEKIHMIHASSSFTSGGVERLGIPELVMSDGPHGVRMEHGRDWTPDKTDKDMATYLPTGICLASTWNKNLGYQYGSVLGSEAKARGKDIILGPGVNIIRSPLNGRNFEYLSEDPHLASEMAVGYIKGVQDQGISACVKHYAANNQETERTKVDVIVSERALREIYLPAFKASVEKAGVNAVMGSYNKVNGQYSTHHQYLINQVLKQEFGFDGIVISDWSAVKDTRKPCSMEPT	UNKSP	GH3		GH16	53
0184	OG0000000	Beta-glucosidase_BoGH3A	MKNTLILSILIMMASCGSKHISTEKVNDESKIDSLIQLMTLEEKIHMIHASSSFTSGGVERLGIPELVMSDGPHGVRMEHGRDWTPDKTDKDMATYLPTGICLASTWNKNLGYQYGSVLGSEAKARGKDIILGPGVNIIRSPLNGRNFEYLSEDPHLASEMAVGYIKGVQDQGISACVKHYAANNQETERTKVDVIVSERALREIYLPAFKASVEKAGVNAVMGSYNKVNGQYSTHHQHLINQVLKQEFGFDGIVISDWSAVKDTREALLYGTDIEMGTDIVQLPNPDYDAFFLADSALAMVKRGEVDEKVVDEKIRRILRVMLKTSMSGTKSPGQFNTAEHQQTALKVAEEGIVLLKNENLLPFKPNQFKTILVVGNNAVYKQALGGGSSQVKALYEI…	PP	GH3		GH5	31
0184	OG0000000	Beta-glucosidase_BoGH3B	MDLKKRKILNKYLAFANLMLVATGCILLMSYMPDDSLNQRVKDLLAKMTLDEKIGQLNQLSNPYHQTGTGNTISRNEDFDEMIRKGEVGSFLNVVGVDETMRLQKIAVEQSRLGIPLIFGFDVIHGYRTIFPIPLGEAASFDRAAMQQSARIAAIESAANGVQWTFAPMVDISRDPRWGRIMESAGEDVYLGEQAAIARVYGFQGDNLADANTIAACVKHFAAYGAAVGGRDYNAVDMSERMLREVYLPPYKAAVDAGVATVMSSFNTINGVPASGSRWLQTEILRGEWGFDGFVVSDWNSLGEMMYHGNVESPYEVGYRGVDAGVDMDMEGRIYNTQVKQLLTDKKITISQIDEMVSRILLVKFRLGLFDHPFQYCDKQREKELTMHPGHIAAAREIA…	UNKSP	GH3		GH10	8
0184	OG0000000	Xylan_1_4-beta-xylosidase	MPMKPVFSILLLAISLNSNAQIYKDSTASVDDRVHDLLGRMTIEEKFWQLFMLAENWNLDKSRYTQGAFGFEGGAAAGEAGTAGQMIQSTASGSAASMAEMINKSQRFFIENTRLGIPILPFDEALHGLVHPGATAFPQSIALAATFDTALVHRVAAAIAIETKSRGIRQVLSPVINIAGDVRWGRVEETYGEDPFLTSEMAVAFISEFEKRNIIATPKHFVSNYGSGGRDSYPVHYNERYLRETELPPFEAAFKRAGARSVMTAYNSLDGSPCTASNWLLNTLLKKEWGFRGFVISDAGATGGANVLHFTADGYQQSTENAINNGLDVIFQTDYKHYPLFIEAFRSGKIPAPVIDSAVARVLKAKFQLGLFEHPWANPAEAARLNGAENHRAIALEAA…	PP	GH3		GH81	6
0195	OG0000000	Beta-glucosidase_BoGH3B	MQIMTHPRLIPTLFFLFGILCLNPLAAQIYRPSKGIELRVNALLAKMTLDEKIGQLTLYTTDWGSTGPTIREGYKNDIRSGACGNLFNSHTTLFVRELQKVAVEETRLKIPLLFGFDVIHGYKTIFPIPLGEAASWDLEAIEKSARVSAVEATAAGLNWTFAPMVDIGRDPRWGRVMEGAGEDPYLGSRIAEARVRGFQGKKLGDPDAMLACVKHFAGYGAPIGGRDYNTVDMSERYFRDFYLPTYEAAVRAGAATVMTSFNDYDGVPASGNKFLLDNILRKEWGFEGFVVTDYTSINEMVNHGVVANDKEAGELALNAGVDMDMQGAVYQRFLSQSLKEGKVSQAQIDEGVRRILRLKFELGLFEDPYKYCDAEREKKSLLAPEHRAAAREVARKSIV…	UNKSP	GH3		GH81+CBM6	6
0195	OG0000000	Beta-glucosidase_BoGH3B	MNTFRSKVTILVFFITLSFSTVFAQKTTVQNIESRVETLLAKMTLDEKIGQLNQVPGDISTGTDVKNDDLLSQIRTGKIGSVLSHTNFQNKITMQRVAVKETRLGIPLVFGFDVIHGYKTIFPIPLAQAASWDMGLIERIERIAAEEASADGQNWTFAPMVDVSRDPRWGRVMEGAGEDPFLGSRVAEARIRGFQGEDLAANNTVAACTKHFAGYGFSEAGRDYNTVDLSNQRLREIVLPPFQAAANAGSATFMNAFNTLNGVPASMDKNLITNILRGEWAWKGMVVSDWNSFGETLVHGAAEDDTDASAKCLIAGSDMDMAGGTFQKGLRKALESGRVTQAQIDEAVRRVLRFKFSLGLFDDPYRYLNQKRHDETLEKPEYREVAREAAAKSMVLLKN…	PP	GH3		GH16+CBM6	6
0198	OG0000000	Thermostable_beta-glucosidase_B	MKRLLLGLIVITSLQANAQQKSDAKMKTYVDALMKKMTLDEKIGQLNLLTPGGGVATGAVVSKGVEEKISKGQVGGLFGVIGEAKIRQAQELAVNSSRLKIPLLFGSDVIHGYKTTFPIPLGMSCSWDMPMIERSARLAATEATADGLNWAFSPMVDIARDPRWGRIAEGAGEDPYLGSQVAKAMVVGYQNGDLSKDNTLLACVKHFALYGAADGGRDYNTVDMSKVKMYNDYLPPYKAAVDAGVGSIMTSFNTIDNIPATGNKWLLTDLLRKQWGFKGMVVSDYTSVNEMIDHGLGDLQAVSALSLKAGLDMDMVGEGFLTTLKKSLGEGKVTQKEIDDACRRILEAKYKLGLFTDPFRYCNKERAANQVLSEKQKNAAREFATKSFVLLKNNQQALP…	PP	GH3		GH18	5
0198	OG0000000	Beta-hexosaminidase	MKLFKTIVICLFLFPSALSAQYQSKLSATQWTDSVFNSLSNDEKIAQLMVVRAHSNLGADHVAKVVNDIKKYNVGALCFFQGGPIRQANLTNHYQSIAKTPLMVTIDGEWGLGMRLDSVTKFPYQLTLGALNSEELIYKMGVAVGEQCKRIGVHVNYAPVVDINNNPNNPVIGYRSFGEDKEKVSKYGVAYMKGMQDAGIMACAKHFPGHGDVDVDSHYDLPVINKSIEQLTEMELVPFKAIFDAGVGSVMIAHLYIPAIDKTENRATSISKNNVTDLLRNKMGYEGLTFTDALEMKGVAKFFPGGTISVEAIIAGNDMLCLPASVPESITAIKKAIADKKISWDDINEKVKKVLLSKYQLGLNKTQWVDTNNLLEDINAKTDAIRYEVAKNGITVLEQ…	UNKSP	GH3		PL9	5
0221	OG0000000	Xylan_1_4-beta-xylosidase	MEINRNINIGKVLLRTVFLPFLMSLFISSSAQENLQAKYTYPYQDVNLGFETRAKDLVSRMRPVQKVGQLQHAAPAIQSLGIPAYNWWNECLHGVARNGLATVFPQAIGMAATWNTELIRSQADIISTEARAKYYQALENGSTDIYQGLTFWSPNINIFRDPRWGRGQETYGEDPFLTGEIGKAFVRGLQGDDPKYLKVVATAKHYAVHSGPEPARHSFDVWISERDLFDTYLPAFEALVKESEVQSVMSAYNRVYGIPAPASDFLLNDILRRKWGFDGYVVSDCWAVSDIYGYHKFVPDVTKASSLSLKAGTDLTCGPEYGSLLKALDSGYIAENDIDTALVRLFTARMKLGMFDPPSMVPYSAIDKSRVDLAEHRKMALDVARQSIVLLKNRDKTLP…	PP	GH3		CBM4+GH10	3
0221	OG0000000	Beta-glucosidase_BoGH3B	MKRLILPGLLVLLVVFHINSQSNNPNYKISYDQRIKELLSKMTLEEKIGQFNQLSNPYHKTGPGIKSERNESFDEMVANGQIGSFLNVLGVDETMRLQKIAIEKSRLGIPLIFGYDVIHGFKTIFPIPLGESASFDRAVMEKSARIAAIEAAANGLHWTFAPMVDISRDPRWGRIMEGAGEDVYLGEQAAKARVHGFQGDDLSWDNTIAACAKHFAAYGASFGGRDYAAVDMSERMLREVYLRPYKAAVDAGVATFMSSFNTINGVPASGNRWLQTDILRGEWGFDGFVVSDWNSLGEMIYHGNVESEYDVGFRGVDAGIDMDMEGRIYINQVKQLLIDNKITISQIDEMAGRILLIKFRLGLFDNPYQYCNKQKEKELTMHSNHLSASRDGAKRSIVL…	PP	GH3		PL1	3
0221	OG0000000	Beta-glucosidase_BoGH3B	MKIKNLNPVKLLFKYLGIISLVIVFAGKAQASTIKPEDPLNRKVKELISKMTLEEKIGQLNQFSNPYHKTGPGIKSERNESFDEMVANGLIGSFLNVLGADETMRLQKIAIEKSRLGIPLIFGYDVIHGFKTIFPIPLGEAASFDRALMEKSARIAAIEAAANGIHWTFAPMVDISRDPRWGRIMEGAGEDVYLGEQAAKARVHGFQGDDLSRDNTIAACAKHFAAYGASFGGRDYAAVDMSERMLREVYLRPYKAAVDAGVATFMSSFNTINGVPASGNRWLQTDILRGEWGFKGFVVSDWNSLGEMIYHGNVESQYDVGFHGVDAGIDMDMEGRIYINQIKKLLEDKKISIGQIDEMVSRILLIKYRLGLFDNPYQYCNKKKEKELTMHPEHLAASR…	PP	GH3		CBM13	3
0222	OG0000000	Xylan_1_4-beta-xylosidase	MGFYCAVEGRAVHNKAAELHKEGDIYMGLTYWTPNINIFRDPRWGRGQETYGEDPYLTGLLGHAFVKGLQGTDSKYLQAAACAKHFAVHSGPEPSRHSDNFNPSPYDLWDTYLPAFHELVVNANVAGVMCAYNAINNQPCCANSELMIDILRKQWKFTGYATSDCWALDDFFRFHKSHPSALASAVDALVHTTDVECGNSVYSTLADAVKQGLIKESDLDVSLKRLFLIRYKLGFFDPPAMVRLGLTPASALEAPEHRAHALKMARQSIVLLKNQYNTLPISKNIKKIAVIGPNADNAITQLGNYNGAPSRVVTVLEGIKNKVGNNVEIIYEKAINYADDSVMVYNDITELFKVADTKGVRVAFYNNMKLEGTPAYTGIVKGIDHYRSEGLPAYNGVSP…	PP	GH3		GH128	2
0222	OG0000000	Beta-glucosidase_BoGH3B	MKKKLQSLLIIATALIISAQLNAQAKDNTARMNMFISSLMSKMTLEEKIGQMNLPSAWDFTTGTATNSDIGNNVKKGNVGGLFNIKGIEKIKAIQKIAVEESRLKIPLLFGMDVIHGYETTFPIPLGVSATWDMAAIEKSARIAAVEASADGINWTFSPMVDISHDPRWGRVSEGNGEDPYLGSQIAKAMIKGYQGSLTKNNEILACVKHYALYGAPEGGRDYNTVDMSHIRMYNEYFPPYKAAVDAGVGSVMASFNEVDGIPATANKWLMTDVLRKQWGFKGFVVTDYTGINEMIDHGMGNLQTVSALALKAGIDMDMVGEGFLKTLKKSFSEKKITSAEIDLACRRVLEAKYKLGLFEDPYKFLDAQRAKTEIYTSEHRKIAREITAQSFVLLKNKG…	PP	GH3		GH10+CBM6	2
0222	OG0000000	Beta-glucosidase_BoGH3B	MKAFPDGLGEILSMGQGSYVSFPQNSPHAAQVAVLANEVQYYFITGTRLGIPVLFLEEALHGLMVKDGTMFPSALGMASSWNEELTREVFEAIALEARAVGTHRVLAPVLDLALDPRWGRTEETMGEDPYLVSRLGVAKVKALQGNSATPDSNHVASNLKHFGAHGQPEGGVNGGPVFVSERWLREVNFPSFKAAIIEAKAMGVMPNYNEISGIPTHANKWMLTDVLRGEWGFKGLVISDLMAVTQLTTLHHIAADSAQGAAMALNAGVDIELTLNEAMYSHLPEAVKKGYTSLANINKAVLDVLKMKFRLGLFERPYIDVSHTDVVGSDAHRALSLKAACQSIVLLKNDGGILPFDRKKYKRIAIIGPNADKCILGGYSQIPRTTSTPLAALKEKYKD…	PP	GH3		CBM4	2
0222	OG0000000	Thermostable_beta-glucosidase_B	MACVKHFGMYGAAEAGRDYNTTDMSRLTMYQFYLSPYKAAIDAGAGSIMSSFNDIEGVPATANKWLLTDLLRKEWGFKGFVVTDFNAIQELINHGVAKDYMEAAVLALNAGVDMDMGSESMIASLKQSLKEHKVTLAQIDVACRSVLEAKYKLGLFTNPYRNYDPDKAARVTLTEHNKEVAKQAALKSIVLLKNSNNTLPLQQNTNIALIGPFADNKQEMFSMWSFMGDTKSVVTILDGIRKQNSNVMYAQGTQVSDDSVYIRKNRFKYDPARQQQLVDEAIAVANKSNIIVAVLGEPSSLSGEATSRTDISIPNCQRELLKALHATGKPVILLLANGRPLTIQNDLQFADAVVETWRLGTEAGNAVADVLFGNYNPSGKLTMTFPRSVGQIPIYYNHK…	PP	GH3		GH128+CBM6	2
0222	OG0000000	Beta-glucosidase_BoGH3B	MRKHLNKALFIILFLCAHIPVKAQQGKDPQPMNAFIGALMKKMTLNEKLGQLNLITPFLKTGPFATKKAFEKLKDGSAGNVYGVIGTPSGVHSKLVLADSTRLKIPLLSGLDIIHGYKTIFPIPLGLSCSWDTTLIEQTARVAAIEASAVGYNWTFSPMVDLTRDPRWGRVMEGAW	PP	GH3		GH16+CBM4	2
0222	OG0000000	Beta-glucosidase_BoGH3B	MKFNNGNWTMIKAINEKNNYLHRALFFICLVCIHFQLKAQKGNEQQMNVFIDALMKKMTLDEKVGQLNQYASNWSTGPISPGGNIIQEIKEGRVGSLLNVKGVDKTRALQEVAMQSRLKIPLLFALDVVHGYKTTFPIPLAEAASWDLNAIKQSARIAAIETAASGIHWTFAPMVDISRDPRWGRVMEGAGEDPYLGSLIAKARIKGFQGNGLGSLDAVMACAKHFAAYGAAIGGRDYNSVDMSEHTLWEIYLPPFKAAVDAGVATMMNSFNDLNGIPATGSAYLQRDILKGKWKFKGFVVSDWGSIGEMVEHGYAVDKSDAAQKAILAGNDMDMESRSYTANLAQLVKEGKVPIAMIDDAVKRILTKKYEMGLFDDPFRYCNEQREKDAINNPQHRII…	PP	GH3		CBM26+GH13	1
0226	OG0000000	Beta-glucosidase_BoGH3B	MKKILSLMLILLLSSITFTQTYKDPKANIEERITDLLGRMTLEEKIGQMQQNTLFEFTNDILEDTKKGNAGSFLNSGGIAERTKLQQAAMESRLGIPLIFGRDVIHGFKTMLPIPLGQAASWNPELVEKGAKMAAREAAEDFIHWTFAPMLDISRDPRWGRIAESCGEDPLLASKMGVAMVKGFQGYDISNPNSIAACAKHYVGYGAAEGGKDYNTTLIPERELRDIYLKPFNAVVNNGIATVMSAFNDLNGVPTSGNSFTLKTVLRDEWKFDGFVVSDWGSIDELIPHGFAKDGSEAAMKAANAGVNMEMVSKNYISNLKKHVENGAVDVKWIDEMVKGILRIKFKMGLFEQPFIKVSENPTTLSDANKEIAKQISIESIVLLQNENNFLPLDKNKIK…	PP	GH3		PL29	1
0226	OG0000000	Xylan_1_4-beta-xylosidase	MKKIFLIILTITVTLNLFGQSYPYQNPNLSSEERANDLISRLTIEEKAALMCDVSDAIPRLGIKKFNWWSEALHGLANNNDVTVFPQPIGMAASFNDELVYKIFNATSDETRAKYNESQQKGLENKRFLSLSVWTPNINIFRDPRWGRGQETYGEDPYLTSRMGVSVVKGLQGPDDGKYKKLLACAKHYAVHSGPEWSRHSLNLNNVDPRDLWETYLPAFKSLVQEADVRQVMCAYQRLDDEPCCANGRLLQDILRDEWGFKHLVVSDCGAIGDFYTTHKYSSDAVHAAAKGVLAGTDVECQWINHNYKLLPEAVERGLVKEEEIDVRLMRVLKGRFDLGEMDKDELVPWTKIPISIVNNDEHKKLAFDMALQTMTLLQNKNNILPIKKSVEKIAVIGP…	PP	GH3		GH9	1
0226	OG0000000	Thermostable_beta-glucosidase_B	MNLLITFIKIYIVIIILSIFSIELSAQNNTSIEEKAKELISQMTVEEKIGMIVGDGRFLPSADSKMENINDVYIANRNSKIVIPRLSLKSTALTDGPSGINKDEAPQGAKEYTYTTAFPTSTSLAATWNTEIAEQIGEAFGNELLEYDYDVVLMPALNLHRNPKCGRNFEYYSEDPLLSGKMAASIVKGIQSNGVGATLKHFLANNQETNRRKYNAVISQRALREIYLRGFEIAVKESQPKAIMTSYNKLNGFYTAEIPELLQDIVRKEWGFTGLFMTDFDGYYGDAVAKVRAGNNMLMSGSMDELNELKNAVKNKTLSESKLDENLIYNMKLKLSSPSMNNYKPSYKPDLKAHAKLARDAASEGIVMLKNNNNTLPINNKITVAVFGKISYHLIEAGT…	PP	GH3		GH10+CBM60	1
0226	OG0000000	Xylan_1_4-beta-xylosidase	MLKIIVSLLLVLSIINSAQEFPYKNPNLPVDERVNDLISRMTLEEKFWQLFMIPGDLRDGKEKYKNGIFGFQVSTEAKSTKITEQILNYGKSGSPESVAKKINEIQKYFVEETRLGIPIIAFDEALHGLVRDGATAFPQAIGLAATWNVDLVSEVGKAIALEVKSRGIRQILSPVINIARDVRWGRTEETYGEDPFLTSQMGLAFIKEFEEKGIVTTPKHFAANVGDGGRDSYPIHFNERLMEEIYFPAFKAAVKKGNALSLMISYNSFDGIPCSANDWLLNKKLKEEWGFKGFVISDAGAIGGANVLHFTSQSYAESTMETIENGLDVIFQTSYSHYPLFYEAFEKGMIKESTINKAVERVLTAKFNLGLFENPYVDASKANEINGNIKHRELAHKSA…	PP	GH3		CBM35+PL1	1
0226	OG0000000	Beta-glucosidase_BoGH3B	MKKNNFLSILIFSIMALSCSNNTDVIKNAEVGVDEKVKELLSKMTLEEKIGQMTQVDQNALVDYNDITKYAIGSVLWGGNSEIADISAGGWTKMADTLIGFSLKTRLGIPILLGIDAVHGHNNVNNAVIFPHNIGLGCTRNPELVEEVAKVAAQEISATKIHWTFAPCVAVVRDERWGRTYESFSENPELVAQLGAAAVKGFENGNLASPEAVLSCTKHYMGDGGTTNGKDQGNAEYDEQSLRKIHLPGYISAMKEKTATIMISYSSWNGEKMHGHKYLITDLLKGELKYEGFIVSDWAAIDQLEGDYKSDIEKSINAGLDMIMIPNGPALQGKVGVNGQPINTYFDFIKNLKELVAEGKVPLTRIDDAVSRILKAKFNFDLFNKVKIENNLSAKVGSK…	PP	GH3		GH3	1
0248	OG0000000	Beta-glucosidase_BoGH3B	MKTLLVTGFLLISFIVASQTTKPVPGKNLPIEERVDLLMKQMTIEEKAAQLCFINVGNTLFDEKGEIDENKVLKSFPDGIGAITFFQVKMPMEQAMRLDNALQKILISKTRLGIPCLFIGEGLHGFMGVGATSFPQAISLASSWDTILIEKVFSATGLEMRARGFHQALSPVIDLAREPRWGRTEETYSEDPYLTARIGKAAILGLQGRSPLIDGSHVIATLKHFAGHGQGEGGNNTAPIFCDERYFRENHLYPFEIAVKEAGVLSVMPSYNEWSAIPNHANPWLLKEVLREEWGFKGHVISDQGGIEDLNRKHFVVADTAEAIKLALESGVDFEIMDVSSYYRLVAPLVRKGYIAESTLDEAVRNVLLNKFRLGIFENPYADVDRTRKVTNCAEHKAI…	PP	GH3		GH85	1
0248	OG0000000	Beta-glucosidase_BoGH3A	MKSKLIFLTLASVLTMIICSCKTQDKIDQQVDDLLKQLTLEEKISLIHGNTFFTTPAIPRLGIPALHLSDGPNGIREEMSPHDWSVANCKNDAVTYFPCLTALASTWNPQLATDFGKVFAEEAIIRGKDIMLAPGLNIHRTPLNGRNWEYMSEDPFLTGQIAVEFIKSAQAGGIAVCAKHFALNNQEKDRGTINVEVSERALREIYLPAFEAAVKEGGVLSIMGAYNKFRGQYASQNKYLLQDILKTEWGFKGLVMTDWGAAHNTLEAANNGLDLEMYPIDGKKGNYYMGQALLDSIKAGKVDAKVVDDKVRRILYVMVKLNLIGKAEPDTTGMAAKLATPERVAATLKIAEEAVVLLKNNKILPLQASNVKKLAVIGDNATRKHAYGGLSTTIKAKYE…	UNKSP	GH3		GH30	1
0248	OG0000000	Beta-glucosidase_BoGH3B	MKNKLFAFTIAFLAFSLVAFSQKGPASQDLKMKKFVDELMKKMTLEEKLGQLNLPGSGDIVTGQTASSDIGKKIKEGKVGGLFNIKSVEKIRDVQKVAVEQSRLKIPLIFGMDVIHGYQTAFPIPLGLASSWDMELIKQSARIAAIEATADGICWTFSPMVDIARDPRWGRVAEGAGEDAYLGSHVAKAFVEGYQGDDLTKNNTMMACVKHFALYGAAEAGRDYNTTDMSRIRMYNEYLPPYKAAVDAGAGSVMSSFNEIDGIPASANRWLMTSLLRDEWGFNGFVVTDYTAINEMIDHGMGDLQQVSALALNAGIDMDMVGEGLLTTLEKSMKEGKVTEKDIDIACRRILEAKYKLGLFDDPYKYCDVNRVKTDVFTPENLLAARNTAAQTFVLLKNE…	PP	GH3		CBM44	1
0248	OG0000000	Beta-glucosidase_BoGH3B	MKTSPQIPWFILILFLSSIPFAGNTQSNSIDRRVDSVLRLMTLDEKIGQMNQYSGFWEATGPITEEGNKLEQVRNGKIGSLINVTGTDHTRQIQQIALESRLGIPLLFGQDIIHGYRTIFPIPLGEAASWDLDAIELSARIAAIEASAAGVHWTFAPMVDIARDPRWGRVMEGAGEDPYLGSLIAERRVKGFQGKGLGNTDALMACAKHFAAYGAAEGGRDYNSVDMSLRQLHEIYLRPFEAAAKAGVATFMNSFNDINGIPATGNSYIQRDVLKGKWKFEGFIVSDWGSVGEMIAHGYAKDDAQAAQLAVLAGSDMDMESRCYTKSLKTLVESGQVDPTFIDDAVKRILKKKFEMGLFDNPFRFCDETREKQQWNNPENLKIGRDVAKKSIVLLKNEN…	PP	GH3		CBM9+GH16	1
0248	OG0000000	Xylan_1_4-beta-xylosidase	MIGTLLIFLQTIPICKSMKAVLSPGYCLFLLLFCFSAASQAQDILPYKNPSLGIDERVKDLLGRMTADEKFWQLYMIPGDLSLGKEKLKHGIFGLQVDAKGETTDAAGQMLTYGGSSDASLFAEKVNEIQRFFVNETRLGIPIIPFAEALHGLGMGGSTSFPQSIGLAASWDTSLMRQVSSAIAIEVKSRGIRQVLDPVINIARDVRWGRVEETYGEDPYLTSLMGSCYIDAFEKIGVIATPKHFAVNVGDGGRDSYPIHYNERLLEEVYFPAFKSGFQKAGARSVMSSYNSLDGTPCTAHDWLLNKKLKQEWGFRGFVISDACAVGGANVLHYTAADYTEATEDAMEGGLDVIFQTDYEHHTLFKDAFDKGLIPSSVIDSAVTRVLRAKFQSGLFENP…	PP	GH3		PL6	1
0248	OG0000000	hypothetical_protein	MNNAKYFPSLNFIGIIGFLFILQVLGAQEIKPSGVREIFRDPEVSIEKRVNDLVSRMTLEEKVSQMQYTAPAIPRLGIQEYNWWNECLHGVARNGIATVFPQAIGMAATWNTALIKEEADIIATEARAKHNEALLKNEHGIYQGLTFWSPNINIFRDPRWGRGQETYGEDPLLTAEIGKAFVTGLQGNDPKYFKVIATAKHFAVHSGPESERHRFDAWPPLRDLYDTYLPAFEVLVKEAKVYSVMSCYNRVYGVPSSASSFLFADHLRNKWGFKGYVVSDCWAISDIYNFHKYVPTAEQASSLSVRAGTDLACGPEYGSLLKAVELGYISEYEIDIAVKRLMEARFRLGMFDPAGSTPYALISPVENDTKEHHELALKVARESIVLLKNQDQCLPISSS…	PP	GH3		GH64+CBM6+GH5	1
0252	OG0000000	hypothetical_protein	MNTKSSFLRTFLLLSGFLLLISIGGQAQTQKSDVAADFPFMNPNLPLQVRVDDLVSRMTLEEKVGQMQYTAPAIPHLGIPEYNWWNECLHGVARNGVATVFPQAIGMAATWNTELIKQEADVIATEARAKYYEAVAAGQRGIYQGLTFWSPNINIFRDPRWGRGQETYGEDPFLTSQIGKAFVQGLQGNDPKYFKVISTAKHFAVHSGPESERHRFDAWPSLRDLYDTYLPAFEVLVKDAEVYSVMSCYNRVYGVPSSANSFLFEKILRNDWGFKGYVVSDCWAISDIYSFHNFVPTAEKASSLSVRAGVDLACGPEYGALVNAVKLGYLDEYHINTAVKRLMEARFRLGLFDPPSMVPYAAIAPSANNTPEHRQLARKLAEESIVLLKNENNLLPLSN…	PP	GH3		CBM57	1
0252	OG0000000	Xylan_1_4-beta-xylosidase	MNPGLRYLKESMIMKLKLSGLLGLLLLLTVLIQSCKQNIIYKDPNAGIEERVEDLLKRMTLEEKLEQLAGTGTTGFDTKINYRLGIPAFRMSDGPLGVRWEKATAFPCGAAIAATWDTTLVIRFAEALASETKARGRNYLLGPCVNIHRFPIGGRNFESYGEDPWLASRMAVNYVKALQSRHIIPSIKHFALNNQEWRRTEINVVAEERAMREIYLPSFEAAVKEANVWTVMSAYNKVNGFWCSENKQLLTDILKNDWGFKGLVVSDWVSTHSTELAANNGLDIEMPVGDVFAIKKLKKAIKEGKIQESAIDDKVRRILRVKFLAGLFDQKRQKADTTSLVGESHKKLALDLALESTVLLKNKGNLLPLEIGKYKKIAVIGPNAAEARTGGGGSSMVKP…	PP	GH3		CE1	1
0252	OG0000000	Beta-glucosidase_BoGH3B	MKRTAINLLIIIISIAILPRISSAQNNSISHKVDSVLNLMTLQEKIGQLNQYNDDLYATGPVTVDANKIAQIKRGELGSILNSQGTTRTTGWQNIAMQSRLKIPLLFGQDVVHGYKTTFPIPLAESCSWDLDLMEKSARIAATEASAGGIHWTFAPMVDIARDPRWGRVMEGAGEDTYLGSRIAYARVKGFQGEIPGATNSVMACAKHYAAYGAAVGGRDYNSVDMSERQLFEYYLPPFKAALDANVSTFMNAFNDLNGVPATGNKYLQRDILKGLWNFQGFVVSDWASVGGMITHGYVKNEYEAALAAITAGCDMDMESRCYKNNLAQLVQDGKVPVALIDDAVRRILRKKFELGLFDDPYKFSNSERETEALNNPEHAKTAREIAAKSIVLLKNENN…	PP	GH3		OG0000005	194
0252	OG0000000	Beta-glucosidase_BoGH3B	MTKIKSTAIVVLLSMLVAGSGYSQVAKVSPEKAKMDKFINELMSKMTLDEKIGQLNLPSIGFDVTGPIVSTDVDKKIKSGFVGGVFNTFTPSAVKKLQDIAVNETRLKIPLIFGFDVIHGHKTIFPIPLGLSCTWDVNLVEQSARIAAQEASADGLSWTFSPMVDIARDPRWGRCAEGSGEDPYLGGKIAAAMVKGYQGSDLSKNNTIMACVKHFALYGAAESGRDYNTVDMSYVKMYNEYLPPYQAAVDAGAGSVMSSFNEINGMPATCNKWLMTDLLRRQWGFEGFVVTDYTAINEMIDHGIGKDLKDVSGMALNAGIDMDMVGEGFLLYTKELLKEGKVTIQTINEACTRILEAKYKLGLFDDPYRYISEERANTEILTAANRKVAREIAEQSIVL…	PP	GH3		GH0	141
0252	OG0000000	Xylan_1_4-beta-xylosidase	MVNPIPFSLKVFISACLLVVTATSLFAQSKPIYKDPAQPTEARVQDLLKRMNADEKFWQLYMIPGDLEIGKKKLKNGIFGFEVDARGENNDAAGQMLTYGGSAVASQYAAKVNGIQKFFMEESRLGIPMIAFAESLHGLGMGGCTSFPQSIGLAATWDTVLMNRVANCIALEVNSRGIRQVLDPVINIARDVRWGRVEETYGEDPYLTSLMGICYMQAFERLGVIATPKHFAVNSGDGGRDSYPIHYNERLLEEIYFPAFKTGFQKAGARSVMSAYNSLDGSPCTSNDWLLNKKLKKEWGFNGFVISDACAVGGANVLHYTAADYAEATADALNGGLDVIFQTDYDHHTLFKDAFDKGMIPQSVIDSAVARVLRVKFELGLFENPYVDAAEADRLNGSP…	PP	GH3		GH74	41
0252	OG0000000	Beta-glucosidase_BoGH3A	MKSSISLLILICIAMIAVNSCKTEEENIDQRVEKLLSQLTLEEKVSLIHGNTFFTTPAIPRLGIPALHLSDGPCGIREEMNPHDWNVANATNDAVSYFPSLVALASTWNQDLAAQFGKVYAEEAIIRGKNIMLAPGLNIHRTPLNGRNWEYMSEDPFLTGKMAVSFITSAQSGGIAVCAKHFALNNQELARDTINVEASERALREIYLPAFEAAVKDGGVLSLMGAYNRFRGQHASENSYLLQDILKKEWGFRGLVMSDWGAAHHTLESANNGLDLEMYPINGKKGDYYLGQRLLDSIKAGKVDAKVVDDKVRRILYVMCKLDMIGKPETDTTGMAAKLATPERAAAALAVADEAIVLLKNNSNTLPIDLKKTKTIAVIGDNATRKHAYGGLSTTIKAK…	UNKSP	GH3		GH33	8
0252	OG0000000	Thermostable_beta-glucosidase_B	MKKYIILLFLLPVLSVLAQTNKDYLNPSLSIEKKVDLLMKKMSIEEKAAQLCFINVGTSLFDDKGEIDESKVLKAFSNGIGAVTWFQNRMPMEQAIRLDNAMQKIMLEKTRLGIPCIFIGEGLHGFMADGCTSFPQAIALASTWDTTLVEKVFSATGKEMRVRGFHQSLSPVLDLAREPRWGRTEETYSEDPYLTARIGKAAILGLQGHSPLIDGSHVIATLKHFAGHGQGEGGNNTAPVVCDERYFRENHLYPFEIAVKEAGVLSVMPSYNEWSAIPNHSNPWLLNDVLRGEWGFKGHVISDQGGIEDLYRKHFVAKDSAEATKMAIESGIDFEIMDVTSYFKYVANLVHKGVISEATLDNAVRRVLMDKFRLGLFEGPYADLQKAKEVTKCKEHKEL…	PP	GH3		CE14	3
0261	OG0000000	Beta-hexosaminidase	MKGKIFLTITLIISLVFVFGFSLKNKLDDEMTYKNKNASIEERVEDLLKRMTLEEKIEMIGGTGFETKAIERLGIPPLNMADGPLGVRWDNSTALPSGILLGATWNPEIVTEFGKVLATETKAKGRHVILAPCVNIARIPMGGRNFESFGEDPFLTSRIAVNYIKGVQNENVVATVKHFAANNQEFQRDFVNTVVDERTLNEIYFPAFKSAVEEANVLAVMCAYNKLNGPYCSENDYLLIDVLKNKWKFNGLVMSDWGAIHTSLPVFNSGMDIEMPTGKYLNSDSLLQKITVGELSESHLNDKVRRILRVMFTIGLFDDYKYDSTKVNTDEHKQIALNIAKEGIVLLKNENSILPLDLNKIKSIAVVGPNSKVAVTGGGGSSMVVPFTSVSPLEALKNK…	PP	GH3		GH74+GH74	1
0261	OG0000000	Beta-glucosidase_BoGH3B	MKKLFLIFSSIVVISLSGFISNTPKLSNDEIISAKVDSVLSLMTLDEKIGQLNQLSFGIGWGPTIKVAVPDEYKAQIREGKIGSFLNAIGAEFTYELQKVAVNESRLKIPLIFGLDVIHGFKTTFPVPLGEAATWQPEIVEMSAHYQAIEAASAGIHWTFSPMVDIARDPRWGRIMEGAGEDPYLGSLMAAAHVRGYQGNLSDLNIIACVKHYAGYGGAEGGRDYNTVDFSERTFRDIYLPPYKAGVEAGAHTLMASFNEIGGIPSSGSKYLLNDILREEWNFKGFVVSDWNSIGELILHGFASDLKHAGEISLNAGLDMDMESRSYITHLKELVDEGKVDESTIDESVRRILRIKFMLGLFDDPYAYCDKEREQKNIMTNDIKLASLEVAKRSFVLLK…	UNKSP	GH3		OG0000006	194
0261	OG0000000	Beta-hexosaminidase	MKSKIFLTITLIISLVFVFGFSLKNKLGDEMTYKNKNASIEERVEDLLKRMTLEEKIEMIGGTGFETKAIERLGIPPLNMADGPLGVRWDNSTALPSGILLGATWNPDIVTEFGKVLAIETKAKGRHVILAPCVNIARIPMGGRNFESFGEDPFLTSRITVNYIKGVQNENVVATVKHFAANNQEFQRDFVNTIVDERTLNEIYFPAFKSAVEEANVLAVMCAYNKLNGPYCSENDYLLIDILKDKWKFNGLVMSDWGAIHTSIPVFNGGLDLEMPTGKYLNADSLLQKIKSGELSESKLDDKVRRILRVMFTIGLFDDYKYDSTKVNTDEHKQIALNIAKEGIVLLKNENSILPLDLNKIKSIAVVGPNSKVAVTGGGGSSMVVPFTSVSPLEALKNK…	PP	GH3		GH92	27
0261	OG0000000	Beta-glucosidase_BoGH3B	MFWGYQGTNLSDYGNILACAKHFLGDGGTAGGDDQGNVIADEQTIRQLHMQGFISAINAGVKSIMISYSSINGQKMHGNKYWITDVLKTELGFKGFVVSDWQGIDQLPGDYKSDIQNSINAGIDMVMVPNNYKDFIQYLKELNAEGKVSIERINDAVKRILTVKFELGLFEKPFTDRSLTSLVGSTTHRNVARQCVRESLVLLKNENNFLPLSKNLTRIHISGKNAHDIGNQCGGWTISWQGSSGDITTGTSVYTGIKNTISASTILTYSVDGSNATGADVGIIVVGETPYAEGNGDRNDLSLSSSDLNAINNFNNSGIPYIIVLISGRPMIITDQINDCDAFVAAWLPGTEGQGIADVLFGDYNFTGKLSHSWPRSNNQIPINSGDSNYDPLFPYGFG…	PP	GH3		GH13	27
0261	OG0000000	Beta-glucosidase_BoGH3B	MYDLFQQAALQTRLKIPIIYGIDAVHGHNNVFGATIFPHNIGLGCTRNPDLIQQAARITAEEVSGTGIDWTFAPCIATVRDERWGRTYEGFGETPELSVSMAEASVLGISRNKFI	PP	GH3		GH29	26
0261	OG0000000	Beta-glucosidase_BoGH3B	MKFSNKHFMLLLLIITLLSSYTFSQIYTTEKVDVKVKELLSKMTLEEKIGQMTQVTLQVVSKVHGTKDQMHQIDDAKLEEAIKKYHVGSILNVFDVAHNIEYWHEIITKIQNIATKETRLGIPVLYGIDAIHGATYTKGSTLFPQAINLAATWNIELAKRSGEITSIETKASGIPWNFYPVMDIGRQPLWPRLWETYGEDVYLASKLGESYIKGAQGNDFGATDKLATCLKHYVGYSFPTNGIDRTPAWISERMLREYFLPTFEAGIKSGAPTIMVNSAEIDGIPGHANYHLLTEVLRNEFNFKGLVVSDWEDIKRLHTRDRIASTPKEAVRIAVMAGIDMSMVPTDFSFYDLLLELVKDGEVPMWRIDEAVSRILAVKMQTGIFENPYPHKELVKQFA…	PP	GH3		GH20	21
0265	OG0000000	Beta-glucosidase_BoGH3B	MKLFRPFILFVAGLLVLHTAVAQKRTPVRPGAVRGVEYAIDSILAGLTLQEKIGQLVQYSGGWSTGPKGEQIINQEQRSLIRSGGTGSLLNVTGAAATRELQRIAVEESRARIPLIFGLDVIHGFKTTFPIPLAEAASWDPAAVELSARISATEAASAGIHWTFAPMVDIARDPRWGRIAEGSGEDTYLGSVMAAARVRGFQGTRLDDPMSLVACVKHYAAYGAAEGGRDYNTVDMSEQTLRDVYLPPFKAALDAGAGTFMASFNEINGVASSGSRFLMTKVLREEWKFDGFVVSDWGSIGELIPHGFAADPGQAAERAINAGVDMDMEARAYRDSLASLVKQKRVSVATIDESVRRVLRIKFRLGLFSDPYRGTSVERENGMLRHPSHIAAARTIARS…	PP	GH3		GH0	13
0265	OG0000000	Beta-hexosaminidase	MFRLTVRPHQCIAAVSAVLLLSCSSQPPVQKADPPVAPPPATAVVTRDRSHWVDSVLASMTVEQKIGQMMMVGVSGHYFSSTTDPYARLVRLVRERQIGGAILWRGDVYESALRLNTLQAMSNVPLLVSADLERGVPMRVRRGTPFPDAMAIGATRNTQYAYDVGRAIAREARTLGVHQNYAPVADVNTNPSNPVINTRAFGSDPGLVEGMVDAFIRGTQSAGVLATVKHFPGHGDTGTDSHLDLPAIPYSRARLDSVELVPFRAAVRAGVQSVMIGHLLVPGLDPSRSVPSSLSPAIVTGVLQREFGFGGLIVTDAMDMRGITRDYSPGMSSVMAVKAGVDIVLMPPDEESAFAAMTAAARTGEITQERLDRSVRKILKAKWDLGLDTLRTTDPDEIA…	PP	GH3		CBM9	13
0265	OG0000000	Xylan_1_4-beta-xylosidase	MIRHASSILIPAVLMLSVAGMATAPAQHRDLRATYMQRTAPVEARVADLLSRMTLEEKIAQLRCTTKKVVWGNNLTADGVGGVGPIFRRFTATAAAESINSVQRMAVDRTRLGIPILFHDEALHGLIGTKVTSFPQAIGLAATWDPALMGRVATVIAKETRARGIRQVLSPVVNIARDVRWGRVGETYGEDPLLHARMGVAFCEAIENEGVLTTPKHFVVNNGEGGRDSYPVSMGERELREVYLAPFKACIQEGHATSVMASYNSLNDVPASASHWLLTDILRKEWGFQGFVVSDYGSVAGIREKHGAAATMREAAAMAVEAGLDMELPDIIYYGDPLVDAAKDGLVSMDAVHRAVANILRAKFRLGLFESPYVDAAQADAVNDAPAHRALARDAARKA…	PP	GH3		GH3	11
0265	OG0000000	Xylan_1_4-beta-xylosidase	MMFRALIAAALLVTLAPAHAGAQARPPYKDPARSVEERVNDLLGRMTIEEKFWQLFMIPGDLSDGKQRYKNGIFGLNIRDQQRKVADTEQMLEYHDSGVAANTAAKINEIQKFFLEETRLGIPIIAFDEALHGLVRNDATAFPQAIGLAATWDTTLVGKIGAAIAREARSRGIRDLLCPVINLARDARWGRVEETFGEDPFLMSEVTAAYVRNIEDLGVVVTPKHLIANVGDGGRDSYPIDFNERTLEEVYYPPFLAAVKRGRTTSFMTSYNSLDGLPCTANPALLKDKVKKEWGFDGFIISDASAVGGLLDLHHIVSTRQGSAKAAIEGGLDVIFQTAYEHHEPLLDAFKKGMVDTAAVNDAVRRVLRAKFRLGLFEHPYVETAGATFWSGHADHRSL…	PP	GH3		GH9	9
0275	OG0000000	Xylan_1_4-beta-xylosidase	MKKTVSKAPLAPICLFALLLACSLTPSAQTSPLYKNKNLPVETRVQDLLRQMTPEEKFWQLFMIPGDLDKADTAQYKNGLFGFQVSAGSRGDAGGQMLQYHTNEPAAALAKKINAIQRYFVEKTRLGIPIIPFDEALHGLVREGGSAFPQSIALAATWDTALMTRVAGAIAIETRQRGIRQILSPVVNIASDVRWGRTEETYGEDPFLASAMGVCFVKAFETRGIMTTPKHFVANVGDGGRDSYPIHHNERLLEEVYFPPFKACIDQGGSRSVMTAYNSLDGVAASSNHWLLTEKLKKQWGFTGFVISDANAVGGALVLHNTAKDYAESGLHAITGGLDVIFQTDYQHHALFIPPFLDGSMDSNRLNDAVARVLRAKLELGLFENPYVSETIQPDSSHK…	PP	GH3		CE1	8
0275	OG0000000	Beta-galactosidase	MSQDLLINTGGRNTISLNGNWNYIVDPYETGYYSFHSEVYDQNNPGSPSAFYNDYHPKDKTELVEYDFNTSPTLKVPGDWNTQKENLFYYEGTIWLKKSFDYNLTNNKRIFIYFGAVNYKAEVYLNGKKLGTHEGGFTPFNFEISSIVKAKGNYLVVKVDNKRFKEAVPTSNTDWWNYGGITRDVLLIEEPAVFIQDYSIQLKKDNQNAIAGFIQLNNPAKNEKIIISIPELKIEKEIEVSADGKALFEFEVKNSISYWSPEFPKLYSIIIKSAYQTLKDEIGFRTIETKGPNILLNGKPTFLRGICLHEEFKGRRANSEADALALLTWAKELGCNFVRLAHYPHNEHMVRMADKMGLMVWEEIPVYWTIDFKNKATYDNAKNQLTEIIIRDKNRACVI…	PP	GH2+GH3		GH74	7
0275	OG0000000	Xylan_1_4-beta-xylosidase	MKAYFLFLILLAAVQGFSQTYPFNDPALSPEARAKDLLSRLTIEEKASLMFDQSPAIPRLGIKKFNWWSEALHGLANNDSVTVFPEPIGMAASFNDSLVYQIFSATSDETRAKYHDAIRSGKENRRFLSLSVWTPNVNIFRDPRWGRGQETYGEDPYLTSRMGVSVVKGLQGPSDSKYRKLLACAKHFAVHSGPEWSRHSLNLNQVDPRDLWETYLPAFKALVQEADVRQVMCAYQRIDDDPCCANSRLLQDILREDWGFKYVVVSDCGAVGDFYTSHKVSSDAMHAAAKAVLAGTDVECMWEGYTYKNLPEAVKKGLIKEEVIDSRLVRVLAARFELGEMDNEADVPWTKIPKSIVNNAHHRKLALDMALQSMTLLQNKGNVLPLPKTTKKIAVIGPN…	UNKSP	GH3		GH18	6
0275	OG0000000	Beta-glucosidase_BoGH3B	MKYLQFIGLASVVFLIHAFNMEDMFQKAVPVKSIEERVDSVMKLLTMEEKIGQMTLFTSDWAVTGPTLREGYRDDIKTGKVGAIFNAHTAAYNRELQRIAVEETRLGIPLLFGYDVIHGYKTIFPVPLGESASWDLEAMEKSARIAAIEATAAGLHWTFAPMVDIARDPRWGRICEGAGEDPYLGARIGEARVKGFQGDDLSKDNTLIACAKHYAAYGAAQAGRDYHSVDISERVLRETYLPPFIAAKKAGVRTFMTSFNELFGVPASGSRFLLTDVLRDEWGFDGFVVTDYTSINEMVDHGIVANEKDAAELSLDAGVDMDMQGATYYNYLLELVREGRISVARVNESVRRILRIKFELGLFDDPYRYSNTEREKARVFAPEHLEAARDISRKSIVLL…	PP	GH3		CE14	4
0275	OG0000000	Xylan_1_4-beta-xylosidase	MKKPFLFLLLLANLPLLSQDYKSYPMWNPQLPVEQRINDLISRLTLEEKVAQMLNGTPAVSRLGILGYDWWSEVLHGVARTPFRVTVFPQAIGMAATWDTVSLFQMADISALEGRAIYNKALKLNRSHERYLGLTYWTPNINIFRDPRWGRGQETYGEDPFLTAMLGKAFVHGLQGNDPNYLKAAACAKHFAVHSGPEPTRHSDDIHPSAYDLWDTYLPAFKELVVNAQVAGVMCAYNAVDTQPCCANDMLMNDILRKQWNFTGYVTSDCWALDDFFASTKPIRMPKPQQ	PP	GH3		GH32	3
0275	OG0000000	Xylan_1_4-beta-xylosidase	MIPGVPATNFSARFTSSFVAAENGTITLQLEADDGYRLFINDQQVLNAWERNRWGARTYTLNMRQGTSYKITLEYWQGGGKADVRLTPGRFRKTDFTALANRLKDADVFIFAGGISPQLEGEEMPVEVPGFKGGDRTSILLPAVQTELMKALKATGKPVVFVMMTGSAIAIPWEDQNIPAILNAWYGGQSAGSAIADVLFGDYNPAGRLPVTFYKSDSDLPGFLNYDMTGRTYRYFKGEALYPFGYGLSYSTFRYDKLSVPSKVKSGKPVTVRVRVTNTGEMDGEEVAQLYVSHPGIPGKAPLRALKGFQRMPLKSGERRMLSFTLTPEMLSLINEEGTTYQPQGKLNIHAGGGQPGQGRTSSSNVLTKPVNVVK	PP	GH3		GH31	2
0275	OG0000000	Beta-hexosaminidase	MKYLIFLSVSLFTSLNLISQTIDQQVDRLLRLMTLEEKVGQMTQVERGALVTLGHISSYGIGSILSGGGSSPSSNTVTGWANMYDIFQRKALESRLGIPLIYGIDAVHGHNNVYGAVIFPHNIGMGCTWNPALIEAANQIVAKEVAATGIDWTFAPCIAVPRNERWGRTYEGFGETAEIQKIMARASVLGLQGTDLGAKETILACAKHFVGDGGTINGSDQGNTFVSEQELRSVHMDGYKDAIAAKVGTVMASYSSWNGVKLHGYNYLLTHVLKTELGFEGFVISDWKGVDQVDENYRTAIKRSINAGVDMVMVPDRYEVFIGHLLSLVQEGEVSQSRIDDAVRRILKQKFLLNLFEKPFTDHSLAASVGSQEHRAIARQVVRESIVLLDAKNDVLPLK…	PP	GH3+CBM6		GH105	2
0275	OG0000000	Beta-hexosaminidase	MRTWYPLGWYVAILFPFFSASAPLQAQQRFALLPSGDAQEQYWVDSVYNSLNEDQRIGQLFMIRAHSDKGPDHVALVESLIRDYQVGSLCFFQGTPEKQVELINQYQHLSKLPLMVAIDGEWGLGMRMKESTISFPRQLMLGAIQNNDLIYRMGREIGRQMRRAGVQVNFAPVADVNNNAANPVIHTRSFGEDRYNVSIKSYMYMKGMQDVNVMACAKHFPGHGDTDVDSHYDLPVIHHDRYRLDSIELYPFRALSDYGIGSMMVAHLQVPALDDRENRPTTLSRNTVTNLLRRELGFKGLVFTDALEMKGVTKHHASGVVEAEALLAGNDVLCLPEDLAAALREIKAYISDSRLDREQVMESVRRVLRAKYRLGLNQWTDVPVPNVRKDLNSPEAEVL…	PP	GH3		GH109	2
0276	OG0000000	Beta-glucosidase_BoGH3B	MKTKTIFHLFILLSAIFTASIHSQTKSYEKQIDSVLSLMTLEEKAGQLHQVSLSWATGPASPEGDKLKDIKEGKIGSVFNIRGSEKVRALQELALQSRLKIPLLFGLDVIHGFKTTFPIPLAESASWDLEAIELAARVAAVEASASGLNWTFAPMVDIARDPRWGRIMEGAGEDTYLGSLIAAARVKGFQGKGFGSVDAVMACAKHYAAYGAATGGRDYNSVDMSERMLREIYLPPFKAAAVAGAATFMNSFNDLNGVPASGSAFLMRNILKGEWNFNGFVVSDWASIREMIPHGFAENDRDAAKLALNAGSDMDMEGYCYRDNLKDLVEKGEVSLSNLDDAVRRVLRKKFEMGLFEDPFRFTDPVREEKAMNNPEHRKAARDMARKSIVLLKNDDELL…	PP	GH3		CBM67+GH78	2
0276	OG0000000	Beta-glucosidase_BoGH3B	MKRSLFFTITILILGLTTMMNAQKDDNNLNSEVKKLLDKMTIEEKIGQMTQVTIQTVSKKQGNKDQHHELDLQKLEEVVVKYNVGSLLNVYDKAHEIEYWHEVITKIQDLATKKTRLKIPVLYGIDAIHGATYTLNSTLFPQSLGMASTFNRELVKKGAEITAVETYASGIPWNFNPVLDVGRQSLWPRLWETMGEDPYLVSELGSTYVKAMQENNLVPKDRFLACLKHYVGYSFPFNGLDRTPAYMSERTLREFFLPPFEAAVKAGALTVMVNSGEIDGIPGHANYHLLTEVLKGEMKFKGFVVSDWEDIKRLFTRDRVAQSPKEAVFMAVMAGVDMSMVPTDLSFYDLLLELVKEGSVPVSRIDDAVSRILFVKMKLGLFENAYPDKSYLPKFATAE…	PP	GH3		GH16	2
0276	OG0000000	Beta-hexosaminidase	MISGFNLFRFVRSGALCVSLLLFVSGCGKTDFDEAIHQATPAGDEIFSGITDTTSAEDLFSDAPDHFIDSLLSSMSLEDKVGQMLFPAVQPGRQTKDEMESKHYKNYKPGGFVLFGSSITKTAKMIRELQDESEIPLLISEDFERGLAMRIPGSKSYPFNMALGAADAPLLVYEMGKRIATDSKIIGVHWNLAPVLDINNNSENPIINVRSFGEDPEQVANLGIMMMKGLQAGGILSSLKHFPGHGNSSVDSHSDLAVIKGSKEEFERNELYPFKKNIDKGAFSVMVGHLGIEAYNLQDTPATLSYRIVTELLRKELKFKGIINTDAMSMKAISKYHSPGEAAVLAVNAGVDVIMASLSTIESFNAILNEVRSGRMSEERINQSVRRIIQVKKWLGLFE…	PP	GH3		CBM34+GH13	2
0283	OG0000000	Beta-glucosidase_BoGH3B	MRKYFLILFTILLFAVTGFVPTPQQNSSEETIAERVDSVLALMTLEEKIGQLNQLSFGIGWGPTVKVSVPDEYKQQIREGKIGSFLNAIGAEFTYELQKVAVQESRLKIPLIFGLDVIHGFKTTFPVPLGEAATWQPEIVEMSAHYQAIESASAGIHWTFSPMVDIARDPRWGRIMEGAGEDPYLGSLMAAAHVRGYQGDLSDLNIIACVKHYAGYGGAEGGRDYNTVDMSERTFRDIYLPPYKAGVEAGAHTLMASFNELGGIPASGSKYLLNDILREEWGFKGFVVSDWNSIGEMINHGYASDLKHAGEISLNAGLDMDMESRSYITHLKQLVEEDKVDEDVIDESVRRILRIKFMLGLFDDPFRYCQKEREEKNIMTSDIKIASLEVAKRSFVLLK…	UNKSP	GH3		GH5	1
0283	OG0000000	Beta-glucosidase_BoGH3B	MKLIIKCFAFLVALIVFINVNVVAQIYTTTKVDAQVKELVSKMTLEEKIGQMTQVTIQAVSKVQGTKDQNHQLDLAKLEEAIKKYHVGSILNVYDVAHTAEYWHEVINKIQTIAVKETRLGIPVLYGIDAIHGVTYTKGSTLFPQAISMAATWNTEIAKQSGEITSLETKASGIAWNFYPVMDIGRQPLWSRLWETFGEDVYLASQMGSSYIKGAQGDDLSAPDKLATCLKHYVGYSFPINGLDRTPAWISERMMREYFLPSFEAGILAGSPSVMVNSAEVDGIPGHANYHLLTEVLRNEMNFKD	PP	GH3		CBM38+GH32	1
0295	OG0000000	Beta-glucosidase_BoGH3B	MKINYLFCLGILFLFLGSTSKKETPLSPKEIFINELIAKMTLEEKIGQMVLFTSDWDVTGPTLRTTYLDDIRAGKAGAVFNAYTVEYNRKLQKIAVEETRLGIPLLFGYDVIHGHRTIFPVPIAESCSWDINAIQNAARIAASEASAEGINWTFAPMVDITRDPRWGRVDEGSGEDVYLGSLIAAARVKGFQGDDLSKNNTIVACAKHFAAYGAAQGGRDYNTVDVSEVSLRETYLPPFKACVDAGVGTFMTAFNDLNGVPASANNYLLNEILRDEWKFKGFVVTDYTSINEMVNHGYASNDKNAGELSLNAGVDMDMQGAVFYNFLKQSVEEGKVTIAVIDNAVKNTLGIKYDLGLFEDPYRYCNPEREKTEIMTAENLLAAREMAQKSIVLLKNENG…	PP	GH3		GH29+CBM6	1
0301	OG0000000	Beta-glucosidase_BoGH3B	MKLTRLSLVLSAGFFMLIAGSCDKGKSVADSPEVRADRLVKQMTLDEKIGQMSQLDLGYFMDPEQLKQAVREGRCGSLLNFLGTEQVNELQRIAVEESRLGIPLIIGRDVIHGYRTVFPIPLGMAASWNPEAVRQAFRISAVEASTDGIRWTFAPMIDITWDPRWGRIAEGCGEDPYLASTLAAAMVRGIQGDSLTDPTALAACAKHYVGYGFAEAGRDYNTTYIPEPLLRNVALKPFHAAKEAGAQTFMSAFNDLNGIPTSGNQFTLKKILREEWGFDGFVVSDWASVTEMINHGYAEDEKHAAEIAINAGVDMEMATTSYYTNIKALLDERKITMAQIDDAVRNILKVKFRLGLFDNPYTDPGAGKKILDPSFLDHARTVARQSAVLLKNDNAALPL…	PP	GH3		GH35	1
0301	OG0000000	hypothetical_protein	MKTRRNQLFLLVLFSILIMAFMPGSEKAKKPIYLNPAYSFKERAADLVSRMTPEEKQSQLGNTMAPIPRLGVNHYDIWGEALHGIMGRNNNSGMTATSFPNSVAVGATWDPELIKRETKVISDEARGFNHNLIFTLTYWSPVIEPARDPRWGRTAETFGEDPFLVSQIGKGFIQGLMGDDPVYLKAVPCGKHYFANNTEFNRHNGSADMDDRDMREYYLLPYRTLIRDYKLPSIMTAYSAVNGIPVSASKYLVDTIARKTYGLDGYVTGDCGAIDDMVRGHNYAENHVVAAALGIKAGVDTDCGSVYQANALEAVRLGILTEAEIDRALVNFFTIRMRMGEFDPREIVPYAGIKPGIINDPSHNDLALEVATKTPVLLKNSTITEAGGKALPIDLKRVR…	PP	GH3		GH33	1
0301	OG0000000	hypothetical_protein	MKTNRHLLSVFALLLAMGIVISCTNGAKKKVQPVLGTRSVQIIEDKGLQFKDLNKNGELDKYEDWRLPDDERIADLVSQMTLEEKVGLMFHPNIAVPADGIVKYDFTEEEKAAIANAANEQYAGPIGPGGQAPAGGGMAMGQMRRTATAKSYIEEKNFRNILNNGVAPIREFAAWSDKMQEIAEATRLGIPIMFSTDPRHGAVLGAHVSGKQYLSQWPGKEGQVGITASRDTAIVRKFGEVVAEEYRAIGLHMILGPQIDVMTEPRWGRNMGCFSEDANLTSEMLAAFMDGAQGKEAGPGKILVHLKHWPGSGPHKDGTGQWLVYPGDKFDYHLIPWKTGIAKGALAAMGYYSGTCYDSLNVNYSHYMSTEVLYNQLGFKGAICTDWGVVGRGPLKPGL…	PP	GH3		GH38	1
0301	OG0000000	Xylan_1_4-beta-xylosidase	MAGGHCPQFICGSHCVNFARKCRRGSRISAISGIFISIKKIQRMKRATALLFASLLLVSVSAQQYPFLDTGLSFEKRVDDLVSRMTTEEKASQLLYTAPAIPRLGIPEYNWWNEALHGVARAGHATVFPQSITFANSWNEELMLDVANAISDEARAKHHEFVRRGDRGIYHGLTFWSPNINLFRDPRWGRGQETYGEDPYLTGRLGLRFVQGMQGSDPKYFKTIATAKHYAVHSGPEPVRHEFNAVISERDLRESYLPAFRTLVKEGKVYSIMGAYNQFRDHPACANDELYGILRNEWGFDGYIVSDCWAVSDFYNFQGYAAGPAEAAAMALKAGTDLECGVDYRHLTEALKRGLITEEDIDRSVRRVMLARFRLGMFDPDSIVDYAQIPYQANCSDYN…	PP	GH3		GH2	1
0306	OG0000000	Beta-glucosidase_BoGH3B	MTVLRSLYLLCFLLISQVSFGQKGKPDRMKVFIDELMSKMTLTEKLGQLNLPVAGDITTGQASSSDIGKKIREGNVGGLFNIKSVEKIREVQRIAVEESRLKIPLLFGMDVIHGYETVFPIPLGLSCSWDMDAIRRSARIAAIEASAAGINWTFSPMVDLCRDPRWGRISEGNGEDPYLGSAIAQAMVRGYQGTLTENNQILACVKHFALYGAAEGGRDYNTTDMSRIRMYNEYFPPYQAAVIAGVGSVMASFNEVDGIPATGNKWLLTDVLRKQWGFKGFVVTDYTGINEMIDHGIGDLQTASAMALNAGIDMDMVGEGLLTTLPKSLKEGRVTMAKIDAACRLILEAKYKLGLFEDPYKFCDEKRSKTEIFTPEHRAEARKIAAESFVLLKNNGDLL…	UNKSP	GH3		OG0000007	178
0324	OG0000000	Beta-hexosaminidase	MSHRARYVHSIPLHLLVLLCSLLMLSAHTDNRKPVPDAVTPMPSLAFRALKAPGVREIAWVDSVYNSLTLDERIGQLFMIRAHSNLGPEHIKKVEDQIQKFHVGGLCFFQGTPYKQLELTQKYQALSAKVPLMISMDAEWGLGMRLNKDSVINYPRALMMGAIDDNQIVYNFGREIGKQMKRLGVHINFGPVVDINNNPLNPVINDRSFGEDKYNVVTKSYMYMIGLQDEGVMACAKHFPGHGDTQVDSHYDLPVVNHDIRRLEQFELFPFQLLADNGLQSMMIAHMHIPALDSTPNLPTTLSPSVVDTLLRQRMHFDGLVFTDALEMKGVTKHFEQAEIATRAIMAGNDVLLLPEDIAVAFKALKDGFIDLSIPLYRLEESVKRILRAKYRTGLTHNN…	UNKSP	GH3		GH2	160
0324	OG0000000	Beta-glucosidase_BoGH3B	MQFLKHSFPLLRTPALLIPVLFIMISCQPQTQRLATSTLNINQRVDSVLALMNLEEKIGQLTLYTTDWESTGPTIRAGYVDDIRSGRCGALFNSHTVDFTTQLQKVAVEETRLKIPLLFGYDVIHGYKTIFPIPLGESSSWDLTIMEKTAAIAAAEAAASGLHWTFAPMVDIARDPRWGRVMEGAGEDTWLGSRIAEARVKGFQGKGIGNTDAVLSCIKHYAAYGAPVAGRDYNTVDMSERAFREYYLPPYAAGIAAGAATVMTSFNDLDGVPATGSKWLMTDILRGELNFQGFVVTDYTAINEMTNHRVVADDKAAGELALQAGVDMDMQGAVFQRFLAQSLKEGKVSLQMIDQAVKRILRMKFELGLFDDPYKFSNAAREKATVFSAANRAVAREAV…	PP	GH3		GH2+GH53	9
0328	OG0000000	Beta-hexosaminidase	MKFLLSLITICALTANASVAAQVSSRLEPSKAAWKHADKLLKKMTVEEKVGQLIHIGINAKFANQDSEYFQAIKRDVVDNKVGGIIIFGAPMYETVHLVNRMQDNAKVPLLISIDAETGIGMRFGDATNFPWNMAVAATGDPEYARKIGAVTGREAKAMGIQHVFAPVLDVNNNADNPVINVRSYGEDPETVGRFGVAFIEGLQGQGVLATAKHFPGHGDTNVDSHRGLPIIDHSRESLEKTELVPFRRAIAAGVGSIMIAHIGLPQIDPTEIKPLKQPLRVEAEDGAEIVDLKTTLPATLSPIVQTQILRKEMNFQGLIVTDAMGMSGLTLYFDQKEAGVSAFLAGADILEKPADTEAMLNGLIEAVRSGRITEARLNESVRKILAWKYQLGLAKQKI…	PP	GH3		GH2+GH2	4
0329	OG0000000	Beta-glucosidase_BoGH3B	MKQLRINILRVNSIIGIFFISTILHAQSNVDIDALIAKMTIEEKVGQMTQLNLDVVCEGDIYKLVEPHHLDAAKLNRALIEYHVGSILNCGGHAYDLTQWHTIINGIQTVATTQTRLKIPIVYGIDAIHGANYTLGATLFPQPLAQAASWDPKLVKRGAEITAYEVRASGIPWNFSPVLDLGRDPRWSRLFETYGEDVLLAKTMGLATINGYQGNNIGDAYHVAACMKHFLGYSMPRTGKDRTPVYIDDIQLREYFLPTFQAAINAGASTVMINSGELNGIPVHADKKILTDLLRNELGFKGVAVTDWEDIMKLNNIHMVAPTLKDAVYMAIDAGIDMCMVPNDYNFTILLTELVKEGKIPESRLDISVKRILELKKQLGLFEQPFTPATTDYKKFGSD…	PP	GH3		GH2+CBM57	3
0333	OG0000000	Beta-glucosidase_BoGH3B	MKTLRSTLLLFAATLLFGLFTDCSDRKAIKPQPVLGTRSVNIIEKKGLQFKDLNKNGELDPYEDWRLPDSSRIADLLGQMTLEEKVGLLFHPNIAVPADGVVKYDFTEEEKAAMANAGNETYAGPIGPGGQGPGGGIGQMRRTATAKSFIEEKHFRNILNNGVAPVREFASWSNKMQEIAEATRLGIPIMFSTDPRHGATLGAHVSGTQYFSQWPSKEGQVGISSAHDTVIMKKFGEVVAEEYRAVGLHMILGPQIDVMTEPRWSRNMGCFSEDADLTAEMLAAFMDGAQGKDVGPEKILVHLKHWPGAGPHKDGTGQWLTYPGNNFDYHLIPWKKGIEKGALAAMGYYSGTFYDSLNVNYSYHVSTEILYNQLGFKGAICTDWGVVGRGPLKPSLQGK…	PP	GH3		GH2+GH16	1
0333	OG0000000	hypothetical_protein	MPYYTISFNPDHSYGENVGNAYSKYIINDLLRTDYNYDGVICTDWGVTGDVSGIDRFEGKPWGVEGRSVAERHYKIIMAGCDQFGGNNDKGPVLEAYAMGVKEHGEEFMRARFEQSAVRLLKNTFRVGLFENPYIDTENTKSTVGKPEFMKEGYDAQIRSIIMLKNSSGVLPVKKQLKVYVPKRYSPAGRDWFGRETPETWTNPLNPAVVSKYFELTDKPEKADLALVSIASPAGGTGYDRRDAGQQGKGYVPISLQYSRYRADHARETSIAGGSPLESFTNRSYRGRSSEALNSFDMKMVNETKARMGRKPVIAIIDVSNPMVFSEIEKNASAILVHFGVQDQALMDLLTGVYEPSGLLPFQMPADMKTVEEQFEDVPGDMTCHTDADGNKYDFGFGL…	PP	GH3		GH2+CBM32	1
0333	OG0000000	hypothetical_protein	MPGDLSDQQKKFLTEDNLRHVLITSVESPEVAAIWNNNAQAFVEGTGLGIPVNTSSDPRHGSDSYAEYNAGAGGEISMWPGTLGIAASFDPELMRRFGEVASMEYRALGIATALSPQIDLATEPRWSRFDGTMGEDPDLATDMARAYVDGFQTSEGEAHIADGWGYHSVNAMVKHWPGGGPEEGGRDGHYAYGAYAVYPGNNLKDHLRPFTEGAFRLQGPTEWHPL	PP	GH3		OG0000008	177
0333	OG0000000	hypothetical_protein	MMTLEEKAGLMHISSERRLGRGGPFGNVGPEPAADATKIVPEDPFPASIDYVNNRHLHFLIIRDNIPASGLASRNNKYQELAEQTRLGIPIVFTSNPRNHAGNIEFGITEASGQFSLWPGTLGLAAADDSSMIRQFAEIAREEWRASGIRKIYGYQVDVATEPRWRRISGTFGESPDLSARYSYALVRGFQGKTINNESVVHTIKHFPGDGPVYLGLDPHFIEGQWAVYPTEGSLFKYHLPPFQAAFDAGVSSLMSYYNRPYNEMSVPQYKGTLFESVAGAYNKGIIGDLARELGFLGYVNTDSGILSNTAWGVADLSLEERYAKAVKQVRQSSPIIMIQRV	PP	GH3		CBM9	176
0333	OG0000000	hypothetical_protein	MQNTTPEPEEISMWPGTLGIAASFDPELMKRFGEIASMEYRALGIATALSPQIDLATEPRWSRFNGTMGEDPDLATDMARAYVDGFQTSEGEAHIADGWGYHSVNAMVDTGREADLKKEAGMVIMHTAHMQFTGK	PP	GH3		GH16	1
0342	OG0000000	Thermostable_beta-glucosidase_B	MKRLLLGLIIITSLQSTAQQSGDAKMKLYVDALMKKMTLDEKIGQLNLLTPGGGVATGAVVSKGVEEKIAKGQVGGLFGVIGEEKIRQAQELAVNNSRLKIPLLFGSDVIHGYKTTFPIPLGLSCSWDMPMIERSARLAATEATADGLNWAFSPMVDIARDPRWGRIAEGAGEDPYLGSQVAKAMVVGYQNGDLSKDNTLLACVKHFALYGAADGGRDYNTVDMSKVKMYNDYLPPYKAAVDAGVGSIMSSFNTIDNIPATGNRWLLTDLLRKQWGFKGMVVSDYTSVNEMIDHGLGDLQAVSALSLKAGLDMDMVGEGFLTTLKKSLGEGKVTQKEIDDACRRILEAKYKLGLFTDPFKYCNKERAAKEILSDEQKHAAREFATKSFVLLKNNQGTLP…	UNKSP	GH3		OG0000009	138
0345	OG0000000	Beta-hexosaminidase	MHRSFLPLLLLIGGLLTLGGTPPTARPAGIPPPFLDAPSPWADSVFTTLSLDDRIAQLMMVAAYSNKDAKHEAEIEQMIRDKNIGGLIFFQGGPSRQAKLTNRYQAAARTPLLLGMDLEWGLAMRLDSTIRFPRQMTLGAIQDETQIEAMGAEIARQMKRLGVHVSFSPVVDVNNNPANPVINDRSFGEDRENVARKGIAYMRGLQNGGVIATAKHFPGHGDVDSDSHLTLPLIAHSRTRLDSVELYPFQRLVDEGLAAMMVGHLEVPALDSVKGMPSTLSHPIVSDLLEGHIGFNGLIFTDALNMKGVANADKPGEIEIRALLAGNDVLLFPPDPVRAIERIRLAVDSDRIARSEIDRKCLKVLRAKEWAGLSHRTPVKTEGLYDDLNTMQGKLLRRQ…	UNKSP	GH3		GH16	121
0366	OG0000000	Thermostable_beta-glucosidase_B	MNSLMACAKHFAAYGAAIGGRDYNSVDMSDRMLWEVYLPPFKAAVDAGAATFMNSFNDLNGVPATGNRYLQRDILKGKWDFRGFVVSDWGSVGEMINHGNVKNEYEAALSAITAGCDMDMESRCYKNNLAQLVKDKKVPVAWIDDAVRRILQKKFELGLFDDPYRFCNAERERAALNDPAHAKIAREVAAKSIVLLKNQDDLLPLSKDTKTIAFIGPLVKELKQNKGFWDVEVPGVDSNFIVSQWEGLQNKVGNNTTLLYARGCDMEGNDKSGFAEAVDVAKRSDVVILSIGERRDMSGEAKSRSNINIPGVQEDLLRELLATGKPVVVLINAGRPLVFNYAADNAPAILYTWWLGSEAGNAIADVLFGDYNPSAKLPISFPLSVGQIPVYYSHFNTGR…	PP	GH3		GH16+CBM57	9
0366	OG0000000	hypothetical_protein	MNQYNDDWTATGPVTLDSTKKEQVRNGQVGSLLNCVGTQRTRAWQNIAMQSRLKIPLLFGQDVIHGYKTTFPIPLAEACSWDMDAIRLSARTAATEASAAGIHWTFAPMVDIARDPRWGRVMEGAGEDPYLGSKIAYARVKGVSREIIWAM	PP	GH3		CBM11+GH16	6
0366	OG0000000	Beta-glucosidase_BoGH3B	MKAVQRLSIVILMTAAWNVSAQSTQDPRSDSYRMKTFIDALMKKMTLDEKIGQLNLPGSGDIVTGQASNSDIAKKIKEGKVGGLFNIKGVEKIRDVQRVAVEETRLKIPMLFGMDVIHGYQTTFPIPLGLSCTWNMQVIEQTARIAAAEASADGICWTFSPMVDISRDPRWGRISEGSGEDAYLGSEVAKAMVRGYQGNDLKKENTIMACVKHYAMYGAAEAGRDYNTTDMSRLRMFNEYLPPYKAAVDAGAGSVMASFNEVDGIPATGNRFLMTDVLRKQWGFKGFVVTDYTGINEMIDHGMGNLQQVSALALKAGIHMDMVGEGFLLTLKKSLQEGKVTQKEIDDACRLILEAKYKLGLFDDPYRYCNVQRSKTDIYTAANIKKAREVAAESFVLLK…	PP	GH3		CBM57	1
0366	OG0000000	Beta-hexosaminidase	MRKILLILSLPVALQSFAQQNSASRWADSVFKTLSPDEQIAQLMVVRLSTIDMRTKTVTFFDSAVAELIKKYNIGGICLFQGSPVKQANIINSLQAMAKTPILMCIDAEWGVGMRMIDSVLPLPRQMMLGAVQDSNIAYQYGRIVAAQCKRVGIQVNYAPVVDVNNNPDNPVINDRSFGEDKYKVASFAIQYMKGMQDNGVMACAKHFPGHGDVAVDSHYDLPVINKSMAQLESLELYPFRQVFKAGIGSVMIAHLYIPSIDTTANRATSLSKNNITGLMRNELGYQGLTFTDALEMQGVKKFFPNGEASVESLIAGNDMLCLPGDVPMSITKIKAAIDSGKLSWADIEMHCKKVLMAKYQYGLSKLQPINTENLTNDLNSHVPFMRKLIAENALTVLG…	UNKSP	GH3		CBM57+GH10	1
0366	OG0000000	Xylan_1_4-beta-xylosidase	MTRSVITPVLLTIALFLAAGVHAQDKRSFPMWDANLPVEQRVNDLVSRLTLEEKVAQMLNAAPAIPRLGIPAYEWWNEVLHGVARTPYKTTSFPQAIAMAATWDTNSLRRMADYSATEGRAIYNKAFETNSIGNRYQGLTYWTPNINIFRDPRWGRGQETYGEDPFLTSMLARAFVHGLQGDDPKYLKAAACAKHFAVHSGPESTRHSDNFNPSAYDLWDTYLPAFKELVVDAKVAGVMCAYNAINTQPCCANDLLMNDILRNQWKFTGYVTSDCWAVDDFFRYHKTHKDLTSAAVDAVIHGTDLECGNSVYRTLFDAVKNGLIKEEQLDVSLKRLFAIRFRLGMFDPGSKVKYAQIPFSKLEAPEHKAHALKMAQQSIVLLRNENNTLPLSKKLKKIV…	PP	GH3		OG0000010	133
0371	OG0000000	Beta-glucosidase_BoGH3B	MRTSAVFILLVFVFLACQIFSITSGDTTSAKPKSFSSYDSQVEPLLAKMTLEEKIGQMTQAEHGGMKDIKDVEYYFLGSVLSGGNSDPETGNSLSSWTEVYERYQSRALKTRLAIPLLYGIDALHGNNNVLGAVIFPHNIGLGCTRNPQLVEKVSKITAEEVRATGINWAFAPCVTVPQDDRWGRTYEGFGETPELARTLGEAAVRGLQGDDLMNPLSVLACAKHFAGDGGTIFGTGVSKGPNTSEHWPLDRGDVRLSEKELRELHLQGYVSAIKAGVGSIMPSYSSWNGVKCSGSKRLMTEILKGEMGFEGFLISDYNALDELPGDSKSQIAQSINAGMDMVMVPEKYREFYSNLKSLVNEGKVPMTRIDDAVKRILRVKFAMGLMDKKRSLMADRNL…	PP	GH3		GH144	126
0373	OG0000000	Xylan_1_4-beta-xylosidase	MLVLILVGISACKTANSKFKFGFQDTGMPIDQRVDDLVSRLTLDQKIEQLMNQAPGIDSLGIPQYNWWSEGLHGIARAGLATVFPQAIGMAATWDDALIYEVANVISDETRAKHEEFVRRGKRFLYQGLTLWSPNINIFRDPRWGRGQETYGEDPFLTGTLGIQFIRGLQGDDPYFFKTIATVKHFAVHSGPEPERHEFDAKASLKDMNETYLPQFEMGIKEGKAYSLMCAYNSLNGVPCCGNSTLLGNILRQDWDFKGYVVSDCDAIDDITLHHKFTSTPEEGVALAIKAGTDLECGRFFKNLKSAVEQNLISEKELDIALKRLFTARMKLGMFDDSTTNKWARLPYTIVDQPKHRALALDVARKSMVLLKNEANFLPLKKDLKNIAVIGPNADQWLM…	UNKSP	GH3		GH144+CE1	7
0373	OG0000000	hypothetical_protein	MIKTIRAIALAMAAMALNAQTSQSIEVIKLQNDQGSLLAYTPTSGIKILTVHGLKFKDLNRNGVLDIYEDWRKPVEKRAKDLASKLSIPQIAGLMLYSAHQAIPARPGGFMSGTYNGMPFPQSGANPEALTDQQRQFLENDNLRHVLITTVASPEVAAKWNNNVQAFCEGIGMGIPANNSSDPRHAPVASAEYDAASGGEISMWPGSLGMAATFDPEMVKRFGQVAAIEYRALGITTALSPQIDIATDPRWARVNGTFGENPFLSASMAQAYCDGFQTSGAEREIKNGWGYGSVNAMVKHWPGGGSGEGGRDAHYAIGKYAVYPSGNFKSHLIPFVKGAFKLQGKTRMASAVMPYYTISWNQDQQNKENIGNSYNKHLITELLRKKYKFDGVACTDWSV…	PP	GH3		OG0000011	132
0373	OG0000000	Beta-hexosaminidase	MKICLTFFGLWIMHLSLYGQSKSVVSIQPILGHRSVALISQDGFTFKDLNKNGTLDLYEDWRLSHDVRAKDLITKMSISDKVGFMLISTARLKNDGSFGASANRDPITSDFNEEDQVQSVNMFTKKPLPVPMTMAAGTTKGVTQSHLRHFIFRANVSARMTAEWANKIQALCESDGLGIPAIIASNPRNHITKDASIGLSVGTTVFSTWPGELGLSAMHDLPLVREFADIARQEWAAVGLRKGYMYMADLATEPRWQRVEGTFGEDSKWVAKMMTEVVCGFQGKKLGATSVALTTKHFPGGGAAEGGQDAHFDWGKNESFIGGMLQNNLIPFKAAIKAGTSAIMPYYSIPVHTPYERVAYAYNKGIIQDLLKKQLGFKGIINSDTGPIEMMPWGVENLS…	PP	GH3		GH33	68
0373	OG0000000	Beta-hexosaminidase	MPKSLLLLSLLLVQFVSFAPPVQVPYTPTIPAAEAQWVDSVFTSLSVDEKIGQLFMIRAHSDKGPEHIAEVERQIKKYHVGGLCFFQGTPLKQAELSNNYQAMSKTPLMVAIDAEWGLGMRHKSAAISFPRQLTLGALKENKLIYDMGAEIADQLRRIGTQINFAPVVDININAANPVINDRSFGENRIAVTTKAYQYMQGMQDHGVMACAKHFPGHGDTDVDSHLDLPVIPYNRARLDSIELFPFRLLFDQGMQSVMVAHLQVPALETNKLLPTSLSSSTMTGLIKNEMAFDGLIFSDALEMKAVTKNYDPGALELVAFNAGCDVLCLPNDIDLSFTQILKAVNESSELKSKLDQTVRKILLAKYRMGLSQDPRVSLSNLDKDVNNPKAQALKSKLYE…	UNKSP	GH3		GH0	50
0380	OG0000000	hypothetical_protein	MKNKFSLFLIATLISIFTLSSCKKWSETGAGSLRIVTNEGGQTLGYDTTSGVKILTVSGLAFKDLNKDGKLDIYEDWRTSADDRAKDLASKLSIEQIAGLMLYSAHQAIPAGGTRFGASTYNGKPFAESGAKPSDLSDQQKKFLTNDNLRHVLVTTFQSPEVAATWNNNVQALCEGIGYGIPANNSSDPRHRSVSDAEYNIGSAGQISMWPGSLGMAATFDASVVKRFGQVAAIEYRALGISTALSPQIDLATEPRWSRVSGTFGENPQLSADMARAYVDGFQTSLNEKAISGGWGYTSVNTMVKHWPGGGPEEGGRDAHFSYGKYAVYPGNNLADHLIPFTEGAFKLEGETKMASAVMPYYTISTGIDNVNNENVGNSYNKYIINDLLRGKYNFDGVV…	PP	GH3		GH74	13
0380	OG0000000	Xylan_1_4-beta-xylosidase	MKKASSLAILFLLVFSSLFTSAQQVPYSFPFRNPSLPLEDRVNDLVSRLTLQEKADQLLYTAPAIPKLGIPSYNWWNEALHGVARAGYATVFPQSITIANSWDESLMFNVASAISDEARAKYHEFQRRGKTGIYQGLTFWSPNINIFRDPRWGRGHETYGEDPYLTGRMGLEFVKGLQGDDPKYLKVVATAKHYAVHSGPEPLRHEFNAKVSEVDLRETYLPAFRTLIMDAGAYSVMGAYNMIRDYPACANPMLYGILRNEWGFKGYIVSDCWAISDFWKFQKFSKDAAEAAAAAVKAGTDLECGVDYKQLMKAVERGLITEADIDVAVKRIFTARFKLGMFDPDEIVPYAQIPFFVNCSDYNNTLSRNAAQKSIVMLKNAENILPLKKDIKTLAVIGP…	PP	GH3		GH33+CBM40	1
0380	OG0000000	hypothetical_protein	MKTNRHLLSILQLLLVTGIVISCSDNANQKAQPLLGTRSVQIIKNKGLQFRDLNKNGKLDKYEDWRLSDDERIADLVIQMTLEEKVGLMFHPNIAVPADGIVKYDFTEEEKAAMANAANEQYAGPIGPGGQAPAGGGMAMGQMRRTATAKSFIEEKNFRNILNNGVAPVREFATWSNKMQEIAEATRLGVPIMFSTDPRHGATLGAHVSGKQYFSQWPSKEGQVGITSSRDTAIVRKFGEVVAEEYRAVGLHMILGPQIDVMTEPRWSRNMGCFSEDANLTSEMLGAFMDGAQGKNIGANKILVHLKHWPGSGPHKGGTGQWLVYPGNNIDYHLIPWKTGIAKGALAAMGYYSGTYSDSLNVNYSYHMSTEVLYNQLGFKGAICTDWGVVSRGPLKPSL…	PP	GH3		OG0000012	130
0380	OG0000000	Beta-hexosaminidase	MVAAFVSCTGGKDIKPQPVLGTRSVSIIEKRGLKFKDLNKNGNLDKYEDWRLTPEERSKDLLSKMSVEEKAGFMLINSLNMVGTRAAEASEGKLKASDLTEGGGRSQGGGEGGFGQNRNREGAPAGEQAGPPAGGRQGAAGGNGERIAAMGATGGGTKKVVTEFHNRHFILRSNESARITAEWANKLQELCESEPLGIPAIITSNPRNNITTNASLGTSVGTTVFSSWPGELGLSAMRDLPLTREFADIARQEWTAVGLRKGYMYMADLATEPRWSRVNGTFGENAEWVANMITQIVKGFQGDTLGTSSVALTTKHFPGGGSGDDGQDSHFDWGKKEVYPGGMFKNNLIPFQAAIDAGTSSIMPYYSLPSGTEFEEVGFAFNKGVITDVLRTQMGFKGI…	PP	GH3		GH30	130
0384	OG0000000	Beta-glucosidase_BoGH3B	MNVQDLASKMTVEQIAGLMLYSRHQSIPAGSRGFFSATYNGKGFEESGANAFDLTDQQKDFLSKDHVRHVLITSVQSPEVAARWNNTAQAFVEGLGLGIPANNSSDPRHGTIANAEYNAGAGGTISMWPSSLGLAATFDPAMVEQFGSIASKEYRALGIATALSPQVDIATDPRWYRTSGTFGEDPYLSADIGRAYIDGFQTSLGDKEIADGWGYESVNAMVKHWPGGGSGEAGRDAHYAFGKYAVYPGNNFATHLIPFTEGAFKLKGKTKMASAVMPYYTISYNQDTKNHENVGNGYNKYLIQDLLRDKYNYDGVVCTDWLVTGDETALDVFITGKSWGVENLSVAERHYKVLIAGVDQFGGNNEVAPVLEAYNMGVKEHGEEFMRARFEQSAIRLLK…	PP	GH3		OG0000013	125
0384	OG0000000	hypothetical_protein	MKVFPLIIVVVMLASCVKQSENKTTSINHRVDSVLSLMTLEEKIGQLNLPSAGAFVTGAVESSDIAKKIEEGKVGGLFNIKTVANIKEMQKIAVEKSRLKIPLIFGMDVIHGYESVFPIPLGLSCSWDMKLIERSARIAAQEASADGINWTFSPMVDISRDPRWGRISEGSGEDHIWVLKLPKLWFEGIRVMI	PP	GH3		GH97	125
0387	OG0000000	hypothetical_protein	MTMSSKIFPQFSLIIILLCNFNLSSQDYISNQEKIPRDRLVTDKELITLISLPEDSTRSFHKSLQKQDTITALRYLAEYFRTRKSPSYFFNYKDIEQRAAEFKNAYPNQSDKIIENADEFIKTYGTNIDWLQPGIDLLGRIHTPNTVRYLARQEVAPTISLAYFLTNHKNFYLEYLMNEIRDFVSDFENGKVETGRNDIFERFYAGHRTRNWLFMHQILLGADDYNWQDQILMIKVFILHGARLYDVCKEFNWGNHQLHGLAGLYEMSIMFPEISVMNFWNSEAKRVIIEHIEKEIKPDGFQFERASHYFKLDIINYFRVYQISKINKVELPSNFVNRFHQMFDAIIKLSQPNKSLPVLQDAQDSYQFHTTDTISTTGQPLSNDAAELRDPGESRFMSL…	UNKSP	PL12		OG0000014	120
0415	OG0000000	Xylan_1_4-beta-xylosidase	MPVMIKYIIVSLSVLFLGQILYSQSSKEIPFWNTNLSFEQRAEDIVSRLTLEEKVGQMLNHAPAIERYHIPAYDWWNEVLHGVARTPFNTTSYPQAIAMAATWDTTSLKMMANYSALEGRAVHNKATELGRNNERYMGLTYWTPNINIFRDPRWGRGQETYGEDPFLTAKLGAAFVRGLQGDDPKYMKAAACAKHYAVHSGPEPSRHSDNFSPSDYDLWDTYLPAFKELITKANVEGVMCAYNAYQGQPCCGSDPLMNDILRNQWKFDGYVTSDCWAIDDFFKYHKTHPDKVTAAVDAVIHGTDLECGVDVYLALVDGVKNGLIKESYIDASLKRLFLTRLKLGMFDPPSMVKYAQTPASVLEAADHQKHALKMAQQSIVLLKNEKNTLPLKKNLKKIV…	PP	GH3		GH28	78
0415	OG0000000	Beta-hexosaminidase	MLKYISFSFIFLSISLMLDGQKSTFRDLNKNGKMDIYEDIKLPLDARVEDLLSQMNIEEKAGQMFISGAGINPDGSIGKKEGMEMAGPAARMTPVDVLIKEKHLGHFNFWNTPPTRELAMGINAIQKVAEETRLGIPVSIASDPRHYFSNNIFSMASNGMSQWPEQLGFAAIDDPELMKKFGDIARQEYLAVGIRIALHPMADLATEPRWPRCNGTFGEDADLSGRMLYPYITGFQGGTSLTKNGVACMTKHFSGGGPQKEGLDSHFEFHKGQVYPGNNFEYHLKPFDAVFKANSASIMPYYGVPMDQTPENVGMSYNKYIITDLLRKRYNFEGIVCTDWGLITDVNLGQAIWPARAWGAEHLSREDRVMKIIEAGCDQFGGESCPELIVDLVKKGKVS…	UNKSP	GH3		CE12	25
0415	OG0000000	Beta-glucosidase_BoGH3B	MKIIILNVIVITFFMAACSPKNVTKMVDSSKPDPFIEQLISKMTLDEKLGQMTLYTTDWESTGPTIRGGYQDDIKTGRCGALFNSHTVDFTTRLQKIAVEETRLKIPLLFGYDVIHGYKTMFPIPMGEAASWDLQAIERSAYIMSKEAAASGLHWTFAPMVDISREPRWGRVMEGAGEDTYLGSRIAEARVRGIQGDGFGKSDRLLACVKHFAAYGAPIAGRDYNSVEISERVFRETYLPTYEAAIKAGAKTVMTSFNDYDGVPATGSKYLLTEILRNEWGFDGFVVTDYTSINEMVNHGVAKDQTDAGIMAVNAGVDMDMQSAAFQEKIKIGITDGRIKMEKIDASVRSILRLKKELGLFENPYKFSDKVRESNTIMTKEHLDASKDMAKKSVVLLKN…	UNKSP	GH3		CE12+GH28	11
0417	OG0000000	Beta-hexosaminidase	MKFRNVFILCTFWILSKDVYAQLQIVNKNWVDSLLSTMTLNEKIGQLFMVRAYGNSDTGHINRIYRLILEKNIGGLCFFQGSANTQAELTRQYQNVSKIPLLVSIDAEWGLGMRLKQDGFYFPKQLTLGAVQDNKLIYQMGKQMAAQLKFLGIHLNFAPVLDINNNPNNPVINERSFGSDKILVTNKSYAYMQGLQDGGILACAKHFPGHGDTDMDSHEALPTLNQEKNQLDTLELFPFRVLCSKDIASVMVGHLAIPKLEEQQVIPATLSHNIIHNILREEFHYKGLVITDALEMKAVSKSFQPGELEIEALKAGNNILLLSENIEEAFLKILAAIENGSYSIDRLNQSVRLILEAKSKAGLSNYQEPDSSDLLNKINHPNAQALKENIYRQAITLVK…	UNKSP	GH3		GH28+GH105	2
0417	OG0000000	Beta-glucosidase_BoGH3B	MIQDLMSSLRFFPITMRSFIICFFLIGIVHMHAQTDTKKKEMFVRKLLKKMTLDEKIGQLNLLTPGSEILTGSVVSKDVELKIIQGNVGALFGIHGPEKIRKAQELAVNKSRLGIPLFFGSDVIHGYQTVFPIPLGMASCWDMEWIEKSARMAAQEASANGINWTFSPMVDICRDPRWGRIAEGSGEDAFYGSQVAKAMVRGYQGNDLSKNNTILSCVKHFALYGASEGGRDYNTTDMSKIRMYQDYLPPYKAAIDAGVSSVMTSFNDVDGIPATGNRWLLTDVLRNQWGFKGFVVSDYTALNEMSEHGMGDLKNVSALALNAGLDMDMVGEGFLIHLKNLLAEKIITKQQIEKACKRILEAKYSLGLFEDPFRYIDEARAAKELMTTENRKFARELAA…	PP	GH3		GH105+GH28	1
0438	OG0000000	Xylan_1_4-beta-xylosidase	MKYLVFIIILTFSVICRAQDYKSYPMWDHKLPMEQRIKDVISRLTLEEKIAQMINSTPAIPRLGIPAYDWWNEVLHGVARTPFRVTVYPQAIAMAATWDTTSLRQMADYSALEGRAVHNKAIRLGRTNERYLGLTYWTPNINIFRDPRWGRGQETYGEDPFLTAMLGRAFVHGLQGDDPKYLKAAACAKHFAVHSGPEPSRHSDNFNPTDYDLWDTYLPAFKELITKANVAGVMCAYNALYGQPCCGSDPLMNDILRKQWNFTGYVTSDCWAIDDFFKYHKTHPDATSAAVDAVLHGTDVECGTDVYKSLLDGVNKGLIKEEQLDVSLQRLFTIRYKLGMFDPPSVVKYAQTPESILESPAHQAHALKMAQQSIVLLKNENNTLPLRKNIKKIAVLGPN…	PP	GH3		CE12+CBM35	1
0438	OG0000000	hypothetical_protein	MGMRKKLFLLTLLFAATATSFGQTTTTENKGDFILVRNQNGQTLGYAPNSGVKILTINGLAFKDLNKNGQLDTYEDWRLPVEQRAQDLAKQMSVEQIAGLMLYSAHQAIPGAGGRFGASTYNGKPFAESGAKSSDLSDAQKKFLLEDNLRHVLITTVENPGVAAAWNNNAQAFVESIGLGIPVNTSSDPRHGYDSYAEFNAGARGKISKWPGTLGIAATFDPAIMKKFGEIAATEYRAMGIATALSPQIDLATEPRWSRFDGTMGEDPDLATDLAKAYVDGFQTSTGKDEIKNGWGYKSVNAMVKHWPGGGPEEGGRDGHFGYGAYAVYPGNNLKDHLQPFTEGAFKLNGATKMASAVMPYYTVSYKQDTKNGENVGNAFNKYIITDLLRNKYGYDGVV…	PP	GH3		CE10+CE12	1
0438	OG0000000	Beta-glucosidase_BoGH3B	MKQLSKILVAILLLSNTLLSAQNRSEAEIDHKIDSLLALMTLEEKVGQLTLFTSDWDVTGPTIRANYKNDIQSGRCGNIFNAHTAKYNRELQRIAVEETRMKIPLLFGYDVIHGYKTIFPIPLGEAASWDLAAIEKGSRIAAIEATAAGLHWTFAPMVDIARDPRWGRIMEGAGEDPYLGSLIAVARVRGFQGDDISANNTMLACVKHFAAYGAAQAGRDYHTVDMSERMLRDQYLSPYKAAIDAGAYTVMTSFNEYDGVPATGNSFLLRDILRDEWGFKGFVVTDYTSINEMIPHGIVANEKEAGELSLNAGVDMDMQGAVYYNYLKELLKENRINMVQIDQSVRYILRTKYLLGLFDDPYRYSDEARQQRLLLAPEHQEAARDVARKSIVLLKNDKN…	PP	GH3		CE12+CE12	1
0439	OG0000000	Beta-hexosaminidase	MISKFNFFRFVRSGALCVSLLLFVSGCGDTGTDESIPQVNPAGDDYFSGITDTTSADVVFSDAPDHFVDSLLKTMTLEEKIGQMLFPAVQPGRQTLDELDSKHFKKYKPGGFVLFGSSLIKTANMIRELQDESEIPLLISEDFERGLAMRIPGAKSYPFNMAIGAADAPLLVYEMGKRIAADSKIIGVHWNLAPVLDINNNSENPIINVRSFGEDPEQVANLGIMMMKGLQAGGVLSSLKHFPGHGNSSVDSHTDLAVIKGSKEEFERNELFPFKKNIDKDAFSVMVGHLGIEAYNLQDTPATLSHRIVTGLLRDELKFKGIINTDAMSMKAISKYHSPGEAAVLAVNAGVDVIMTPLSTIESLNAILKEVSSGRISEARINQSVRRILQAKKWLGLFR…	PP	GH3		OG0000015	117
0439	OG0000000	Beta-glucosidase_BoGH3B	MKTKTIFHLFILLSSIFTITIQSQTKSYEKQIDSVLSLMTLEEKTGQLHQVSLYWATGPESPEGDKLRDIKEGRMGSVLNVKGSDKVRALQELALKSRLGIPLLFGLDVIHGYKTTFPIPLAESASWDIEAIELAARIAAIEASASGLNWTFAPMVDIARDARWGRIMEGAGEDTYLGSLIAAARVKGFQGKGFGSVDAVMACVKHYAAYGAAVGGRDYNSVDMSERTLREIYLPPFKAAAMAGAATFMNSFNDLNGVPASGSSFLMRKILKGEWNFNGFIVSDWASIREMIPHGFAEDDREAAKLALNAGSDMDMEGYCYRNNLKDLVEKGEVSLANLDDAVRRILRKKFEMGLFEDPFRFTDPIREEKALNNPEHRKAARDMARKSIVLIKNEADLL…	UNKSP	GH3		GH92	100
0439	OG0000000	Beta-glucosidase_BoGH3B	MGEDPYLVSELGSTYVKAMQENNLVPKDRFLACLKHYVGYSFPFNGLDRTPAYMSERTLREFFLPPFEAAVKAGALTVMVNSGEIDGIPGHANFHLLTEVLKGEMRFQGFVVSDWEDIKRLFTRDRVAESPKEAVFMAVMAGVDMSMVPTDLSFYDLLLELVKEGSVPVSRIDDAVSRILFVKMKLGLFENAYPDKSFLSKFATPENTQANLDAARESIVLLKNDKNILPLGKDKKVFVTGPTADMLSVLNGGWTVTWQGNEESLMQSDKKTVVKAMISEVSSKNIIYNPGCSFDKMLDVDNAVKSAKESDVIVLCLGEPAYCETPGNINDLTLPKAQLDYAKMMIATGKPVVLVMIEGRPRVITEIADKVDGIIVAFLPGMQGGVAISDVLYGMTNPS…	PP	GH3		GH47	15
0442	OG0000000	Xylan_1_4-beta-xylosidase	MRPATIRALFLVLFAAGAPLAAQGRDARALLAEMSREEKFWQLFMIPGDLDSASYDYSRGIFGLQIGARPGIPARDAARAHAARVDSIQRWFRERSRLRIPIIPFDEALHGLMREGATVFPQAIGLAATFDSALVRRVHDAAARETRSRGIRMVLSPVVNLATDVRWGRTEETFGEDVHLTGVMGRQHVRAFETMGIITTPKHFIANVGEGGRDSYPIEASPRALEERLFPPFRSLVQQAGARSVMTAYNTVDGSPATQSRMLMTDVLKGAWGFPGFIISDAAATAGATVLARTEASTATATAHAFRSGLDVIFQSSYPEHRPYLRAITNGVVPDSLLDASVLRVLRQKIALGLFDDARIHPESAAYWANSAEHRTIAREAALASLVLLRNAPLAGQGP…	UNKSP	GH3		GH92+GH47	2
0442	OG0000000	Beta-hexosaminidase	MSHSSHLRLAGIAGTFALLSCAAPASPGTLAPTPGPVALRGVTVPLTGPLPAAASRWIDETVAKMPLHERIGQMVMIWVLGDYTSTTDSSFAWAIDRIRLDHVGGVVMSLGSPIEVAAKVNAMQARASLPLLVASDVEPGLGRLEGGTFTPGLLRGGDATVLPNNMAIGATGDVELARAAGRITGLEARAIGLHVAFGPAVDVNNNPSNPVINVRSFGEEPRAVAAMGAAFVEGVQSAGVAATIKHFPGHGDTDTDSHLALPVVSASRARMDTLELLPFRTAIAAGAAAVMSAHIALPAVSHDSTPATLVPAVMQDLLRDTLGFRGMTFTDAMDMRGVGAGYGVEESSVKAVLAGADVLLMPGDIPAAISAVAAAVERGEIPPARIEASVRRLLEWKLR…	UNKSP	GH3		OG0000016	109
0443	OG0000000	Beta-hexosaminidase	MRLNILKPFILPLFISVSSCSFSQTVLPYKNPALPVPQRVNDLLSRMTPEEKFWQLFMIPGEVSNTSKNDFKNGIFGLQVSATGNNNNPAQQMLKYDNKSNAQILAKKINACQSYFVKETKLGIPAIFFDEALHGLVRDNATIFPQAIALAATWNSTLMHNVGNAIAAEAKACGIRQVLSPVINIASDVRWGRVEETYGEDPFLTAVMGNAFISAFEKQNIITTPKHLIANVGDGGRDSYPIHFNERFLTEIHFPPFISAFKNAGARSVMTSYNSLDGTPCTSNHWLLTKKLKQDWNFKGFVISDAGSVGGANVLHYTAKDYYDATKQAITNGLDVIFQIDYQHHNLFMPPFLNGDISSQRIDDAVRRVLTAKFELGLFESPYANEKEAEKIIHSQKNV…	PP	GH3		CE1	105
0444	OG0000000	Beta-hexosaminidase	MSWQNILFCILSFCTASHSQNYSASRWADSVLATMSLDEKLGQLFVIRSFSTQNEQQIQDVSALIQDYHIGGICFFKGTSGSLYELIQKYQKLSKIPVMVSMDAEWGLGMRITDAFSFPKQMSLGALKENRLIYDLGKEMAIQMKLFGIHMNYAPVLDINNNLNNPVINERSFGSNRQKVLLKSIAFMQGLQDHGVLACVKHFPGHGDTDLDSHKDLPVLNFNRKRLDSLELYPFEGILNARPAGMMIAHLKVPVIDSSENIPASLSKEILNGILQKRFHYKGLLITDALEMKGVTKNFNAGEIAVKALNAGNDLLLLSENIPAAFQAIKMGIDSNILNLEEIDQKVKRILIVKHTLGLNAWISEGFDSISYNKSIERSIVLKDKIYRKTLTLARDSNK…	UNKSP	GH3		CE1+GH9	2
0446	OG0000000	Beta-hexosaminidase	MKSTFRLLIFIALPLIAALLAGAVSSHTPNTFRDLNKNGKMDVYEDASQPVEARVNDLLSQMNLEEKAGMMFINGVFINDDGTLERKPDAKGFAARLPPASDYIEGRKMNHFNYWQTPGTRAMAEGYNAMQKMAENTRLGIPVTIASDPRNYFSNNIFAMAAGSFSQWPEQLGFAAIGDEKLTRTFADMARQEYVAVGIREALHPMADLATEPRWARVSGTFGEDAKLSAQMIKAYILGFQGEQLGSQSVACMTKHFSGGGPQKEGLDPHFEFQKGQVYPGKNFNYHLIPFEAAFEVHTASIMPYYGVPTDQTSENVGFSYNKDIITKMLREKYKYDGVVCTDWGLVTDAPLGPGVVWPARAWGVEALSRAERVQKIIEAGCDQFGGENSPELVIQLVR…	PP	GH3		CE1+CE3	1
0446	OG0000000	Beta-glucosidase_BoGH3B	MITYRQLFIFLLFFKGLFAGEVSAQIYRPSAAIEERVLSLLDDMTLEEKIGQLTLYTTDWGATGPTIREGYKNDIRSGACGNLFNSHTVGFVRELQRIAVEETRLKIPLLFGFDVIHGYKTIFPIPLGEAASWDLAAIEKSARVGATEASAAGLNWTFAPMVDISRDPRWGRVMEGAGEDTYLGCRIAEARVRGIQGPKIGNTDAMLACVKHYAAYGAPLAGRDYNTVDMSERFFREYYLPPYEAAVRAGAATVMTSFNDYDGVPATGNKYLMTDILRKEWGFRGFVVTDYTSINEMVNHGVIANEKEAGELALNAGVDMDMQGAVYQRFLAQSVREGKVSEILVDEAVRRVLRLKFELGLFENPYKFCDETREKTELLSAPHRTAAREVSRKSIVLLK…	UNKSP	GH3		CE1+CBM32	1
0446	OG0000000	Beta-glucosidase_BoGH3B	MKNSNATFLSAIVLTAAVFFSSFSPLFSQKTSIKDIDRRVEELLARMTLDEKIGQLNQVPGDISTGADVSKDDLFNQIKAGKVGSVLSHTNFNNKIVMQRAAVGTRLGIPLIFGFDVIHGYKTIFPIPLAQAASWDMTLIESIERIAAEEAAADGQNWTFSPMVDVSRDPRWVRVMEGAGEDTYLGSRVAEARVRGIQGDDLSKNNTLAACAKHYAAYGFAEGGRDYNTVDMSEQRLRETVLPPFEAAAKAGSATFMNAFNTLNGVPASMNKHLVTDILRGEWGWKGLVVSDWNSFGETIVHGAAADDADASAKCLSAGSDMDMAGGTFQRGLKKALDAGRVTQAQIDEAAPGVAPEI	PP	GH3		OG0000017	101
0447	OG0000000	Beta-glucosidase_BoGH3B	MFQQLLSLFKWINLEKRPILICFFLIGLLTINAQSNAHKKEKFISNLMKKMTLDEKIGQLNLLTAGSGIPTGSVVSKDVEQKIIQGNVGALFGIHGPDKIRKAQDLAVKKSRLGIPLIFGSDVIHGYQTTFPIPLGIASCWDMKWIEKSARIAAQEASANGINWTFSPMVDICRDPRWGRIAEGAGEDAFYGSQVAKAMVKGYQGNDLAKNNTILSCVKHFALYGASEAGRDYNTTDMSKIRMYSDYLPPYKAAIDAGASSVMTSFNDVDGIPATGNKWLLTELLRNQWKFDGFVVSDYTALNEMSDHGLGDLKKVTEQAINAGLDMDMVGEGFLKHLKSLLHEKKISKQQIDLACKRILEAKYALGLFDDPFRYIDEHRAAMEIMTVENRKFARDLAA…	PP	GH3		GH18	100
0450	OG0000000	Beta-hexosaminidase	MKKIQLMSMVLSLWISNANAQQQIPCFNSKSAEAWADSIFNTMDYRDRIGQLFMIDAFSNKDSLHVAFINQLIDSFHIGGLIFFQGGPLRQARLTNAYQQRSRYPLMIGIDGEWGLNMRLDSTIRFPRQMTLAAGAKEGQVLEMGREIGRQCQRMGIHINFAPDVDINNNPENPIINSRSFGEDKNKVADFSLAYMKGMQEMKVLACAKHFPGHGDTNTDSHHALPIVSASRARIDSLELFPFRKLIDNGVASVMVAHLSIPSIDTTQGMAGTLSPKVVNDLLIDSLGFKGLIFTDALNMKGVADYYPSGELELKALLAGNDVLLYPGNVAKAFERIHLAIQNCEIEQEVIDRKVKKILMAKYWAGLNKYSPVNEVALIEDLNSSPAKWLNFSLYKSAP…	UNKSP	GH3		GH18+CBM73	1
0465	OG0000000	Beta-hexosaminidase	MMKFLFSFAFVFALVLTQITPAIGQNCPSPAGPWPQKKSIAFAEKLVKKMTVEEKVGQLVHVGINARFANQESPFFKDLQRQVVENKIGGIIFFGAPIYETTILGNRMQQNAKTPLLLSLDAETGIGMRFEDATNFPWAMAVAATGEPDFARRMGVITGREAKAIGIRHVYAPVLDVNNNAANPVINVRSYGEDPAEVAKYAVPFSQGIQSQCVIATAKHFPGHGDTNIDSHRGLPIIDHSRESLEKTELFPFRKAIEGGVGSIMIAHIALPQIDGELIKPLREYRGGDAEAGAEIVKEQATIPATLSAKVQTEMLRKDMGFKGLIVSDAMSMSGLTLYFDQEEAGVRAFLAGTDILEKPTDADIMIRGLLNAVNGGRVPMERLDESVKRQIAWKHELG…	PP	GH3		OG0000018	100
0470	OG0000000	Xylan_1_4-beta-xylosidase	MRKLFFLLFVVYSNLLFSQKLPYKNPKLPVEERVNDLLSRMTLEEKFWQLFMIPGDLSDENENYKNGIFGFQVSTKAKSAKITEQILDYGNSGTPESVAEKINEIQKYFVENTRLGIPIIPFDEALHGLVRDGATAFPQAIGLAATWNTDLMSEVANAIALEVKTRGIRQILSPVINIARDVRWGRVEETYGEDPFLTSQMGIAFIKQFEDNGIITTPKHFTANVGDGGRDSYPIHFNERLMEEIYFPAFIESIQKANAKSLMISYNSYDGTPCSANDWLLNKKLKDDWGFDGFVISDAGAIGGANVLHFTSHDYAESTMKTIEGGLDVIFQTSYAHYPLFYEAFEKGMIKESTINKAVARVLKAKFNMGLFENPYVDAKKANEFNGSNAHRDLAYKSA…	PP	GH3		GH20	86
0470	OG0000000	Thermostable_beta-glucosidase_B	MKKLFLKNFTLLITALLILFANRIDAQVDKSIEQKAKELVSQLTLEEKIGLTVGDGRFLPEVDSNMEKIEDVYVANRNSKLLIPRLKIRSTSLTDGPTGINKPEAPDGAKDYTYTTAFPTSTCLAATWNTELVQKIGEALGNELLEYDYDLILMPALNLHRDPNCGRNFEYYSEDPLLSGKMSAAMVRGIQSKGVGATLKHFLANNQETNRRKYNAVISQRALREIYLKGFEIAVKESHPKSIMTSYNRLNGFYTAENPELLKDIVRNEWKFDGLYMTDFDGYYGDALAKVRAGNNLLMSGNTDELNELKLAVKNKYLDESTLDENLYYNMKLKLNSPSMQGYKPSFKPDLQKHEKLAKEAASEGIVLLKNDNHTLPLKSRIKVSLFGKIGYYLIEAGT…	PP	GH3		GH163	14
0470	OG0000000	Beta-glucosidase_BoGH3B	MKKNNLIIVFFLLFLILSCSKNDESTKQKDLSVDEKVQELLAQMTLDEKIGQMTQVDQNALTDYNDITKYAIGSVLWGGNSEISDISALGWSKVADSLIDCSLKSRLGIPIILGIDAVHGHNNANNATIFPHNIGLGCTRNPELIELVAKTAAQEISATKIHWTFAPCVAVVRDERWGRTYESFSEDPELVAQLGAAAVKGFENENLASAEAVMSCTKHFMGDGGTTNGKDQGNTEVDEPTLRKIHLQGYVAAMKENTASIMISYSSWNGKKMHENKYLITDLLKGELNYKGFIVSDWAAIDQLEGDYKSDIEKSINAGLDMIMIPNGPAQQGKIGDNGQTINTYLDFITYLKELVNEGKVPVSRIDDAVTRILRAKFNFDLFNKAKLKNNFTDKVGSK…	PP	GH3		OG0000019	99
0470	OG0000000	Beta-glucosidase_BoGH3B	MKKIFSIVIILISTTIVFSQTYKNPKANIEDRINDLLNRMTLDEKIGQMQQNTFWNVTDEVLEDVKKGNAGSFLNTGGIEEKTKLQKAALESRLGIPLIFGRDVIHGYKTMLPIPLGQAASWNPELVEKGAKMAAREAAEDFVHWTFAPMLDISRDPRWGRIAESCGEDPYLTSKIGIAMVNGFQGKDISDPNSIAACAKHYVGYGAAEGGKDYNTTLIPEGELRNIYLKPFQAVVNNGIATVMSAFNDLNGVPTSGNSFTLKKVLRDEWKFDGFVVSDWGSIDELIPHGYAKDGYEAALKAASAGVNMEMVSKNYVTNLKDIVESGKISEMWIDELVKGILRIKFKMGLFEQPFRKITKDLTTLSEQNKEIAKQITLESIVLLQNENNFLPLDKSKIK…	PP	GH3		GH95	99
0470	OG0000000	Xylan_1_4-beta-xylosidase	MKKLIFTILFVSISFNIYGQLLPYRNPNLSSEERAKDLISRLTLEEKAALMCDISDAIPRLGIKKFNWWSEALHGLANNDSVTVFPQPIGMAASFDDELVYKIFDAVSDETRAKYNISQKRGQENKRFLSLSVWTPNINIFRDPRWGRGQETYGEDPYLMSRMGISVVKGLQGPEDAKYKKLLACAKHYAVHSGPEWSRHSLNLIDVDPRDLWETYLPAFKALVQKADVREVMCAYQRLDDEPCCGNTRLLQNILRDEWGFKYLVVSDCGAIDDFYNSHKVSSTPTHAASKGVLAGTDIECQWNKHNYKKLPEAVEKGLLSEEDINERLIRVLIGRFDLGEMDDDEIVPWTKIPASIINNDEHKNLALEMARETMTLLQNRNNILPLKKSIEKVAVIGP…	UNKSP	GH3		OG0000020	95
0470	OG0000000	Beta-glucosidase_BoGH3B	MRIKYLPLQIIIMLFPLIINYSQNDFNVTKSISQKVDSVLSLMTLEEKIGQLNQYNDDLVATGPETSDNNKVFQVENGQVGSILNCMGVERTKAWQKTALKSRLKIPLLFGQDVVHGYKTTFPIPLAESCSWDLAAIEKAASVAATEASSGGIHWTFAPMVDIARDPRWGRVMEGAGEDTYLASKIAYAKVKGFQKDKLGNTNSVMACAKHFAAYSAAVGGRDYNSVDMSEKQLWEIYLPSFKACVDAGIGTFMTSFNDINGIPSTGNRHLLTDILKNKWQFNGFVVSDWGSVGEMINHGTVKNDYEAALSAFNAGCDMDMESRCYINNLQKLVEDGKVSIIDIDNSVKRILTKKFELGLFDDPFKYCDLERQKKALENPEHTEVARDVARKSIVLLKN…	PP	GH3		GH0	46
0476	OG0000000	Beta-glucosidase_BoGH3B	MTATQPPAVRVERAGEAEWRIAELLARMTLEEKIGQLTLVPGGGGHVPPSLAEEIRAGRIGAVLNEVDPGTVTELQRLAREESRLGIPLLVGRDVIHGFRTIFPIPLGQAATWSPALVERGARVAALEAAAAGVNWTFAPMVDIGRDPRWGRVAECLGEDPLLASRLAEAMIRGFQGEDLAQPGSIAACVKHFAGYGACEAGRDYAATSLPETELRNVHLRPFRAAVAAGVASVMTSFSDVNGLPATANPLLLRDILRREWGFDGLVVSDWESVPQLAVHGLTADDRASAREAALAGCDMEMTSRTYTDHLPALVRAAEVPPAQLDAMVANVLRTKLRLGLLERAPALSVTLPAPLNDAHRAAAYEAAVASVVLLKNDRAVLPLDPARLRSLAVIGPLA…	PP	GH3		CE14	21
0476	OG0000000	Beta-hexosaminidase	MSMLAEAATIATRVEALLARMSLAAKLGQMVQGERAWTTPDDVREYHLGSILSGGGSVPGANRPADWVAMNDAYWQASMATDGGRLPIPLLYGVDAVHGHANVLGATVFPHNIGLGATGDPALLERIARATAREILATGVDWTFAPTLAVAQDPRWGRTYESYSDDPALVARLGAAFVRGLQAERGPDGVVACAKHFLGDGGTTDGVDQGNTVASEEELLATHLTPYHPALEAGVLTVMASFNSWNGDKCHGHRWLLTDLLKHRLGFDGFVVSDWDGADYLSDDYAEAIAMAANAGVDMFMVSVEWRKCIETLRALVDAGTIPLARVDDAVRRILGVKLRYGLFDRPRPAERPWARRPAALGAAEHRAIAREAVRKSLVLLKHAPRVLPLSTGARILVA…	PP	GH3		GH74	16
0476	OG0000000	Beta-hexosaminidase	MPRSHTLSLSLALLVLAAAPVAAQATHIRGLPPPHTDDSLAVEQLLDSLPLAARVAQLVMPWIPGGYAASDDSAFTVAQRWVDSLRVGGIIVSIGSPLDIASRLNRLQLRSPLPLLMASDLESGSSFRLNGGTPFPSNMGIAATGREEDAYEVGRVTALEGRAVGIHLTFSPVADVNNNPENPIINTRSFGEDPALVARLVAATVLGIQDHGMLATAKHFPGHGDTGTDSHITVPVIGAGWSRLDSVELMPFRAAVGAGVSFVMSGHLVLPKLQGESGRPATLDPAILTGVLRDSLGFQGLVVTDALDMGAVVQKYGAGEAAVLAFLAGSDLLLMPADPGQAISAMTQAVESGRVTYERLERSVRRVVFLKWRLGLFRQRTVPLDSIPEIVGGARFQAS…	UNKSP	GH3		GH33	7
0476	OG0000000	Xylan_1_4-beta-xylosidase	MLGSIRGVAARAATPSAFAAGRGALLLALGLLAGAPALRAQAAPWQDPRRSPAERAQDLLARLTAEEKFWQLFLHPGDSTSGLGTGSSRYGIQVRTTGTAVDAVRQLNAVQRDLMARSRLAIPMLPVEEALHGVTAPGATAFPQAIALAASWDTALMGAVASAIAAEARARGIRQVLSPVVNLATDVRWGRTEETYGEDPLLASAMGRAFVAPFERAGIVTTPKHFVANVGDGGRDSYPIEWSERRLVEEVLPPFAALLRDGPARSVMAAYNSVDGRPASASEWLLRTLLRGRWHSDAVAMSDAGGVGGANVLHGTATDYADAGAQALRAGLDVIFQGDATSAGLFTPPFLDGRIPAPVIDSAVARVLRLKFALGLFEAPLADSAAARRVDADTAARAL…	UNKSP	GH3		GH93	2
0485	OG0000000	Xylan_1_4-beta-xylosidase	MALYNPFQFFFPLWPVPDGNLPPWVDRFQQNGKKDIFEDAAQPIEQRVEDLFGQMTLQEKLAQVRSLINRSSQPLDLTKSPIGHLGNTVYTLGPAAGARFINDHQKQQIERTRLGIPLLFFEEALHGLCADSATSFPQAIALASTWNPELIGRVSVAIAEETRSRGIHQVLSPVVDIARDPRWGRAQETYGEDPYLVSRMAVAFCKSFEERNIITTPKHFVANSGEGGRDSWAMDISERLLEEIYFPPYKACIREAGSRSIMPSYNSLNGVPTICDPWLLTKKAREEWGFTGFFGADFSAVTGIKDRHYLTNKDEEVAALALNAGMDVEWPNALFYLKPLETAIATGLVATSTLDESVKRILRLKMEIGLFENPFADEKKAIQINDSKDHRTLARQAAR…	PP	GH3		GH74+GH74	1
0485	OG0000000	Xylan_1_4-beta-xylosidase	MKAYFLFLILLAAVQGFSQTYPFNDPALSPEARAKDLLSRLTIEEKASLMFDQSPAIPRLGIKKFNWWSEALHGLANNDSVTVFPEPIGMAASFNDSLVYQIFSATSDETRAKYHDAIRSGKENRRFLSLSVWTPNVNIFRDPRWGRGQETYGEDPYLTSRMGVSVVKGLQGPSDSKYRKLLACAKHFAVHSGPEWSRHSLNLNQVDPRDLWETYLPAFKALVQEADVRQVMCAYQRIDDDPCCANSRLLQDILREDWGFKYVVVSDCGAVGDFYTSHKVSSDAMHAAAKAVLAGTDVECMWEGYTYKNLPEAVKKGLIKEEVIDSRLVRVLAARFELGEMDNEADVPWTKIPKSIVNNAHHRKLALDMALQSMTLLQNKGNVLPLPKTTKKIAVIGPN…	UNKSP	GH3		CBM3	1
0485	OG0000000	Beta-glucosidase_BoGH3B	MKYLQFIGLASVVFLIHAFKLEDTFQKTAPAKPIEERVDSVMKLMTIEDKIGQMTLFTSDWAVTGPTLREGYRDDIKAGKVGAIFNAHTAAYNRELQRIAVEETRLGIPLLFGYDVIHGYKTIFPVPLGESASWDLEAMEKSARIAAIEAAAAGLHWTFAPMVDIARDPRWGRICEGAGEDTYLGARIAEARVKGFQGDDLSKDNTLIACAKHYAAYGAAQAGRDYHSVDISERVLRETYLPPFMAAQKAGVRTFMTSFNELFGVPASGSRFLLTDVLRDEWGFDGFVVTDYTSINEMVYHGIVANDKDAAELSLNAGVDMDMQGATYYNYLLQLVREGRISVTRVNESVRRILRIKFELGLFDDPYRYSDTEREKARVFAPEHLEAARDIARKSIVLL…	PP	GH3		CBM2	1
0485	OG0000000	Beta-hexosaminidase	MRTWYPLGWYVAILFPIFSASAPLQAQHRFALLPSGDAKEQYWVDSVFNSLSEDQRIGQLFMIRAHSDKGPDHVALVESLIRDYQVGSLCFFQGTPEKQVELINQYQHLSKLPLMVAIDGEWGLGMRMKESTISFPRQLMLGAIQNNDLIYRMGREIGRQMRRAGVQVNFAPVADINNNAANPVIHTRSFGEDRYNVAIKSYMYMKGMQDVDVMACAKHFPGHGDTDVDSHYDLPVINHDRYRLDSIELYPFRALSDYGIGSMMVAHLQVPALDDRENRPTTLSRNTVTNLLRRELGFKGLIFTDALEMKGVTKHHASGVVEAEALLAGNDVLCLPEDLAAALREIKAYMSDSRLDREQVMESVRRVLRAKYRLGLNQWTDVPVPNVRKELNSPEAEVL…	PP	GH3		OG0000021	93
0485	OG0000000	Xylan_1_4-beta-xylosidase	MPRLGILGYDWWSEVLHGVARTPFRVTVFPQAIGMAATWDTASLFRMADISALEGRAVHNKALKLNRSHERYLGLTYWTPNINIFRDPRWGRGQETYGEDPFLTAMLGKAFVHGLQGDDPNYLKAAACAKHFAVHSGPEPTRHSDDIHPSAYDLWDTYLPAFKELVVNAQVAGVMCAYNAVNTQPCCANDQLMNDILRKQWNFTGYVTSDCWAIDDFFRFHKTHPDAQTAAVDALIHGTDVECGVSVYKTLLEAVKSGALAESQLDVSLKRLFAIRYRLGVFDPSSMVKYAQIPESVLEAPEHQAHALKMARQSIVLLKNENQTLPLSKNLKKIVVLGPNAQNEIAVLGNYNGIPTDIVTVLEGIKAKVGPGVEVVYEQAVQHANDTLFVEASLPGQLQ…	PP	GH3		GH9	81
0485	OG0000000	Beta-hexosaminidase	MKYMMFLSVSLFTSLNLISQTIDQQVDSLLRLMTLEEKVGQMTQVERGALVTLGHISSYGIGSILSGGGSSPSSNTVTGWANMYDIFQRKALESRLGIPLIYGIDAVHGHNNVYGAVIFPHNIGMGCTWNPALIEAANQIVAKEVAATGIDWTFAPCIAVPRNERWGRTYEGFGETAEIQKIMARASVLGLQGTDLGAKETILACAKHFVGDGGTINGSDQGNTFVSEQELRSVHMDGYKDAIAAKVGTVMASYSSWNGVKLHGYNYLLTHVLKTELGFEGFVISDWKGVDQVDENYRTAIKRSINAGVDMVMVPDRYEVFIGHLLSLVQEGEVSQSRIDDAVRRILKQKFLLNLFEKPFTDHSLAASVGSQEHRAIARQVVRESIVLLDAKNDVLPLK…	PP	GH3+CBM6		GH9+CE4	6
0485	OG0000000	hypothetical_protein	MCKHPNLFFRRLRGLACVVFGFVVFGYSVRAQSPSGDGLDAYRQALSQTVLLRNAGQQIPFLRLDTLRIALLPLSESEPLSVFQEYLERYTEIARLNVPAFGAAVWAQEQLSRYNLFVVAVNGNGSALSSSALEAWKALSQKARVALVAFDAGQLLAQYPELAGSGVLIAGTGTYYGQSLAAQALFGGTALNARLAQPLGTAFGPGAGLDLPQAIRLGYAPPELVGMNGQLLEDSVEAILLEGLQARAYPGAQVLIAKDEKVVYHRAFGAHTYDDQHPVQLTDVYDFASVTKITSGLPVLMEWYGQGKFDPDAPLADYLPEVKGTNKAGLPMRRLLTHTAQLMAWIPFWRGTLKGQSRNPWQKHWDGNRNNDFRFKARTFKTDSSAAYNVYITDSLWLH…	UNKSP	GH3		CBM11+GH9	2
0495	OG0000000	Beta-glucosidase_BoGH3B	MKLLQKLTLFSVVFALVFIAAQKPDDSKMKLFIDALMQKMTLDEKIGQLNLPGSGDIVTGQAGNSDIGKKIREGKVGGLFNIKSVEKIRAVQKVAVEESRLKIPLLFGMDVIHGYETVFPIPLGLSCSWDMNLIERSARIAAVEASADGINWTFSPMVDIARDPRWGRVAEGSGEDAYLGSQIAKAMVQGYQGKDLSLNNTIMACVKHYALYGAAEAGRDYNTTDMSRYRMYNEYFPPYKAAVDAGAGSVMASFNDVDGIPATANKWLMTTVLRNQWGFKGFVVTDYTGINEMIEHGIGDLKTVSGKALNAGIDMDMVGEGFLLTLKQSLKEGKVTMQMIDAACRRILEAKYKLGLFDDPYRYCNPERAKTDIFTSAHRKAARETAAQSFVLLKNQNNV…	PP	GH3		CBM30+GH9	1
0495	OG0000000	Beta-glucosidase_BoGH3B	MFKNYFLAAVLLLLSISQLVTVAAQKKTISQKVDSVLKLMTLEEKIGQMNQYNDDHVATGPVTPDNNKIGQIKNGQVGSLLNTVGVERTRSWQQIAMQSRLKIPLLFGQDVIHGYKTTFPIPLAEACSWDLNAIQLTARIAATEASAAGIHWTFAPMVDIARDPRWGRVMEGAGEDTYLGSQIAYARVKGFQGNKLGDINAVMACAKHFAAYGAAIGGRDYNSVDMSDRMLWETYLPPFKSALDAGAATFMNSFNDLNGVPATGNKYLQRDILKGKWGFKGFVVSDWGSIGEMINHGNVKNQYEAALSAITAGSDMDMESRCYKNSLVQLIKDGKVPMALIDDAVRRILRKKFELGLFDDPYKFCNEAREQAALNNPAHVKVAREAGAKSIVLLKNQNN…	PP	GH3		GH9+CBM6	1
0495	OG0000000	Xylan_1_4-beta-xylosidase	MRKFSLLLLCLFAAKLFAQDYKSFPMWNYKLPVEQRVNDLVSRLTLEEKVAQMLNATPAVERLGIPAYDWWNETLHGVARTPYKVTSYPQAIGMAATWDTNSLYRMADYSATEGRAINNKAIELGRTKDRYVGLTYWTPNINIFRDPRWGRGQETYGEDPFLTAMLGSAFVNGLQGNDPKYLKAAACAKHFAVHSGPEPSRHSDNFNPTVYDLWDTYLPAFKELIVNANVAGVMCAYNAVNTQPCCGSDLLMNDILRKQWKFTGYVTSDCGGIDDFFRFHKTHKDATVASVDAVLHGTDVECGRAAFYTLVDAVKKGLISEEQINISVKRLFTIRYRLGVFDPVSMVKYAQTPSSVLEAPQHKAHALKMAQQSIVLLKNQNNILPLSKKIKKIAILGPN…	PP	GH3		CBM9+GH9	1
0495	OG0000000	Beta-glucosidase_BoGH3B	MKKLVALLLIAVLSVAAINQKSKPVEPKVEDLLKKMTLEEKVGQMTQVTLAVVAKGAWANEDGSLDPALLKKAVVDYKVGSLLNTTAHALNVETWRKIITQIQDETKNTRLKIPIIYGLDAIHGQTYTLNSTLFPQNIAMAATRNPALVAAAAKVTAKELRASGVRWNFAPVLDIGRQPLWSRFPETYGEDVYIVKKMGAAGITAYEEDGLKSVTAVASCMKHYLGYSASRNGKDRTPIYLPEIELRAYYLPQFREAVKAGSSTIMINSSEINGVPVHSSKYLLTDVLRTELGFEGLIVTDWADIIRLHNWHHVASTPREAVVMAVNAGVDMSMVPSDFSFYDLLIEAVKKGEVKMTRIDDAVRRILTLKMKTGLFENPYPESAALENFGKPEYQTLAL…	PP	GH3		CE1+GH9	1
0499	OG0000000	Beta-glucosidase_BoGH3B	MKNIVINISVLFIIVLQTNIVAAQQKTFSQKVDSILALMTLDEKIGQLNQYNDDWRATGPITPDNNKIGQVKSGQLGSLLNCIGVSRTRSWQELALQSRLKIPLLFGLDVIHGFKTTFPIPLAEACSWDLEAMEQTARVAATEASASGIHWTFAPMVDIARDPRWGRVMEGAGEDPYLGSKIATARVKGFQGNKLGDLNSVMACAKHFAAYGAAIGGRDYNSVDMSERLLWEVYLPPFKATVDAGVATFMNSFNDINGVPATGNKMLQRDILKGKWNYKGFVVSDWGSVGEMINHGTAKNGYEAALSAITAGCDMDMESRSYKNNLAKLVEDGKVSVSLIDDAVKRILYKKFELGLFDDPFKYCNEKLEKTELAKPEHAKLAREAGAKSIVLLKNQNNL…	UNKSP	GH3		OG0000022	89
0499	OG0000000	Beta-glucosidase_BoGH3B	MTNKSFQYLLTLIMVPIMFISSSAQKNISKKGTGLTYYQSLGASAKVANLMTKMTIDEKIGQLNLITPGGTVTGEIVSKDVESKMKNGQIGGIFGIRGAAKAREAQEMAVKNSRLGIPILIGMDVIHGHQTIFPIPLGLSCTWDIEMIEQSARIAAREATADGIMWAFSPMVDIARDPRWGRIAESAGEDPFLGSTIASAMVRGYQGKDLTDPTTMMACVKHFALYGAAEGGRDYNTVDMSKLRMFNEYLPPYHAAVKAGVGSVMTSFNVVDYVPASGSKFLFTDVLRKKWKFDGFVVTDYTSVLEMIEHGTGDFQEVSRQSLQANVDMEMVGEGFLTTLKKSLNEGKVTNKDIDQACIRILMAKERLGLLDDPYKYFDEKRAATEIMSAENRAFARKA…	PP	GH3		GH0	49
0499	OG0000000	Xylan_1_4-beta-xylosidase	MPIKYFLIITLLLGQRFSSAQINKDPSSSAGKRAKDLLTRMTPEEKFRQLFMIPGDITGMEDKYKAGIFGFQVNTAGKSGDAAQQILQYDPGANAYETAVKINQLQRFFLEKSRLGIPLIPFDEALHGLVRDGATAFPQSIALAATWNKKLVHQIADAIAQECKTRGIRQILSPVVNIASDVRWGRTEETYGEDPYLASEMGVAFVSAFEKKGIITTPKHFVANVGDGGRDSYPIHWNDRLMREIYLPPFEACFKRGGSRSVMTSYNSYDGSPCTAHDALLNQLLKKEWGFDGFVISDAGATGGANVLHFTAKNYADATTQSITNGLDVIFQTSIDHESLFSTPFLNGDVKNSVVDSAVFRVLKKKFELGLFENPYSDPDEAKKWNGHTDHRTLAKKAA…	PP	GH3		GH109	40
0506	OG0000000	Beta-hexosaminidase	MRVAKMCVIGWGLFHGAQAGVLQGTVVDPGGSPVSNAMVAYGESVVGAPRTLSDNQGRFRLESDLISSVGARPGGFRTGLVVTGSEQLRLRVLDLQGRVWRTELLSAGHGTWTLDNPSSAVTGLSSGVWVVELSGRSGSLRTLALANGLPQSAVRLLPGAAFPAMRQMSANSCQVRVRKTGYISQTLALAVADSNVTVVLEPDPVERRIDSVMTGLTLDDKVGQMTQGLVNGPYKSTLISANRLGSVLGGGGEAISTFDDLQADALRASAKIPVLYGIDAVHGHAKMQGAVVHPHNIGLGATGDTALVRRLGEMTAREMWAGQCDWAFAPCIAVPRDERWGRTYEGYGETPQLASAFGSAYIRGLQGGRFDSAFAVIACAKHFLGDGGTALNSSTQKGA…	PP	GH3		OG0000023	86
0517	OG0000000	Beta-hexosaminidase	MLMRQMVLGIVYTLFTWTAIAQPANTSVPLPALRSDATVWVDSVFKSLTLEKKIGQLYMIAAYSGGEKYNQEYIEKLIREYHIGGLIFMQGTPKAQALQTNKYQMMSKIPLFIAMDAEWGLGMRLTGITDMPRQLMLGAMTDSTLVYKMASAIASQCRRLGVHINFAPVVDVNNNPNNPVINFRSYGENKYKVANYGIQYMNGLQDNGVMACAKHFPGHGDTDFDSHKDMPEISKSLVQLENLEFYPFKKLIDNGLQSAMVAHLHIPAIDNRKNIPSTLSYNTVTKLLQEKMGFNGLIFTDALNMEGVAKYYSPGDIDLKAFEAGNDILLFSQDIKSGIEKIKTAVSKDSNLEKRLDAVVKKILIAKFQSGLHQVVNIGTDSIDSDLNQYTPSLRRQIA…	UNKSP	GH3		CE8	46
0525	OG0000000	Xylan_1_4-beta-xylosidase	MFDRARTSKLFVACLGALLSCFAALAQLPYQDPTRPVETRVADLLARMTPDEKFRQLFMVAGDLGTDSARYNSGILGFQLHAASQGGDAAGQLLSYGAGPDAERTLEKVNATQRFFMERTRLRIPMLPFDEALHGLVRSGATAFPQSIAMAASFDTTLMAQVSAAIANETKARGIRMVLSPVVNLATDVRWGRVEETYGEDPYLASLMGSTYVKAFESRGIITTPKHFVANHGEGGRDSYPAFHSERLLRETYFKPFKAAIQLGGARSIMTAYNSLDGRPCSANSWLLNDLLRTDWGFRGFVISDAAATGGANVLHFTARDYEDAGRQSVENGQDVIFQTDIAHYELFKKPFLNGTVRQGAIDSAVANVLRMKFELGLFDTPYQSDSLLNALDLKKHRD…	PP	GH3		PL10	18
0525	OG0000000	Beta-hexosaminidase	MRRTFILVLVAATALLSLSSARPQPVRADENPRHHGQPPFLKQSALWADSVLSTLSLDERIAQLMMVAAYSNKDAKHESEIEAMIHERNIGGLIFFQGGPGRQAKLTNRYQAAAKTPILIGMDLEWGLGMRLDSTMKFPHQMALGAVQDESLITEMGNEIARQMRRLGVHVSFSPVVDVNNNPANPVINDRSFGEDRENVARKGIAYMRGLQEGGVIATAKHFPGHGDADSDSHHTLPLIAHSRTRLDSLELYPFQRLVEEGLSAMMVAHLEVPALDSMKGQPSTLSRPIVNDLLARELGFQGLVFTDALNMKGVANADKPGEIELRALLAGNDVLLFPQDPVKAIARIRKAIDDKELDPLVIDHKCLKLLRAKHWAGLDQETHVKVEGIASDLNTKQA…	UNKSP	GH3		CE8+PL10	10
0531	OG0000000	Beta-glucosidase_BoGH3B	MRKQYSLFLSTITCSLLIISSLNAQIYRPSAAVEERVIKLLDKMTLEEKIGQLTLYTTDWGSTGPTIREGYKNDIRSGACGNLFNSHTVGFVRELQRVAVEETRLKIPLLFGFDVIHGYKTIFPIPLGEAASWDMEVVERAARVAAIEATAAGLNWTYAPMVDISRDPRWGRVMEGAGEDTYLGSRIAEARVRGFQGKKLGDPDAMLACVKHFAGYGASFGGRDYNTVDMSERYFRNYFLPPYEAAVRAGAATVMTSFNDYDGIPATGNKFLLTDILRKEWGFRGFVVTDYTSINEMVNHGVAADEKGAGELAINAGVDMDMQGAVYQRFLAQSVKDKKVSMLQIDEAVRRVLRLKFELGLFEDPYKFCDENRQNAQLLSAEHRAAARDVARKSIVLLK…	UNKSP	GH3		CE10	4
0531	OG0000000	hypothetical_protein	MRNTFQHLTFLLVASSAILLITACQDQASRAKTTFRDLNKNGKMDVYEDASRPVEERVNDLLAQMNVEEKAGMMFINGLFINADGTLERKPDAKGIAARMPTAAEYINGQHMNHFNYWEAPSVKAMAEGYNSMQKMAENTRLGIPVTIASDPRNYFSNNIFAMAANGFSQWPEQLGFAAIGDAQLMHAFGDIARQEYVAVGIREALHPMADLATEPRWARISGTFGEDAQLSARMVKAYVLGFQGEQLGPQSVACMTKHFSGGGPQKEGLDPHFEFQKGQVYPGNNFNYHLLPFEAAFEAHTASIMPYYGVPTGQTSEDVGFSYNKDIITTMLRGKYKYDGVVCTDWGLVTDANMGPVVWPARAWGVEGLTRPERVQKIIEAGCDQFGGENCPELLVEL…	PP	GH3		CE8+CE12+PL10	2
0531	OG0000000	Beta-glucosidase_BoGH3B	MKKIQLLPLLLCAVMLSSTTALFSQKTSVKDIDRRVDELLAKMTLDEKIGQLNQLPGDISTGTDVAKDDLFSQIKAGKVGSVLSHTNFNNKIVMQRAAVGTRLGIPLIFGFDVIHGYKTIFPIPLAQAASWDMTLIQNIERIAAEEAAADGQNWTFAPMVDVTHDPRWGRIMEGAGEDPYLGSRVAEARVRGFQGDDLGKNNTLAACVKHYAAYGFTEGGRDYNTVDMSEQRLREMVLPPFEAAAKAGSATFMNAFNTLNGVPASMNKHLVTDILRGEWGWKGMVVSDWNSFGETIIHGAATDAVDASAKCLSAGSDMDMVGGTFQSGLQKALEAGRVTQAQIDEAVRRVLRLKFMLGLFDDPFRYLNQKHRDATLEKPEYRLAAREAAAKSMVLLKND…	PP	GH3		CE10+CE8	2
0532	OG0000000	Beta-glucosidase_BoGH3B	MKLLRSNSSIIFFLIAFSLASFANAKEPLYKDSSQPVDKRVNDLLKRMTLEEKVAQLQSVWQQRQDLETDDGIFNPEKAKEILGMGVGHLVRPSENKEIKTPNKTPLQTVIFTNALQKWLVDNTRLGIPALFHDEALHGHAGFHSTSFPQAIALGSSWDADLLYEVNRVIAEETRVRGVHQVLSPIMDVARDPRWGRIEETMGEDPYLIAELGVAQVKGLQGDDGKNIPANRVIATLKHLAGHGEPTGGLNIAPTPVGERGLKEIFLPPFEAAVRVGGVRSVMASYNEVDGIPSHSNVELLDSILRKEWSFDGTIVSDYFAIEELMERHHLTDSLGGAARLALTAGVDVETPNIKAYGELARLVNEKKISEKIIDQSVARVLRDKFMLGLFENPYAKVE…	PP	GH3		CE8+CE10	2
0532	OG0000000	Beta-hexosaminidase	MKIKSLGLFVSGVLALSLAACDSKQEATTPVASEPVASKSPVEQWPVLKSAIAKDPAVEKRIDDLLARMTLEEKVGQLIQPEIHQVTPADITEYHIGSVLNGGGSTPGNNKYASLEDWVTLADSFYNASVDKSNGRIGIPIIWGTDAVHGLGNVVGATLFPHNIGLGATNNPELLKKIGWATAREIAATGLDWDFSPTVAVARDDRWGRTYESWSEDPRIAKAFAGEMVKGLQGEGGTDNLFTNEHVIATTKHYIGDGGTLNGVDRGETQGDEQHLREIHGAGYVSGIEAGVQVVMASFSSWQNTRMHGHKYLLTDVLKNQMGFDGLVVGDWNGHSFIPGCTVLDCPESLMAGLDIYMVPDPNWKELYKNLVAQAKSGEVTAERLDDAVRRILRVKIRA…	PP	GH3		GH0	1
0532	OG0000000	Thermostable_beta-glucosidase_B	MKHTFCRTIKKISLAVMLMSTTQFSIADTASDLSNKPWMNKQLSASERTELVLKEMTFDEKLSLLMGYFGTDSPWKNTKRPVESITQSAGFVYGVPRLGIPHLWQADAGVGVASQGGPEVRERTALPSGMATAATWNPDGGFAGGAMIGDETRISGFNVQLAGGVNLVREPRNGRNFEYGGEDPLLAGVMVGEQIRGIQSKNVVSTLKHFAYNDQETNRFSSNVEIDEAAGRMSDLLALQIAYEIGNPGSVMCSYNRVYGVYACESDYLLNQVLKKDWGFKGWVMSDWGATHSTVPAANNGLDQQSGYPFDVSAYFKEPLKEAVMNGWVSQERFDDMARRVIYPLFEHGVIDNPVPKASNNIDFKKNGLISQSDAEEAIVLLKNEKLLPLAKDLKKIAV…	UNKSP	GH3		CE8+CE12	1
0532	OG0000000	Xylan_1_4-beta-xylosidase	MNVMKSRNAFWIFALVTVFSGQSLADKSLPLYQDTQQTFEARAADLVSRMTLEEKVSQMQNDSPAIPRLGIPKYEWWNEALHGVARAGSATVFPQAIGLAASFDPEMMLDISTVISDEGRAKYHEFSKRDQRNRYQGLTFWSSNVNIFRDPRWGRGQETYGEDPFLTAQMGVAFVKGLQGDDNSQYRKTDATAKHYAVHSGPEHNRHEFDARPTERDLYETYLPAFQALVQDANVASVMGAYNRVNGESASASQRLLLDILRKDWGFKGYVVSDCDSIEDIFLYHKIVKTPEEAAALGVKKGLELNCGKTYGALTKAVKQNLITEAELDDALHRLFYTRFRLGMFDPDSQVNWAQIPYSINQSKAHDELARKAAQRSLVLLKNEKAKNNKSKSKRLLPL…	PP	GH3		OG0000024	72
0532	OG0000000	Xylan_1_4-beta-xylosidase	MKKTLFTSAIAKRSLLGILLTSIVGFAQAQQPAYQNTQLSFEDRAKDLVSRMTNEEKIPQLINDAPAIPRLGVREYNWWNEGLHGVAALGEATVFPQAVGMAASWNDQLMFNVADVISTEFRAKHFANQQRFGGSDWFAGLTVWSPNINIFRDPRWGRGQETYGEDPHLTSRLGVAFVKGLQGNDPKFLKVVATPKHYAVHSGPEATRHKDNYNPSVKDLEETYLPAFYATITEGKAQSIMCAYNAIDGAPACASNFLLKEKLRDQWGFKGFVVSDCGAVFDVYDKDNHAFTKIPEEATKAVFEAGMDNICGDAKEADHIRSALDKGLITEALIDQSLIRLFTARMQLGQFDPRTKVFPKITSRDNDTDAHSQLARRMAEESIVLLKNKNDFLPLSADI…	PP	GH3		CE14	69
0540	OG0000000	Beta-hexosaminidase	MCAGPCLGGAAAPEAAALTRGPRCRAGRAWVDRTMASLTLREKVGQMVMVWVLGDYTSSGDSTYAEVARWITRDGIGGVSMSLGTPVEVAAKVNAFQRLAKVPLLVSSDLEPALGRLEGGVFSHYLMDAGGATVFPTAMGIAATGRDEDVRDAAYIIGREARAVGIHINFAPTVDVNNNPANPVINTRSFGEDPARVARLSALFVRGSMDAGTIATAKHFPGHGDTEVDSHVGLPIVGADWARLRAVELVPFKAAIDAGASMVMSAHIALPAVEGDSSTPATLAPRIMTGVLRDTLGFRGVAITDAMTMEGVGKGYGVAESSVLAVKAGSDILLKPSDPTKAIDAVVTAVERGEISRERIDASVRRVLELKARSGVAFHPFVSLDTLREVVGAMAHRAK…	PP	GH3		CBM13	1
0540	OG0000000	Xylan_1_4-beta-xylosidase	MTLEEKFWQLFMSPWDSTDAPGSLAHGIFGLQVRLAGPPADVVRRQVEQLNALQRTLVEDTRLGIPGLMFEEALHGLLAPQATVFPQAIGLAATWDTALVSRVGSAIARESRSRGIRDVLSPVLNVASDVRWGRTEETYGEDPWLASRLGVAFVSALEGAGVVATPKHFVANVGDGGRDSYPIELNARMLEEQFFPPFRAAIAEGGARSVMTAYNSVAGVPATQNRALLRATLKEGWGFGGFVVSDMSATSGPTVLHMTEGSTADAAAHAFRAGLDVVFQGRVHEAAPYLSAIRRGLVPTAVLDEAVARVLRVKFALGLFEHPYANVDSAIHWNDHAAHRGLAREAARQSLVLLQNRGALPLAARVNRVAVIGTDATEARLGGYSGSNAQVTSILDGVR…	PP	GH3		GH92	1
0551	OG0000000	Beta-glucosidase_BoGH3B	MLITSVQSPEVAAQWNNTAQAFVEGLGLGIPANNSSDPRHGTIANAEYNAGAGGAISMWPSSLGLAATFDADLVEGFGSIASKEYRALGIATALSPQVDIATDPRWYRTSGTFGENPYLSADIGRAYIDGFQTSLGDKEIADGWGYESVNAMVKHWPGGGSGEAGRDAHYAFGKYAVYPGNNFAAHLIPFTEGAFKLKGKTKMASAVMPYYTISHNQDTKNQENVGNAYNKYLIKDLLRDKYNYDGVVCTDWLVTGDETAVDVFMTGKSWGLKVYR	PP	GH3		GH0	1
0551	OG0000000	Beta-glucosidase_BoGH3B	MKSFCGFILLLFLAACNTTTKNGQTSIDSRVDSVLNFMTLEEKIGQLNLPSAGAVVTGAVESSDIAKKIEEGKVGGLFNIKTVTNIKEMQKIAVEKSRLKIPLIFGMDVIHGYESVFPIPLGLSCSWDMNLIEHSARIAAQEASADGINWTFSPMVDISRDPRWGRISEGSGEDPYLGSEIAKAMVRGYQGNDLAAANTIMSCVKHYALYGASEAGRDYNTVDMSRHRMYNEYLPPL	PP	GH3		OG0000025	72
0551	OG0000000	Beta-hexosaminidase	MVKLRKSNGRMLKKVFFSILFILTQLSPQAQDQKNHWIDSVFQTLNTQEKIGQLFMISADAYTTPESLEELSDLVRSYRPGGILITRGGPKSHAQLINKLQLESFVPMLVGIHGEWGLGQSLDSVMKFQKPLLMGAASADLSFELGKEIAQQMSTLGIHINFAPNGDFDLQSTDFQNSFRYFSDQSLRATKRAISFTKGLQIGGVLACAKHLPIGNNTQQTLKKDTAQFLNLNPIDSIGLAVFQALSEAGVDGILTSHLHIKPVNDKATITQLFASDILRNNLHFKGLIFGEIPFIQKIAGDQPDGEIEKLALEMGHDMLINPDDLGDAIKKISRAVRRDDALETRLNDAVRKILEAKYNAGLVKLSTVNTDNLVSRINSPSAKLLKHQLAEESVTLLF…	UNKSP	GH3		GH43	72
0553	OG0000000	Beta-hexosaminidase	MKFLLSSICILVLQANLVFSASLRLSGSPLAPSKAAWAYADKLLKKMTVEEKVGQLIHIGINAKFANQDSEYFQSIKRDVVNNKVGGIIIFGAPMYETVHLVNRMQENAKVPLLISIDAETGIGMRFGDATNFPWNMAVAATGDPEYARKIGSITGREAKAMGIHHVFAPVLDVNNNADNPVINVRSYGEDPETVGRFGVAFIEGLQGQGVLATAKHFPGHGDTNVDSHRGLPIIDHSRESLEKTELVPFRQAIAAGVGSIMIAHIGLPQIDPTEIKPLKQPLRVEAEDGAEIVDLKTTLPATLSPIVQTQILRKEMNFQGLIVTDAMGMSGLTLYFDQKEAGVKAFLAGADILEKPADTEAMLIGLIEAVKSGRITETRLNESVRKILAWKYQLGLAK…	UNKSP	GH3		OG0000026	71
0564	OG0000000	Beta-hexosaminidase	MPKILFFLYLFFIPFLVKAQPANQSANLPPLLSPALHWMDSVFNQMSLEQKIGQLYMIAAYSGGEKYNQASIEKLILENQIGGLIFMQGTATAQANQTNKFQLMSKIPLLISMDAEWGLGMRLTGIRDMPRQIMMGAMQDSSLVYKMASAIASQCRRLGVHIDFAPVVDVNNNPENPVINFRSYGENKYKVATLGIQYMRGLQDNGIMACAKHFPGHGDTDMDSHKDMPEINKSYAALEDLELYPFKKLIDNGLQSAMVAHLHIPAIDNQKNIPSTLSYKTVSDLLKGKMGFNGLVFTDALNMEGVAKYYEPGDIDLKAFKAGNDILLFSQDVKAGMQKIKSAVLADSLLKKQLDETVKKILNAKYNAGLHTPQVIKTDSIDNDLNQYTSTLRSQIASA…	PP	GH3		GH109	71
0568	OG0000000	Beta-glucosidase_BoGH3B	MKHLITFLLMAGLASTGTSQNHAAEVESLLKKMTIEEKIGQMTQVTIGAVGNGKEGETDAVKLKEAIQKYHIGSILNVDQHAMSVAEWHRMLTAIQDEAMKSRLEIPIIYGLDAIHGQTYTLESTLFPQNIAIAASRNIGIAKKAAKITAAELRASGVRWNFGPMLDCGRQVYWSRFPESYGEDTYIGKVMGSAAVKGYEEDGLGKTTSVASCMKHYMGYSNPRNGKDRTPAYIPEIELREHYLPQFRDAVASGASSVMINSSLINGVPTHGDKYLLTNVLRKELGFKGVAVSDWEDIKRLYTWHKVASSPLDAVVIGVNAGVDMSMVPYDFSFATLLLEAVNKKLVSMERIDEAVRRILTMKYNVGLFANPYPEKEAIAQFGKPEYKDFAFEAAAEAM…	PP	GH3		OG0000027	68
0568	OG0000000	Beta-glucosidase_BoGH3B	MYRLNGLMLGLLMVICSSIFAQQGKPDRMKVFIDGLMAKMTLEEKLGQLNLPSAGDITTGSANSSDIASKIKAGKVGGLFNIKSVEKIRDVQKVAVENSRLKIPLIFGMDVIHGYETVFPIPLGLSCTWDMAAIEQSARIAAIEASASGINWTFSPMVDLCRDARWGRISEGSGEDPYLGSKIASAMVKGYQGNLTKNNQIMACVKHFALYGASEAGRDYNTVDMSRIRMYNEYFPPYKAAIDAGVGSVMASFNEVDGIPATGNKWLLTDVLRKQWGFRGFVVTDYTGINEMIDHGMGDLQTASALALKAGVDMDMVGEGLLTTLEKSLKEGKVTKAEIDMACRNVLVAKYKLGLFDDPYKYCDVTRVKKEVFTQENRNIARKTAAESFVLLKNEGNIL…	PP	GH3		GH73	68
0582	OG0000000	Beta-glucosidase_BoGH3B	MTTRLRSLLLLFTGNARLRTSHFALRTILLLCAGSLFAQKTSVQNIEPRVEALLARMTVEEKIGQLTQMPGDISTGTDVAKDDLLNQIRSGKIGSILSHTNFQNKITMQRVATKETRLGIPIIFGFDVIHGYKTIFPIPLAQAASWEPDMIERIERIAAEEASADGQHWTFAPMVDISRDPRWGRNMEGSGEDPYLGSRIAEARVRGFQGKDLGANNTVAACAKHFAGYGFVEAGREYNTVDFSEQRLREIILPPFQAAANAGSATFMNAFNTINGVPASMHKHLITDILRGEWTWKGLVVSDWDSFGEVIIHGAAADDEEASAKCISAGSDIDMAGGTFQRGLKKAIDNGKVTTAQLDEAVRRVLRLKYMLGLFDDPFKYLDPQRRAATLEKAEFRQT…	UNKSP	GH3		OG0000028	65
0582	OG0000000	Beta-glucosidase_BoGH3B	MKKLKYLFLIAQAIFAGTVSAQLYKPSPGIETKVNALLAKMTLDEKIGQLTLYTTDWGSTGPTIREGYKNDIRSGACGNLFNSHTVGFVRDLQKVAVEETRLKIPLLFGYDVIHGYKTIFPIPLGEAASWDLEAIELSARVAALEASAAGLNWTFAPMVDIGRDPRWGRVMEGAGEDTWLGCRIAEARVRGIQGKKIGSTDAMLACVKHYAAYGAATAGRDYNTVDMSERFFREYYLPPYKAAIEAGAATVMTSFNDYDGVPVSGNKYLLTNILRNEWGFKGFVVTDYTTINEMVLHGVVANEKEAGELALNAGVDMDMQGAVFQRFTKQSVKEGKVMRQQIDEAVRRILRLKFELGLFDDPYKFCDENREKATLLSPANRQAAREVSRKSIVLLKNDK…	PP	GH3		GH2	64
0582	OG0000000	hypothetical_protein	MLKVKNTLFLLTLLAVCNGAFSQNADVVLVKNAGGQTLGYSPASGVKILTANGLSFKDLNKNGALDPYEDWRLSADLRARDLAERLSIEQIAGLMLYSRHQSIPARADGYFAGTYKGKKFSESGAKPDDLTDQQIVFLSQDNLRHVLLTTVQSPEAAARWNNKVQALCEGLGLGIPANNSTDPRHGTVSTMEYNAGAGGQISMWPGSLGMAASFDPNLVEQFGQIAAAEYRALGIATALSPQVDIATDPRWNRVSGTFGENPKLSAAMAQAYCDGFQTSKGSQEIKNGWGYASVNAMVKHWPGGGSGEAGRDAHYGMGKFAVYPGGKFATHFIPFTKGAFKLKGKTKMASAIMPYYTISWNQDTKNKENVGNSYNSYIINDLLRKKYKYDGVACTDWSI…	PP	GH3		CBM32+GH2	1
0594	OG0000000	Thermostable_beta-glucosidase_B	MLSRLTPAIVVLAACPLFATTAAQPPRSPGAPGPAATSSETSLPVSATLPFQNPDLPTEQRITDLIARLTLEEKIDCLALKAAVPRLGVKGSPHIEGYHGVAQGGPSNWGRRNPTATTQFPQAYGLGETWDPELVHAVAAQEALEARYLYQSEKYARSGLIVRAPNADLARDPRWGRTEEVFGEDAFHVGTLATAFTHGLQGDDPRYWKTAALVKHFLANSNEDGREFSSSNFDERLWREYYAKPFEMAVRQGGARAIMAAYNAVNGTPAHVHPMLRDIVVREWGLDGIVCTDGGGLRLLVEKHKAFPDLPTAAAACMKAGINHFLDRHKDAVTEALARKLLTETDLDAALRGLFRVSIHLGLLDPAERVPYSTIGTAGTPEPWAQPETRAFVRRVTQR…	PP	GH3		OG0000029	64
0594	OG0000000	Beta-glucosidase_BoGH3B	MSLPFRFLLLGAATATTAIAVPPSSTFFVRPAPAAAIYHDGWIDLNKNGTRDPYEDPSLPVDERLTDLLVRMTLEEKTAQMTTLYGFGRVLKDELPTAGWKTALWKDGIGNIDEQLNGNEGWLRDLADPVHDFPWTLHVQAINEIRRWFLEETRLGIPVDFTNEGIRGLLHTRATSFPAQLAVAACFDRELVAEIGRITGREARALGYTNVYSPILDLARDPRWGRTTETYGEDPFLVGTLGVEQVRGIQAQNVVSTLKHFAVYSIPKGGRDGEARTDPQATWREVQTIYLEPFRRAVRDAGALGVMASYNDYDGIPVEASKRFLTEILRGEYGFKGYVVSDSAAVEFIHAKHRVAGTPADGIRQAVEAGLNIRTNFTPPEAYTLPLRQLVRDGQLPLD…	UNKSP	GH3		GH0	30
0594	OG0000000	Beta-glucosidase_BoGH3B	MTLEEKVGQIMMTDARSEDLSFITTQQPGSILHILGAKIDRAMDLAAKNRLGIPLLIGEDGIHGHSFWKGATIFPTQLGLAASWDPALFEQVGRVTAEEMAPTGIHWTFSPVLCLTRDLRWGRTGETFGEDPYLIGEFGAALIRGYQGKGLADPTAVLATAKHYAGYSETQGGRDASEADISRRKLRSYFLPPFERAARAGAMTFMTGYQSMDGVPSTANHWMLTEVLKQEWGFQGVLVTDWDNVGRLVHEQKVCATYTDAAIMAIRAGNDIMMVTPQFYEGAIEAVRSGRLAESEIDAPVRRFLALKFRMGLFENRRGPDLARAAVEIARPEHRAVNLAAARESLVLLQNNGLLPLDPAKVKSIALIGPNADDDLQQLGDWSLGSPQHPPEAGKHPRE…	PP	GH3		GH20	14
0594	OG0000000	Beta-hexosaminidase	MNTRFLPPSFTLPFARSLAWLLLAASTAFAADESCTTCGGAVTVSGDFAHHKVESAPAVAGNGFKPEAYRESVHGTAFTVTISNLPAGRYAVEIGAVETYAKAAGETMFDVHAGDVVLAKDFDPVAAAGAPFLLATIRGTVEKPDDALRGPMRLTFGAAKGHAKFNTITIRDQSGASVLAFAANELADAFSAQALQVPEIKEAAIWRDAAKPLRVRADDLIRRMSLAEKVAQLKNAAPAIERLGLPSYDYWNEASHGVANNYYATVFPQGIGAAASWNPALFRQEGKVIGIEGRAKFNDYANRNNGNSKWWAGLTYWAPNVNIFRDPRWGRGQETFGEDPFLTSEIAIEFVRGIQGDDPKYMTAMACAKHYAVHSGPELDRHKFNAVVTERDLYDTYLP…	PP	GH3		GH33	13
0594	OG0000000	Beta-glucosidase_BoGH3B	MTYSAARLLRSLLLALPFAALAPAAPAPLVDAATEQRIDTLLAQMTVEEKVGQLHQLSNAFDTTGPVPEKPDELARYEAIRTGRTGSALNVGGAASVRRIQQLAVEGSRLHIPMIFGYDVIHGYRTIFPVPLAEAASWDLDAITLSARIAATEAAAAGVDWTFAPMVDIARDARWGRIMEGAGEDPYLGSAIAVARVRGFQGPDLRSPDAVAACLKHFAAYGFGEAGRDYNTADLSESTLQNVVLPPFRAAIAAGAATVMSSFNDIGGLPAVVHTRLQRTILKGEWRFPGFIVSDWGAIRESLAHGVSVDLRDAARLALLSGNDMDMESAAYSRHLASLVADGSVPATSLDDAVRRILRVKFALGLFDDPYRRCDPAREKRLLEAPEHLAAARDVARKS…	PP	GH3		GH74	6
0594	OG0000000	Beta-glucosidase_BoGH3B	MLLPRLAPPAPHPLRRRFQFAALAFAVWSACAAAAPLQSALVADAEVDRRVETLLAQMTLAEKIGQLTQIGPNPVAPENLAPEDLIRNGQVGSVLWTVDVAVIKRLQQIAVKESRLRIPLLFGFDVIHGYANTFPVPLAMASSWDPAMVERAQAIAAKEASVSGINWTFGPMVDIARDARWGRIVEGAGEDPFLGAAMARAQVLGFQGPKLGTPGRIVGSVKHFAGYGAAEGGRDYDSCYLSDGTFRNVCLPPFQAAIDAGVGTVMSAYMCLNDVPASGNVWLMRDILRGELGFRGFVISDAWAVHALAVHGLARDQEDAARRGLLAGVSMDMGSMTYHKHAEKLVTNGKIPLTVVDALVREILSVKIRLGLFESPYGDPDKKAAVCGAPAHRAATREA…	PP	GH3		CBM3	1
0594	OG0000000	Thermostable_beta-glucosidase_B	MCAEPSFKTPVSYEDADRRAGEILAKMTPAEKLLLITGSNTFFIKGFPQYGMPELYLADATQGVNIRRNLSNQLEKSVSFPAGIALASTWNTALSYRYAKSVGEECRAAGVAVLLGPGMNIYRQSQCGRNFEYFGEDPYLAARMIERYVAGVLDTGTIPTLKHFYANNTDFHRRTSNSVLDERTAREIYLPAFKAGIDAGAMAVMTSYNQVNGEWAGQSEKVINQLLRRELGFRWLVMTDWWSVWDAEQIIKSGQDLEMPGEKFIKADGERLLLSGKVKIEQVDRMARSIMRTCIAMGLYDRPVRDEYFLSGFPEHEQVALQTGRESVVLLKNTGALLPLKKDTPKKILLTGLFVEMLPRGGGAADVEGYNVVTLGHAIKDTYGEAATYVKEPTDEQLR…	PP	GH3		OG0000030	61
0594	OG0000000	Xylan_1_4-beta-xylosidase	MHSPTRFLPLLAALLVLQPLAAATEAPLPYLDLSQPQPKRIDDLIARMTLEEKASLMSNTTPGVPRLGIPKYNWWSEALHGVANAGYATVFPQAIGLAAMWDESLHHEIATTIGVEGRAKFNGYKGTPEEGLIFRGLTFWSPNINIFRDPRWGRGQETYGEDPFLTARLGVAFVRGLQGDNPDYLVAAACAKHFAVHSGPEPLRHVFDASPSPADLYETYLPAFEALVHEGKVEIVMTAYNALHGIPCSVHPLLYQLLARWGFDGHVTSDCGSVADLSRTYKWAADDATADALTLRAGMNVRCGFEPTALVEAVHRGLIAEAELDQRLHDLLRTMFRLGFFDPKDRVPFNRIAPTENDTPAHGALAHQAARKSMVLLKNDGVLPLRPAALRRVAVIGPN…	PP	GH3		CBM67+GH78	52
0594	OG0000000	hypothetical_protein	MKSTSPVVLALFAAATLAVVASDKISPVSPTSQCCAVDEKRIETLLAQLTLDEKIDMLGGDETGFNSKGVVRLGIPPIRMSDGPVGVRDGASNAYPVSANMAATWDPALIERFGAALGEDTLAKGKHAILGPCVGIGRYPLGGRNFEAFGEDPYLSSRMAVSTIHGIQSRQVIATVKHFACNDQEWERNNYDVKVDERSLHEVHLLPFEAAVKEGQVWMLMTAYNLVNGQHMSENARLVREILKGEWGYQGLVVSDWTSVYSSKDAAINGLDIEMPTPLYFGDKLRADVTAGRVPVAVIDEKIRRHLRVRLRAGVFDNPAPAINDAVIRSQVHRDLALEMAEKSIVLLKNDGVLPLDKTTLKSVAVVGPHAGVARAGGGGSSQVAPWIAVSPVDGLRAK…	PP	GH3		CBM67	3
0594	OG0000000	Beta-glucosidase_BoGH3A	MKFLPALTLSIALCCPALRAQEAAKARYLDPAVSVDERVEDLLPRLTLEEKLGLIHADSKFSTAGVPRLGIPKMWMSDGPHGVREEISLNSWRPAGRTDDFVTWMPASILLASTWNPELGMAYGGVIADEARMRNKHIMLGPGVNIQRTPLNGRTFEYLGEDPWLASRMAIGTIRGMQAGDVAACVKHFAVNNQEVERGRVNVEVDERTLREIYLPAFEAAVREAGVLSFMGAYNKFRGQHCCHNDYLLNKVLKDEWGFRGLVMSDWGGTHTTDEAVRAGLDLEMGSRGAYDDYKLARSFREGIERGEYPMALLDDKVRRCLRVLFAIKGVDGRPAGSQNTRAHQATARKVAEEGMVLLKNANALLPLDLTKIKRIAVIGDNAVRTQAHGGQSSEIKAF…	PP	GH3		CBM67+GH78+GH33	3
0601	OG0000000	Beta-hexosaminidase	MKVTQFTIALFFFCFISTVYTVAQSEEENQWVESAFSKMTLDERIGQLFMIRAHSNLGSDHISEVERQIKTYHVGGLCFFQGTAPKQIDLINKYQKLSGKIPLMIGMDAEWGLGMRFKEGVIDYPRALMLGAIQDNSLIYEYGKEIARQLNRVGVQINFAPVVDINNNADNPVINFRSFGEDKYNVTTKSYMYMRGMQDLGVAACAKHFPGHGDTDTDSHFELPVISHDLSRLEDIEFFPFETLIKQGIESVMVAHLNVTAIDDRPNVPTTLSERVVNDLLRKKMGFNGLVFTDALEMQAVAKHYENGIVEIKALEAGNDILLLPNDIDKAITTIKQYLKEGKLHEERIAESTKRVLRAKYRMGLNDYHPIDDVGIFTDLNSSKALSLKHELIANALTL…	UNKSP	GH3		CBM67+CBM67+GH78	1
0601	OG0000000	Thermostable_beta-glucosidase_B	MKLTENIPFANLSYRLTLILLLNLHLLNAQSWTDVKIDSLINLMTVEEKIGQLTLFTSDWATTGPSIRGNYLDDIRSGKAGNIFNAHTSAYNAKLQKVAVEESRLGIPLLFGYDVIHGYKTIFPIPLAEAASWDLVLIEKSARIAGEEAAAGGLHWTYAPMVDIARDPRWGRIAEGAGEDVYLGSQIAGARVRGFQGDDLAAPNTILACAKHFAAYGVAQAGRDYHTVDISEHTLWETYLPPFKACVDAGVTTFMTSFNELFGVPASANQYLLEKVLRDTWHFQGFVVSDYTSINEMVNHGFATNNEEAAKLALNAGVDMDMQGAVYYDYAKDLLMNGRISEQTINMSVKRILQLKNKLGLFDDPYRYSDDQREKEIILSENNKAAAREIARQSMVLLS…	PP	GH3		GH78	1
0604	OG0000000	Beta-glucosidase_BoGH3B	MKYWKISTLLLLTPFFLQCGGEAKVSSDKLDQRIDSVMMLMNLEEKIGQMNLFTSDWDVTGPTLRENYKEDIVAGKVGAIFNAHTAAYNRELQRIAVEESRLKIPLLFGYDVIHGYKTIFPIPLGEAASWDLEAIERSASVAAAEASAAGLHWTFAPMVDISREPRWGRVMEGAGEDPYLGSMVARARVRGFQGETFENADKVLACVKHFAAYGAPEAGREYNTVDMSDRMFRDVYLPPYKAAVEEGAYTVMTSFNELDGVPASGNSYLLHDILREEWGFKGIVVTDYTSINEMVLHGIVADEKEAGELALQAGVDMDMQGAVYYKYLKQSVEEGKISVTQIDQAVRNILRVKFILGLFDDPYRYFDTEREKQVLFSQANQEAALDMARKSIVLLRNEN…	PP	GH3		GH43+CBM67+CBM67+GH78	1
0604	OG0000000	Beta-hexosaminidase	MTRTLLFFLLLLVFSSFSDYTAPLPSPEAQGQQWVDSVYQEMSLEEQIGQLIWLRAFSNKGSEHVQAVERMIRDYHVGGLLFFQGTPNEQARLTNQYQALAERVPLIISMDAEWGLGMRLKESAISYPYQLMLGAIQDNLLIYEMGAEIAHELRRLGVHVNFAPVADVNNNPNNPVINFRSFGEDRYNVALKSFYYMQGMQDNGVLACAKHFPGHGDSETDSHLDLPIIGHDRARLDSIELFPFEVLIEKGIGSIMIAHLDVPALDSTAHLPTTLSRPVVSRLLKEEMGYKGLIITDGLDMQGVTKYYASGEVEAKALAAGNDILLIPPDVPAAVARIKEYLEAGKLDPRQLEASVKKVLLAKFRLGLTHYTPIPLEHIDADLNHPRGVAIKRRLTQAS…	UNKSP	GH3		OG0000031	61
0604	OG0000000	Xylan_1_4-beta-xylosidase	MRPFFPFVLAVLLSTIADAQPDRLLVQMSPKEKLEQLFISAQSVGLENTRLDIPELTFAEALHGLTTPGSTAFPQAIALAATFDTLLMQRVAGAIATECRAQGVRMVLSPVLNLATDVRWGRVEETYGEDPFLASQMGLHFVRSFEQMGVVTCPKHFLANHGEGGRDSYPIHFSERYLEETHLAPFKTAVLQGGARSIMTAYNSLDGRPCTAHNWLLREKLKGEWGFRGFVISDAGATGGANVLHFTAADYEDAGQQAIENGLDVIFQTSRDHLALFERPFLDGSIDQAVIDSAVARVLRVKYELGLFEESSGEATTPDMTAHRALAKEAALKSIVLPKNDERKVLPLSPEYRRIGVIGPDAVEARLGGYSGPGNDPVNILAGLQHELGDACTVKYAEG…	PP	GH3		GH10	58
0604	OG0000000	Beta-hexosaminidase	MKYPLLILINLLISLSAIGQTLDQLADSVLMLMTLEEKVGQMTQVERGEFNNIQDLATYGIGSILSGGGSAPTPNTRAAWASMYDNFQSIALQSNLGIPILYGIDAVHGHNNVYGAVIFPHNIGMGCTWNPDLVRTANEIIAKEVAATGIDWTFSPCIAVPQNERWGRTYEGFGETAEIQKIMAKESVVGLQGSDLGASETILACAKHFVGDGGTTDGIDQGNTAVTEEVLRTVHMEGYIDAIDAGVATVMASYNSWNGEKLHGHEYLLTDVLKDELGFEGFIISDWKGVDQIEEDYRTAIKRGINAGIDMVMVPDQYEVFIGHLISLVEDNEVSEDRIDDAVRRILKQKFRLNLFEEPFTDGALAASFGSPAHRDVARQAVRESMVLLNAKNEVLPLQ…	PP	GH3+CBM6		CBM22+GH10	2
0604	OG0000000	Thermostable_beta-glucosidase_B	MKNNHLKIGFGLVLILSMSMNLFGQAAGVEEKIDSLLRLMTLEEKVGQMNQYSGFWEFTGPPPKQDAAKVKYEHLKNGMVGSMLNVRGCENVRAIQELVVNESRLGIPLIFGFDVIHGHKTLSPIPLAEAASWDLEAIEKSARIAAIEASAVGINWTFGPMVDISRDARWGRVMEGAGEDPYLGAKVAVARVKGFQGDDLSAPNTIAATAKHFAAYGFVDAGREYNTVDIGTSTLFNIVLPPFKAAAEANVCAFMNAFNILNGIPATADKFLQRDILKGQWGFDGFVISDWGSGKEIVNHGFAHDLREATELAANAGSDVDMESYAYIAHLKNAVEEGQVEEAVIDDAVRRILRVKYKLGLMDDPYKYCDPSREKELLYHPDHMAAALEMATKSIVLLK…	UNKSP	GH3		CBM4+GH10	1
0607	OG0000000	Xylan_1_4-beta-xylosidase	MPTERMVERFVLLRLAMLQICDDRLLFASFVERMQPIRPFYFVMAWLAASAAFAQRPLPYQDASLPDSARVADLLTRMTPEEKFRQLFMVAGDFGTDSTRFNSGLFGFQVHASAQSDAGGQLLTYAAGADAKRTLDKINGMQRFFMEETRLGIPMIAFDEALHGLVRKGATAYPQSIGMAASWDTTLMSRVAEAIALETKARGIRMVLSPVVNLATDPRWGRVEETYGEDPLLASCFGVAYVKAMESRGVITTPKHFVANHGDGGRDSYPVFHSERLLRESYFKPFKAAIQLGGARSIMTAYNSLDGRPCSANNWLLNDVLRKDWGFRGFVISDAAATGGANVLHFTARDYEDAGRQSVENGQDVIFQTDFAHADLFKRPFLDGSADPAVIDSAVARVL…	PP	GH3		OG0000032	58
0609	OG0000000	Beta-glucosidase_BoGH3B	MVGAFLNVKGANNVRKLQEIAVKETRLGIPLLFGFDIIHGYKTLFPIPLGEAASWDLAAIEKSARISAIEASAAGINWTFAPMVDISRDARWGRVMEGAGEDTYLGTKIGLARIRGFQGDDLSANNTIAATAKHFAGYGFAEAGREYNTVDVGTSTLYNVILPPFKAAVDAGVQTVMNSFNTLNGVPATGNKMLQRDILKDAWKFNGFVVSDWGSGMELTDHGFARDLKHAAELSANAGSDMDMESYAYVTYLKELVETGKVEIKVVDDAVKRILRVKFKLGLFDDPYRYCDAAREKEMLYNPAHAVAALDVARKSIVLLKNEYVKGSGINLLPIAKNQQQIAVIGALADDKNSPLGNWRLASDDNTAVSVMEGLKKYTSNIRYAKGADVVRGKTEFGS…	PP	GH3		GH53	55
0609	OG0000000	Beta-hexosaminidase	MRKIQLILFLFLAVNGFAQQKNKANIWVDSVFKTLSPDEQIAQLMVVRLSTINANKSVTFYDSLVTELIKQYNIGSLCVFQGSPVKQATILNQLQALAKTPLLVTIDAEWGVGMRMTDSVLPLPRQMMLGAVQDSSIAYQYGRIVAEQCRRIGIQVNFAPVVDVNNNPNNPVINDRSFGEDKYKVASYGIQYMKGMQDNGVMACAKHFPGHGDVSVDSHYDLPVINKTRPQLESLELFPFREIFKAGVGSVMIAHLYIPSIDTSANRATSLSKNNVTDLLRNQLGYQGLTFTDALEMQGVKKFFADGAASVESIIAGNDMLCLPGDVPLAIAKIKEAITAGKISWADIEMHCRKVLKAKFDYGLSNLKPINTNNITNDLNKDVSSMRKLIAENALTVLK…	UNKSP	GH3		CBM61+GH53	2
0620	OG0000000	Beta-glucosidase_BoGH3B	MRPIVALLVMLFSLSARTQIPTSTPDIDARVEVLLKKMTLDEKIGQMNQVTGDISTGTNVAQSDMMSQIRSGHVGSVLSHTNFDNKIKMQEEAVKKSRLGIPIIFGFDVIHGYKTIFPIPLAQAASWDLASIEALERIAATEASSDGQNWTFSPMVDLSREPRWGRVMEGAGEDPYLGARIAEARVKGFQGTDLAQPNTIATCAKHFAGYGFSEGGRDYNTVDMSEQRLREFVMPPFKAAADAGSATFMNAFNTLNGTPCTMNKHIQEDMLRGEWKWNGMMVSDWNSVGETMVHGSASDVVDASAKCLIAGCDMDMAGGTYMLGMKKALEEGRVTQDQIDEAVRRVLRLKFQLGLFDNPFLYLNAKTREQNLEKPEYRDLARSVAAESMVLLKNDGGVL…	PP	GH3		CBM3	1
0620	OG0000000	Beta-hexosaminidase	MNKFIYTAILSAMLIGQVHAQRKPQLGKDSNAAVIEAMSLESKVRLLVGMGMKIPGMPELGGGPVIGATQDKVPGAAGTTAAFADLGIPTLVVADGPAGLRIQPTREGDRSTYYATAFPIATLLAATWDTDLVSKAGAAMGNEVKEYGVDIILGPGMNIHRNPLGGRNFEYYSEDPLLTGKMAAAMVKGIQGNGVGTSIKHFAVNNHETNRNLINVVVSERALREIYLRGFEIAIAEGKPWTVMSSYNKLNGNYTSESADLLKKILREDWGYKGFVMTDWFGGTDAPAQVRAGNDLLMPGTPKQLDAILAAVKSGALDEKLIDENVNNILNIIKESPAFKGYKFSNKPDLKNHAEVARLAATEGMVLLKNDASVLPIKPQPVAVFGNYSYDVVSGGTGS…	PP	GH3		OG0000033	57
0620	OG0000000	Beta-glucosidase_BoGH3B	MNLRNKALSATLLLLGLAGCITFSAYKTPKGAEKTIDQRVDSLLAKMTLQEKIGQMTLYTTDWGATGPTIREGYTNDIRSGACGALFNSHTVEFTRELQRVAVEETRLKIPLIFGYDVIHGYKTIFPIPLGEAAAWDLAAAEQSAHIAAVEAAASGLHWTFAPMVDICRDPRWGRVMEGAGEDTYLGCRLAEARVRGFQGKGLGNTDAVMACVKHYAAYGAPMGGRDYNTVEMSDRYFREFYLPPYAAAIKAGAATVMTSFNDFDGVPATGNKYLLNDILRDELGFKGFVVTDYTSINEMTSHGVVANEKEAGELALNAGVDMDMQGAVYQRFTAESLKEGKVSQKEIDTAVRRILRIKFELGLFEDPYKFCNAAREKRELLSKPHREAARDIARKSVV…	PP	GH3		GH13	49
0630	OG0000000	Beta-hexosaminidase	MKLALVLVAGALSAAVVTAGQAQAPVRRPAAVQKPTPLPVPAAALPAVLDRVAVRWVDDTFKKMTLDDKVGQVVMSGIDSMYLSSDTDQFDALLEKVTNLKLGGFVVFGGSERAPGVLLNTAYGTVTLGQPLAAASTLNRLQAASAIPLLASADFEAGAGFRIAGATTFPRAMAFGAAMDEELVRSAARITAQEGRAIGVHMNFAPVVDVNNNARNPVINTRSLGESPAAVGRLAAAYVQGLQSGGMLATLKHFPGHGDTDVDSHIGLPIISHPRDRLDAVELPSFKAGIAAGADAVMTAHIQLPALDPADFSPATLSRPIVTGLLRGDLKFEGLIVTDSMGMDAVARRLAPGDAAVRAILAGNDIVLHSPDDVAAVIGIKTAVEKGTIPLALLDASVR…	PP	GH3		GH31	5
0633	OG0000000	hypothetical_protein	MTTSFKRLLWLLVVLVGLVACTKSENVGVDAATVAVSGDAATRPTPTTELPDSDEPLYRDAAAPIPARVEDLLSRMTLAEKIGQMTLIEKNSLRPDDVTTYLLGGVLSGGGGSPNDNTPQGWAAMVNAFQAAALETPLAIPIIYGVDAVHGHGNLRGATIFPHNIGLGATGNPELVQQIGQMTAVEMAATGIYWNYAPVVAVPQDIRWGRTYEGYSENTALVTQLSTAYLQGLQTPVSEGSWVIGTPKHYIGDGVQPGVAPPRVTTA	UNKSP	GH3		CBM34+GH13	1
0639	OG0000000	Beta-hexosaminidase	MRKFQLILCLFLTTHVFAQQEAADAWVDSVFKTLTQDEQIAQLMVVRLSSINSKSKEITFYDKQVADLITKYNIGGVCLFQGSPVEQANIVNRLQSIAKTPVMMCIDAEWGVGMRMTDSVLPLPKQMMLGAMDDSSIVYEYGRIVAEQCKRIGIQVNYAPVVDVNNNPNNPVINDRSFGEDKFKVASFGIQYMKGMQDHGVMACAKHFPGHGDVAVDSHYDLPVIKKTMEELEALELYPFREIFKAGVGSVMIAHLYIPAIDSTANLATSLSKKNVTALMRDKLGYQGLTFTDALEMQGVTKFFPNGEASVESIIAGNDMLCLPGDVPQSIAKIKEAIKNNRLTWADIEMHCRKVLAAKYAYGLAHLKPIDTDNITNDLNSEIGPMRKLIAENALTVLK…	UNKSP	GH3		GH36	1
0639	OG0000000	Beta-glucosidase_BoGH3A	MKNNYFLKLTARLLVLLMAVPMLSVAQNDLFKAETEIKINELIRQMSLAEKVNMIHASSPFTSGGVARLGIPEFITSDGPHGVRAEHGRDWELDNNIPDSGTYLPVGVCLAATWNKELGYEFGRVLGSEANYRGKDIILGPGINIIRSPLNGRNFEYLSEDPILVSKMAVGSIKGIQDQGISCCVKHFVANNQETRRNTIDVQMSERALREIYLPGFKAAVQLGGANTVMSAYNKFRGQWASHSHYLLNSILKKEWVFKGVVISDWNAVHATPEPLWNGLDLEMGTDLSMMQNRQYNKFYMADPAIKLVNEGKIPEYLIDDKVRRLLRVMYKTNMLGDLKRIQGEYNTTAHRQTALQISEEGIVLLKNENNFLPLNKKQKRTIAVIGFNADRKQSLGGG…	PP	GH3		GH35	1
0644	OG0000000	Beta-hexosaminidase	MRRFTPTAAVLLASVLAGCGANPFPPQTMDFGQLQPDAPTAISMPLEEKVGQLFAVPANGVFMSEDSEQFRTLKHHVVDNRVGGVMLSRSSVYGAAVLVQKLQELARTPLLVSADLEAGSGMRFEDATYGPWAMAIAATGDPSLAERRGKATAEEARAIGIGQVYAPVADVNVNPDNPVINVRSFGEDPADVARYVAASVRGLQSGQVLATLKHFPGHGDTAQDSHRSLATVPGDRARLESVELVPFRAGIKAGAESVMIAHVSVPALDATPVRLLANAPRPVDAIGDVVAAESGAVPAVVSSPIVTGVLRKELGFTGLVVTDAMRMGGITYYYEPGEAAILAILAGSDQILMSPDTDAAIKAVLAAVKSGRITEARLDESVKRILDVKKRLNLYDKGV…	UNKSP	GH3		OG0000034	57
0647	OG0000000	Beta-glucosidase_BoGH3B	MRLSIWPVLALLLLINSCKTTAPAAGKQTADPYLSQVDSVLALMTLDEKIGQMTIFTTDWESTGPTIREGYQNDIRNGSCGALFNSHTVAFTRKLQEIAVKESRLGIPLLFGYDVIHGYKTIFPIPLGESCSWDLAAIEQSAAIAAAESAAAGLHWTFAPMVDISREPRWGRVMEGAGEDPYLGSLIARARVHGFQGDNFNGTDRILACIKHFAGYGAPIAGRDYNTVDMSMRMFRDIYLPPYEAGIAAGARTIMTSFNELDGVPSTGNKWLLNDVLRKENGFTGFVVTDYTSINEMVNHGFAADDKHAGELAANAGVDMDMQGAVFQRYLKESIAAGIVSEKTVDEAVRRILRIKFELGLFKDPFKYCNEAREKAQVFSPAHLEAARDIARKSIVLLK…	PP	GH3		GH27	41
0650	OG0000000	Beta-glucosidase_BoGH3B	MTKIYLAIIFCILSTNIFSQNLTIEKKVNELLKKMTLEEKIGQLNQYNDDNTATGPPTIDNNKADQIKKGQVGSLLNCLGVERTRSWQELAMQSRLKIPLLFGQDVIHGYKTTFPIPLAESCSWDLEAMEQSARIAAIEASASGIHWTFAPMVDIARDPRWGRVMEGAGEDTYLGALIAKVRVKGFQGNKLGETNSIMACAKHFAAYGAAMGGRDYNSVDMSDRMLYETYLPPFKAAVDAGVATLMNSFNDINGIPATGNKKLQREILKGKWNFKGFVVSDWGSIGEMINHGTVKNEYEAALSAITAGSDMDMESRCYKNNLAQLVKEKKVDIQLVDDAVKRILTKKFELGLFDDPFKYCSKDREIKELNNPEHAKIARNISSKSIVLLKNENNTLPLS…	UNKSP	GH3		CBM51+GH27	10
0650	OG0000000	Beta-glucosidase_BoGH3B	MKIQKFLIISICLFTTFQSFAQNDTKKMDKFIKKLMKQMTIEEKIGQLNLVTPGDGILTGSVVSKGVEENIEKGNVGGLFGIHGPEKIRKAQNLAMKSRLKIPLLFGSDVIHGYETTFPIPFGTSFSWDLNLIEKSARIAAQEASANGINWTFSPMVDIARDPRWGRVAETAGEDAYLGSQIAKAMVRGYQGDDLSKNNTILSCVKHFALYGAAEAGRDYNTTDMSKIKMYQDYLPPYKAAIDAGAGSVMSSFNDIDGVPATGNKWLLNNLLRDQWGFNGFVVSDYTAVNEMISHGLGDLQTVSALALNAGLDMDMVGEGFLTTLKKSLSEGKVSEKQIDAACRRILEAKYKLGLFDDPFRYIDEKRPANEILTEENRRFARNIAAQSCVLLKNKNNLL…	PP	GH3		CBM51	3
0650	OG0000000	Xylan_1_4-beta-xylosidase	MQLKSFIILLFCYFQTVSNLYCQINFPYKNKKNTINERVEDLILRMSPEEKFWQLFMIAGDNSNPKEDYKNGIFGFQVNTTKTDNEQILNYSDRKEKHIQIKQFNSIQKYFIDSTRLGIPVVFFDEALHGLVRKDAIAFPQSIGLAATFDRKLMHQVSASIATDCKSRGIRQILSPVVNLGTDVRWGRMEETYGEDPYLVSEMSVQYVKSFEEMGIITTPKHFVVNHGDGGKDSYPIHFSKRFLDETYFVPFKACIERGGSRSIMTAYNSFDGSPCSANNWLLNDILKNEWGFKGFVISDASGTGGANVLHYTAKNYQDAGKKAVENGLDVIFQTDYNHYKLFQPPFLDGTIDQKIIDNAVKRVLRAKFELGLFDNPYISENIDPLHASDPLAIAKKAA…	UNKSP	GH3		CBM35	2
0652	OG0000000	Beta-hexosaminidase	MIKDQAVLKFKTRYTPTRKIKRTQFTLLLGVLMIYMLPTQPLQAQNTGAHWADSVYKSLTKDQRIAQLMVVRLSSMDAKTHKPVFYDKQVQELVNKYNVGGICLFQGGPVQQAKIINQLQASAKTPLLVCIDAEWGVGMRFDSVAPLPKQMMLGAMSDAGIVYKYGQLVADQCKRIGIQVNYAPVVDINNNPNNPVINDRSFGEDKYKVADFGIAYMKGMQDKGVMACAKHFPGHGDVSVDSHLDLPVINKSFEKLDSLELFPFKKIFAAGVGSVMIAHLYIPAIDTTANRATSLSPQNIKGLLRTTLGYQGLTFTDALEMQGVKKFYPNGEASVQSLIAGNDMLCLPGDVPLAIEKIKKAIKKKELSWDDIEMHCKKVLQAKYVYGLANLQPINIKYI…	UNKSP	GH3		GH27+CBM51	1
0652	OG0000000	Thermostable_beta-glucosidase_B	MKKTSWLIPCFLVLFSVSSFAQQNDKGKMNLFINNLMNKMTLDEKIGQLNLPGSGDIVTGQAKSSDIGKKIKDGQVGGLFNIKGVEKIKEVQRVAVEESRLKIPLLFGMDVIHGYETTFPIPLALSCVWDMNMIQQTARIAAIEASASGINWTFSPMVDICRDPRWGRISEGSGEDAYLGSQIAAAMVKGYQGDYSLNSNILACVKHFALYGAAEAGRDYNTTDMSRVRMYNDYFPPYKAAVDAGVGSVMASFNEVDGIPATGNKFLMTDVLRKQWGFKGFVVTDYTGINEMIDHGMGNLQQVSALALNAGIDMDMVGEGFLTTLKKSLQQGKITVAQINNACRLILEAKYKLGLFDNPYKYCDVERSKTDVYTNAHRKFARDVAAESFVLLKNKDGVL…	PP	GH3		OG0000035	57
0662	OG0000000	Beta-hexosaminidase	MNPTSVRCCSPWLSSTYPSQAKARPTSRRQAAYRFTSLFLAICLLLAQATTLTAQTTSPLPLPSVTPASAEASDAERLNRLAQAIFESMSPEQRVGQLFIVTFQGHDVQFDSDIVDLIHNQSIGGVVLSPRTGNFSNERGVDTPRQVATLTNQLQAAAYGVLLPAENALQPVPLAPWPPRGIFTYLPDVTDAASGDLPLLIGVMQSGDDLPMTALRRGFTPLPSPMAAGASWNRDQVKSVGDVVGRELRAVGFNLLLGPALDVFSLKSSEKVNALGLYAFGGSPYWVAQLGRSYIEGVHAGSNGRIATVAGSFPGQGNTDRVPAEEIATIQSSQAELRQNALAPFLAVTRQPSTIIDPAGDPGATDVVMTSHMRYTGLQGTDGSVKPLSLAPELRTILQQ	UNKSP	GH3		PL1	57
0667	OG0000000	Xylan_1_4-beta-xylosidase	MTPDEKLRQLFMVAGDLGTDSARFDNGIFGFQLHAASQGGEAAGQLLSYPAGPDAKRTLEKVNATQRFFMERTRLKIPMLSFDEALHGLVRSGATAFPQSIGMAASFDTTLMSQVATAIALETKARGIRMVLSPVVNLATDPRWGRVEETYGEDPLLSSLMGATYVKAMESRGIITTPKHFVANHGDGGRDSYPAFHSERLLRETYFKPFKACIQQGGARSIMTSYNSLDGRPCSANSWLLNDVLRKDWGFRGFVISDAAATGGANVLHFTARDYEDAGKQSVENGQDVIFQTDIAHYELFKKPFLDGTVRQGAIDSAVANVLRMKFELGLFDRPYQSDSLLNALDMEKHRELAYEMAVKSAVLLKNKNYTLPIGPVMKRIAVIGADADEPRLGGYSGP…	PP	GH3		OG0000036	52
0667	OG0000000	Beta-hexosaminidase	MRRTFILFTVAAASLVSLSSARPQPARPDGLPRRSGQPPFLTQSPLWADSVLSTLSLDERIAQLMMVAAYSNKDAKHEAEIEALIRERNIGGLIFFQGGPARQAKLTNRYQSAAKTPILIGMDLEWGLGMRLDSTMKFPHQMALGAVQDEAPITEMGEEIARQMRRLGVHVSFSPVVDVNNNPANPVINDRSFGEDRENVARKGIAYMRGLQQGGVIATAKHFPGHGDVDSDSHLTLPMIAHSRMRLDSLELYPFQRLVEEGLSAMMVAHLEVPALDSSKGLPSTLSRPIVSDLLSRELGFQGLVFTDALNMKGVANADKPGEIELRALLAGNDVLLFPQDPVKAMARIRKAVDDKELDPLVIDHKCLKLLRAKQWARLDHVEHVKAEGIAEDLNTEQA…	UNKSP	GH3		GH51	51
0676	OG0000000	Beta-hexosaminidase	MVMMKFLISSFLVLNISLASLAFASPQVVTAQPSARFEPSKKSWDWADRTLKKMTTDQKVGQLIHVGINARFANQDSWFFKDLRRHVTENKIGGIIFFGAPIYETTHIANRMQEAAKIPMLMSLDAETGIGMRFQDATNFPWAMAVAATGEPEFARRMGAITGREARAIGIQHVYAPVLDVNNNADNPVINVRSFGEDPEDVARFGVAFAQGLQSERVIATAKHFPGHGDTNVDSHRGLPIIDLPKSRLDSVELVPFRRAVEGGIGSVMIAHIALPQIDGEEIRPLKEYQGGDAEPGTEIVTEKATIPATLSHKVQTEMLRNEMGFKGLIVSDAMSMSGLTLYFTQEEAGVRAFLAGTDILEKPENVDAMIRGLKAAVASGRIPMARLDDSVRRQLAWK…	PP	GH3		CBM16+GH51	1
0679	OG0000000	Beta-hexosaminidase	MRLVAAVLAACAVVGAQENSPVDRWIGEMTLRERVAQLVIVPFYGDIPHPATQDYQRFVTLVSETRVGGLILINRLRNRSLKRAEPYGAAAFLNRMQRLAKVPLIVGADFERGASMRVDDMTPFPHAMAFGATGDPALTRYLGEATAREARALGYHWMFVPVADVNNNPDNPVINIRSFGEDPSAVSAHVRAFVEGTRANPANQVLTTVKHFPGHGDTSIDSHLNLATTPADPARLEAVELAPFREGIAAGVDAVMTAHLAVPSLTPPDLPATLAPQILTGLLRERLGFTGLVVTDALDMKGVARGFTPGDAAVLALEAGADVLLMPPDPDAAISAVVVAIESGRISEARLNASLARLLAAKVRLGLHEERYVNIEEAVAVVEDPAALARAREIAERAV…	PP	GH3		OG0000037	52
0681	OG0000000	Beta-glucosidase_BoGH3B	MNRIFSVIFWATILSILSCSTKTRVIQKYTTTDPFIEGLISKMTLDEKLGQMTLFTTDWESTGPTIRGGYEDDIRKGRCGALFNSHTVAFTTRLQKIAMEESRLKIPLLFGYDVIHGYKTVFPIPLGEAASWDLDAIEKSAYIMAKEGAAAGLHWTFAPMVDITRDPRWGRVMEGAGEDTYLGSEIAKARVRGIQGNSFDKADRLIACVKHFAAYGAPFGGRDYNTVDMSERMLREVFLPPYKAAIDAGALTVMTSFNEYDGVPASGSKFLLTDILRNEWKFDGFVVTDYTSMNEMVAHGVVADEADAGILALQAGVDMDMQGAIYQEKIKKGLKTGEITMEHIDRSVRNILKIKKKLGLFEDPYRFSNPDRERQTIMNPEHLTIARDVARKSVVLLKN…	UNKSP	GH3		GH127	44
0683	OG0000000	Beta-hexosaminidase	MKKLLSIAIAVSIFSHLLSGMAAANPRSGFRDPRSRFEPSKKAWAFAEKTVKKMTVEEKVGQLVHVGINARFANQESWFFKDLRRHVTENKIGGIIFFGAPIYETTHIANRMQEAAKYPLLMSLDAETGIGMRFEDATNFPWAMAVTATGNPEFARRMGVVTGREARAIGIQHVYAPVLDVNNNAANPVINVRSFGEDPEDVARFGVAFAEGIQSQKVIATAKHFPGHGDTNVDSHRGLPIIDLPRSRFDSLELVPFKRAVDAGIGSIMVAHIALPQIDGEEIRPLKDYRGGDAEAGAEIVSEKAYIPATLSAKVQTDILRKEMGFKGLIVSDAMSMSGLTLYFTQEEAGVRAFLAGTDILEKPEDVDAMLRGLRAAVASGRIPMARLDESVTRQIAWK…	PP	GH3		GH146	6
0687	OG0000000	Beta-glucosidase_BoGH3B	MENLKLKKLFALFYILFATTIVFGQIYKDPKANIEDRINDLLSKMTLEEKIGQMQQNTLWAFNNEILEDTKKGNSGSFLNAGGIAERTKLQKAAMESRLGIPLIFGRDVIHGFKTMLPIPLGQAASWNPELVEKGAKMAAREAAEDFIHWTFAPMLDISRDPRWGRIAESCGEDPLLASKMGVAMVKGFQGNDISNPNSIAACAKHYVGYGAAEGGKDYNTTLIPERELRDIYLRPFQSVVNEGVATLMSAFNDLNGVPTSGNSFTLKTVLRDEWKFDGFVVSDWGSIDELIPHGFAKDGSEAAMKAANAGVNMEMVSKNYISNLKKHVENGDVDVKWIDEMVKGILRIKFRMGLFEQPFIKVSENLTTLSDANKEIAKQISTESIVLLQNENNFLPLD…	PP	GH3		GH2+GH127	1
0687	OG0000000	Xylan_1_4-beta-xylosidase	MKKIFLIILTITVTLNLFGQSYPYQNPNLSSEERANDLISRLTIEEKAALMCDVSDAIPRLGIKKFNWWSEALHGLANNNDVTVFPQPIGMAASFNDELVYKIFNATSDETRAKYNESQQKGLENKRFLSLSVWTPNINIFRDPRWGRGQETYGEDPYLTSRMGVSVVKGLQGPDDAKYKKLLACAKHYAVHSGPEWSRHSLNLNNVDPRDLWETYLPAFKSLVQEADVRQVMCAYQRLDDEPCCANGRLLQDILRDEWGFKHLVVSDCGAIGDFYTTHKYSSDAVHAAAKGVLAGTDVECQWINHNYKRLPEAVKRGLIKEEEIDVRLMRVLKGRFDLGEMDKDELVPWTKIPISIVNNDEHKKLAFDMALQTMTLLQNKNNILPIKKSVEKIAVIGP…	UNKSP	GH3		GH127+CBM16	1
0687	OG0000000	Thermostable_beta-glucosidase_B	MNLKRKLSFRNIIFFSIFFILNYQQIYCQNNSLDEKAKEIISKLKVEEKIGLIVGDGRFLPSAEIPIEKVNDVYIANRNSKIVIPRLKLKSTALTDGPSGINKSAPPEGVDNYTFTTAFPTSTCLAATWNTELVQKIGEALGNELLEYDYDLILMPALNLHRNPNCGRNFEYYSEDPLLSGKISAAIVNGIQSKGVSATLKHFLANNQESNRRKYNAVISQRALREIYLKGFEIAVKESKPKSIMTSYNRLNGFYTAENPELLKEIVRNEWKFDGLFMTDFDGYYGDAVAKVRAGNNLLMSGNKDEINELTNAIQNKSISESLLDESLIYNIKLKLDSPSMKGYKPSFKPNLNEHAKLAREAASEGIVLLKNNNVLPLKSNLTIALFGKISYYLIETGT…	PP	GH3		OG0000038	47
0687	OG0000000	Xylan_1_4-beta-xylosidase	MKRKIVLILLSFLTSQIIGQKYPYQNRDLPVEQRVEDLLSKMTLEEKFWQMFMIPGDLSDGKEKYKNGIFGFQVSTKGTSSNAAEQLLSYGKSGSAESVANKINEIQKYFVEETRLGIPIIPFDEALHGLVRDNATAFPQAIGLAATWNTDLMKDVAHAIATEVKSRGIRQILSPVINIARDVRWGRVEETYGEDPYLTSEMGVAFVSEFEKMGVITTPKHFAANVGDGGRDSYPIHFNERLMEEIYFPAFRNTVQKGNALSLMISYNSYDGTPCTANDWLLNKKLKNEWGFKGFVISDAGAIGGANVLHFTTKNYAESTKESIDGGLDVIFQTSYEHFPLFYEAFGKGMISNEDINAAVKRVLTAKFNLGLFENPYVDASVANNFNANDEHRALAKKA…	PP	GH3		GH43	45
0687	OG0000000	Beta-glucosidase_BoGH3B	MKKLKLIFVLMISIIILSCSNNVVRKEKELSIDEKVKDLLSKMTLDEKIGQMTQVDQNAFVDYNDITKYSIGSVLWGGNSEIPDISSQGWANMADTLISYSLKTRLGIPIILGIDAVHGHNNVNNAVIFPHNIGLGCTGNPEIVEEVAQVTAKEIAATKIHWTFAPCVAVVRDERWGRTYESFSEDPELVSELSAAAVKGFEHGNLASQDAVLSCTKHFMGDGGTTKGKDQGNTECDEQALRKIHLPGYISAIKEKTASIMISYSSWNGLKMHEHKYLITDLLKGELKYEGFIVSDWAAIDQLQGDYKSDIEKSINAGLDMIMIPNGPALQGKVGVNGEPANTYLDFITNLKALVEEGKVPLSRIDDAVNRILKAKFNFDLFNKVKVKNNFADQVGSKE…	PP	GH3		CE6+GH43	1
0693	OG0000000	Beta-hexosaminidase	MRNYTTKIFTFSLILIFFSSAEISNIMSADYTSGYNKVKTFTEPDKEWTESKLASMDLREKIAQMIISYSDGYLPSESSAEFQRMSNLITNEKIGGFIFFKGNSLQEAELINKLQRLTETPLLMSADFERGTKMRLDDGSLFPSNMALGATNNPDLAYEMGLQIAKECRAIGIHQNYAPVLDINNNPDNPIINVRSYGEDPEIVSKLGVSFIKGLQDGGVIATAKHFPGHGDTDIDSHSDLPVLNFTRNRLDNLELIPFQKAIDAGVMSVMIAHLSLPTVDDENFLPASLSAKLIDGILIREMGFKGLVVTDALNMAGIVKHFTTEEVALKCVNAGVDLILMPQGETKTINAIENAVINGSVSEERINESVRKILDAKSRLKLNENKYTDLSLVPSVVN…	PP	GH3		GH117	1
0697	OG0000000	Beta-glucosidase_BoGH3B	MSFLLLMAGACSQKSTQPARKDSSQKDPFIENLLAKMTLDEKLGQMTLFTTDWEVTGPTIRGGYENDILEGRCGALFNSHTVDFTTRLQKIAVEKSRLKIPLLFGYDVIHGYKTMFPIPLGEAASWDLDAIEMSASIMSKEGAAAGLHWTFAPMVDITREPRWGRVMEGAGEDAYLGSAIAAARVKGIQGKGFDNADKLVACVKHFAAYGAPMGGRDYNTVDMSERTFREVYLPPYKAAIDAGALTVMTSFNDYDGVPASGSKYLLTDILRDEWGFNGFVVTDYTSINEMVEHGVVKDETDAGILAVQAGVDMDMQGAIFQDKIKAGLQDGRINISQIDNSVRSILRIKKMLGLFENPFKFSDKNREAATIMAPAHLDAARDMAKKSVVMLKNSGVLPI…	PP	GH3		OG0000039	45
0697	OG0000000	Beta-hexosaminidase	MRQPFLIFVFYFLLTSFANAQSKPSFLNDFDAAWVEAKINSMTLDEKIGQLLMPRGNLSGRGYDIPKLEIWVKDYKIGGLVFFAGNPVDQATLTNHLQSLSKIPLLIGEDFEWGLAMRMENTDRFPYQMTLGAMDKKNGLIEEMGAEIGRQCRRLGVHINYAPVVDINNNPNNPVINFRSFGEDRNSVTLKSLAYMKGLQSQKVISTAKHFPGHGDTDVDSHYDLPVVRHSIKRLDSLELFPFKTLIENGLSGIMTAHLSVPSLDTTTNLAATLSQPVIDGLLRKKLGFEGLIFTDAMDMKGIVNHFPNGEAIVRALMAGNDIIETFEDVPTAFLAIQNAIKEGRITVQDIDAKVRRILQAKSWVGLDKYVPVPLENLVEDLNTIQSDVLNREFAEASV…	UNKSP	GH3		CE15	36
0697	OG0000000	Beta-hexosaminidase	MNNLSAYIIFLTLTFLAGINGYAQGYLEREDLWVKSIVENMTLDEKIGQIFMLRAFSKGDKNEEKLLLSYIEKYHIGGLCFFQGSLEEQVKLVQKYQNKSKIPLFIALDGEWGLGMRFPKESISYPRQLMLGAIEDNRLIYEMGKEIALQLKKAGVNINFAPAVDINNNPLNPIIHERSFGEDRYNVTSKAYMYMKAMEDNGIMACAKHFPGHGDTDIDSHFDQPIILHKTDRLDEVELFPFRRLSSQSLSAVMVAHLHLPEIDPRPNRPASLSKPIVHDLLRENLAFRGLIFTDAMDMKGVTKYFPSGIAEAEAFTAGNDIILLPQDIKTAFETIKEQILSGKISERRLNDSVYRILRTKYKLGLNATPETEQEKPAVFANRNDALALKYTLTENALT…	UNKSP	GH3		CE4+CE15	4
0705	OG0000000	Beta-hexosaminidase	MRSTRVKCLIFLIAAMAVFVNSIAAAPLRPSKLSLQRAERTLRAMTTDEKIGQLIHIGTQARFANQDSTYFRELRRHVIENKVGGIIFFVSPVYEMAHLANRMQSLAKHPLLISLDAETGIGMRFMDAVNLPWAMAVTATGEPELARRMGVVTAREAKALGIRHVFAPVLDVNNNAENPVINVRSFGEDPKDVARFGVAFAEGLQSERVLATAKHFPGHGDTHVDSHRGLPVIDLPRERLDAVELFPFRRAVEAGIGSVMIAHIALPQIDGEVIRPLAYYKGGDAEPGSEIVSENATVPATLSYKVQTEILRKEMGFDGLIVSDAMSMSGLTLYFTQEEAGVRAVLAGTDILEKPENIDAMICGIKHAVASGRIPLPRLNDAVKRQLAWKYEFGLFTNR…	PP	GH3		CE15+CE15	2
0707	OG0000000	Beta-glucosidase_BoGH3B	MNLRIKTLFWNVAAFLVVACSAPEQQHPSKHTIPEIEDKVKKLVSSMTLEEKVGQMTQITLDVLLKSDPKGGSQEPPVLDSQQMNLAFRQYFVGSVLNTSNNRARTPAWWNNMVKDLQDFAMKNNRFGIPIIYGVDMIHGASYVDGATLFPQQIGMAATWNPEIVHQGAEVTAYESRASAIGWTFSPVLDLGVDPRWPRQWETFGEDPYLASVMGTSLIRGLQGEDNHIASPNRMAACLKHYMGYSHTLSGKDRTPAWIPENKLREYHLPAFKAGVDAGALTVMVNSGEINGVPVHVNKYLLTDILKEELGFEGFVLTDWSDIEYLHTRHKVAASHKEAVKLAINAGIDMSMVPYNFRFADHLIELVNEGEVPMSRIDDAVTRILRVKYLLGLFDKPYT…	UNKSP	GH3		CE4	2
0707	OG0000000	Beta-glucosidase_BoGH3B	MLVKNFIFSIIASLVFVFACQPVRQGGSEQERMDARIAELMSQMTMDEKIGQLNLLAGYEDIITGEARSSAVGSKIADGQVGAILNVRSPEKIRELQRIAVEESRLGIPLLFGLDVIHGYRTVFPIPLAMAASFDTALVRQSARIAAIEATADGICWNFSPMTDLSRDPRWGRIAEGSGEDPWLGARMAEAFVRGYQDDDLSRNNTLMACVKHFALYGASEAGRDYNTVDMSRVRMFNEYFLPYQAAIEAGAGSVMTAFNEVDGIPASGNRWLLTELLRNQWGFDGFVVTDYTAINEMVDHGVGNLQQVSAMALKAGVDLDMVGEGFLTTLRKSLQEGLISEADIDQACRRVLRAKFKLGLFDDPYRYISKERSENEIFTDAHNEFARKMAPSTFVLLK…	UNKSP	GH3		GH33	1
0707	OG0000000	Beta-hexosaminidase	MSCSLRAASFLLGFLFLHSLSPKAQPVNPELQKQWVDSVYQSLSLDERIAQLMMLRANQPNQPYDSRIDQYIRTYNIGGVAFFKNKAEDQLRQTNRWQQMAKTPLLVAIDAEWGLAMRLDGTPSYPFQMTLGAVDDEELVFRMGLQIAEQLRRMGIHMSFAPVADVNNNPANPVIGVRSFGESPELVARKALAYANGLQQGGIFTTAKHFPGHGDTHNDSHYSLPVINHSRDRLNQTELYPFIHLINNGVQGIMTAHLHIPALDNTPNLPSSLSPKIVTELLRKELGFNGLIVTDGLDMKGVTSVQPSGTIELMALEAGNDILLLPENLPLAISTIREAVLSGRLPESIIEDRCKRVLSYKYLSGLHSWRPAFTEGLRADLNQQAYSELITRLFGNAAT…	UNKSP	GH3		OG0000040	45
0710	OG0000000	Beta-hexosaminidase	MKSRSIFTVFLAVAVLTVALVYAQTPKYQPFDRPLSRRDEAWVRQTIKSMSIEEKIGQMVSADANVTFWNRDSEAYKKLEHHIVDNKVGTVILFRSEVMPSAVLANRWQRMARVPLLISADLEMGPGMRFDDTPWWAPNMAVAATGDAIWARRQGEATALQARAMGVNWLYAPTADVNNNPDNPVINTRSFSEDPRMVAEFVKAFIEGAQHAGAMTCAKHFPGHGDTAVDSHIGLPVVDVPKSRLDNLELIPFRAAIEARVGSIMSSHIALPQIEPAPAAPVRAMSEKETEKAEFVSKTEETRARQTLPATLSPKIMGDLLRRELGFRGVVTTDAMNMAGVAARYTPAEAAVLAVKAGADMVLKSPDIDQAVAGLREAVANGGIPIGQVDASVERILRA…	UNKSP	GH3		GH16	33
0710	OG0000000	Beta-hexosaminidase	MKHWSQTMNSTRPIVFRVLLSSLPFVLSMAFAIPHASTQQPVISARVVQVLQIDGLLFKDLNKNGKLDVYEDWRRPIDERVNDLVAQMTIEEKAGLMVGPSLPVGPNGGVSEQPVYGANPFNPGPISLTSPATTDALLRRHIRQFINRENLAPRTMATWLNAVQQIAEGSRLGIPVLFVTNPRNHFGTQNAFGIIEAGNAFSQWPGPLGLAATRDIALVEEFARIAAQEYVSVGIRGAYHPTADVATEPRWNRFRETYGEDAKLTAEIITALVRGFQGEKLSARSVALTTKHFPGAGPADDGLDAHYSWGKNQVYPGKNLEYHLQPWKAAIAAGTAMIMPYYAVPKGLTSEDLGMAYNKEIITDLLRNKLGYTGVINSDTGISTGMPWGVENLSVKDRY…	PP	GH3		GH39	10
0710	OG0000000	Beta-glucosidase_BoGH3B	MKTPVILLVALLALLAGCRSDSKQTQVEGQKKLTAFDDQVQQAMSGMTLDEKIGQMTQAEITGLKDDKDVGDYYLGSLLSGGNGDPKEGNSLKAWTDMYDKYQSLALKTRLGVPILYGVDAVHGHNNVLDAVIFPHNIGLGATRDSDLVRRVSQVTAEEVRATGINWTFAPCVAVPRDERWGRTYEGFGEDPELVKTLGEASVMGFQGADLRGPLSVLACAKHFAADGGTIWGTGALKAPDKPERWPLDRGDVKLSEAELREIHLQGYVTAINAGVGSIMPSYSSWNGVKCSGSKRLLTEILKGELGFEGFLISDYNAIDELPGDYKNDIETSINAGMDMVMVPNNYREFIRLLRELVDEGKVPMSRIDDAVRRILRVKFAMGLMDKGRSHMADRALHK…	UNKSP	GH3		GH16+GH39	2
0710	OG0000000	Thermostable_beta-glucosidase_B	MSICLIVTFISAFFVQPVGRTSSQAQQPAYRNPALGIDERVADLLGRMTIDEKVAQLLSLWVNKPQERGLSGGGSFPDRGDFSAEKAAIVMKNGIGHISRQRERKDPRDSAVFANAVQKWLIEKTRLGIPAILHDEALHGHMAQGSTHFPVPLSLAASWDTDLMTRVFTVAALETRIRGGHQVLGPNLDIAREPRWGRTEETYGEDPYLISRMGVAVVKALQGIGPNIDDAHVIATAKHYAAHGQPEGGTNVAPANYSERIIREVFLPSFEAAVKEAGIMSVMPSYNEIDGVPSHSNHWLLGRVLREEWGFRGFLVADYNGIRDLVSLHKVAADKAEAAKLALEAGVDIELPDGDCYFAIPQLVNDGRLSMASVDGAVARVLRAKFQLGLFENPFVDPE…	PP	GH3		OG0000041	44
0711	OG0000000	Beta-glucosidase_BoGH3B	MNVFFRTACYLAFLTISIFFLSCNKDETDPDSELNVDERVNKLLADMTLEEKIGQMTQVERNALDRIEDIRDFKIGSLLSGGGSAPSSNTAQGWADMYDTYQAYAVTTRLKIPLIYGIDAVHGHNNVKNAVIFPHNIGLGCTRNPALVEQAATIVAREVAATGIDWTFSPCIAVARNERWGRTYESFGETPELAVMMAEAKIKGYQQGDLSANTSVLACAKHFLGDGGTVDGDDQGNTVCDEQTLRQLHLPGYIAAIQQGVGSIMISYSSWNGQKLHSHKYLLTDVLKNELGFKGFLISDYAAIDQIPGDFASDIEISINAGLDMIMVPDRYKEFISILRTLVNNGKVPMSRIDDAVRRILKVKMQMGLFERPLTDRSLTASLGSAAHREVARECVRQS…	PP	GH3		GH106	43
0711	OG0000000	hypothetical_protein	MKNLILTTVILLFTLGFTNNDPETPAYKNKRLSVEERVDDLLNRMTLEEKIEMLGGTGFATKEIKRLGIPPLNMTDGPIGVRWENATAFPSGILMGATWNPSLIEKFGKALAEETKAKGRHVILGPCVNIARLPMGGRNFESFGEDPFLTSRLTVNYIKGVQKENVVATVKHFAANNQEHQRDFVNTIVDERTLNEIYFPAFKSAVEEATVLALMSAYNKLNDHYCSENDYLLIDKLKNDWKFNGLVMSDWGAVHSTVPTFNSGLDLEMPDGKYLNNETLFDKIKSGELSESRLDDKVRRILRVMFTIGFFDNYQYDESKLNNDEHKQLALDIAKEGIVLLKNNNSILPLNVDKIKSIAVIGSNSKIARTGGGGSSQVEPFYSVSPFDALQEKIGDKVK…	PP	GH3		GH0	1
0721	OG0000000	Thermostable_beta-glucosidase_B	MKMPVGLFAACCLAMLVFSPSRSLSHLQEPVYRNPGVGVDERVSDLLGRMTLDEKVAQLVCLWINKPQVGAPSGSMPDRGDFSPEKAAIVMKNGIGQIARQRERKDPRDSAIFANAVQKWLIDNTRLGIPAILHDEALHGHMAQGSTHFPVPLALAASWDTELMTRIFTVAALETRIRGGHQVLGPNLDIAREPRWGRAEETYGEDPYLISRMGVAVVKALQGRGPGVDGEHVMATAKHYAAHGQPEGGTNIAPANYSERIIREVFLPSFEAAIKEAGIMSVMPSYNEIDGIPSHASHWLLERVLREEWGFQGLVVADYNAIPDLQTRHRVAADKAEAAKLALEAGVDVELPDANTYLTIPQLVTEGRLAMETVDRAVSRVLRAKFLLGLFENPYVDPE…	PP	GH3		OG0000042	36
0721	OG0000000	Beta-glucosidase_BoGH3B	MKTPVVLAIVLLVVMTGCRSEDVQPDLQGQKKFTAYDEQVQQVLSGMTLEEKIGQMTQAEITGLKDENDVQAYFLGSLLSGGNGDPKEGNSLKAWTDMYDKYQSLAIKTRLGIPILYGVDAVHGHNNVLEAVVFPHNIGLGATRDPGLVQRVSQATAEEVRATGINWTFAPCVAVPRDERWGRTYEGFAEDPALVKTLGEAAVRGFQGAELRSPLSVLACAKHFIGDGGTVWGTGAPKGPDQPERWPLDRGDVKLSEAELREIHLPGYVSSINAGVGSIMPSYSSWNGVKCSGSKRLLTEILKDELGFEGFLISDYNAIDELPGDYKSDIETSINAGMDMVMVPNNYREFIRLLHELVNEGKVPMSRIDDAVKRILRVKFAMGLMDKGRSFMADRALHK…	PP	GH3		GH5	35
0721	OG0000000	Beta-glucosidase_BoGH3B	MSFRQTIVFSVLLSSLLLVLPTTRAATQTITQQPVIGTRVVNVLQIDGLLFKDLNKNGRLDVYEDWRRPIEDRVNDLVAQMTIEEKAGLMVGPTLPMGPGGSVSEQPGYGSNPFNPGGPITLNTPATTDALLRRHIRQFINRVNDAPGTLVTWLNAVQQIAEGSRLGTPVLFVTNPRNHYGARAAFGMIEAGNAFSQWPGALGLAAMRDTALVEEFGRIAAQEYVSVGIRGAYHPTADVATEPRWNRFRETFGEDAKLTAEIITALVRGFQGEKLGPHSVALTTKHFPGAGPADDGLDAHYDYGKNQVYPGRNLEYHLLPWKAAIAAGTAMIMPYYAVPKGLTSQDVGMAYNKEIITGLLRNKLGYAGVVNSDTGISTGMPWGVESLSVKERYQKAIEA…	PP	GH3		GH6	1
0721	OG0000000	Beta-hexosaminidase	MKRLYSKAALLSAALVMTVAFAQAPKYRPFDLKPSRADEAWIRKTLRSMSVDEKIGQMFSADANLTFWNRESEAYKKLEHHIVDNKVGTVILFRSEVWPSAVLANRWQRMAKTPLLISADLEMGPGMRFDDTPWWAPNMAVAATGDTKWARLQGEATAIQARATGVNWIYAPSADVNNNPDNPVINTRSFGEDPETVSKFVRAFIEGVQGAGAMACAKHFPGHGDTSVDSHIGLPVVDVPRSRLEALELIPFRAAIDSGVASIMSSHIALPRIEPERAAPVRALSEKEAEKAEFVSKTEETSDRQTLPATLSQKIMSEMLRRDLGFTGIVTTDAMSMAGVAARYTPAEAAVLAVRAGADLVLKSPDIDAAVAGLKEAVSKGEVPISRIDSSVERILRAK…	PP	GH3		OG0000043	36
0726	OG0000000	Beta-glucosidase_BoGH3B	MKKHSLIIGFIAIYCILLTACHTKENPLSGNHNNQQKVDSLLKIMTIDEKIGQLNLLGAGFDITGPKISENLRQQVKEGKVGAVLNAYTVGYTSELQKLAVEHTRLGIPLLFGFDVIHGHRTIFPIPLSQSCSWNLSSIEQSDRIAATEASAEGINWTFAPMIDISRDPRWGRVAEGPGEDTWLAGKIGAARVKGFQGEKLSDNNTILACVKHFAAYGAPQAGRDYNTVDMSERSLHEYYLPAYKACLDAGARTVMTSFNEISGVPATANQWLFTDLLRNEWGFKGFVVTDYTSIYELIPHGVAEDSISAGELALLAGVDMDLQSEIYSKYLKESFESGKVSMDQIDEAVNRILLAKYALGLFDDPYRYCNAQREKDELMTPQSQKFAREFATESCVLL…	UNKSP	GH3		GH43	36
0726	OG0000000	Beta-glucosidase_BoGH3B	MKIKQDKVKAGNYTRSLSILTISLTLLVLLLSVSSSNEARYDRKIERKIEKLLAQMTLDEKIGQMTQVRHFADITDEDIASKFIGSVIHTDGPAPGEDAAGWQQRFIELQKQALSTRLGIPLLFGVDAVHGQNTFDGAVIFPHNIGLGATRNLQLVEEVAAITALEVRATGINWAFSPCIAIPYNEKWGRVYEAFSENTELTTKMAKAAVIGLQGDLRNPTKVLATAKHYVGDGATDFGIEGGNTSLSMHEVSERLLPPYREAVKHGVGSVMVSFNAYNGISMHAHKELITDSLKNGMGFSGIVLTDWKGYSRFGKSDIINAGVDMVMAVDGDLDLFQQDIKANIASGHVKMERIDDAVRRILRQKFRLGLFENPFPDSTLIGKIGAEEHRDIARQAVR…	PP	GH3		OG0000044	35
0736	OG0000000	Beta-glucosidase_BoGH3B	MKKMLSIAFAWLSFNSLSAQNTSVQNIEPRLEALLAKMTLDEKIGQLNQVVGDISTGTEVRSDGLLAQIRAGKVGSVLSHTNFDNKTAIQQVAVRESRLGIPILFGFDVIHGYKTIFPIPLAQAATWNLAAIERAERIAAAEAAADGQHWTFSPMVDITHDPRWGRVMEGAGEDPWYGSLVAQARIRSFQGDDLSAVNTLAACAKHFAGYGFTEGGREYNTVDMSEQRLRQLVLPPFEAAVQAGCATFMNAFNTLNGVPASMNKHLVSDILRGEWGFRGLVVSDWNSFGETIIHGAAADDVDASAKCLSAGSDMDMAGGTFQRGLQKALAQGRVSEQQIDDAVRRVLRLKFALGLFDDPFRYLNPNRRAQTLEKPEYRQASREMAAESMVLLKNDGGLL…	PP	GH3		GH9	32
0736	OG0000000	Beta-glucosidase_BoGH3B	MVVSGRGRGGRWLLLSSIALLALSAFVWNKIPAPRLPATETTGFIESKVDSVLVLMTLEEKIGQMTLFTTDWESTGPTIREGYKDDIRQGRCGALFNSHTVRFTRELQRIAVEETRLKIPLLFGYDVIHGYKTIFPIPLAEAASWDLPAIEQAARVAATEAAAAGLHWTFAPMVDISRDPRWGRVMEGAGEDTWLGCRIAEARVRGFQGNGFGRTDALLACVKHYAGYGAPIAGRDYNTVDMSERNFREYYLPPYQAAVKAGAATVMTSFNDYDGVPASGNRYLLTDILRGEWGFDGFVVTDYTSINEMVNHGVIADDKEAGELAVRAGVDMDMQGAVYQRFLKQSVEEGKVPIAAIDASVRRILRLKFELGLFDDPYKYCDAAREQRLILCAPHRAAA…	PP	GH3		GH9+CBM3+CBM2	1
0737	OG0000000	Beta-glucosidase_BoGH3B	MLCLCTFLLLQTATAQDAKMKAHIDGLLKKMTVDEKIGQLNLVVTGYVPTGTTVSADTEKKIIAGQVGGMFGSHDPVRMKAIQKIAMEKSRLKIPLFFGLDVIHGHRTIFPIPLGLAATWDMGLVEKSARIAAQEATAEGLNWTFSPMVDIARDPRWGRISEGNGEDPYLGSQIAKAMVRGYQGDDLSKNNSLMACVKHYALYGAAEAGRDYNTVDMSRSAMYNYYLPPYKAAVEAGAGSIMTSFNVVDEVPATANRWLMTDVLRNQWGFKGFVVTDYTAINEMSAHGLGDLQTVSALALKAGVDMDMVGEGFLTTLKKSLDEGKVKMADIDLACRRILEAKWKMGLFKDAYGRLDESRPAKEIMTPENRKAAREVASHSFVLLKNDKQILPLAKTGKT…	PP	GH3		CBM4+CBM4+GH9	1
0737	OG0000000	hypothetical_protein	MKSIVTTCTAVVLLTTTSLFSQEKYTKTTIGNIITIRNHGGQTIGYSTDSGIKILTVDGWAFKDLNKNDQLDKYEDWRLPFEERAKDLASQMSIEQIAGLMLYSRHQTIPARAGGFMGGTYNGKPFAQGETNPADLSDQQLDFMMKDNLRHVLITSVQSPEVAAQWNNNIQVLAEGIGLGIPANNSSDPRHGTVSSAEYNAGSGGNISMWPGSLGLAATFDPAVTERFGQVAAAEYRALGIATALSPQVDIATEPRWMRFNGTFGENPWLAAAMAEAYCSGFQTSVDQLEIADGWGHGSVNAMVKHWPGGGSGEAGRDAHYAIGKFAVYPGKQFEKHFIPFTEGAFKLKSKTKMASAIMPYYTISWGQDTKNGENVGNAYNSFIINDLLRKKYGYDGVA…	PP	GH3		GH0	1
0739	OG0000000	Beta-glucosidase_BoGH3B	MKSKHWPISRLLLMVVLLAACQPTPTPPSTIAPSPTTAADAIPLYKDAGRPPAARAQDLLSRMTLAEKIGQMTQVEKDSIKPEDITAKFIGSLLSGGGGSPSPNTPAAWYDMVAKFQTRALQTRLGIPLIYGVDAVHGHNNVAGATIFPHNIGLGATRDADLVQRIGRATAEEMTATGIRWNFAPVVAAPQDIRWGRTYEGYSENTDLVVSLGTALVRGLQGDNLAAAPAVLATPKHFIGDGATTWGTSRTEQYKLDQGDTQMDEATLRARFLPPYQAAVDAGALSIMASFSSWNGVKMHAQKYLLSDVLKGELGFTGFIVSDWGAIDQIATDYRQAVVAAINAGVDMNMVPQQYDRFITTLTQAVESGAVPMTRIDDAVRRILIVKFALGLFENPLPP…	UNKSP	GH3		OG0000045	34
0740	OG0000000	Xylan_1_4-beta-xylosidase	MKKIFCIVVLFAYFTGIAQDYKSFPMWNYNLPLEQRVIDVVSRLTLEEKVNQMLNATPAIPRLGIPAYDWWNEVLHGVARTPYKVTSYPQAIGMAATWDTCSLKLMAQYSATEGRAIHNLAIEKNKTGDRYVGLTYWTPNINIFRDPRWGRGQETYGEDPHLTAKLGVAFVRGLQGNDKKYLQAAACAKHFAVHSGPEPSRHSDNFNPSAYDLWDTYLPAFKELVTKADVAGVMCAYNAVNTQPCCANDELMNDILRRQWNFTGYVTSDCWAIDDFFRYHKTHKDSTSSAIDAVIHGTDVECGRTVYLALIDAVKKGLIKESQLDISLKRLFTIRYRLGMFDPPAMVKYALTPASVLESNAHKAHALKMAQQSIVLLKNDNNTLPLSKKIKKIAVVGPN…	PP	GH3		GH32	10
0740	OG0000000	Beta-hexosaminidase	MKKISIALFLSFLFPLTLLAQNRAEQEKKWVDSVFNSLSDDERIAQLMVIRAHSNLGADHVAKVTEDIKKYNIGALCFFQGGPVRQANLTNYYQSIAKTPIMITIDGEWGLGMRLDSVTRFPYQLTLGAVNDENLVYKMGLAMGEQCKRIGVHVNYAPVVDINNNPNNPVIGYRSFGEDKNKVSRYGVAIMKGMQDAGIMACAKHFPGHGDVDVDSHFDLPVINKTRQQLDSMELVPFRAIFDAGVGSVMIAHLFIPAIDNTANRATSISRNSVTDILRTQLGYNGLTFTDALEMKGVAKYFPQGTISVEAIIAGNDMLCLPASVPESIAAIRKAIEEKRISWDDIYTKTRKVLVSKYQLGMNKSQVIDTNNLLADLNAKTDAIRYEVAKHGITLVTEA…	PP	GH3		CBM67	7
0740	OG0000000	Thermostable_beta-glucosidase_B	MAKKSIVLLKNEKQLLPLSKKTQTIALIGPFAKAKSDNNGFWSYDWPDDSIRITSLWEGVQKKVDAGSKLLYAKGCNINDTLTSGFTEAINIAAQADVVVLSVGEARDMSGEAKSRSNIHLPGVQEELIKAVMATGKPVVVLISAGRPLVFNWTADNVPAILYTWWLGTEAGNAIADVLFGDYNPSGKLPMTFPLSEGQIPIYYNHYFTGRPARNDSDKVYRSAYIDLSIYPKFPFGYGLGYSNFTYSDITLSAASFKPGQSIAASVTVTNGGKFDGKETVQFYTRDITASVVRPVKELKGFQQVFLKAGENKKITFTITADDLRFYNDKLQYIYETGEFKMFIGGNSRDVKEASFELIK	PP	GH3		CBM51	4
0740	OG0000000	Beta-glucosidase_BoGH3B	MKRILLSLVVLALVVVSVSAQKKTIDQKVDSLLRLMTLDEKIGQMNQYNGPWAATGPLTGSDDLIEQIKAGKVGSMLNVTGVNRTTQLQKLAMQTRLKIPMLFGQDIIHGYRTNFPIPLAEAASWDLDAMEKSARVAAIEASAAGVHWTFAPMVDIARDPRWGRVMEGAGEDTYLVL	PP	GH3		CBM38	3
0740	OG0000000	Thermostable_beta-glucosidase_B	MACVKHYAMYGAAEAGRDYNTTDMSRQRMFNDYMPPYKAAADAGAGSFMASFNEVEGVPATANKWLMTDVLRKQWGFKGFVVTDYTGINEMIDHGIGDLQTVSARALAAGIDMDMVGEGFLTTISKSKREGKVTMAHIDVACRRILEAKYKLGLFSDPYKYCDENRAKTEVFTAAHRKIARETAAQSFVLLKNENNLLPLKKAGTIALIGPLADAKENMPGTWSVAANFQNATSVFKGMYEVLQKENVRIIHAKGSNLDYDAAFEERAGMFGKSLGRDSMPSDVMHKMALDAADKADVIVAALGESSEMSGESSSRSEIGIPQAQKDLLAALLKTGKPVVLVLFTGRPLTIKWENEKVPAILNVWFGGSEAGYAIADVLFGDVNPSGKLTTTWPQNVGQ…	PP	GH3		CBM47	2
0740	OG0000000	Beta-glucosidase_BoGH3B	MKLKLMLMCASLLSLSAWAQKVPASAEAKATALLKKMTLEEKVGQMTQVTLGVIAAKVVNHEDGNLDPAKLKKAVVDYKVGSILNVNERALTAEKWRSLITQIQDEVKNTRLQIPVVYGLDGIHGQTYTLNATLFPQSIAMAATRNPELVKLGAKVTAMELRASGVRWNFAPVLDIARQPLWSRVPETYGEDVFLVKTMGAAAIKGYEEDGLQNPTAVASCLKHYLGYSASRSGKDRTPIYLPEIELREYYLPQFREAVKLGAATVMVNSSEINGTPVHASKYLLTDVLKTELGFKGVVVTDWEDIKRLNDRHFVAATPREAVAMAVNAGIDMSMVPSDCSFYYLLIEAVNKGEVSIKRIDDAVKRILVMKYNIGLFDNPYPEPAAFSNFGKTEYQQYA…	PP	GH3		CBM38+GH32	2
0753	OG0000000	hypothetical_protein	MIRLRLGMFDPVSMVPYAQTPESVLEAPAHQAHALKMARQSIVLLKNENNTLPLGKKLKKITVLGPNAADTTVLLGNYNGTPSRVVSVLQGIRDKVGADTEVVYEEAIPFTRDSVDDKLRTDFSDLARRMHDADVIIFAGGISPQLEGEALKVEIKGFSGGDRTTIHLPETQTELLRHLKATGKPVIFVLMTGSAIAMPWADENIPAILNAWYGGQSAGTAIADVLFGDYNPAGRLPVTFYRSDADLPDIKNYDMANRTYRYFRGVPLYPFGYGLSFTTFRYSRLNVPRTVAAGNPLTVSVTVKNTGKIDGEEVVQLYLSYPGAPGKAPIRALKGFQRIALRAGESRKVAFTLTPEDLSLVDARGQFYAPKGKVVLSIGGGQPGQRHNTSGTVQVRSFI…	PP	GH3		GH74	2
0753	OG0000000	Xylan_1_4-beta-xylosidase	MAATWDTASLKMMAHYTALEGRAIQNKAIALGRTHEEYLGLTYWTPNINIFRDPRWGRGQETYGEDPFLTAVLGTAFVQGLQGDDPKYLKAAACAKHFAVHSGPELTRHSDNFNTSDYDLWDTYLPAFRALVTKAGVAGVMCAYNAYRTQPCCANDLLMNDILRKQWNFTGYAVSDCWAVADFYGYHKTHPDALHSAVDALLHGTDVECGNRRIKPCLMLQKLVWFRKQIWMRPSAGCL	PP	GH3		GH0	1
0753	OG0000000	Beta-glucosidase_BoGH3B	MFRIKHVALIMLPLTAFVAFGFFSKNNSMEKEDNRYALRADSLLARMTIEEKIGQLSLFTTDWESTGPTIREGYKDDIRQGRCGALFNSHTTAFTRELQRIAVEETRLKIPLLFGYDVIHGYKTIFPIPLGEAAGWDLSAIELSARVAATEAAAAGLHWTFAPMVDISRDPRWGRVMEGAGEDTWLGCRIAEARVRGFQGKGIGETDAVLACVKHYAAYGAPMAGREYGSVDMSERYFREYYLPTYEAAVRAGAATVMTSFNDYDGVPASGSRYLLTDILRKEWDFRGLWSRITPPSMK	PP	GH3		GH76	1
0753	OG0000000	hypothetical_protein	MMAGSAVFAQANKNIPFWDTNLTFQQRADDIVGRLTLDEKVAQMLHAAPAIPRFGIPAYNWWNEALHGVARTPFPVTSFPQAIGMAATWDTASLKMMAHYTALEGRAIQNKAIALGRTHEEYLGLTYWTPNINIFRDPRWGRGQETYGEDPFLTAALGTAFVQGLQGDDPKYLKAAACAKHFAVHSGPELTRHSDNFNTSDYDLWDTYLPAFRALVTKAGVAGVMCAYNAYRTQPCCANDLLMNDILRKQWNFTGYAVSDCWAVADFSVTTKPTPTPCIRRWMPCSTARTWSAGTRRINPARCGKTVWFRKQIWMRPSAGCL	PP	GH3		CBM3	1
0758	OG0000000	Beta-hexosaminidase	MTHELGNLAAGRRISGGPLLLSLSLSAILAACTAARPAAGPARVASAESALPGRAPSVASLSLREKAGQVVMVGSRGVYRAEDDPEYLDLARLVSEDGIGGVIWFASTPLETADLNHRLAAKAKVPLLVAADLEAGPGMRFPDLVFGPSAMAVAAAGDLDLATRRARGTAEAARALGIHVVFAPVADVNNNPDNPVINVRSFGEEPVAVGRFVAATVKGLQEGGVLATLKHFPGHGDTATDSHRSLPVLAFDRARLDAVELVPFRAGLDAGARSVMTAHLSVPGLDATPVPVLQNPPRTHDFTEDVTEVEKEGTLPATLSPVITSKLLREEMRFDGLVFTDSMSMGGVVAHFETGEAAVRVLEAGGDVVLMPSDAKVAIGAIVAAVASGRLPEARLDQS…	UNKSP	GH3		CBM9	1
0766	OG0000000	Beta-glucosidase_BoGH3B	MQFLALPLFCPSLPAATPPSDYFIRPQPTAALYHEGWTDLNKNGTRDPYEDPAIAIEDRITDLLGRMTLEEKTAQLATLYGFPRVLKDELPTPAWDSAIWKDGIGNIDEHINGNTGWTNNLADPDNDLPWPQHTRAINEVQRWFIERTRLGIPVDFTNEGIRGLLHSRATSFPAQVGVASTWNPVLVREIGRVTGREGRALGYSNLYSPVLDLSRDPRWGRVVECYSEDPFLTATLGVEQVRGLQESGVASTLKHFAVYSIPKGGRDGHARTDPQATWSEVQVLHLEPFRRAVRDAGALGVMASYNDYDGIPIEANRRFLTDILRTGWGFKGYVVSDSGAVEFLHAKHRTAATPADAIRQSVAAGLNIRTNFTPPADYLQPLRQLVRDGWLGPDVIDAR…	UNKSP	GH3		OG0000046	34
0777	OG0000000	Thermostable_beta-glucosidase_B	MKPIGLFILLSMIANNLLAQQEWDDAESNARTTLAKMTLQQKLNEMRGHGLLKFGFSMVFGNKLKPIKAGGDKSLGIPSTVFFDGPRGIAAYKGATAFPVTMARGASWDRDLEYRIGEAMAKENRALGGNYSGAVCMNLLRHPAWGRAQETYGEDSYHVGEMAVALVSGIQKHNVQACAKHFAANSMENNRFGGSMNMDERTLHEVYLPHFRKVVEHGVASVMSAYNKLNGEFCGHSKLLLNDILRKQWGFKGYVTSDWMYGLYDAEKGIKAGMNVEMPSGKVYTNSRVKKLLKEGSISIQDLDTLVLPILRTKLFFATKQNPMTYTKELVGCNAHIELAQEAAENSAVLLKNENQILPLNKKTIQRVAIMGSLIESKETGDRGSSGVTPLGVVSPLEG…	PP	GH3		GH33	28
0781	OG0000000	Beta-hexosaminidase	MNHEMKIIFRIAGKKISMNIQQLFFVMICCLASSQAFSQSIAQPTPKEYTMKRQQWVDSVYQSLPLEKKIAQLYMAIAHTKSNMPHVDKLVKELGIGGICFMQGDPAEQMTIMRALQAKAKIPLWFSMDAEWGMGMRLPNVGNLPRALTIGAANDTSLALRVGRAIGRQFHLMGIHINFAPVLDINSNPNNPVINYRSFGENKEKVSQMAMYVIRGMQELGVIACAKHFPGHGNTDVDSHLSLPLIKESFESLERTDLYPYRSLIPAGLKAVMTGHLSVPALDATPNLPSSLSSKVVQDLLIQKMGFDGLVFTDGLNMSSVTKLYSSAALDLRSLMAGNDVLLFSKHSDQGIDTIRRAYEKGIISEARLSLSVKKVLAAKYDVGVLKNFKKDTTDIARD…	UNKSP	GH3		GH0	5
0781	OG0000000	Beta-hexosaminidase	MKKIFLSLLLSLAFTHLFADSLDIKIGQMIMAGMNGHSVNQQSGILQDVKRGIVGGILLFERNLNPASAKKSLQNLTTNLQNAATIPLIISIDQEGGQVNRLKTKYGFPVMPSAKSVGDRNIDSYTTEIAGRIAQSLLSCGINLNYAPVLDLHDVRCPVLGKRSRCFSANPEIVAHLAGLYIETHRNQGVRTVVKHFPGHGSSRTDSHLGLTDVSKYWTKKELKPYEMLIQEGVVDMVMTAHVVNRQLDQSGLPATLSKTILQDVLRKQLGFQGVIVSDDMQMHAISSNYGFEESIKMAILAGVDILMFSNNISQSNNYSPGKIHSTIRQNGQARFDQRKRIDESYRRIMAFKQKLTGSR	UNKSP	GH3		GH74	1
0784	OG0000000	Beta-hexosaminidase	MTLGAMDGHEDLIEGMGREVGRQCRRLGVHINYAPVVDINSNMDNPVINFRSFGEKRDAVVSKALAYMKGLQSAHVMATAKHFPGHGDTEVDSHKDLPVINHDSLRLHTMELYPFQQLIDAGVGGIMTAHLDVPVLEPLGGLAATFSKNIVTGLLRQQMGFKGLTFTDAMDMKGAIKNFGPGESLVQALLAGNDILETFEDVPTAVAAIKAALADGRISSTLLDEKVRRILVAKSWVGLDSYQAIELKNLVTDLNSTTSDLLNRSFAEATLTLLKNEGDILPVKKLDGRIAVVAVDGIPANTFQEMCSRYTNVDEFIIPVKSSDSLVQSLVIQLSGYDLVVVSLHLKEIRPSAKYSVNEQNNTAITQLSKLDNAILCLFGNIYALPNLPAYGGFKAIVA…	PP	GH3		OG0000047	34
0784	OG0000000	Beta-glucosidase_BoGH3B	MRHWFFCFFLASLYTFVPLQAQQKKSSMNTFIDALMKKMTLEEKLGQLNLPVSGDITTGQAASSDIAGKIRAGKVGGLFNIKSLSKIKEVQRIAVEESRLKIPMLFGMDVIHGYESVFPIPLGLSASWDIKLIEETARVAAAEASADGINWTFSPMVDISRDARWGRISEGSGEDPYLGSRIAEAMVRGYQGDDLTRPNTILACVKHYALYGAAEAGRDYNTTDMSHHRMYNDYFPPYKAAVDAGCGTVMASFNEVDGVPATANKWLMTDVLRKQWGFTGFVVTDYTGINEMVNHGIGDLKTVSARALNAGIDMDMVGEGLLTTLQASLKEGVVTQKRIDEACRKILEAKYMLGLFDDPYKYCDESRSKKEVFSTENRKVARRAAGESFVLMKNNNALL…	PP	GH3		GH146	34
0786	OG0000000	Beta-hexosaminidase	MILKRLIWILFFSTGFGATYIAVDNTPVTADRDIPFYDKNYAWVDSMMEAMTLDQKIGQLFMVAAYSNQDAAHQIQIETLIKKYDIGGLIFMQGGPVRQINLTNRYQSISDIPLLIAMDAEWGPAMRLDSIPAFQRQLTWGAIQDDSVIYNTGKIIASQLMRLGVHVSFSPVVDINNNPANPVIGDRSFGEDKFNVALKGVAYTNGLQENGIIACAKHFPGHGDTDADSHLSLPTVTASKTRLDTLELYPFKILINEGVGSVMLAHLFVPALDATKNQASSLSPIVGRTLLRDSLGFRGLTFSDALNMKGVSMYYQPGELEVQAFLAGNDVLLFSSDIPIAFNAIKKAIESGKISEQQLDESVTRILKAKAFSGLNKFKPIPNKNVASDLNTTEAKLQK…	UNKSP	GH3		OG0000048	32
0788	OG0000000	Beta-glucosidase_BoGH3B	MKIIKYLRLPALLVVAFMINVFAVQNDLLVDPPKDKTIEQKIDSVLAKMTLEEKIGQLTLFTSDWDVTGPTVRENYKADIKAGKVGAIFNAHTAAFNRELQRVALEETRLGIPLLFGYDVIHGYKTIFPIPLGEAASWDMEAVEKSSRVAAVEASAAGLHWTYAPMVDIARDPRWGRICEGAGEDPHLGSLIAAARVKGFQGKDLAADNTLAACVKHYAAYGAAQAGRDYHTVDISERVLRDVYLPPFKAAKDAGARTFMTSFNELDGVPCSANKLLLTDILRKEWGFNGFVVTDYTSINEMVDHGSAANEKDAGEQAINAGVDMDMQGAVFYNYLAQSVKEGKVSVKTIDEAVRRILRIKFELGLFDDPYRYSDVERERRLVMSPEHLEIARDVSRKS…	PP	GH3		GH5	32
0794	OG0000000	Beta-hexosaminidase	MTILRAALLCLFFIPFVATAQYKSKLNREQWVDSVFNSLSDDQRIAQLMVIRAHSNLGPDHVAKVVNDIRQYNVGALCFFQGGPIRQANLTNYYQSIAKTPLMVTIDGEWGLGMRLDSVTRYPYQLTMGAINDENLVYRMGVAIGEQCKRIGVHVNYAPVIDINNNPNNPVIGYRSFGEDKDKVSKYGVAIMKGMQDAGIMACAKHFPGHGDVDVDSHYDLPVINKSMKQLDSMELVPFRAIFNAGVGSVMIAHLYIPSIDNTANKATSISKNNVTDLLRTKMGYEGLTFTDALEMKGVAKYFPGGTIAVEAIIAGNDMLCLPDSVPESIETIKQAITDNRLSWYDIYAKVKKVLASKYQLGLNKWSPIDTNNLLADINAKTDAIRYEVAQHSITILSQ…	UNKSP	GH3		OG0000049	32
0794	OG0000000	Beta-glucosidase_BoGH3B	MKRAVLILIVISALLAGKEVTGQTTNNAKMKSFIDVLMKKMTLEEKIGQLNLPGSGDIVTGQAQSSDIAKKIKEGKVGGLFNIKSMAKIRDVQKVAVEQSRLKIPMIFGMDVIHGYETVFPIPLGLSCTWDMNLIERSARIAAIEASADGINWTFSPMVDIARDARWGRIAEGSGEDAYLGSQIAKAMVKGYQGNDLSKNNTIMACVKHYALYGAAEAGRDYNTTDMSHQRMYNEYFPPYKAAVEAGAGSVMASFNEVDGIPATANKWLMTDVLRKQWGFKGFVVTDYTGINEMIDHGIGDLQTASARALMAGIDMDMVGEGILLTTQKSLKEGKVTLAQINAACRRILEAKYMLGLFDDPYKYCDENRAKTEIFTAAHRKEARSTAAQSFVLLKNQNN…	PP	GH3		GH38	19
0794	OG0000000	Beta-glucosidase_BoGH3B	MFNPVFKRSVILFIALVSFIVCTAQIKTIDQRVDSVLKLMTLEEKAGQMNQYNGPWAATGPLTNDNNLLSQIKDGKVGSMLNVTGVARTKELQQLAMQSRLKIPLLFGQDVIHGYRTIFPIPLGEAASWDIPAMEQSARIAATEAAAVGVHWTFAPMVDIARDPRWGRVMEGAGEDPYLGSLIATARVKGFQGKGFGNTDGLMACAKHFAAYGAAVGGRDYNSVDMSLRQLHEVYLPPFKAAAEAGAATFMNSFNDLNGIPATGNKYLQRDILKGEWKFKGFVVSDWGSVGEMINHGFSKDNYEAAMQAVNAGSDMDMESRSYIKHLAALVKEGKVKMNVIDDAVRRILKKKFEMGLFDDPYKYSNEEREKAQWNNAEHIKVARDISRKSIVLLKNEKQ…	PP	GH3		GH0	13
0794	OG0000000	Xylan_1_4-beta-xylosidase	MKIIRSIVIVFLTSNLSAQDYTSYPMWNPSLPFEQRVNDVVNRLTLDEKVAQMLNATPAIPRLGIPAYDWWNEVLHGVARTPFRTTVFPQAIGMAATWDTNSLYQMADYSALEGRAIHNKAIELGRTNERYLGLTYWTPNINIFRDPRWGRGQETYGEDPFLTAMLAKAFVRGLQGEDPKYLKAAACAKHFAVHSGPEPSRHSDNFNPTAYDLWDTYLPAFKELVVDAQVAGVMCAYNAVNTQPCCANDLLMNNILRTQWKFNGYVTSDCWAIDDFFRYHKTHKDATVAAVDAVVHGTDVECGQTVYKTLTEAVKNGLIKEEQLNISLNRLFMIRYRLGMFDPVSMVKYAQTTSSVLESATHKAHALKMARQSIVLLRNQYNTLPLKKTIKKIAILGPN…	PP	GH3		OG0000050	32
0798	OG0000000	Beta-hexosaminidase	MRKIQLILFLFLAVNGFAQQNNKANIWVDSVFKTLSPDEQIAQLMVVRLSTINANKTVTFYDSLVAELVKQYNVGGVCLFQGSPVKQANILNNLQALAKTPIMMCIDAENGIGMRMTDSVLPLPRQMMMGAVQDSSIIYQYGRIVADQLKRVNVQVNYAPVVDVNNNPANPVINDRSFGEDKFKVASFGIQYMKGMQDNGVMACAKHFPGHGDVSVDSHLDLPVINKTRTQLESLELYPFRQIFNAGVGSVMVAHLYIPSIDSTTNKATSLSKNNVTDLLRNDLGYQGLTFTDALGMQGVNKFFPDGAASVESLIAGNDMLCLPSDVPVAIEKIKAAIKTGRLSWADIEFHCRKVLKAKYDYGLASLKPINTNNLTNDLNRDVNSMRKLIAENALTVLK…	UNKSP	GH3		GH39	29
0798	OG0000000	Beta-glucosidase_BoGH3B	MKRRIILLVLCIVSLNSFAQDAKMKTFVDALMKKMTLEEKIGQLNLPGSGDIVTGQAGNSDIAKKIEQGKVGGLFNIKSVAKIKEVQKLAVEKSRLKIPLIFGMDVIHGYETVFPIPLGLSCTWDMDLIKRSARIAAIEASADGINWTFSPMVDIARDPRWGRIAEGSGEDPYLGSQIAKAMVNGYQGSSYAGNTSIMSCVKHYAMYGAAEAGRDYNTTDMSHQRMFNEYLPPYKAAVDAGVGSVMASFNDVDGVPATASKWLMTDVLRKQWGFKGFVVTDYTGINEMIEHGIGDLQTASARALMAGIDMDMVGEGLLTTTQKSLKEGKVTLAQIDAACRRILEAKYKLGLFENPYKYCDENRAKTEVFTAANRKEARATAAQSFVLLKNQNNILPIKK…	PP	GH3		GH35	3
0798	OG0000000	Beta-glucosidase_BoGH3B	MKKSVFQITGIVLVALLNFNFCHAQKKTIDQRVDSVLKLMTLDEKIGQLNQYNDDWNATGPVTLDSTKKQQVLKGQVGSLLNCVGTRRTRAWQQIAMQSRLKIPLLFGQDIIHGYKTTFPIPLAEACSWDMDAIQLSARTAATEASAAGINWTFAPMVDIARDPRWGRVMEGAGEDPYLGSAIASARVKGFQGNKLGDINSLMACAKHFAAYGAAIGGRDYNAVDMSDRLLWEVYLPPFKAALDAGAATFMNSFNDLNGVPATGNKYLQRDILKGKWNFKGFVVSDWGSVGEMINHGNVANEYEAALSAITAGSDMDMESRCYKNNLAQLVKDKKVPVALIDDAVKRILLKKFELGLFDDPYKFCNTAREEAALNNPAHTQLAREMAAKSIVLLKNEKN…	PP	GH3		OG0000051	30
0798	OG0000000	hypothetical_protein	MNIILKKNFIFCLLLFYVACLSAQSPAYLNASIPVETRVQDLLGKMTLEEKASQINNTSPAITRLQIPAYNWWNEALHGVARAGLATSFPQPIGLAATFNDKAIYKMGVIISDEARAKYNQFQREGKHGLYEGITFYSPNINIFRDPRWGRGHETFGEDPYLTGTMGVAFVKAMQGDDPNYFKTICTAKHFAVHSGPEPTRHEFDVKPLKKDLWETYLPAFKMLAQQGKVYSFMCAYNRLYGEPCCSDPFLLTDILRKQWGFKGFVATDCGAVWDMFMYHHTAKDSVEGMAKAIRAGVDNHCMGYVGAVIPAIKQGLLKESELDTAVARLLRARFKLGMFDDASLNPYASIPYSVVNNEVHKKYALELAEQSIVLLKNKNDILPLAKEMFYGFQGKTIA…	UNKSP	GH3		GH67	30
0798	OG0000000	Beta-glucosidase_BoGH3B	MINLSIPKTAGCLLIICLVHINSIVKAQNSVKEPVVQEEKINSLLQKMTLEEKVGQMNQYNGFWEITGPAPKDGDAKKKYDHLRKGMVGAVLNVKGTENVRKLQEIAVKETRLGIPLLFGYDVIHGHKTLFPIPLGEAASWDLAAIETSARTAAIEASAAGINWTFAPMVDITRDARWGRVMEGAGEDTYLGTKIGLARIKGFQGDDLAANNTIIACAKHFAGYGFAEAGRDYNTVDVGTSTLYNTILPPFKAAVEAGVQTVMNSFNTLNGVPATGNKWLQRDILKDAWKFNGFVVSDWGSGMEMIDHGFAANLKQVAEQSANAGSDMDMESYAYVNHLKELVETGKVDIKLVDDAVRRILRVKYKLGLFDDPYKYCDAAREKELIYNPAHAVAALDVA…	PP	GH3		OG0000052	30
0802	OG0000000	hypothetical_protein	MKHRRIRTAHVHAAISLCALVSIASPGGAQAAQRNSARRPPAQPVLGARVAKLLEQDGLRFRDLNRNGRVDPYEDWRLTPDARARDLTGRMTLAEKAGAMMHGTIRSVGPMGRVGVGTEYDLAENTVVMRDLGISAGITRLGGPPSSLAEQHNKLQEVAEGTRLGIPFTVSTDPRHHFQFVLGASVQSGQFSQWPEPLGFAALRDPALMRRFADIARQEYRAVGIHMTLSPQADLATEPRWSRINATFGEDADLAGSLVTAYVEGFQHGRRGTDSSGVLAVVKHWVGYGASQDGYDGHNYYGRYAPVSGNALSYHVRPFLGAFAANVAGVMPTYAILPGATIDGRPLEQVGAGFNRQLITDLLRTRHRFGGIVLTDWAVTNDCSAKCRDGVAPGERPSF…	PP	GH3		GH37	30
0802	OG0000000	Xylan_1_4-beta-xylosidase	MLNLATDVRWGRVEETLGEDPLLAARLGVAFVHAVESAGVVTTPKHFVANVGDGGRDSYPAEVSRGWLEALHFPPFREALRAGGARSVMASYNSIDGAPATASRWLLTDKLRGDWGFDGVVISDAGAVGGANVLHMTAPDYPTSTVRALDAGLDVILQTSVDHAALFRPAFAPGRLSPAVIDRAVLRVLRLKFQLGLFEQPYVAFDSAADASMRAEHRQLAEEAARASFVLLHNDGGVLPLDSTVRSVALIGVDADEPRLGGYSGPGNHPVSIRDGMAARLGGRAEVRYAPGPGRGSAEFVPVPASALGDGLRGEYFANTALQGAPAVIRTDAAIDFSWPFGGPDSALAYGWYSVRWQGTLRAPAGGVLRLAVEGNDGYRLYVDGALAIDRWGKRGHSL…	PP	GH3		OG0000053	29
0802	OG0000000	Beta-hexosaminidase	MLRPLSACLAALVVACASPAPATLTPAPAAGVSALAPGAALSPAQRAWVDRTLASLSLRERAGQMVMVWVLGDYTNADDSTFAEVRRWIVNDGIGGVSMSLGTPIEVAAKLEAFQKLARVPLLASSDLEPALGRLEGAVFSHYLMESGGATVFPTAMAIAATGRDQDAYDVGQIIGREARAVGIHVNFAPTVDVNNNPQNPVINTRSFGEDAARVARLSALFVQGSQAAGTMATAKHFPGHGDTDVDSHAGLPVVSADWARFRQVELVPFRAAIDAGAALVMSAHIALPALEGDSTTPATLAPRIMTGLLRDSLGFRGVAITDALTMDGVGKGYGVAESTVLAIKAGADILLKPSDPTGAIDAIVAAVERGELSRERIDASVRRVLELKARAGVAFNRF…	PP	GH3		GH20	27
0802	OG0000000	Beta-glucosidase_BoGH3B	MTIMRPALASLLRRTPFAATSAVLFVLSACTTTTGRTPAPLTTSGSTPTARVATGDGDRSAVRTPDARMERFVDSVLAGLTLEEKLGQLTQYRGQFGLTGPQTPEAGAVDIRAGRVGSFLGVVGAAVTREMQRVAVEESRAKIPVLFAHDVVHGFRTIFPVPLAEASSWDPAAVQRAARIAAAEGAANGLHWTFAPMVDIARDPRWGRVVEGSGEDPYLGSVMAAARVRGYQGNDLRDSLALIASVKHFVGYGAAEGGRDYNTTDIPARTLREIYLPPFQAAVNAGARSVMASFNEIDGVPMHANRALIDGVLRDRWGWDGILVSDYTGVMELLNHGIGGDTATVGRLALDAGIDVDMVSNIYFSYLPAEVRAGRLPLAAVDSAVRRVLRVKYEMGLFA…	PP	GH3		GH92	1
0802	OG0000000	Beta-glucosidase_BoGH3B	MTASTDPQTLGARADAILERMTLAQKLGQMMQPERQAATPDDVKAYHLGSILSGGGSCPGDNRPADWIAMNDAYWAASMSDEDGRTPIPLLYGVDAIHGHANVLGATVFPHNIGLGATNDPDLLERIAQATAREILATGVEWTFAPTLAVARDLRWGRTYESYSEDPARVASYAARFVRGLQGDLGRDGVIACAKHWVGDGRTDQGFDQGNTLVDEDELTRTHIAPYLPALAEGVLTVMASFNSWNGDKCHGHRYLLTDVLKGRLGFSGFVISDWDGVDYLDPDYATAIGKAVNAGVDMLMVSVEWRACLAHLTRLVADGTIPMSRIDDAVRRILVVKHRYGLFERPRPADRHWSQHDCLGAAEHRAVAREAVRKSLVLLKHEGGLLPLTPSDRILVAG…	PP	GH3		GH20+CBM32	1
0804	OG0000000	Beta-hexosaminidase	MRLRYFVFFIIIVLCFPSFLKGQNYLEMEERWIQSNLENMTIDEKIGQMMIIRAYSKGDEAEKNYILSLIEKYKIGGVCFFQGDPERQVMLTNMCQGSSKIPLFIAIDGEWGLGMRHSEKTISFPKNLILGAIQDESLIYKLGKEIGSQCKTLGINFNFSPVADININSKNPVIYDRSFGESKENVTSKSYLMFKGLEDAGVLSCAKHFPGHGDTDKDSHYTLPVLEHDKYRLDDVELFPFRRLAAQNIGSIMVGHLYLSKVETDVNRPASLSRTIITGMLREELSYRGLILTDGLDMKAITKNFPSGIAEAEAVWAGNDILLLPENIPLAIQTIKKYIKEGKISFDQIDASIRRILAAKYKLGLHLRPYYDENNIFERINSQKALALKAELMENAVTL…	UNKSP	GH3		OG0000054	28
0804	OG0000000	Beta-glucosidase_BoGH3B	MKQYIIYLLTLTLIFQLSCAKKMGETSAKVKKDPFIEDLLKKMTLDEKLGQMSLFTTDWESTGPTIRAGYQNDIRSGRCGALFNSHTVDFTTKLQKIAVEESRLKIPLLFGYDVIHGYKTMFPIPLGEAASWDLFAIENSAYIMSKEGAAAGLHWTFAPMVDISRDPRWGRVLEGSGEDPFLGSRIAEARVRGIQGKQTGQTDRLLACVKHFAAYGAPNAGRDYNPAEISERVFREVYLPTYASAVKAGAKTVMTSFNDYDGVPASGNKYLLTDILRKELGFDGFVVTDYTSINEMVKHGVVKDETDAGILAIQAGVDMDMQGGVFQEKIKDGINDGRIKEEQINQSVRTILKIKKDLGLFEDPFKYSSKERESNTILSKAHLEASHDMAKRSIVLLKN…	UNKSP	GH3		GH31	28
0811	OG0000000	Beta-hexosaminidase	MKVFKAILFLSLFLPVASIAQYKSKLTAEQWTDSVLNSLSNEEKIAQLMVVRAHSNLGADHVAKVTNDIKQYNVGALCFFQGGPVRQANLTNLYQNIAKTPLMVTIDGEWGLGMRLDSVTKFPYQLTLGSVSDENLIYRMGLAVGDQCKRIGVHVNYAPVVDINNNPNNPVIGYRSFGEDKYKVSKYGVAYMKGMQDAGIMACAKHFPGHGDVDVDSHYDLPVINKTTKELDSMELVPFRAIFDAGVGSVMIAHLSIPSIDNTKNVATSISKNSVTDLLRNKMGYQGLTFTDALEMKGVAKYFPGGTIAVEALIAGNDMLCLPASVPETIEAVKKAIADKRLSWEDINAKVRKVLMSKYNLGLNQTQFVDTKNLLEDLNAKTDAIRYEVAQGSLTLLTE…	UNKSP	GH3		OG0000055	28
0811	OG0000000	Thermostable_beta-glucosidase_B	MLGTWAVSGDSKLSVTVMDGIKNVAGSQVNILYAKGANISDDTLFAKKVNVFGTRIDIDKRTPAEMLNEALEIANKSDVVVAVVGEASEMSGESASRTDITLPESQKKLIRALVNTGKPVVLVMMSGRPLALVEENMLATSILQVWHGGTEAGNAIADVLFGNYNPSGKLSVTYPRNVGQIPIYYSQKNTGRPSIGDAPKFLSNYLDAPNTPLFPFGYGLSYTTFSYSDIKLNKTSMKINESITASVTITNTGKYDGEEVVQLYIRDLVGSITRPVKELKGFQKIKLKAGESKQVSFYININDLKFYNSELKFVSEPGDFILFIGTNSNDVKETGFKLK	PP	GH3		GH35	25
0822	OG0000000	Beta-glucosidase_BoGH3A	MKKIILTTFVLCTFLSYINMSAQNSTKEEAAQEKAIQSLIKKMTLQEKVGLLHANSKFYVTGIKRLGIPELALSDGPHGVRAEINRDNWAYAGWTNDSSTCFPTGTALAASWNPQLSAERGMVLGEEARYRKKDILLGPGINIIRSPLCGRNFEYMSEDPFLISSLTVPYIKALQSKDVAASVKHYIANNQEENRVTVDVSMSDRALHEIYLPGFKAAVQEGGSLTVMAAYNKFRGDWCSESNYLDREILRTELGFKGVLMTDWNAAHSTIKAALAGLDLEMGTDIKDYNEWYFANPLINAVKEGKVPVSIIDEKVANILRVMMKIKMLDEKNRAKGSMNTPAHQQAAYKSAAEAIVLLRNKNAVLPVDFTSIKSIAVIGDNATRKHCSGGLSSEIKSL…	PP	GH3		GH42	3
0822	OG0000000	Xylan_1_4-beta-xylosidase	MNSSPVFTRIDDQINFYWEHLSPRFDMPDDDFGIKWTTYLVPPETGKYFLGGWGSSGYEILLDGKQIISSRSDDSGFHREVPAELQAGKKYKIEVLYKNYAGDADIKLLWAQPRVDLVEKAVKAASEADAVVLVLGLSQRLEGEEMPIKIDGFSGGDRTNLNLPETQEKLLDAVCATGKPVIVVLESGGAMSVNQAQQKAAAIILAGYGGQQGGNAVADVLFGDYNPAGRLPVTYYKSVDQIPPFENYDMKGKTYRFFTQEPLYPFGYGLSYTTFTYSNLSVPVKAIAGVPVKIKVTVTNSGKVSGEEVVQLYLTDEKHRLPGLFASLKDSAEYYFSPGRAKRLNLHWNQGSSRL	PP	GH3		OG0000056	27
0822	OG0000000	Xylan_1_4-beta-xylosidase	MPEIFKKIKHTMKNVLSFLPALLFYAVTLNTYAQQPIDSYPFRNPSLPVEKRVNDLVSRMTLQEKADQLLYTAPAIPRLGVPAYNWWNEALHGVARSGYATVFPQSITIANSWDEGLMYSVASAISDEARAKYHEYQRRGKTGIYQGLTFWSPNINIFRDPRWGRGHETYGEDPFLTGRMGYEFVRGMQGDDPKFLKTVATAKHYAIHSGPEPLRHSFNAKVSESDLRETYLPAFRTLVVDAGVYSVMGAYNRFRDYPCCANPVLYGILRNEWGFKGYIVSDCGAISDFWQFNGFAKDATEAAAQAVKAGTDLECGSDYRNLKAAVDKGLLTEEDLNTAVKRVFTARFKLGMFDPDEIVPYAQIPFFVNCSDYNNSLSRLAAQKSIVL	PP	GH3		GH44	23
0822	OG0000000	Thermostable_beta-glucosidase_B	MKKLILILNLILIHHFVFSQTYPFQNTKLGEDGRIRNLISLLNRDEKVNCLSPWIAVPRLGIKGTRVVEGLHGLAYSGPANWAVKGPKASVTTTFPQAIGLAEMWDPDLIQKVADWEATEARYLAQNSNFGISGLIVFAPNADMGRDIRWGRTEECYGEDPFLNGTLVAAFVKGLQGNDPSFWKTASLMKHFLANSNENNRSYNSSDFDERLFREYYSYAFYKGVTEGGSQAFMTAYNKYNGIPCTVHPVLRNVTMKDWGLRGIISTDGGAFKQLINTHAYYPSLGEAAAGCIKAGITMFLDDYRSSVVEALDKGLVTEKEIEEAIYGNFRILLKLGLLDNSTVNPYSLIGISDTIAPWTRTEAKELARKATEKSIVLLKNENTLLPLDRDKLKSVAVI…	PP	GH3		CBM8+GH44	2
0822	OG0000000	Beta-glucosidase_BoGH3B	MAQITGMELDGKTFDQVKSLIESAAKKGQWLVLAGHEINDDGFQTSRLATIEAICKYASDPANGIWIDNVHNIAAYVKEKRGESQISETPLYKNPLFPIEQRINDLLSRMTLEEKIGQMNIPTCYSTELGWGLNSDVPYLWDMKDTKEVRDKQLDGCRKWAEGTHNTVFGPGGGFFTLSDRLIYEGPERQAKIMNELQKIAIEKTRLGIPLFQIEEGTHGLMCPGGTIFPEGLAIGSSWNKNLVRQIYTVAAKEGKAIGVHGLCTLVIEPNRDPRMGRNEEGYSEDTYMCSQIAANIVQALQGYDISAPDKLVAFLCHYPGQSQPVSGFERGAMEISERKFREVFLPSFATGIKKYGALGVMATYPAIDGVAVHSSEKILTKILREELDFNGIVVCEGG…	PP	GH3		GH44+CBM4	1
0823	OG0000000	Beta-hexosaminidase	MRTNRWVSIIFLTAFSFLMQTRSNAQSTEPPFIKYMNHPWVDSVLKTLTVDQQIAQCIWIAAWSDKDVAHEVEISDLIRKYGVGGLIFFQGNATKQAELTNYYQSISKVPLAIAMDAEWGIGMRLTNVDKFPYQMTLGAIRNDSLIYEFGKAVASQFKRVGMHVNLAPVADINNNPANPVINYRSFGEERDNVATKAIMYMKGLQDNGILASAKHFPGHGDTDVDSHEDLPRISHSRSRLESVEIYPFQRLINEGSGAVMTAHLNLPSLDSTSGLPSTLSPVIIKDLLEKQLGFKGLVITDAMNMQGITKYYKPGEADALALQAGNDVVEFVLKVESAINETKNYINSKKIKPEDMALKCRKILALKYWAGLSEDKTINSKNIDEDLSPASSKALIRNL…	UNKSP	GH3		CBM8	1
0823	OG0000000	Xylan_1_4-beta-xylosidase	MKRIALSLLFFGLLFHLKAQNPSGGFPFQNPSLPIEERVNDLVSRMTLQEKADQLLYTAPAIPRLNVPEYNWWNEALHGVARAGYATVFPQSITIANTWDETLMLNVANAISDEARAKYHEFQRRGKRGIYQGLTFWSPNINIFRDPRWGRGHETYGEDPYLTGRMGMQFVKGLQGDDPKYLKTVATAKHYAVHSGPESTRHSFNAIVSESDLRETYLPAFRTLIVDGGAWSVMGAYNQYKGFPCTANPILYGILRNEWGFKGYIVSDCWAVSDYWQFQKYTKDAAEAAALAVKAGTDLECGVDYKQLMAAIERGLLKESDIDVAVKRVFTARFKLGMFDPDNMVPYAQIPFFVNCSDYNNGLSRLAAQKSIVLLKNSDNLLPLDKNIKSVAVIGPNAD…	PP	GH3		OG0000057	27
0823	OG0000000	Thermostable_beta-glucosidase_B	MRFHVWGVRGSRTVEGLHGLAYSGPANWAVKGPKASPTTTFPQAIGLAETWDTELIKQVADWEATEARFLAQNPRFGVSGLVVFAPNADMGRDIRWGRTEECFGEDPFLNGSMVDAFVKGLQGNDPVYWKTASLMKHFLANSNENLRSYNSSDFDDQLFHEYYSYAFRKGVMAGSQAYMAAYNKYNGIPCTVHPVLRDITMDMWGLRGIISTDGGAFKQLLNTHKYYPNLDVAAAECIKAGITMFLDDYRSSVKGALDKGLITEKDIEQAIYGNFRVLLKLGALDNSTKNPYSQIGITDTVAPWTKSEASVLVKKVTEKSIVLLKNENNLLPLDLNKIKSLAIIGPSADKVISDWYSGTPPYTISIFKGLRNALGKDIKIMYSSGNMADSAVIAAKQCD…	PP	GH3		GH0	26
0823	OG0000000	Beta-glucosidase_BoGH3B	MKYCKLHSLIIVLFLSLLFSFCQAQSLIDTHIYRNPLFPTEQRVNDLLSRMTIEEKVGQMNMPCVYKQRIGWGLDLGPVSIHRQMTMEERLKQMEGCRKFARGDHNIQIGQGGGFFTLADRIIYEGTLKQAEFFNELQKIALTESRLGIPVLQIEEGTHGFMCAGGTVFPEGLAIGSTWNMELVNRMYSAIAKEARSTGVHVLSTLVVEPNRDPRLGRNQEGYSEDPYLCSVIAENIVEAIQGYDVSGKDKTVAALCHFPGQSEPVSGLERGSMEISERELRDVFLPPWVAGIKKHGALSVMATYPAIDYVTVHSSEKILKGILREELGFKGIVLSEGMGITTLIDEHMVATEKEAGQLAAMAGVDVGISMEDAYLGKLVESVKEGRIPVKAIDDAVRN…	PP	GH3		CBM34+GH13	1
0823	OG0000000	Beta-hexosaminidase	MIRRNPVNYMFLTIILTIITNIVSGQAYDKDSKKTSTAFPWPDGKKMAISLTFDDARLSQIDKGIPLLDKYGVKGTFYVSPASLLLRLEGWKKAVKDGHDIGNHSVLHPCTGNFTWAREKALENYTLLSMKSELDSASNIIKSMLGVIPNSFAYPCGQKFIGKGINTQSYIPLIASSFESGRGWLDEAANDPSYCDMAQLTGMELDGKSFDQILKLIETAKTNGQWLVLAGHEMNDDGVQTSRLATLEAICKYASDPANGIWIDNVHNIAAYVKEKRGEMVYSPLPVYKNPVYPVNVRVADLLGKMTLEEKIGQMNMPCVYEGPLGRTTEEKTIAVRKLSEGTFDGMPGPIGGFFTLANTILHQGTLQQANFFNELQKTAIEKTRLGIPLLQTEEGTHG…	PP	CE4+GH3		OG0000058	27
0824	OG0000000	Beta-glucosidase_BoGH3B	MINTYSRKRFVAVLGLAFCLVFNSVGINADPASATSPLPFQNPKLSIEERVRDLLGRMTLDEKVAQMMCVWMEKPNDNSRVPKDQMPFGGVFSPELAKQKMPNGIGQFARQREMLSPRESAEYANAVQKWLKDNTRLGIPAVFHDEILHGNMSAGSTVFPVPLSLSSSWDPDLITRVFAVAARQTRYRGSHHVLGPNMDLALDPRWGRTEETYGEDPYLTSRMIVALVRSIQGNATYANPLIDGAHVIATGKHFAGHGQPENGTNIGPVNLSERLLRETHFVPFEAAVKEASLFSIMPAYHEIDGVPVHANKWMLDSVLRKEWRFEGTVVFRLRNDGTRSAS	PP	GH3		GH26	26
0824	OG0000000	Beta-hexosaminidase	MNKIVSIVLILAVSCQLLLAQKPDKKQSNWVEKTLRSLTLREKIGQMINMRMSGEFANLSGEKFAEYRREIEESKIGGFTVYRGEANAVAALTNELQKLSKLPLLIAADYERGLRMGLRNGTPFTTNMGLGATGDTAAAYRQGRIICEEMRAIGVNWLFAPVVDINNNPDNPVINIRSFGADPQKVGEFGSALVKGVREANCLSTLKHFPGHGDTATDSHIGLSIVPIDRKRLDAVELVPFRMAIEAGADSVMTAHVALPNITGDNIPSTLSPKISTDILRKELKFDGIISTDAMEMGAIKKTFSDERSAVLAVLAGADVVLLPNSTKVAIDSIEAAVKTGEITEARIDESVRRLLKAKHRLGLAQNRLVDLSKVNSIVERPENVREANSIAERSITLL…	UNKSP	GH3		GH26+PL29	1
0826	OG0000000	Beta-hexosaminidase	MRVATMCLIGFGAVTVAQAGVLQGSVVDLAGVPVPEAVVSCGEGALGTGRTLTDAQGRFLLDSDLLTSVQPKRRAFGAGLAVTGSEHLRLRVLDLQGRLWRSEILPASNGTWRLDRPTAALSGLGSGVWVVELSGRSGSMRSLELTPLSPQGPVRLRQVSTASAGRKSSVNSCQVRVRKTGFLPQTLPSSSSDSIVSVILAPDPLERRIDSVMAGLTLDDKVGQMTQGLVSGTYRGTIISTNRLGSVLGGGGEAISTFDDLQTDALRAPAKIPVLYGIDAVHGHAKMQGAVVHPHNIGLGATGDTALVRRLGEMTAREMWAGQCDWAFAPCIAVPRDERWGRTYEGYGETPELAVKFGSAYIRGLQGGRFDSAFAVVACAKHFLGDGGTALNSSTQKGA…	PP	GH3		OG0000059	26
0827	OG0000000	hypothetical_protein	MFKASFFCIACLCCTMIVSCTQKPLIESHGVYSVVTNKNGESLSFASSSGVSILEVDGFGFKDLNKNNQLDLYEDWRLSDAERAQDLASKLSLEEIAGLMLYSSHQSIPARPDGYFAGTYDGKPFENGVTNPAALSDQQKKFLKEDHLRHVLVTTVSSPEVAAEWSNNVQAFCESIGFGIPANNSSDPRHGTEAKAEYNAAAGGSISMWPSSLGMAATFDPELVRAFGLIASQEYRALGISTALSPQVDIATDPRWARFNGTFGESPQLSAAMAEAYCDGFQHSEGSENGWGPTSVNAMVKHWPGGGSGEAGRDAHYGVGKFAVYPGNNFNDHLIPFVDGAFKLKGKTGQASAVMPYYTISWNQDTVNNENVGNSYNKYIITDLLRKKYGYDGVLCTDW…	PP	GH3		GH38	20
0827	OG0000000	Xylan_1_4-beta-xylosidase	MLWGNYNGTPVRTISILDGIKSKVSEKSIIYDKACDLVENKVTESYFGLASFENKKGFKATYWNNPKRTGTPVISEYITNPMKLTTAGQHEFASGVQLLGFSALYETTFTAPATEEIVFKCGATGYFELFVDGKSIARYSNWRTLPSRVPLSVVAGKTYKIEMRYEQLNNWEANLEFDFGKEVDIDFGNLIQKIKDAETVIFVGGLSTLLEGEEMPVNFPGFKGGDRTDIQLPEVQRNCLKALKAAGKKVIFVNNSGSAIGLVPETESCDAILQAWYGGESGGQAVADVLFGDYNPSGKLPITFYKDTTQLRDFEDYSMTNRTYRYLTDKPLFEFGHGLSYTQFKISPAKFSAQTLSKNQNLEMEIPISNTGKMDGTEIIQVYVRKTDDNKGPIKSLKG…	PP	GH3		CE14	6
0827	OG0000000	Xylan_1_4-beta-xylosidase	MKTACYLISLKWTNQLHNYQKQKAFVLCMLLTCSMIGQEAFRNPNLSTEERVKDLVSKLTMEEKASLMFDQSPAIPRLGIGKFNWWSEALHGLANNDSVTVFPEPIGMAASFDDQLVYRIFDATSDEVRAKYHEGIRNGKENRRFLSLSVWTPNVNIFRDPRWGRGQETYGEDPYLTSRMGVSVVNGLQGPKDAKYRKLLACAKHYAVHSGPEWSRHRLNLNNVSNLDVLETYLPAFKSLVMEADVRQVMCAYQRLDDEPCCASDRLLNTILRDEWKFKHVVVSDCGAITDFYTSHKVSSDPVHAAAKGVLAGTDLECVWEGYAYKNIPEAVSRGLIPASLVDQRVSLLLTQRMDLGEFDDDKLVPWANIPFSIMNNDAHRKLALEMAQKSMTLLQNKN…	PP	GH3		OG0000060	26
0827	OG0000000	Thermostable_beta-glucosidase_B	MRNLALFISSFLVLIANTVYGQSANLPVYKDATKPIETRIADLLGRMTLEDKCRQIDIYHPKSLKISDRAILNKEFQLLGDTLSEGIGFLQFDTYLDPENYAANFNAIQKYFVTETRLGIPAITNGEGCHGFVGTGGTVFPVPLSLGSTWDAPLIEEIYAAIAKEMRSYGITHAATPVLDLLRDPRYGRCDELYGEDPYLVGELGVSAIFGLQGHNPLIGPQHLIATAKHFGAHGEPEGGTNLSPANLSERVLRETHFYPFERIVKKANVRSVMASYNEIDGIPSHGNRWLLTDILRGEWGFTGYVISDYDAVRRMIYRQHVCHDQEEAAERALEAGMDFECPSNRQNYCFKYLPQLIRSGKVAESVLDSAVSRVLRNKFQMGLFEQPYVIPLNKEAIN…	UNKSP	GH3		GH105	26
0827	OG0000000	Beta-glucosidase_BoGH3B	MKHIYFTTIIVVTALIVFSCKSQSNLATAKTTQSVSSSENFSPRVKALLAKMTIEEKIGQLNLLTPGGVVTGAVVSTDVEQKIKDGKVGGIFGIRGAAKVRQAQEIAVKQSRLGIPLLVGMDVIHGHQTIFPIPLGLSCTWDMDLIEQSARTAAREATADGLSWTFSPMVDVARDPRWGRISEGSGEDPFLGAAIAKAMVRGYQGTNLADPTTMIACVKHFALYGAAEGGRDYATVDMSKVRMHNEYLPPYKAAIDAGVGSVMTSFNVIDYVPATASDYLFTDVLRKQWGFDGLVVTDYTAINEMIAHGIGDLQTVSARSLKAGVDMDMVGEGFLNTLKKSLDAGLVTEAEINLACSRILRAKEQMGLLDDPYKYCDEKRGETEILSAANRNQARKTAA…	PP	GH3		OG0000061	24
0827	OG0000000	Beta-glucosidase_BoGH3B	MTDSTVKQSSTNTMNAKETFVNQLLAKMTLEEKIGQMNQYNGFWDVTGPPPANGGGAEKYANLKAGLVGSMLNITGVDRVRKLQEIAVKETRLGIPLIFGHDVIHGFKTLAPIPLAEAASWDLKAIEKSASVAATEASAVGINWTFAPMVDISRDARWGRVMEGAGEDPYLGSLIGAARVKGFQGSSLSATNTIASCLKHYAGYGFAEAGRDYNSVDMSNSTLHNVILPPFKLGVEAGAASVMNAFNDLNGVPATAHAYILKDILKKKWGFKGFVVSDWGSIGELVIHGAAKDGVEAAMLAANAGTDMDMESYFYLNHLPQLVKSGKVAESDIDDAVRRILQVKYDLGLFEDPFKYCDEARQKEMLYNPAHKAAVRDVAKRSIVLLKNEGNLLPLKSGS…	PP	GH3		GH140	24
0827	OG0000000	Xylan_1_4-beta-xylosidase	MKQIVALMLLCLQIASGQDYKSLPFWNPNLPTDQRIDDLLDRLTLEEKVYQMINHTPAIPRLGIPAYDWWNEVLHGVARTPYRVTVYPQAIAMAATWDTLSLARMADYSALEGRAVFNKATAQGRNSERYMGLTYWTPNINIFRDPRWGRGQETYGEDPFLTGTMGAAFVRSLQGNDPKYLKAAACAKHFAVHSGPEPSRHVDNFSTSNYDLWDTYLPAFKELITKANVAGVMCAYNQFRDQPCCGNDELLTDVLRKQWGFTGYLTSDCWAIDDFFKYHKTHPDAESASIDAVLHSTDIECGTDVYYSLIDAVKKGNITEAQLDVSLKRLFEIRYKLGMFDPVSMVKYAQTSDQILESKAHKDHALKMARQSMVLLKNENNTLPLSKNIKKIAVIGPNA…	PP	GH3		OG0000062	23
0831	OG0000000	hypothetical_protein	MKKLNVSLLAMLLATSISFSQENFTKATLGNIITIHNKGGQTIGYSTDSGVKILTVDGFAFKDLNKNGSLDKYEDWRLPFDARAKNLASQMSIEQIAGLMLYSRHQTIPARAGGFMGGTYNGKPFVQGETNPADLSDQQLDFMMKDNLRHVLITSVQSPEVAAQWNNNIQVLAEGIGLGIPANNSSDPRHGTVSSAEYNAGSGGNISMWPGSLGLAATFDPAVTERFGQVAAAEYRALGIATALSPQVDIATEPRWMRFNGTFGENPWLSAAMAEAYCSGFQTSPADKEIADGWGHGSVNAMVKHWPGGGSGEAGRDAHYAIGKFAVYPGKQFETHFIPFTEGAFKLKSKTKMASAIMPYYTISWNQDTKNKENVGNAYNSYIINDLLRKKYGYDGVAC…	PP	GH3		PL9	23
0831	OG0000000	Beta-glucosidase_BoGH3B	MCKSKIQAMKRTILPLLCLLAIFFIPSNAAAQTDYTYKNKSLPIETRVQDLLGRMTLEEKAGQLNQLSGGVLTGPQAANDPGQKDKLVQLRAGKVGSLLNVLGAQQTCAVQKIAVEESRLGIPLLFAYDVIHGYKTIFPIPLAEACTWEPAMAEKAASIAAKEASSAGLHWTFAPMMDLTRDPRWGRVMEGSGEDPLINSVFAAARVRGFQGNFDNQHLLACVKHFGGAYGASEAGKEYNTVDVSRYAFWNTYAPPYKAAVDAGAATLMNGFNIFDGIPSSSNKFLVTDVLKNRWGFKGFLVSDWASFREIITHGQAEDRAEAAMKAILAGSEMDMESRVIIENLPQLVKDGKVPLSMVDAAVSKILYWKFKLGLFDDPYSYCDEKKEAATLMAPAHLD…	PP	GH3		OG0000063	22
0831	OG0000000	hypothetical_protein	MLSKTLIRLIGLALFLSALSCQRAKRGPVEVVMPFSGADTSQVDMVIANLSFEQKIGQLIVWDAPMSDSVSRAAVFEKTDDGMVGGLLLRNMTVADYLYATDSLKRSAHLPLFLATDQKVALHNQFIGLQHFPSPVSTASIDSTELHAFLEKKYIEQCKVMGINLSLNPTFRRLDDALQVFDNQVFEQNDSALTWRTSRMFQALNDQRILAIGDAFQSFNFTENDSIRQLEMASLLAPVKAGLPGLLMDGSALETDTVKKLPPGYAKNYFNRYLKFKGLMAVELGKDESPETKLLAGADLLITPDAAAVFRTVNKLMDAGKLTELDLNERVRRVLLAKAWVGGGKLPIKFSNHPHDSVTHKPVRFVSIGAKREVPQMFPIFRPRPTNLDAKVDRAVCYF…	UNKSP	GH3		GH116	16
0831	OG0000000	Beta-glucosidase_BoGH3B	MFGYHDPVKMKAIQQIAVEKSRLKIPLFFGLDVIHGHRTIFPIPLGLAATWDMKLVEKSARIAAQEATAEGLNWTFSPMVDIARDPRWGRISEGNGEDPFLGSAIARAMVKGYQGDDLGLKNSLMACVKHYALYGGAEAGRDYNTPWTLAERACTINGCRLTKPLWKVGGG	PP	GH3		GH32+CBM38	4
0831	OG0000000	Thermostable_beta-glucosidase_B	MGLFEDPYRRIDPSRPAKEVLTPENRKAAREIAASSFVLLKNENNMLPLPKTGKTIAFIGPMADNQKDMLGTWVIAGEADKAVTVMQGVKNVAPQLNAIFSKGSNITDDTAFMHRLNFYNSQRVAIDLISPETLLRNALETANKADIIVAVMGESESMSGESSSRTEIGIPASQRKLLEELVKTGKPVVLVLFTGRPLTLEWEDQHCAAILNVWAPGTEAGNAIADVLFGDVNPSGKLTATFPRSVGQIPLYYNHKPTGRPYYGSYQAKFLTNYLDSPNEPLYPFGYGLSYTSFTLEEMKLSKSKMTGNGALTASVKLSNVGKMAGEEVVQLYRRPRGQHQQAGQGVERLPKNHAATRREQGGQL	PP	GH3		CBM38+GH116	2
0834	OG0000000	Beta-hexosaminidase	MNNFFSTLLCFFFSVCLLIGQEPKDVFEAKSFSYGEVNLPYRILYPKNFDTNAKYPLVLFLHGSGERGNDNEKQLIHGARFFMNQLEKYPAVVIFPQCPENDFWANIERIENQNGLRFEYKENVAPTKALAAVMNLIRDFENKSFVDPERIYISGLSAGGMGTWELCARMPEKIAAAAPICGGSHISNAKKMISVPIWAFHGVKDDVVPAWHTTQMVEAVQKAGGKAKVTLFPEANHNSWEPAFEEPEFLSWLFSKKRGTKEEKDFIDQLMSQMTLEEKIGQLNLLTPGGTVTGEVVSKDVNSKIQQGKVGGIFGIRGAEKVRLAQEIAVKNSRLGIPLIVGMDVIHGHQTVFPIPLGLSCSWNMELIEKTAKIAAKEATADGIMWTFSPMVDIARDPR…	UNKSP	CE1+GH3		OG0000064	22
0835	OG0000000	Beta-hexosaminidase	MNRILLILLFIFSFVVIGCATKKHTIAKLPPTITPTPKPVVENFLGDFDSEIQKKWVDSIYDSMSFDEKLGQLFMVSAYSNKDSIHVKSIDKLIQENKVGGLIFFQGGPVRQALLTNRFQSKARIPLLIGIDAEWGLGMRLDSTYRYPWNMTLGAIQNKKLIEKVGTQMGEENKRLGVHFNFAPVVDINTNPKNPIIGFRSFGEEKENVAESASAIMKGYQSMGLLATGKHFPGHGDTEIDSHHALPTITFSKERLDEVELYPYRKLFSDGLASVMVAHLNVPSLESRENTPSSVSHNIITDVLKNQMGFKGLIFTDALNMKAAANFRKPGEIDLEAFLAGNDILLCPENVPVAIEKLCMAYQDSLISDERLAYSIKKILKYKYKAGLNTYKTVAITNL…	UNKSP	GH3		CE14	22
0838	OG0000000	Beta-hexosaminidase	MSRKPDDPEGIVDGGRAYDPAAVTNAQENHAKGRRSSGGPLLLPLSLLLAACTSARPAGAPSLSPPSAPAAPAARPAPALPGRAPSVASLSLREKAGQVVMVGSRGIYRAEDDPEYLDLARLVSEEGIGGVIWFLSTPLETADLNHRLAAKAKLPLLVAADLEAGPGMRFPDLVSGPSAMAVAAAGDLDLAERRARATAEAARALGIHVVFAPVADVNNNPDNPVINVRSFGEEPDAVGRFVAATVKGLQSGGVVATLKHFPGHGDTATDSHRSLPVLAFDRARLDAVELVPFRAGLRAGARSVMTGHLAVPALDATPVPVLANAPRTHDFTEDVTEVEAKGTLPATLSHALTTKLLREELGFDGLVFTDAMTMGGVVAHFETGEAAVRVLAAGGDVVL…	UNKSP	GH3		OG0000065	21
0841	OG0000000	Beta-hexosaminidase	MEFKGNIIRKYIIGLLIMSCSVAFGQSYLEREDLWVASRLNELTLDQKIGQLFMVRAYSRNNLNEEKIIADYIRKYYIGGICFFQGSPFDQVNLINNYQRLANIPLFMGIDGEWGLGMRFPKETVSFPKQLMLGAIQDNRLIYEMGKEVAKHCKKSGININFAPSVDINSNPSNPVIYDRSFGESPQNVTSKGYMYMKAMEDEGIMSCVKHFPGHGDTDVDSHEDLPVINHSLERLEQNEFFPFRRLASQGVSAVMVGHLHVPAIDKRVNRPTTLSEKAIQNLLRDDMGYNGLIFTDAMDMKGVTKFYPNGIAEAEAFLAGNDVILLPENLPKAINAIKQYMKEGKISQNRLDESVERILRAKYKLGLNVIPYYNPDGLSQYLNRNQALGIKQKLAEAA…	PP	GH3		GH125	21
0841	OG0000000	Beta-glucosidase_BoGH3B	MQNKAFLILSFIFIVSFSGWSQKTKTSIQPNVKYYQSLGASPKVASLMNKMTIDEKIGQLNLITPGGTVTGEVVSKDVESKMKSGQVGGIFGIRGANKVRQAQELAVKNSRLGIPLIVGMDVIHGHQTVFPIPLGLSCTWDMKLIEQSAHIAAREATADGIMWTFSPMVDIARDPRWGRISEGSGEDPFLGSKIAQAMIRGYQGSDLKDPTTMLACVKHFALYGAPEGGRDYGTVDMSKVRMYNEYLPPYRAAVEAGVGSVMTSFNVIDYVPASGSKFIFKDVLRKQWKFNDLVVTDYTSIMEMMEHSTGENMQEVARQSLKATIDMDMVSEGFLNTLKKSLNEGKVTQKDIDQACIRILMAKERLGLLDDPYKYFDEKRAELEIMSTDHRAFARKAAA…	PP	GH3		OG0000066	21
0844	OG0000000	Beta-hexosaminidase	MVRLVLLFALIILSSKCIAQIKPAFLTEHNKKWVDSVFHSLTLDQKIGQLLLPRGNYSGKPHDVATLKSWVKEYHIGGIVFFASNPTQQALLTNELQTIASTPLLIGQDLEWGVGMRLDSTDRFPYAVSLGAMNAHEELIEEMGQEVARQCRRIGVHINYAPVMDVNNNPNNPVINFRSFGADKDKVTAKGLAYMKGMQSMHLLCTAKHFPGHGDTDVDSHHALPLIMHDKKRLTEIELYPFKKLIDHGISGIMTAHLDIPALEPAKGLASTFSLAIISKLLKQDMKFQGLTFTDAMEMEGAVKNYPKGEAMVRALLAGNDVLETFTNVPESVAAIKEAILKGRIPINLLDEKVKKVLMAKSWVGLDRYQPIIIDDLVADLNSVKADVLNHKMVEKSIT…	UNKSP	GH3		GH43	17
0844	OG0000000	Beta-glucosidase_BoGH3B	MRDRIVIIMTMITVLVACSPKNGEKITGKTKTDPFIEQLMAKMTLDEKLGQMTLYTTDWESTGPTIRSGYQDDIRLGRCGALFNSHTVEFTTLLQKIAMEESRLKIPLLFGYDVIHGYKTMFPIPLGEAASWDLAAIENSAYIMSKEAAASGLHWTFAPMVDITREPRWGRVMEGAGEDTYLGSRIAEARVRGIQGENFAKADRLLACVKHFAAYGAPIAGRDYNSVEISERVFRETYLPPYEAAIKAGAKTVMTSFNDYNGVPASGNKYLLTDILRNEWGFNGYVVTDYTSINEMVNHGVAKNQTDAGIMAVNAGVDMDMQSAAFQEKIKAGINDGRVKMEKIDASVRRILMLKKELGLFENPYRFSDKKRETTTIMAKENLDASKDMAKKSVVLLKN…	UNKSP	GH3		GH32	4
0850	OG0000000	Beta-glucosidase_BoGH3B	MRLIVICTRSQYSLNLTAYFALIDGNLTLNQMVMDFGWMLASLGLMLVLGANWLLPMMHKVRSGASSPRKMPISWVTLSAFALVMTIGCKGIEPSTQVENQAYQDGPLSRYDKQVEQVLSQMSLEEKAGQMTQVTLEMLLQRDGNGKIKLPAAFDQMKLDSALGIYRVGSILNNVGHTMDLPTWHRLLKEIHAYKTPAGRPKLPVLYGVDAIHGANYTVGATLFPQEIGLAATWDPRFAAQCGMVTAYETRASGIPWNFSPVLDLGRQPLWSRIFETFGEDVFLAKAMATAIVKGYQGDSLGADSEKVAACLKHFVGYSMPLSGKDRTPAWISDRQLKEYFLPVFQAGIDAGAQTIMINSGEINGIPVHANYDLLTTTLRGKMGFKGFTVSDWEDVKML…	PP	GH3		OG0000067	20
0850	OG0000000	Beta-hexosaminidase	MIGKRKNGRRFFAALGILMALPLLATSWPTHPRPFATDGMPLAGKPAAKPKQSVGNWARLALDSMTLDEKIGQLFMVAAYSNKEADHVAAIEKLVRDEKIGGLIFMQGGPGRQINLVNRYQKAARFPLLIATDAEWGLGMRLDSTISFPKNMTLGAIRDSMPIFEMGMEVGKHCRRVGVHVNFSPVVDVNNNPRNPVINDRSFGEDRENVFIKGLFMYKGMEYSGTIGCAKHFPGHGDTDTDSHADLPLIPFTKQRLDSLELYPFKKLFERGIASIMVAHLYIPSLDNTPNLASTLSPKIVTDLLRKEMGFNGLVFTDALGMQGVAKFWAEGETDLKAFLAGNDVLLFSGNVAKAKKLIKDAIAKGEVTEAELDARVLKILVAKEWCGLHTNRFTPQVI…	UNKSP	GH3		GH141	20
0862	OG0000000	hypothetical_protein	MKHKFTTAVLQNLLILAGLLCSIGTFAQSVETIDALEKRVDDLLGKMSAQEKIEQLYYLTDGNARLKIPQFKGSDGPHGIGNKAKGFSSFPVTIAMAASWDPGLITRVGRAISMEQAARGKDRIAGPTLDMLIDPRIGRAPETIGEDPFLGGRISAAFVLGQNTTSVFGSIKHYNLNTYEVNRRTNDYLSDERSLVEFWGAHWKRTIQYGGAISVMCAYNWVNGDKCAENQYLIKTLLRDHWGFNYYTMSDWGGFKETGKALNAELDFCEGNNLYIKELPAGVKTGLFDTNLINRATKNVLRTKIISGMIDGVPSVPANVIDSKAHRELVYESGLKSLVLLKNEQNILPLNKEKLKSIAVIGPNAAFLPLDGNSSSKVLPAYRIPVTQGIKAIVGEQRV…	PP	GH3		OG0000068	20
0862	OG0000000	Thermostable_beta-glucosidase_B	MKNFALLLALMVCAMLHAQVNPKPIYKDPAAPIELRIKDLLARMTLEDKCRQIDIWHPKMDLSQPAELKNAIAALGDTVKNGIGFLQFNVRMNDAAYMARFNAIQKYFVEQTRLGIPAISNAEGCHGFVGNEDQPTVFPVSASLGSTWDTTLVEAVFSAVAKEMRGFGVTHAATPVIDLLRDPRFGRADEMLGEDPYHVAQLGVAAILGLQGRSPQIDGQHLIACAKHFTGHGQPEGGTNLAPSNLSERVLRENHFFPFEMAVKKAKVRTVMASYNEIDGVPNHANKWLLNDVLRGEWGFTGYVISDYDAVNRMVYRQHSSLNQAEAGKRAINAGMDFECPSNWKNYCFRFLPALIKAGEVKASTLDSAVARVLRNKFMMGLFEQPYIQALDEKAKMEA…	PP	GH3		GH65	18
0862	OG0000000	Xylan_1_4-beta-xylosidase	MKTPITRRLCSVKTHRIIFSLSLLTILFTNVCQAQSFKGFPMWDTNLSFEVRVKDLVSRLTLEEKVGQMLNAAPAIPRLGIPAYDWWNEVLHGVARTPFHVTVYPQAIGMAAGWDSTALATMAHYSALEGRAVFNKATALGRNNERYLGLTYWTPNINIFRDPRWGRGQETYGEDPFLTSVLGRAFVRSLQGDDPKYLKAAACAKHFAVHSGPEPSRHSDNFSPSSYDLWDTYLPAFKELVTNAKVEGVMCAYNAFHGQPCCGSDVLMNDILRNQWQFKGYVTSDCWAIDDFFKFHKTHPDATTASVDAVLHGTDVECGTDVYKSLLDGVNKGMIKEAQLDISLIRLFTTRYRLGMFDPVSMVKYAQTPESILETAEHKAHSLKMAQQSIVLLKNEGNT…	PP	GH3		GH92	2
0862	OG0000000	hypothetical_protein	MAATFDPVLVTRFGQIAATEYRALGITTALSPQVDIATDPRWSRASGTFGEDPYLAAAMASAYCNGFQTSTGYDADPNGWGMNSVNAMVKHWPGGGSGEAGRDAHYAIGKFAVYPGKQFKTHFIPFTEGAFKLQGKTMMASAIMPYYTISWDQDSKNKENVGNSYNRYIIQDLLRDKYKYDGVACTDWGITGDETVLDNFTAGKPWGVEKLSVAERHYKVLMAGVDQFGGNNEAKPIIEAYAIGSKEHGEAWMRARMEQSAVRLLKNIFRVGLFEFPYVIPETTKSIVGQPSYMKAGYEAQLKSMVLLKNQKQTLPLKTGIKVYVPIGYSPEDVKKGGNGYLPISLQYGEYKATEARAVSIAGGDPLENFTNRSYKDKTNKAINHTDLGMVTDTYDKMK…	PP	GH3		OG0000069	20
0862	OG0000000	Beta-glucosidase_BoGH3B	MATLKHMTGHGQPEGGNNIAPATISERMVREMFLPPFKKCVQQGNVRSVMASYNEIDGVPSHANKWLLQTVLRGEWGFKGSIVSDYYAIRELCDRHHIAADHKAAAVLSLTTGVDIELPEQETYQLLKSVFENKELPISVLDTAVARNLRQKFELGLFENPYVNEARAKAEVGSAKNAAIALRAAEESMILLQNRNSLAPISAEKYKTIAVIGPNADKVLLGGYSDHPKYFVTVLQGIRDKVGAKTKILYAEGCGITQPGSWYLDPVNPTDPVEDRRKIEEAVAIAKQADLIILAVGGNELTSREAWAESHLGDRTSLELVGLQNELINQISATGKPIVGLLFNGRPLAIQNLAAKADAVFECWYLGQECGRAVANVLFGEVNPSGKLTISFPRSAGHI…	PP	GH3		CE2	20
0862	OG0000000	Beta-hexosaminidase	MKPVAAILLTLMLCVLFIARTAAQKVYSIDQASPSEKYWVDSVFTSMNTDERLGQLIMIRAHSDKGPEYAESVAEIVRKYKVGGLCFFQGTPEKQLEYTNKYQTLSRIPLMVAIDGEWGLGMRMKESAISFPKQLMLGAIQNNDLLYKMGQEIARQGKRIGLNVNFAPVADINSNARNPVIGYRSFGEDRYNVTVKAYHYMKGMQDNGLMACAKHFPGHGDTDVDSHYDLPVVNHQMPRLDSVEFYPFRSLVNYGIGGVMVAHLQVPSLDARDDRPTSLSRNTITHVLRRAMGFEGVIFTDGMEMKGVTEHFTNGIAEAEAILAGNDMICVPPSTAQAIEALRRYLREGKISQEQIDASVKRILTYKFRLGLTKYIPKDIVTARKDVNSNQAEALKREL…	UNKSP	GH3		OG0000070	19
0869	OG0000000	Beta-hexosaminidase	MGLKLQYKILTCFIGLMIVCSTYPDASIRSTALLRPTANFEGEPWVDSIFQRLTLDQKIGQLFMIRAHSDLGEDHVNEVIRQIKNYQVGGLCFFQGTPQKQIELTNRYQAINPSLPLMIAMDAEWGPGMRLKTDVLQLPKQLTLGAIQDNTLMYEYGSTVARHLKRLGVHINFAPDVDINNNPNNPVINDRSFGEDKYNVATKSFMYMSGLQENGIMACAKHFPGHGDTDVDSHLDLPTINHSLNRLNDIELFPFKLLIQNGLQSCMSGHLNVPSLDASPNMPISLSRPVITDLLRNELGFDGIIFTDAMEMKGVLKYNPPGIAELKALQAGNDIVLLPIDIKKAFETIKKAIAMGELNLEQVNASVKRVLKAKYKMGLKNPPALLDNTNLDKDLRDHK…	PP	GH3		CE6	18
0876	OG0000000	Beta-glucosidase_BoGH3B	MNMAVFFKRDILILSIIISVSLFSCGKDDKTEIIEKPDTTAVVTYPYQDSTLAVVDRVSDLMSRMTLKQKIGQMIQADSYPLLESELSSGYLGSVLSGGGSNPESNIASSWASMVNDFQKIAMKNRIPLVYGIDAIHGHNNVSNAVIFPHNIGLGCIQDMQTIEDAARVTAIEMSATGIPWTFAPCVAVARNIRWGRTYESYSENPDVVAKCGAAAVRGLQGSSLNNTTSVIACAKHFIGDGGTTEGDDQGNTELTEEELRAIHLPGYIAAIEEGVATIMVSYSSFNNEKMHANQYLITDVLKNELRFSGFVISDWDGVKDINSAGGLKQSITLAINAGIDMMMVPFDYINHLQYLEELVNDGSIKMDRINDAVSRILKVKFQKGLFERPYANAALSNE…	PP	GH3		CE6+CBM6	1
0876	OG0000000	Beta-hexosaminidase	MKDLNKKTIQLILILFAFSTLLLKAQTSSLDKANELLSKMTLEEKIGQIAQVDLSIIKSRLTEIEKYCIGSILSGGDSKPSDNSSEAWKNIYDSVQYYASKTRLQIPVIYGIDAVHGNNSIKGAVIFPHNIGLGCTKNPELIEKIGRVTAIEIAATGINWNFGPCMAVAQDDRWGRTYESYSEDPELVSILSSAYIKGLQTDNLQNETAVAGTAKHFAADGATFEGKDRGDAIISETEFRKKHVDIYKSAIDLNIATIMASFSKWNGKECHGNAYLLDTILRQELGFEGVIVSDWGAIDLLPGDYYSDIVNGINSGLDLIMVPIQYEKFLVELKKAIENGDISIARIDNSVRRILKLKYDLGMFDKKETNRELLKKIGSKEHRTIGRQAVRESMVLLKN…	PP	GH3		OG0000071	19
0882	OG0000000	Xylan_1_4-beta-xylosidase	MNRNKIKHSAGARSAPAILALPLFFTFLVALGGVKICNAQSIPLYKNPNQPAALRIEDLLQRMTPEEKFWQLFMIHDEIKSGEEEKYKSGIFGLQFREDLGNREATQQMMAHDTLGSPLAYARKCNAIQRYLIERSRLGIPAIFFEEALHGLLQYNATVFPQSIAIASTFDTTVARQVFDAISTETKVYGIRQVLSPVINLASDVRWGRVEETYGEDPFLSAVMGNAFIQAFETKNIITTPKHFVANVGEGGRDSYPIHFSELYLMQTDFVPFQSAFEKAKARSVMTSYNSLDGAPCTANNWLLNKKLKGDWNFTGFVISDAGATGGANVLHYTARDYSDATAKAITNGLDVILQTHFDHYKLFSPPFLDGSIKQDIIDNAVRRVLRAKFELGLFEQPY…	PP	GH3		GH43	19
0892	OG0000000	Beta-glucosidase_BoGH3B	MTKKIQYLLTLIMVPIMVFSLSGQKNISKKGAGLVYYQSLGASLRVSNLMTRMTIDEKIGQLNLITPGGTVTGEIVSKDVESKMKNGQIGGIFGIRGAAKAREAQEMAVKNSRLGIPILVGMDVIHGHQTIFPIPLGLSCTWDIDMIEQSARIAAREATADGIMWAFSPMVDIARDPRWGRIAESAGEDPFLGSKIASAMVRGYQGKDLSDPTTMMACVKHFALYGAAEGGRDYNTVDMSKIRMFNEYLPPYHAAVKAGVGSVMTSFNVVDYVPASGSKFLFTDVLRKKWKFDGFVVTDYTSVLEMIEHGTGDFQEVSRQALKANVDMEMVGEGFLTTFKKSLNEGKVTQKDIDQACVRVLMAKERLGILDDPYKYFDEKRAATELMSAENRAFARKAA…	PP	GH3		OG0000072	18
0892	OG0000000	Beta-glucosidase_BoGH3B	MLFKPLFYNVNMKKIVINISMLFLAVMQLNNVTAQQKFIKQKVDSVLRLMTLDEKIGQLNQYNDDWRATGPITPDNNKIGQVKAGQLGSLLNCIGVSRTRSWQELAIQSRLKIPLLFGLDVIHGFNTTFPIPLAEACSWDLEATEQTARVAATEASASGIHWTFAPMVDIARDPRWGRVMEGAGEDPYLGSKIAAARVKGFQGNKLGDINSVMACAKHFAAYGAAIGGRDYNSVDMSERLLWEVYLPPFKATVDAGVATFMNSFNDINGVPATGNKMLQRDILKGKWNYKGFVVSDWGSVGEMINHGTAKNGYEAALSAITAGCDMDMESRSYKNNLAKLVEDGKVSVGLIDDAVKRILYKKFELGLFDNPFKYCNEQREKTELAKPEHAKLAREAGAK…	UNKSP	GH3		CE7	18
0892	OG0000000	Xylan_1_4-beta-xylosidase	MPIKYFLIITLLLGQQFSSAQIYKDPSSSPEKRAKDLLTRMTPEEKFRQLFMIPGDITGMEDKYKAGIFGFQVNTAGKSGDAAQQMLQYDPGANAYETAVKINQLQRFFLEKSRLGIPLIPFDEALHGLVRDGATAFPQSIALAATWNKQLVHQVADAIAQECKTRGIWQILSPVVNIASDVRWGRTEETYGEDPYLASEMGVAFVSAFEKKGIITTPKHFVANVGDGGRDSYPIHWNDRLMREIYLPPFEACFKRGGSRSVMTSYNSYDGSPCTAHDALLNQLLKREWGFDGFVISDAGATGGANVLHFTAKDYADATTQSITNGLDVIFQTSIDHESLFSPPFLNGDLKSSVVDSAVFRVLNKKFELGLFENPYIDPDEAKKWNGHTDHRNLAKKAA…	PP	GH3		OG0000073	18
0896	OG0000000	Beta-hexosaminidase	MKFLFSPFLIFLLLFTSLPTAVAQPTKGFWPSKKSEDFATKYVKKMTVDEKVGQLIHIGINAKFANRDSFFFKDLQRHISQNKLGGIIFFGAPIYETTIIANRMQENAKTPLLMSLDAETGIGMRFEDATNFPWAMAVAATGNPEFARRMGVVTGREAKAIGIRHVYAPVLDVNNNAANPVINVRSFSEDPNDVARFGTAFAEGIQSHQVIATAKHFPGHGDTNVDSHRGLPIINLPKSRLDSLELVPFKKAIDAGIGSIMIAHIALPLIDGEEIKPLKVYQGGDAEIGSEIVSEKATIPATLSTKLQTDILRKEMGFKGLIVSDAMSMSGLTLYFTQEEAGVRAFLAGTDILEKPENVDVMIRGIKAAVASGRIPMDKLDESVRRQIAWKHELGLFKD…	PP	GH3		GH25	14
0896	OG0000000	Beta-glucosidase_BoGH3B	MKKRPLLAIAAVLLQAVMPAVSQTAGSDMADSSAYVRTALVRPRAKADHSAEIEKLLRQMTLEEKVGQMTQLTIDMVTKGKDQQVEIDPEKLEKAIVKYGVGSILNVTNQALTLDHWHRIIGPIQQAAKRSRLKIPVIYGVDSIHGANYVQGATLFPQQLGMAATWNPALMQRSAEIAAMETRAAGIPWSFSPVLDVGRHAMWPRLWETFGEDPYLATVMGTVFVRGLEGQDVSSGKHVASSLKHFVGYSFPLTGRDRTPSYIPEYALREFFLPPFAAAVKAGARTVMVNSAEINGVPGHINKHLLTDVLQNELGFDGFIVTDWEDIKKLVTQWHVATDEKEATRLAILAGNDMSMVPLSYSFSDLLIELVKENKVPMSRINDAVRRILRVKFELGLFT…	PP	GH3		CBM50	1
0897	OG0000000	Beta-glucosidase_BoGH3B	MNKMISKIARHAAFAFLLTFQFAVQAQNNIKEPLTIEDKIKALLQKMTLEEKIGQMNQYNGFWEITGPAPAEGDAKKKYDHLRKGLVGAVLNVKGTTNVRKLQEIAVKETRLGIPLLFGYDVVHGHKTLFPIPLGEAASWDLESIERSARIAAIEASAAGINWTFAPMVDISRDARWGRVMEGAGEDTYLGTKIGIARIKGFQGDDLAANNTIAATAKHFAGYGFAEAGRDYNTVDVGTSTLYNIILPPFKAAVDAGVLTVMNSFNILNGIPATANRFLQRDILKDKWDFKGFVVSDWGSGLEMIDHGFAKDLKQVAELSANAGSDMDMESYAYVAYLKEMVETGKVDIKTVDDAVKRILRVKFKLGLFDDPYKYCDAAREKELIYNPAHAVAALDVAK…	UNKSP	GH3		GH19	1
0897	OG0000000	hypothetical_protein	MKPNSIFFLLLFFVLGSTAQSPAYLNASLPLETRVQDLLGRMTLAEKASQVNNTSPAIQRLKIPAYNWWNEALHGVARAGLATSFPQPIGLAATFNDKAIFTMGEIISDEARAKYNRFQREGKHGLYEGLTFYSPNINIFRDPRWGRGHETFGEDPYLTGTMGVAFVKAMQGDDPAYFKTICTAKHYAVHSGPEPVRHEFNAEPSKRDLWETYLPAFKMLAQEGKVYSFMCAYNRLYGEPCCSDPFLLTEILRKQWGFNGFVATDCGAVYDMFISHHTAKDSVDGMAKAIRAGVDNHCMGYVGAVIPAIELGLLKEWELDTAVARLLRARFKLGMFDDTSLNRYSSIPYNVVNNKAHREYALELAKQSIVLLKNRNSILPLSKKVKTIAVIGPNANDAA…	PP	GH3		CBM50+CBM50	1
0897	OG0000000	Beta-hexosaminidase	MRKFQLILFVFLSLNSFAQQNSATAWVDSVFKTLSPDEQIAQLMVVRLSTIDSRTKTVTFFDSAVTELVKQYNIGSICLFQGSPVKQATMINGLQAIAKTPLLVTIDAEWGVGMRMTDSVLPLPKQMMLGAVQDSSIAYEYGRIVAEQCKRVGIHVNFAPVVDVNNNPDNPVINDRSFGEDKYKVASFGIQYMKGLQDNGVMACAKHFPGHGDVSVDSHYDLPVINKTMAQLEALELYPFREIFRAGVGSAMIAHLYIPAIDTTKNKATSLSKNNVTGLMRNELGYQGLTFTDALEMQGVNKFFPNGEAAVESLIAGNDMLCLPGDVPMAISKIKAAIDSGKLSWADIAIHCKKVLKAKYEYGLAGLKPINTDNITRDLNRDISSMRRLIAENALTVLK…	UNKSP	GH3		GH0	1
0897	OG0000000	Beta-glucosidase_BoGH3B	MRKFVFQHICLLLITLLQFHICGAQNLPAGKAGKTIDQRVDSVLKLMTLDEKIGQLNQYNDDWNATGPVTLDSTKKQQVLKGQVGSLLNCVGTIRTRTWQNIAMQSRLKIPLLFGQDVIHGYKTTFPIPLAEACSWDMEAIRLSARTAATEASAAGINWTFAPMVDIARDPRWGRVMEGAGEDPYLGSRIAFARVKGFQGNNLGDINSLMACAKHFAAYGAAIGGRDYNSVDMSDRLLWEVYLPPFKAALDAGAATFMNSFNDLNGVPATGNKYLQRDILKGKWGFKGFVVSDWGSVGEMINHGNVKNEYEAALSAITAGSDMDMESRCYKNNLAQLVKDKKVPVALIDDAVKRILRKKFELGLFDDPYKFCDAAREQAALNNPAHTKIAREMAAKSIV…	PP	GH3		OG0000074	17
0897	OG0000000	Beta-glucosidase_BoGH3B	MKKKIALFALCIISITSFAQDAKMKTFIDALMKKMTLEEKLGQLNLPGSGDIVTGQAGNSDIAKKIEQGKVGGLFNIKSVAKIKEVQKLAVEKSRLKIPLIFGMDVIHGYETVFPIPLGLSCSWDMDLIKRSARIAAIEASADGINWTFSPMVDIARDPRWGRIAEGSGEDPYLGSQIAKAMVNGYQGSDYTSNSSIMACVKHYAMYGAAEAGRDYNTTDMSRMRMYNEYLPPYKAAVDAGVGSVMASFNDVDGVPATASKWLMTEVLRRQWGFKGFVVTDYTGITEMVEHGIGDTQTVAARALMAGIDMDMVSESLLNTSKRSLKEGKVTLAQIDAACRRILEAKYKLGLFDDPYKYCNVNRAKTEIFTKENRAVARAAATQSFVLLKNSNNVLPLKK…	PP	GH3		CBM67+GH78	12
0901	OG0000000	Beta-glucosidase_BoGH3B	MLFTKMKKINFPLLAVLFLMNNGVLAQGNNPLQKMKIFINGLMKKMNLEEKIGQLNLPSAGDITTGQAKSSNIAQKIREGKVGGLFNVKSVAKIKEIQRVAVEESRLKIPLMFGMDVIHGYETVFPIPLGLSCTWDLQAIELSARIAAIEASADGINWTFSPMVDIARDPRWGRIAEGSGEDPYLGAQIAKAMVKGYQGDFSGNSNIMACVKHFALYGAAEAGRDYNTTDMSRVKMFNEYFPPYKAAVDAGVGTVMASFNEVDGIPATANKYLMTDVLRKLWGFKGFVVTDYTGINEMIDHGMGNLQQVSALALKSGIDMDMVGEGFLTTIAQSLKEGKITLTQIDNACRHILEAKYILGLFESPYKYCNEQRAKTEIFTASHRKVAREIAAQSFVLLK…	PP	GH3		GH78	5
0902	OG0000000	Beta-glucosidase_BoGH3B	MKQLQNNVVRKIKNSIGIFFITTTLHAQSNVDIDALLSKMTIEEKVGQMTQLNLDVVCEGGIYNLVEPHHIEPAKLHKALVDYHVGSILNCGGHAYGLDQWHTIINTIQQVATTETRLKIPVIYGIDAIHGANYTLGSTLFPQPLAQAASWNTDMVKRGGEITAYEVRATGIPWNFSPVLDLGRDPRWSRLFETYGEDVLLATEMGLATIEGYQGNNLADAYHVAACMKHFLGYSMPRTGKDRTPVYIDEIQLREYFLPTFQAAINAGAATVMINSGELNGIPVHADKKILTDLLRSELGFKGVAVTDWEDIMKLNNIHMVAPTLKDAVYMAIDAGIDMCMVPNDYDFTILLTELVKEGKISEARLDVSVKRILELKKQLGLFEQPFTPANTDYKKFGS…	PP	GH3		OG0000075	16
0902	OG0000000	Beta-hexosaminidase	MYIKSLFILLFTVGFASASFNTQLPENDVEHKIPFYDQNYPWVDSLMATMTIDQKIGQLFMVAAYSNKDAAHVKEIETLIKKYQIGGLIFMQGGPVRQVKLTNSYQSMSKIPLMIAMDAEWGPAMRLDSVISFQRQLTWGAMTHDSTVYEVGTIIAQQLKRLGVHANFAPDIDINNNYKNPVIGDRAFGEDKYNVALKGLMYMNALQDNNILACGKHFPGHGDVDADSHVTMPVVNHSYAHLDSLEFYPFKILMNEGLGSVMLAHLFVPSLDNVENSAASISQKIGTGVLRDSLGFRGLVFSDALNMKGISAYYKSGELEVKAFLAGNDFLLFSENIPVAFEAIKSAVASGKISEQRLDESVSRILKAKAFAGLNEYKPVKVQNVTADLNADEATLVKR…	UNKSP	GH3		GH137	10
0920	OG0000000	Beta-glucosidase_BoGH3B	MRFKSFLYLALVMGVAVCQPVYAQKSMKSFVDQLMKKMTLEEKLGQLNLPVSGDITTGQASSSDIATKIRAGKVGGLFNIKSVAKIKDIQRIAVEESRLKIPMIFGMDVIHGYETVFPIPLGLSSSWDMDLVERSAPIAAIEASADGINWTFSPMVDICRDPRWGRIAEGIGEDPYLGYQIAAAMVRGYQGKDLSLPNTVAACVKHYALYGASEAGRDYNTTDMSRQRMYNDYFPPYKGAVDAGCASVMASFNEIEGVPATANKWLLTDVLRKQWGFNGLVVTDYTGINEMMDHGIGDLQTVTARALDAGIDMDMVGEGMLTTLGKSLKEGKVTEKQINDACRRILEIKYKLGLFDDPYRYCDATRAGKEVFSKEHRSEARKLAAETFVLMKNNNNILP…	PP	GH3		GH43	4
0936	OG0000000	hypothetical_protein	MRTGHHPSRQARALSILATLAILLTLTVGVVPGTAYAAQTITIAPTQPVYLVNNGDTAYVGYRMTYAGTPTTGLEQDITLTIATGGLLQVGAAPGGLTGVNTTLAGGSSTIAGGNTTLAQGSGTLSAASAIGATNVRVSSVTNFFVGQAINIDTGANLETRTIVTVGTTGSGGTGITVTPALDKAHSSGAVYAAATAAGSTNIRVASIANFAAGQTINVDTGANLESVTVAAVGAGGNATTLSAASAIGATNIKVGSVSGLAAGATLWVGAGADQESAVIASVGTTGATGSGVTFTAGLAKAHATGAPATNNILALTAGLAKAHAAATSGATIAVATLTLAGASNIKVVNANGFVVGQTINIDTGANLETATIASVGTSGAAGTGLDLTAALTLPHVGA…	EC	GH3		GH32	2
0936	OG0000000	hypothetical_protein	MRITHHLTRRLRAGTILVAVMMALMPFAGTAFGPRSTSAAPDTWAGWGSGTLSAQNLHDLIGQMTVAEEDTFIHGSSDNTSTCGATNLGAWVQGCVGQAGWIPGVARLGIPPLRLDDGPAGSRLGHVATAMPAPIGLTASFDREMAYLFGSKVGKEQRSLNQDVWLAPMMNIVSVPTAGRNFETLGEDPYMSGEFGAQLVKGSQDQGLIAMIKHYVDNDFENGRSSTSVLIDERTQHEVQLQPFEKSVKAGAGAAMCSYNRIADVYACGNDEVQNGIIKGLFGFKGFITSDWGATHTPQDLIHGLDMEQSGSGNLGTPVVNGVANGTNTVARTNDMPAQTAYTAAQWKAALDNAVYRILFEMNNAGLLEGTPYGAQGAGCNPSTTPSGCTPYVPQRSDL…	EC	GH3		OG0000076	16
0936	OG0000000	hypothetical_protein	MRARMSRSLRRLTIFILLVLVVTNVIGVAQAAVWTDKADYQPGSVVTISGDNSDNAGYAPNETVHVAVSGPNNYAAACDTTADGTGVWACQVTLVSGSAAVGAYAYTALGQASGVSQSGTFTDADCSDTTSYPWMDSSKSPDQRATALLAASTLDQELRWLDEQAANNPATTTFSGVTYPVQVPCTPVIQYTDGPQAISGGGTGITAFPSQIGLTATWDPTLSRQKGQAQGYEAFHKHRNVLLGPGVASGRTPQNGRNSEYMGEDPVLAGTLAGAMIRGVQEDNPNEPVEASLKHYVGNEQETSRQTSSSNMDERTLVETYLLPFEIAVKQGQPHSIMCSFNQINGVWACENPTILREYLKTTVGFKGWVVTDFGSQHSTAASLVGGLDQELNRPRFYT…	EC	GH3		PL35	11
0938	OG0000000	Beta-hexosaminidase	MALPIFAATMIIRFLLLTLLFNCFALFAGSTMHEQQENPGDGIPPYLYVTDKWVDSVLQSMTPDERIGQLFMISAYSRPDTDQTKVIDLIRNYHVGGIIFMQGGPVRQAALTNLFQSIAQVPLMISQDAEWGLSMRIDSTIRFPHEIMLGAIQDDKLIYEFGKEMARECKRIGVNVSFSPVVDVNSNPLNPVIGDRSFGQDKFNVARKGIMYMQGLQDGRVMACAKHFPGHGDTDQDSHKTLPTINSTLAQLDSMELFPFQKMIDGGVGSVMVAHLNIPALDTTSNLPSTLSKKIVTGLLKVDMGFKGLSFTDALNMKGVSKYDKPGEMELRALLAGNDILLFSGNVPLAIDKIKQAVVNEEITQQDIDARVRKILQAKYWLGLNTRKVIDTDSLYADL…	PP	GH3		GH29	4
0938	OG0000000	Beta-glucosidase_BoGH3B	MKRYYFLLAIFIINALIPASLIAQNKKQQFIDSLLAKMTLEEKIGQMTLFTSDWDVTGPTVRSNYLQDIKSGKMGSIFNAYSVKYNTELQRAAVEQTRLHIPLLFGYDVIHGHRTIFPIPLGEACSWDLAAMEKSARIAATEAAAEGINWTFAPMVDIARDPRWGRVMEGAGEDTYLGTQIAKARVKGFQGDQLSSSNTIAACAKHYAAYGAAQAGRDYSTVDISENTLRDVYLPPFKACADAGVATFMTSFNEINGVPSSGNPFILKDILKRDWKWKGFVVTDYTSINEMVPHGFAKDEKEAGEEALNAGVDMDMQGAVYYKYTTQSLAEKKVTLVEIDDAVKRILGIKYDLGLFEDPYRYLDEKREASEIMTKENLDAARDVARKSMVLLKNENNIL…	PP	GH3		GH31	1
0938	OG0000000	Beta-glucosidase_BoGH3B	MNIKKYNFHFIGLLLIFAVCSGQKEMPETRTVPLSPKDELIETLLAKMTLEEKCGQLNFVVGSILTGPAATAEVKVSNYDEAIRKGRITGIFNTNGAKNIRHLQEVAVKESRLGIPLLIGADIIHGYKTITPIPLGEAASWDLAAIEKSARVAARESSASGINWTFAPMVDICRDARWGRVAEGAGEDPYLGSLIAVARVTGFQGNNLKDANTIAACIKHFAAYGAPDGGRDYNTVDMSERRLRETYFPPYKAGLNAGAATIMTSFNELDGVPATGNPFLLDEVLRKEWLFKGLVVSDWQSIEEMISHGNVTDRNEAGALAIKSGVDMDMMADIYIKELPEMVKNGRVAIKYVDEAVRRTLALKYDLGLFDNPYQYGDEKKEATEILSKESRAAAFDIS…	PP	GH3		OG0000077	16
0939	OG0000000	Beta-glucosidase_BoGH3B	MIRSAILFVFLFCATNFFVSAQKTADVNVESLINSMTIEEKVGQMTQIDLGVIANGEICNLQNPQSINSEKLKIAISQYHVGSILNVGCASGTISLSNWHNIISTIQNENTKLDRNKIPIIYGIDAIHGANYTMVQTLFPQQIAMAASWNPALVEKGFAITAYETRASGLPWNFSPVLDIGRQPLWSRFFETFGEDVCLAKSMTTAAINGLQGNNINNPYKVAACMKHFLGYSMPLSGKDRTPAWISDRELREYFLPTFEQAIKSGAKTVMINSGEINGTPVHVNYDILTKLLREELGFKGVAVTDWEDIYKLVNLHRVAENKKEAVRMAIMAGIDMSMTPNDFEFTKLLIELVKEGTVPEARINISVRRILELKKELGLFSQTQFTQNNYPLFGSKQH…	PP	GH3		GH5	15
0939	OG0000000	Xylan_1_4-beta-xylosidase	MLHNTSKDYPTSGKLAIENGLDVIFQTSINHDTLFNKYFLDGSMDRAVIDSAVARVLKIKFELGLFEQPYAPPVNVDYSKHVQLAKKAAVESIVLLKNDNATLPLNKKIKSIAVIGADAMECRLGGYSDEGNIKVNILDGIKNEVGKTAEIYFAEGVGRNQNLFACIDKKYLKTNDGESGIHAEYFGNINFSGAPLFQRNESQLNFHYTFYSPNEKISADFFSAKFTTKLSAPKTGIYKIGLEGNDGYRMYIDNKLVIDRWSKISYHQQVIDFNFTAGKSYDIKIEFYEPAGNSELKLIWNVESQDDANIKMAQAIEVAKKSDVIIVVAGIDEGEFLDRDKLHLPGKQEEQISRLSSLGKPVVVLLVGGSAITMDAWLDSVDAVMDIWYGGEQSGNAVA…	PP	GH3		GH16+CBM32	1
0941	OG0000000	Beta-glucosidase_BoGH3B	MKIQFTIRNFLFLLFYFLVFKTECQVSQSKMDLFIEGLMKKMTLEEKIGQLNLPSIGFDITGPLLSKDVESKIQKGLVGGVFNTYTVNAVKKLQDFAITKTRLKIPLLFGFDVIHGHRTIFPIPLGLSCSWNLSLIEKTANAAALEASAEGLCWTFSPMVDISRDPRWGRVSEGAGEDPFLGSMVANAYVQGYQGSQLDSNSTIMACVKHFALYGAAESGRDYNTVDMSLVKMYNDYLPPYKAAIEAGVGTVMTAFNEINGIPASGNKWLLMDLLRNQWKFNGFVVTDYTAINEMVAHGYGNEKTVCTKALKAGVEMDMVGELYLKHLAQLVKEKKIKHSEINRACKLILEAKYKLGLFSDPYKFIRSEKEKTEIRTADKLALSLEAAIESMVLLKNKN…	PP	GH3		OG0000078	16
0942	OG0000000	Beta-hexosaminidase	MERKAAIALVLLVTALSLGNAQSPSGRTINVPPFLERTTPWADSVFSTLSMEQRIGQLMMIAAYSDRDAKHEKEVETLISEKGIGGIIFFKGGPHRQAKLTNRFQAAARTPLLIGMDLEWGLAMRLDSTIQFPRQMALGALRSDTLIEAMGLEIAREMERLGIHVSFSPVVDVNNNPANPVINDRSFGEDREAVARKGIAYMRGLQRGGVIATAKHFPGHGDTDTDSHKALPVIAHGRARLDSVELYPFKRLVDEGLAAMMIAHLEVPALDSAKGVPSTLSKPIVTGILENELGFHGLVFTDALNMQGVAKADKPGEVELRALLAGNDVMLFPIDPAKAIARIKLAVDSGEVDSALIDRKCLKILRAKEWAGLASLKPIATKDLNAGLNSSHGNLLRRN…	UNKSP	GH3		CE1	16
0947	OG0000000	Beta-glucosidase_BoGH3B	MNPKILSISCILVLGLISCSRKTGDKMSKSAKDPFIEKLMSQMTLDEKLGQMTIFTTDWEMTGPTIRGGYETDIKSGRCGSLFNSHTVDFTTRLQKIAIEESRLKIPLLFGYDVIHGYKTMFPIPLGEAASWDLEAIEKSAYTMSKEAAASGLHWTFAPMVDISREPRWGRVMEGAGEDTYLGSMVAAARVRGIQGQNFDKPDRLVACVKHFAAYGAPIAGRDYNSVEMSERVFREVYLPPYKAAVDAGALTVMTSFNDYNGVPATGNKYLLTDILRNEWGFDGFVVTDYTSINEMVEHGVVKDEIDAGILAVNAGVDMDMQGGIFQEKIKAGLTDGRINIGQIDASVRSILTIKKKLGLFENPYKFSDKTREANSIMTKENLEASRDVARKSVVLLKN…	UNKSP	GH3		OG0000079	15
0949	OG0000000	Beta-hexosaminidase	MLFKGFKEKWYILVMACITALQVSAQSYLEREDLWVEGKLTEMTLDQKIGQLFMIRAYSKGNEAEEKIINDYIKKYHIGGLCFFQGKVDEQASLINKYQRISTIPMFMGIDAEWGLGMRFPKETVSFPRQLMLGAIQDNKLIYEMGKEIAKQCKRVGININFAPSIDINSNPSNPVIYDRSFGQSPQNVTAKGYMYMKALEDAGVMACIKHFPGHGDTDTDSHLDLPVLNHTLERMENIEFFPFRRLASQGAGAVMIGHLQVPAIDSRANRPATLSQRAVSNLLRDDMGYNGLIFTDAMDMKGVTKYFPNGIAEAEAFLAGNDVILLPENLPKAFTTIKDYVTEGKISINRLDESIERILRAKYKLGLNTIPYVEPVGIYDDLNRNQSTAIKQKLAEAS…	PP	GH3		GH113	15
0949	OG0000000	Beta-glucosidase_BoGH3B	MQNKAFITVVFIFILSISGWAQKKKPTQKSDIKYYQSLGASSKVANLMTQMTLDEKIGQLNLITPGGTVTGEIVSKDVESKIKNGNVGGIFGIRGAEKVRQAQEMAVKNSRLGIPLIVGMDVIHGHQTVFPIPLGLSCSWDMKLIEQSARIAAREATADGIMWTFSPMVDIARDPRWGRISEGNGEDPFLGSKIASAMVRGYQGNDLKDPTTMLACVKHFALYGAAEGGRDYGTVDMSKVRMFNEYLPPYKAAVDAGVGSVMTSFNVIDYVPASGSQFIFKDVLRKKWKFNDLVVTDYTSINEMIEHGTGDLQEVSRQAMKATVDMDMVGEGFLTTLKKSIESGKLTQNDIDQACIRVLIAKEKLGLLDDPYKYFDEKRAAVEILSKENRAFARKAASE…	PP	GH3		OG0000080	15
0953	OG0000000	Thermostable_beta-glucosidase_B	MMKFNLISFVLCFSIVSLNIVAAQKKTINEKIDSVFRLMTLEEKIGQLNQYNDDWRATGPTTVDNDKVNQIRKGQVGSLLNSLGTERIKSWQNIAMESRLKIPLLFGQDVVHGYKTTFPIPLAEAASWDLEAMELSARIAAIEASAAGINWTFAPMVDITRDPRWGRVMEGAGEDTYLGSKIAYTRIKGFQGKKLGELNSLMACAKHFAAYGAAIGGRDYNSVDMSDRMLWETYLPPFKTAVDAGVATFMNAFNDINGVPATGNKYLQRDILKGKWAFKGFVVSDWGSIGEMVNHGNVKNDYEAALSAITAGSDMDMESRNYKNNLAKLVKDKKIPIALIDDAVKRILKKKFELGLFDDPFRYCNAEREQAALNNPDHPKVARAIAAKSIVLLKNQDQL…	PP	GH3		GH8	14
0953	OG0000000	Beta-hexosaminidase	MEQNKLLAGCLFFILTIISVQNSDARSYLQREDIWVRAKMAEMSIDQKIGQIFMVRAYSRGSTEEEKIISDYIKNYYIGGICFFQGSPKEQVNLINKFQSQAKTPMFMGIDGEWGLAMRFPKEAIAFPKQMMLGAIRDNKLIYEMGREIARQCKKSGININFAPSVDINSNPLNPVIFDRSFGESPENVTSKGYMMMKAMEDEGIMACVKHFPGHGDTDIDSHNDLPVVNYGLDRLERYEFYPFRRLASQGVSAMMIGHLQAPQLDDRPNRPATLSKNIIGNIVRDDMSFNGLLITDAMDMKGITKYWPNGEAEAEAFMAGNDVILLPENLPKAFQTIKEYISSGKITLSRLDESLERILRAKYKIGLNTNQIFETNGINEFLSRNQSLAIKQKLAEAA…	UNKSP	GH3		CBM4+GH8	1
0953	OG0000000	Beta-hexosaminidase	MRLIFSILLFGISVSVFSQTTSPAFLKDHNRRWVDSVFNSLTLDEKIGQLLLPRGNYSGKPHDVDLLKKWVRDYKIGGLVFFASNPTTQALLTNELQSISKVPLLIGQDFEWGVGMRLDSTDRFPYAASIGAVVGNDYLVEMMGQEVARQCKRLGVHINYAPVVDVNNNPNNPVINFRSFGSDRDQVASKGLAYMKGMQSQGILCTAKHFPGHGDTDVDSHQDLPVITHDKKRLDEIELYPFKKLIDSGLSGIMTAHLNIPALEPKVGLASTFSKNIVNKLLQEELKFQGLTFTDAMEMQGAVKNFPKGEAMVQALLAGNDVLETFMDVEGTVEAIKNAVKNKIIPIDLIDYKVKKILMAKSWVGLDAYKPIEMERLVEDLNTVNSDVLNQILTEKSIT…	UNKSP	GH3		OG0000081	14
0953	OG0000000	Beta-glucosidase_BoGH3B	MNKSILIIVGLTLSLSCNQSKSGNKENQLSDIVNIKSQVILEKEGRLFRDLNKNGKLDIYEDASQPVAARVEDLLSQMNLEEKAGMMFIDGVPVSKDAKPDGKEGLEGFAVGLTSVAENMNKFKMTHFNIFTIPDDPGIFAKWYDNVQQIAEKTRLGIPVTIASDPRHHLGQNVISMPSTGFSQFCEMPGFAAIGDEKLVAEFADIVRKEYLAIGIREALHPQIDLATEPRWARISGNFSEDAELTARLVKPYIDGLQGKNLNTGVACMTKHFPGGGPQKEGLDPHFSFQKGQIYPGNNFNYHLIPFEAALKANTAAIMPYYGVPTDQTDENVAMSYNKTIITTLLREKYKFDGVVCTDWGLITDLPFGPGVIWEARAYGVENLSSAERVLRVIEAGCD…	UNKSP	GH3		GH115	14
0953	OG0000000	hypothetical_protein	MYAIKSFLLPISLLSIISILGTGCSPQKKTVDAAEVKKQTEIVHIKPAVQVHPEDWPIIKALPLDPAIEEQIDAILPKLTLEQKVGQVIQADNGSVTPEDVKKYRLGSVLSGGNSAPGPLPYADTKTWLAMADKYYNASIDKEGVEIAIPYIWGIDAVHGHSNLRGAIIFPHNVGLGAMRNPDLIEKISTVTAHELTVSGHDWTFAPTLAVPQDTRWGRSYEGFSEDPKIVKSYADRIVVGLQGHFGKTDFMGGGHVISSAKHFLADGATANGVDQGDANISEAELRNVHAAGYYSAIPAGVQTVMASFSSWQGRKLHGDKELLTDVLKGRLGFNGFVVGDWNGHGQVPGCTNTDCPQSFNAGVDMLMAPDSWKGLYESTLKHVKNGTISMTRLDDAVR…	PP	GH3		OG0000082	14
0953	OG0000000	Beta-glucosidase_BoGH3B	MKNKFFAFFAILLFISCSKNNIAQKNDPSKDVFIENLISQMTLDEKLGQMTLFTTDWESTGPTIRGGYEDDIKSGRCGALFNSHTVDFTTRLQKIAVEQSRLKIPLLFGYDVIHGYKTMFPIPLGEASSWDLKEMENSAYIMAKEAAASGLHWTFAPMVDISRDPRWGRVMEGSGEDTYLGSKIAEARVKGIQGNNFDKADRLIACVKHFAAYGAPAGGRDYNSVDMSDRVLRETYLPPYKAAIDAGALTVMTSFNDVDGVPASGSKYLLTDILRNEWKFDGFVVTDYTSINEMVSHGVAANETDAGILALNAGVDMDMQGAIFQEKIKAGLQDGRIKIAQIDASVRRILQIKKKIGLFEDPFKFSSKEREKETIMNDAHISASRSMAKKSIVLLKNNG…	PP	GH3		PL9	11
0970	OG0000000	Beta-glucosidase_BoGH3B	MNNEYRMNTSFIYRIFYVSLISFFLFSCKTQKPADPLAKGVSQKIDSIMSLMTLDEKIGQMTLFTTDWGSTGPTIREGYQDDIRQGRCGALFNSHTTAFTRQLQEIAVKESRLHIPLIFGYDVIHGYKTIFPMPLAESCSWDLAAIENSASVAADEASAAGLHWTYAPMVDISREPRWGRVMEGAGEDTYLGSLIARARVRGFQGENFDHADKIIACIKHYAGYGAPIAGKDYNTVDMSERVFRDTYLPPYKAGVEAGAMSVMTSFNEYDGIPATANKFLLQTVLRNELGFKGFVVTDYTGINEMVNHGYARDLSHAGELAVNAGVDMDMQGAVFEQYLKNSVEGARVTEKTIDASVRRILEAKFALGLFKDPYRYCNAEREKTVIFSAANLEAARDMA…	PP	GH3		CBM34+GH13	2
0974	OG0000000	Beta-glucosidase_BoGH3B	MRLPHLLLSCAAFMLAVTVFSAQPATEAEIEIAVGKLLSQMTLAEKLGQMSQQHYDTKSLTNPVSSANAVRNGQVGSFLNPDSAETVNKLQKVAVEESRLKIPLIFGIDVIHGYRTLFPIPLGQSCSWNPELIEAAGRVAAVESSSAGIRWTFAPMLDIARDARWGRIAETLGEDPYLTGQLGAAMVRGFQGKDLTAPDSIAACAKHYVGYGAAEGGRDYNTTLIPEAELRNIYLPSFRAAKEAGVQTFMSAFNDLNGVPTSGNVFTLRQVLQKEWGFDGFVVSDWESIKEMIAHGAAADLHGAARLGINAGVDMEMVSTSYRDHGAALLREGAISTAMLDDSVRRILRVKFRLGLFSNPYTDTTRPSPLLSEENLRVARALATESMVLLKNEKSLLPL…	PP	GH3		GH136	1
0974	OG0000000	Beta-hexosaminidase	MNNKPIDYFYFRFLLKLFAGILFSATALFAADESCVTCGGQVSLSGDFTHRKEAPTLLVEDAGAQAEAFREDVNGTNFNLTIRNLPAGTYVVVLRAVETEAHQPGERVFDVTIGESALAKGLDLFTAAGGARKIATITGTVEKADDTLRGPLTLWFSATKGRAKFNVIEVLNSAGEIVVSVRASDLADAFSATAKLVPEIAEPAFWRDSSKALKVRADDLIRRMSLAEKVAQLKNAAPAISRLGLPAYDYWNEALHGVANNGNATVFPQAIGGAASWNPALFREEGRIIGVEGRAKHNDYATKNNGDSKWWAGLTFWTPNINIFRDPRWGRGQETYGEDPYLTSEIGIEFVKGIQGDHPDYMLAMACAKHYAVHSGPERDRHRFDAVISDRDLYETYLP…	PP	GH3		OG0000083	14
0974	OG0000000	Beta-hexosaminidase	MNIRRNLSQQLEKSTAFPAPIGLAATWNPALAYAYAHSIGEECRAGGVAVLLGPGMNIYRIAQCGRNFEYFGEDPFLAARMIERYVPGVLDTGTIPTLKHFFANNTDHHRRTSNSVLDERTMHEIYLPAFKAGIDAGAMAVMTSYNQVNGEWAGQSEFVINDLLRKELGFRWLVMTDWWSVWDAEKIIRSGQDLEMPGEKFIKADAQRLLKTGKVTGGADRPDGKSIIRTCIAMGLYDRPVKTNRCSQNSRA	PP	GH3		GH16	8
0980	OG0000000	Beta-hexosaminidase	MKCRSIQILLLSLCLSWTSMSMAQDTAATRWVDSVFQTMSLDEKIGQLFIIRAHSDLGDDHVASVLSQIKKYHVGGLCFFQGTPAKQATLTAQYQKASEIPLMVSMDAEWGLGMRFKDKGLSFPRQLMLGAVQDLTQIELMGYAIGKQLLALGVQVSFSPVADININPLNPVIGDRSFGEDKIQVSSHAIAYMKGLQAAGVLTSGKHFPGHGDTGVDSHFDLPVLNYTMDRLRETELYPFQQMIDAGLQGMMVAHLHVPAIDATPNISTTLSPRAINDLLKNEMGFDGIVFTDGLEMKGVTDHFKADEVAIMAIRAGNHMLLLPENMDLAFNGLKTAFSKGKLEMVILNDNVKRILAAKYKLGLDTLILPTPDYATKMAFDPYAVGIKHRLIEEAITVA…	UNKSP	GH3		GH13	2
0980	OG0000000	Beta-glucosidase_BoGH3B	MRIWPLLAVVLIIASCKTSAQSVKTSDRISTQVDSVLALMTLQEKIGQMTIYTTDWESTGPTIKAGYQNDIRSGDCGSLFNSHTVAFTRKLQEIAVNESRLGIPLLFGYDVIHGYKTIFPIPLAESCSWDMAAMEQSASIAAAESAAAGLHWTFAPMVDISREPRWGRVMEGAGEDPYLGSLVARARVKGFQGNNFNGTDKVLACIKHFAGYGAPIAGRDYNTVDMSERTFRDFYFPPYKAGIEAGARTVMTSFNDLDGIPSTGNKWLLSDVLRKENGFTGFIVTDYTSINEMVNHGFAADEKHAGELAANAGVDMDMQGGVFQRYLKESIAAGIVSEKMVDEAVRRILRIKFELGLFKDPFKYCNEQREKAVVFAPAHLDAARDIARKSIVLLKNNNK…	PP	GH3		GH16+GH117+GH117	1
0981	OG0000000	Xylan_1_4-beta-xylosidase	MSAMQMGPSARAVPQHRCTFRIAPPAVLPTRLSLLCCALLCASVASAQLPYKDPSLPIPARVSDLLARMTPDEKFRQLFMVAGELGPDSTRFTNGLFGFQVNATQQQGGAADQLLTYAAGPDAQRTLEKVNGMQRFFIERTRLGIPMIAFDEALHGLVRNGATAFPQSICMAASFDTTLMGRVSAAIANETEARGLRMVLSPVVNLATDVRWGRVEETYGEDPYLASLFGVSYVQAMESRGILTTPKHFVANHGAGGRDSYPAFWSERHLRETYFKPFQACIQQGGARSIMTAYNSLDGRPCSANGHLLNDVLRRDWGFRGFVISDAAATGGANVLHVTARDYEDAGRQSVENGQDVIFQTDFAHYELFKKPFLDGTVKQAAIDSAVAHVLAMKFELGL…	PP	GH3		GH16+CBM6	1
0986	OG0000000	hypothetical_protein	MKRAIVFSFASLIYFAARAQAPAYLNVKLPVETRVQDLLRRMTLTEKASQINNTSPAIERLKIPAYNWWNEALHGVARAGLATSFPQPIGLAATFNDPAIYKMGVMISDEARAKYSQFIRQGKHGLYEGLTFYSPNINIFRDPRWGRGHETYGEDPYLTGTMGVAFVRAMQGDDPVYFKTICTAKHFAVHSGPEPSRHEFNAVPSKKDLWETYLPAFKMLAQEGKVYSFMCAYNRLYGEPCCSDPFLLGTILRKQWGFNGFVATDCGAVYDMFISHHTAKDSVEGMAKAIRAGVDNHCMGYTGAVIPAINQGLLTERELDTAVARLLRARFKLGMFDEEGFNRYASLPYSIVNGSAHRQYALELARQSVVLLKNENGVLPLSKDLKTIAVIGPNANETE…	PP	GH3		CBM11+CBM11	1
0986	OG0000000	Beta-hexosaminidase	MRTLLLTGLILLSFSAFSQNKTAQRWVDSVYKSLSADERIAQLLVVRLSSIDMRTKKVSYFDKEVSELVKKFNIGGICVFQGSPTMQANAINALQAMAKTPILMCIDAEWGLGMRLIDSVLPLPRQMMLGAMSDPSIVYQYGQIVAEQCKRFGIQVNYAPVVDVNNNPNNPVINDRSFGENKYKVASFGIQYMKGMQDYGVMACSKHFPGHGDVAVDSHYDLPVINKTIAQLDSLEFYPFRELIKAGIYSTMVAHLSIPAIDNSPNRATSISRNNVTGLLRKEMGFQGLTFTDALGMKGVTKYFPDGEASVEALIAGNDMLCLPEDVAVTIAKIKKAIKAKKISKEDMEMHCRKVLMAKYEFGLASLKPINTDNLVADLNSKIPAMRRLVAENALTVLT…	UNKSP	GH3		GH117	1
1002	OG0000000	Beta-hexosaminidase	MKSLTALACLLAGSLALAQAPPRREVPKPGVCPLPILPALPAATDTSFYANTNVPHGTLEKVSYKNYAGADKRMHIYLPPDYAKNPSAKYPVLYLNHGGGDDDSKWSNTDPKSGGHAHLILDNLIAAGKAKPMIIVMPHTRCSVPTPPVPGTDDACTQEYLKDIIPYVESHYRARPGRESRALAGLSMGGFVVMNTGLPHLDTFSELYVYSSGYFPEQQKAFEENFQQLLKDPKTNDLFRVPFYMGQGETDIALKNGQGVMAVINKYAIRNFWVLSTGGHEWMNWRRYLHQTAQIMFPDCTQPQVALGARRAPVLKSDGLQFKDLNRNGKLDRYEDWRLPAQQRAADLITQMTSEEKAGLMIHSSLAGFTGPGGVVLDAPPPPRPGAAPGFAPPRREGV…	PP	CE1+GH3		OG0000084	14
1002	OG0000000	Beta-glucosidase_BoGH3B	MTLPRVLLFGAIAGAFLSMQAAAPQKQKSLSSFDPQVKALLAKMTLEEKVGQMTQPDQASLKDVADIENLALGSVLSGGGSDPKAGNSLEAWTNLYDGYQKRALRSRLAIPLLYGVDALHGHNNVIGAVVFPHNIGLGCTRNPALVEKIARITAIEVRATGIQWTFAPCVTVPQDIRWGRTYEGFSEDPKLVKTLGEAATRGLQTADLSDPLSVLACAKHYVGDGGTTFGTGMGGKSPLDQGDMRVDEATMRRLHLQGYVTTLAAGVATVMPSYSSWNGVKVSGSKQLMTDILKTEMGFEGFLISDYNAIDQLDKDYKKAIGISINAGMDMVMVTDKYREYIKGLKELVQEGVVPMSRIDDAVTRILRVKFAMGLMDKSRSQLADRSLWKSFGSAEHRA…	UNKSP	GH3		CE0	5
1002	OG0000000	Beta-glucosidase_BoGH3B	MLHRSLAGKAGLCAIALSLPLLPAPPANPHTTKAQALLQRMTLEEKIGQLSQIGGINFIPDALTPEQRVRLGQAGSILWLSDPAAINKLQRVAVEETRLHIPLIFGLDVIHGFKTIFPIPLAMAASWDPALIEKVQSTAAREARASGIHWTFAPMVDITRDPRWGRMIEGAGEDPFLGSAIARAQVRGFQGSDLSSPDRVLACAKHFAGYGAADGGRDYDSSYIPEDQMWNVYLPPFHAALQAGAGTFMSAYMDLNDVPGTANRFLLQTVLRKTWGFQGFVVSDANSVGDLTTHGFARDKRDAAYRALTAGVNMDMASRTYLDHLGELVKQRRLPVSVIDNAVLPILAAKYQLGLFEHPYADEALARQIVGAADHAKVAREAAVRSAVLLRNERQLLPL…	PP	GH3		CE7	5
1002	OG0000000	Beta-hexosaminidase	MMRFIALLVVCCLALPAAAPKKKKHAPQAPASSSIAQKWLKSMTPRERAAQLLMVQFYGESPNARSKAYRDYVTLVRDLKVGGLIVLNRVQNGIVKRAEPYQMAAFLNRMQKLAKVPLIVGGDFERGASMRMNSTTLFPHLMAYGAANDLEATRALGRATARESRAMGVQWVFAPDADVNNNPDNPIINIRAFSENPEAVSAHVTAFIEGAHSDAQYPVLTTVKHFPGHGDTATDSHIGLATISATRERMEKVELAPFRAAIAAGVDSVMTAHLNVPALEPVEMPATVSKAILTGILREEMGFKGLITTDAMDMQGLSKFFPPGEAAVRAIEAGVDLLLIPTNARASVDAILAAVKSGRLTQKRIDESALKILNAKVRVGLNKKKLVDLEALSDLIESP…	PP	GH3		CE15	4
1003	OG0000000	Beta-hexosaminidase	MNRIIIFFFILISNTATAQNAAATKWADSVFNTLTQEQRIAQLMVVRLSTYDAKTKTTTFFDKQVADLVKQYNIGGICLFQGSPVKQATIVNNLQSQAKTPILMCIDAEWGVGMRMIDSILPLPRQMMLGAVQDATIVYNYGKVVGEQCKRVGIQVNYAPVVDVNNNPNNPVINDRSFGEDKYKVALYGIQYMKGMQDVGVMACAKHFPGHGDVAVDSHYDLPVINKTMAQLDSLELYPFREIFKAGIGSVMIAHLAIPAIDNTPNKPTSISYKNVTELMRNQLGYQGLTFTDALEMAGVKKFYPNGEASVQSLIAGNDMLCLPGDVPLSIAKIKEAIKKKKLSWADIDAHCKKVLIAKYQYGLNNWQPINTFNLTNDLNSKVNDMRKVVAENAITVLN…	UNKSP	GH3		OG0000085	13
1003	OG0000000	Beta-glucosidase_BoGH3B	MQSRLKIPLLFGQDVIHGYKTTFPIPLAEAASWDLDAMTAATRVAATEASASGIHWTFAPMVDIARDPRWGRVMEGAGEDTYLGSKIAYARVKGFQGNKLGDVNAIMACAKHFAAYGAAIGGRDYNSVDMSEKTLWETYLPPFKATVDAGVATFMNSFNDINGVPSTGSKMLQREILKGKWGFKGFVVSDWGSIGEMKNHGNVKDDYEAALSAITAGSDMDMESRCYKNNLTQLLKDKKIDIALINDAVKRILYKKFELGLFDDPYRFCNAEREQAALNNPEHAKLAREVAAKSIVLLKNSNNLLPLSKNTKTIAFIGPLVKAVKQNKGFWDVEIPGIDSNFIVTQWEGLQNKLGANTNLLYAKGCDIEGTNKDGFAEAIDVAKQADVVILSIGERRDM…	PP	GH3		PL11	13
1015	OG0000000	Beta-hexosaminidase	MKKFRLILLTTYCLLSAVYSKAADPPFLKDTSCIWVDSILKTMTLDEKIGQLFMVAAYSNKDETSYQTIDKYIKEYKVGGLIFFQGTPQKQAELTNRYQAESKIPLWVGFDGEWGLGMRLDNTISYPRQLTLGAINNPDLIYDMGVEFARQMKRIGIHINFAPDIDVNSNPNNPVINDRSFGDNKFGVVRRGLSYMQGMQDNKILASGKHFPGHGDTDVDSHKDLPVLKHNLERLESVELYPFKQFIRYGVGSMMVSHLNVLALDGAPNFPATLSPKIVQEKLIDSMGFKGLVFTDAMNMKGITKYYPSGVAEVMAIMAGNDVMLFPEDVDAAIAGVRCAVLQDSIIPEELINRKVRKILAAKYWLGLNKYEPIKLDGIDADINSEQAKFLKFKLMENA…	UNKSP	GH3		OG0000086	12
1016	OG0000000	Beta-glucosidase_BoGH3B	MCRKISLSILFLVSVFTQVFAQNLPDYKNSKLSVELRTQDLINRMTIDEKVGQLLCPMGWEMYEKNGNEVDISATFKNLIDTKHIGMFWGVYRADPWTKKTLENGLNPELAAKAGNALQKYVMENTRLGIPLFLAEESPHGHMAIGTTVFPTGIGLASSWNPDLVEKVSAAMAKELRLQGGHISYGPVMDLSREPRWSRVEESFGEDPVLTAAIGVAVVKGGGAGNLGNPFGVVSTLKHFIAYGIPEGGHNGNPSVIGQRELTQVFLPPFEAAVKAGALSIMTAYNSIDGIPNTANGHLYNELLKKSWSFRGFVVSDLFSINGLEGSHHVAKDLKEAGEISLNAGVDVDLGASGFAALKKSVEEGKVGRATLDSAVARVLKLKFEMGLFENPYVNPETA…	PP	GH3		PL33	12
1016	OG0000000	Beta-glucosidase_BoGH3B	MLLLTLVLGGAKAQNTKRDAFVKNLMAKMTIEEKIGQLNLLTGGEATTGTAVSTDVESKIVAGKIGGLFSISTPQKIRKVQELAMKSRLKIPVIIGMDVIHGYRTTFPIPLGISATWDLSLVEKSARIAAQEATADGICWTFSPMVDIARDPRWGRIAEGSGEDAFLGSKIAAAMVKGYQGKDLKANNTMMSCVKHFALYGAAEGGRDYNTTDMSRIRMYNEYLPPYKAAIDAGAGSIMASFNEIDGIPATANKWLLTDLLRKQWGFKGFVVTDYTGNNEMIDHGLGDLQTVTYKALTAGTDMDMVGEGFLTTLKKSLDEKKVSLAEIDRACRLILEAKYDLGLFEDPFRYCDENRAKNEIFTVENRAFAREIAAKSFVLLKNKNNVLPLISPKSIALI…	PP	GH3		OG0000087	12
1016	OG0000000	Thermostable_beta-glucosidase_B	MKVKLLTVLCFVAVAASAQIKTSKAIVVSMTMEEKARLVVGMGMNMPGITLPAEMNGGPVVGQTQTRVPGAAGTTAENARVGIKGMVVADGPAGLRIMPDRPNETKKYFATAFPISSLLACSWNTQLIDQVGKAMGNEVKEYGVDVILGPAINIHRNPLGGRNFEYMSEDPYLAGKMSAAIIRGIQSQGVGTSLKHFAMNNHETNRNTINVKASQRAIREIYLKGFEIAIKEGKPWTVMSSYNKLNGTYTSQSRELLTDVLRGDWKYKGFVMTDWFGGDNPVEQMKAGNDLIMPGTIKQYETIVKAVKEGKLDEKVLDTNVERILDIMKISPSYAGYKYSNNPDLVAHQAIVRNAATEGMVLLKNDNAALPITIGKKIAAFGNFAYNLVSGGTGSGDVN…	PP	GH3		CBM85+GH10	9
1016	OG0000000	Beta-glucosidase_BoGH3B	MKKILLIVSAMAVSGLSFGQKAIYKDASAPVQQRIRDLISKMTLDEKVGQLNQVNGGVLTGPAVANDPGQQGKVKLLKEGKVGSFLNVVGAAQTKEVQRIAVEESRLGIPVLFGFDIIHGAKTIFPIPLAEASAWDTEGAFKAAEIAAKEASSMGLHWTFAPMMDVSRDPRWGRVMEGSGEDPYLQAQLAAARVKGFQGNFDENHVLATIKHFAIYGASEAGREYNTVDVSRYAAWNYYLPPYKAAVEAGAATVMNSFNLFEGEPASGNNYLVNDVLRGKWGFKGMIVSDWASFGEMMAHGYAANETEAAIMALKAGSDMDMESGVMRNTLAQSVKDGKVPEALLDAAVARVLELKFRLGLFDNPYKYHDEVKEKASLLTAENLAAARKAAANSMTLLK…	PP	GH3		GH10	2
1016	OG0000000	Xylan_1_4-beta-xylosidase	MNTSISRISSLKINLKIITISFFVSFSFKSIAQDYKSFPMWDSNLTREQRINDLVSRLTLDEKVRQMIHSAPSIPHLGIPAYDWWSETLHGVARTPYSVTVYPQAIALAATWNPQGIKNMGRFSGIEGRAVYYRSLREGRNNQRYSGLTFWTPNINIFRDPRWGRGQETYGEDPFLTKTIGSAIVAGLQGDDPNFLLSAACAKHFAVHSGPEPSRHVDNFYPSKYDLWDTYLPAFKELVTKSKVEGVMCAYNRVDNQPCCGNDLLMTDILKNQWKFDGYVTSDCWGIEDFFRFHKTHKDATSAAADAVLHGTDVECGNNVFHSLKEGVKTGLITEKQIDESIKHLFRTRYRLGMFDSPDLVSYSKIPETALESPEHKALSLQLAQQSMVLLKNSKNTLP…	PP	GH3		GH64	1
1016	OG0000000	Beta-hexosaminidase	MVNTIVFSQKKWIETNHQTFSQIKNPGGKALGYSPFSGVKILTVNGLAFKDLNKDGKLDKYEDWRLSYDVRAKDLASKLSIEQIAGLMLYSSHQSVPARAGGYFAGTYGGKPFVPGETDPTELTDQQKKFLAEDDLRHVLITTVQTPEIAATWNNKMQAYCESVGLGIPANNSSDPRHGTKAKAEYDAAAGGEISMWPSSLGMAATFDPAITENFGKIAAEEYRALGITTALSPQVDIATEPRWGRFNGTFGESPLLSAAMAQAYCDGFQSGNWGLKSVNAMVKHWPGGGSGEGGRDAHYANGKYAVYPGKNFDAHMIPFIQGAFKLKGQTKMASAVMPYYTISWNQDIKNHENVANNYNKYIITDLLRKKFGYDGVVCTDWLVVGAHKSMDSFLDGKS…	PP	GH3		OG0000088	12
1027	OG0000000	Thermostable_beta-glucosidase_B	MKKIFACCMLLINAGIVSAQNETAAKAKALVSKMTLEEKVNLVVGMGMNIPGVSQGSGTGIGQIEDKVPGAAGTTFAIPHLGIPTTVVADGPAGLRISPSRKDDKNTYYATAWPVATLLASTWDTKLVQQVGAAMGNEVKEYGVDVLLGPGLNIHRNPLGGRNFEYYSEDPVVSGKMAAAMVNGIESNAVGTSIKHFALNNQEKNRNTVNVVVGERAMREIYLRGFEIAVKESQPWTVMSSYNKLNGTYTSEEYDLLTTILRKEWGFKGLVMTDWFGGRDAVAQMKAGNDLLMPGTPDQRKAIIAAVNAGTLDVKVLDANAERLVNYVLGSQAFKKYAFTNKPDLKAHALIARNAAADGMVLLKNNDKALPVSTAKKIAAFGITSYDFVSGGTGSGDVN…	PP	GH3		GH43	12
1027	OG0000000	Beta-glucosidase_BoGH3B	MLYEINGSSFPVYSLLYFNHIFSGSFAQKKTTDQKVDSVLKLMTLDEKIGQMNQYNGDWAATGPITKDGDKQTQIKNGMVGSMLNVTGVDHTRTLQQIAMQSRMKIPLLFGQDVIHGYRTIFPLPLAEAASWDLKAMEQSARIAAVEASAAGVHWTFAPMVDIARDPRWGRVMEGAGEDTYLGSLIAAARVKGFQGRGLGNTDAVMACAKHFAAYGAAVAGRDYNSVDMSLRQLLETYLPPFKAAADAGAATFMNSFNDLNGIPATGNAYLQREILKRKWNFKGFVVSDWGSVGEMINHGFVKDNYEAAMAAANAGSDMDMESRSYIQNLATLVKEGKVKISVVDDAVKRILKKKFEMGLFAEPYKFCNEAREKEQWNNPAHIVAARDIARKSIVLLKN…	PP	GH3		OG0000089	12
1027	OG0000000	Beta-glucosidase_BoGH3B	MKSTLLLLAVFTFGQLVNAQTTPAAKPAEAKMKTFVDALMKKMTLDEKIGQLNLPGSGDIVTGQASNSDIGKKIKDGQVGGLFNIKSVAKIKAVQKVAVEETRLKIPMIFGMDVIHGYETVFPIPLGLSCTWDMKVIERSAQIAAQEASADGINWTFSPMVDIARDPRWGRIAEGNGEDAYLGSRIAAAMVRGYQGNGTYKNNNIMACVKHYAMYGAAEAGRDYNTTDMSRVRMYNEYLPPYKAAADAGAGSMMASFNEVEGIPATGSKFLMTDVLRKQWGFKGFVVTDYTGINEMEAHGMGDLKQVSALALNAGIDMDMVGEGFLTTLKKSLQEGKITTAQIDAACRRILEAKYKLGLFDDPYRYCNEERAAKEVFTDANRKEARAIAAQSFVLLKNQ…	UNKSP	GH3		GH148	7
1027	OG0000000	hypothetical_protein	MVVKDGRIAYQGVFGNYNYDKAEPVRIESVYDMASVTKICATTLAIMKLYEQGKISLTKKMGDYIPSVKGTDKENLLIENILLHQAGLSPFIPFYKETIDTTGMPHRGLYRTVQSDSFPIPVAETLFLRKDWNDTMYKRILESPLGPTGKYVYSDNDFIFLSKVVETITGMTLDKYVNQHFYKPLGLTSTGFKPKTFIPVKRIVPTEEEPVFRKQLIRGDVHDPGAAMFGGVAGHAGLFSDAYGMAVIMQMLLNSGSFNGKRYLQKETIDLFTAYHSNNSRRGLGFDKPEKDNYKRQEPYPALSASPATFGHTGFTGTCVWADPKNNLVYIFLSNRVTPDGTNNKLLKMNVRTTILEVVYKAFEKRKL	PP	GH3		GH148+CBM4+GH148	2
1032	OG0000000	Xylan_1_4-beta-xylosidase	MKTYLLLSYLVASVFCQAQSSYKYLNPDAPVVERVNDLVSRMTLEQKVAQLLYHAPAIDSLKVPEYNWWNEGLHGVARNGLATSFPQAIGLAATWDKNLMHRVATAISDEARAKFNIAVSKGQRLRYQGLTFWSPNINIFRDPRWGRGMETYGEDPYLTGQMAVQFIRGLQGDDPKYFKTIATAKHYAVHSGPESERHTFNAEVSEYDLRETYLPAFKMSVEDAQVHSLMCAYNSVRGKPCCSNDPLLDSILRKEWGFKGYVVSDCGAINDIWGGHKQAKDAAEASALAVKAGTDLDCGRQYFKLVDAVKRGLIKESEIDVSVKRLFEARIRLGMFDPDDKIPFSKLGEKEVDSKAHRILAEEAALKSIVLLKNEKNTLPLKKDIKTIAVIGPNANDEH…	PP	GH3		GH148+CBM4	2
1034	OG0000000	Xylan_1_4-beta-xylosidase	MARKRVQSLLFLLLCFFISYSQQVLPYKNKALPVSERVKDLLSRMTAEEKFWQLFMIPGDLDPAHPDKYINGCFGFQVSAGSGTDAGGQILTYNTSASALQLAKKINAIQKYFVEKSRLGIPIIAFDEALHGLLRGGATAFPQSIALAASFDTTLMREVAATIATEVKMRGIRDILSPVINIASDVRWGRTEETYGEDPFLSAAMGVAFIKAFESRGIITTPKHFLANVGDGGRDSYPIHANERLLREIYLPPFESVFKDGGARSVMTAYNSIDGTASSANKWLLETLLKKEWGFDGFVISDANAVGGSVVLHKTAADYPESGRQAITGGLDVIFQTDYEHHKLFQPPFLDGRIDSNRINDAVARVLKAKFDLGLFENPYIDENEVNSVRTDPKIIAKK…	PP	GH3		GH148+GH148	1
1034	OG0000000	Beta-glucosidase_BoGH3B	MKKHHYLICLLSIITLPSNTQSQTSNKTIYHTSYIDFNKNGKMDPYENPALPTQVRLNNLISQMTLEEKAGQLLTPFGWPMYVRNGDNVELTDKFKSDLSQKHIGSLWGFLRADPWTERTLKTGLNPTMAVKATNLLQHYAIENSRLGIPLFLAEEAPHGHMAIGATVFPTSIGLSSTWDPALIQQMGKVIAKEVRYQGAHIAYGPVLDIAREARWSRVEECFGEDPYLTSQFGVAFVKGLQGTSIRSGENVIATLKHMAGHGVPQGGHNAGAAHMGEYELQEVYLPPFKKAVAAGVWSVMSSYNEVDGIPSSANKYVFTDLLRNNWGFKGFVVSDLFAINGLIQHNIATDLKQAAYKAITAGIDDDLGGSDYYGTIVALVKSKELPVAILDQAVRRIV…	PP	GH3		OG0000090	12
1034	OG0000000	Beta-glucosidase_BoGH3B	MKQLFLLSLICVFNLIGFSQTPAEKAKALSLLKKMTLEEKVGQMTQVTLAVIAKGGGANQDGALDPAALKDAIQKYHVGSILNTTAHALSVETWNKILTEMQDEAGKSRLKIPILYGLDGMHGQTYTLNSTLFPQNIGMGATRNPLLVREMAKVTALELRASGVRWNFAPVLDIGRQPLWSRFPETYGEDVYIGKTMGVAAIKAYEEDGLKNITAVASCMKHYLGYSNSRNGKDRTPIYMPEIEMREYYLPQFREAVKAGSSSIMINSSEINGEPVHASKYLLTDVLRKELGFEGLIVTDWEDIIRIHTRHNVAATPREAVAKAINAGIDMSMVPMDYSFYGLLLEAVKKVKYR	UNKSP	GH3		GH9	5
1034	OG0000000	Beta-glucosidase_BoGH3B	MSRIDDAVTRILILKYKVGLFDNPYPEPAAVPNFGKPSYQTLALEAAHESMTLLKNKDDILPLSKSTKILVAGPSAQSISALNGCWSYTWQGKEEQWYPADSKTIYQALSEKLGAGNVVTTTGKGFDNPLNYDIDKMISAASAVDAIVVCIGEDAYAESPGNTRDLALPKEQIALVEAAVATGKPVILVLTEGRPRFITTLEPKVKGILMAYWGGKKAAEAVADVLFGDYNPDGILPFSYPKSMGEIVLYDRKPTEEIREVFNDNINSGYDPLYPFGFGLSYTSFGYDALTLSSSTLTAATSIKVSITVTNTGNRSGKHTVELYSRDLYASITPSMKRLRAFQKINLQPGESRKVEFVISKEDLAFVNAKLKTVTEPGTFEVMIGDKKASFTYK	PP	GH3		GH55	3
1034	OG0000000	Beta-glucosidase_BoGH3B	MKKFFLFFFVLGSLSVAAQTASDTKMNTFISTLMKKMTLDEKIGQLNLVTPGGAVTGSVVSKDVESKIENGQVGGLFGITGPEKIRQAQELAVKNSRLNIPLFFGLDVIHGHKTVMPIPLGLSCSWDLELIEKSARIAAEEATADGLNWAFSPMVDIARDPRWGRIAEGSGEDPYLGSQIAKAMVRGYQGTDISKDNTLIACVKHYALYGAAEGGRDYNTVDMSKVRMYNEYLPPYKAAIEAGVGSIMSSFNVIDGIPASGNKWLLTELLRNQWGFKGLVVSDYTSINEMMNHGLGDLQAVSALSLNAGMDMDMVGEGFLTTLKKSLQQGKVTLQQIETACRRILEAKYRLGLFEDPYRYCNEERAKSVIMSDANRKAAREVAAKSFVLLKNNNQTLPL…	PP	GH3		GH9+CBM6	1
1034	OG0000000	hypothetical_protein	MKKFRPFTWALTGLVALFLFLSFATPKGKSAFRDLNKNGKMDVYEDKSQSVDKRVEDLLSQMNLEEKAGSLFINGTLINEDGTIEKKEGAQGFAARLPSSVELMRDKKMNHFNYWQAPDVKELAIGYNAIQKYAEEKTRLGIPVTIYSDPRHYFSNNIFAMAANSFTQWPEQMGFAAIGDAKLMQQFGDIARQEYIGVGIRGALDPMADLATEPRWPRISGTFGEDAKLSAKMIEAYILGFQGNQLGATSVACMTKHFSGGGPQKEGLDPHFEFQKGQVYPGNNFNYHLIPFEAAFKVHTAAIMPYYGIPTDQTSENVGFSYNKDIITGLLRNKYHYDGIVCTDWGLVTDTRMGPVVWPARAWGVEKLTPEERVQKIINAGVDQFGGESCPEHIISLVK…	PP	GH3		GH31+CBM32	1
1045	OG0000000	Beta-hexosaminidase	MPGTAVPSSRPSVANPAADARWADSVLATLTLRQKAAQMVWVWTLGDYTAIDAPAYTNIERLVREQELGGVIVSVGGPLDIAAKTNALQRASKLPLLIGADLETGAAFRARGGWFLPNAIELGGATSFPYQMGIGATRDTMLAYEMGRVTAIEGRAMGIHMAFAPVLDVNNNPKNPVISSRSFGEDAALVGRLGAALVRGIQANGMLATGKHFPGHGDTEQNSHLELARVDVSRARLDSVELRPFRDAIAAGVRGMMTFHGDLPALDTSKTAATLSAKVMTDVLRRDMGFQGILVTDALDMNGVLGNMTMAEATQRSVVAGNDVLLMPTDAKIAIQAVVDGVATGRFSEARVNESVKKLLMAKHEFGLHRNRLVDIEGVRNRVGVGASVVPARMAAEKA…	PP	GH3		GH31	1
1045	OG0000000	Beta-hexosaminidase	MDQRPYPHSVFDLVSRRALPATLALCISCAGAGRPGHQTPHPPSAPGLLSLAPGTPLPEAHRRWIDRTLTSLTLRERVAQMVMIWVLGDYTNAREPGYLKLVDQVKREGVGGLVMSLGSPIEVAEKVNSLQRVARIPLLVASDVEPGLGRLEGGVFVTSAYSAGSATVLPSNMAIGAANSETEAEAMGQITGREARAVGIHMAFAPVVDVNNNPSNPVINTRSFGEDPQRVAALSAAFIRGLQHAGVAATAKHFPGHGDTDTDSHLGLPVISVPRQRLDEIELVPFLASIQAGAAGMMTAHIALPIAYGDSTPATLSARIMLGLLRDTLRFRGVTVTDAMTMEGIAKGYGIEESSIRSVEAGDDVLLMPPDVTRAITAIVGAVESGRIPATRIDESVRR…	PP	GH3		GH55+GH9	1
1045	OG0000000	Xylan_1_4-beta-xylosidase	MSILRPILAAALTFTTLTAQAQTTPRDTVAKPPATAAYRNASLSPQLRAQDLLSRMSLDEKFWQLFMIPGDRDDPAHDYRNGSFGLQINVPVGMRAGGARSDTLPAGVVARAHAERINALQRWFVSDTRLGIPLLPFEETLHGLTREGATTFPQAIALAATWDTVMVSRVAGAIAAETRSRGIRMSLSPVINIANDVRWGRVEETYGEDTWLTSAMARAYIAPLEQAGIVTTPKHFIANVGDGGRDSYPIEFSRRLLDERYFPPFISAFRDAHARSVMSAYNSVDGSAATQSRLLLTDVLRTGWGFTGFVISDAAATGGATVLHHTEASTATAARHALESGLDVIFQSSYEQHRPYLAAFRNAGIAPSVIDSAVARVLRVKFAMGLFESPYANPDSAAA…	PP	GH3		OG0000091	12
1048	OG0000000	Beta-hexosaminidase	MLNMKIIYRIVLLLIILMPAKGFAQYKSKLPADKWVDSVFNSLSDDQRIAQLMVIRAHSNLGPDHVAKVVADIRKYNVGALCFFQGGPVRQANLTNYYQSIAQTPLMVTIDGEWGLGMRLDSVAKFPFQLTLGALDNDNLVYRMGLAVGEQCKRIGVHVNYAPVVDINNNPNNPVIGYRSFGEDKDKVSRFGIAYMKGMQDVGIMACAKHFPGHGDVDVDSHLDLPVINKTMKQLESMELVPFRAVFDAGIQSVMIAHLSIPAIDNTANRATSISKNNVTGLLRDSMHFEGLTFTDALEMKGVAKYFPGGTIAVEAIIAGNDMLCLPASVSESIEAIKKAISDKRLSWDDIYSKVKKVLLSKYNLGLNKTQWVDTNNLLADLNAKTDAIRREVAANSIT…	UNKSP	GH3		GH5	12
1048	OG0000000	Thermostable_beta-glucosidase_B	MKFAIPFLLFILVAGTKSLFAQTEDISKLASQLTAEEKVKLVVGMGMNTQNFAIGSTGDKVPGAAGTTFDIPRLNIPKLVLADGPAGLRIAPNRANVSRTFYATAFPIGTLLASSWDTVLVKKIGEAYGEEARDYGVDIVLGPALNIHRNPLGGRNFEYYSEDPFVAGNITSSMVNGIQSKGVGVSIKHFAVNNQETNRMLVNAVVSERALREIYLRGFEIAIKKSSPMTVMSSYNKLNGVYTSESYDLLTTILRNEWGFKGLVMSDWFGGQDAVAQMKAGNDLLMPGTKEQEKSIREALAAGTLSDDVLTLNASRVIRMTRQSNVFRNLKYNNDPDLKAHALVSRQAASEGMVLLKNNGDVLPLAANTKNLAAFGITSYNLISGGTGSGDVNEAYSVS…	UNKSP	GH3		OG0000092	12
1048	OG0000000	Xylan_1_4-beta-xylosidase	MGRRSILLLYILTACYSLASSQNTPAYKDKTQPTTVRVQDLLSRMTPEEKFWQLFMIPGDLDPADSTKYKNGLFGFQVSATAKGDAGGQMLDYSKKESADILARKINAIQKYFTEKTRLGIPIIPFDEALHGLVRDGATVFPQAIALAATWDTALMNKAANVIADEARERGIRQVLSPVINIASDPRWGRTEETYGEDPLLTSFMGVAFVKAFEQKSIITTPKHFIANVGDGGRDSYPIHLNESLLEEIYFPPFKACIEQGGSRSIMTAYNSLDGTASSSNAWLLQEKLKKQWGFTGFVISDANAVGGEVVLHHTAKDYPASGEHAVTNGLDVIFQTEYKHHELFIPPFLNNSISQERINDAVARVLKAKFELGLFENPYVDAAKISATNTNHKAIALQ…	PP	GH3		GH88	12
1048	OG0000000	Beta-glucosidase_BoGH3B	MMKGLQRLLLALLVLVAATAQSQDAKMKVFVDALMKKMTLEEKIGQLNLLTPGGGILTGAVVSQDVDTKIRNGQVGGLFGVIGMEKIKTVQTIAVTQTRLKIPLLFGSDVIHGYKTTFPIPLGLASSWDIPLIQSTAAAAANEASADGLNWAFSPMVDIARDPRWGRVAEGAGEDPYLGSQVSKAMVRGYQGNDLSKNNTLMACVKHFALYGAAEAGRDYNTTDMSLVKMYNEYLPPYKAAVDAGTGSVMSSFNEINGVPATGNKWLLTDLLRKQWGFKGFVVSDYTSLNEMMDHGMGDLQNCSALALNAGLDMDMVGEGFLTTIKKSLAEGKVTLKTIDDACRRILEAKYKLGLFEDPFRYCNEERMKSEVMNAEVRKFTREAARHTFVLLKNDNQLL…	PP	GH3		OG0000093	12
1048	OG0000000	Beta-glucosidase_BoGH3B	MNKLFKGFLFIASCISVMHVTAQKKTIDQKVDSVLRLMTLEEKIGQMNQYNDDWTATGPVTLDSDKAGQVRKGQLGSLLNCVGVDRTRSWQNIAMESRLKIPLLFGQDIIHGYKTTFPIPLAEACSWDMDAIELSARISATEASASGINWTFAPMVDIARDPRWGRVMEGAGEDPYLGSMIARARVKGFQGNKLGDLNSLMACAKHFAAYGAAIGGRDYNSVDMSDRLLWEVYLPPFKAAVDAGAGTFMNSFNDLNGVPATGNSYLQRDILKGKWNFKGFVVSDWGSVGEMINHGNVKDGYEAALSAVTAGCDMDMESRNFKNHLAQLVKDKKVPMTLVDDAVRRILRKKFELGLFDDPFRFCNKERETQALNNPEHPLASRSVAEKSIVLLKNENHLL…	UNKSP	GH3		GH17	12
1049	OG0000000	Xylan_1_4-beta-xylosidase	MFPVSFFRVCSACLLLFLCVEAPPVAAQDTAPYTDARLDPARRAADLLSRMTTEEKIAQLQCAAGEGRALDSALRSGVGHLATPLRRLGPAEAAAETNRLHALSRSSTRLAIPPLIHDEGVHGLVGPGATVFPQAIGLAATWDPDLLGRVASAIAREARSRGIRQLLAPVINIARDARWGRVEETYGEDPWLSARLGVAFCRALESRGVLSTPKHFAGNAGDGGRDSHPVHYSERLLREVYFPAFEACVREAGASSVMAAYNSLDGIPCSVNRHLLTDVLRRRWGFDGFVVSDYGSVGGVLDLHHTAVDAAHTAKAAIEAGLEVEYPGVYIFGALSRALDERLLSVRDLDTAVSRVLRVKFRLGLFEEQASDATRAVAASADPAHRALALEAARASLVL…	PP	GH3		OG0000094	11
1051	OG0000000	Xylan_1_4-beta-xylosidase	MKAATSSLLLAIALLVAKAGHAQADKAFPYWNYNLPIEQRVNDVVSRLTLEEKVAQMLNATPAITRLGIPAYDWWNEVLHGVARTPFKVTSYPQAIGMAATWDTNSMYRMADYSALEGRAIHNKALETNKTGDRYVGLTYWTPNINIFRDPRWGRGQETYGEDPFLTSMLARAFVHGLQGDDPKYLKAAACAKHFAVHSGPEPTRHSDNFNPSAYDLWDTYLPAFKELVVDAKVAGVMCAYNAINTQPCCANDLLMNDILRNQWKFTGYVTSDCWAVDDFFRYHKTHKDATSSAVDALIHGTDVECGNAVYRTLLDAVKTGLIKEEQLDVSLKRLFSIRFRLGMFDPPSMVKYAQTPASSLEAPEHKAHALKMAQQSIVLLRNEKNALPLSKKIKKIVV…	PP	GH3		GH43	11
1051	OG0000000	Beta-hexosaminidase	MRKIQLAFLLSITINGFAQETAASRWADSVFKTLSPDEQIAQLMVVRLSTIDMRTKTVTFFDSLVAEQVKQYNIGGICLFQGSPVKQANIINGLQAMAKTPILMCIDAEWGVGMRMIDSVLPLPRQMMLGAVQDSNIAYQYGRIVAAQCKRVGIQVNYAPVVDVNNNPDNPVINDRSFGEDKYKVASFAIQYMKGMQDNGVMACAKHFPGHGDVSVDSHLDLPVINKSMAQLEALELYPFRQIFKAGIGSVMVAHLYIPAIDTAANRATSLSKNNVTGLMRNQLGYQGLTFTDALGMQGVKKFFPDESASVESLIAGNDMLCLPGDVPMSIAKIKSAIDSGKLSWADIEMHCKKVLMAKYQYGLSKLQPINTDNLTNDLNSNVPFMRKLIGENALTVLK…	UNKSP	GH3		OG0000095	11
1051	OG0000000	Beta-glucosidase_BoGH3B	MKLFGKLVIASLLFTSFNATAQDAKSDNYRMKTFIDALMKKMTLEEKLGQLNLPGSGDIVTGQAQSSDIGKKIREGKVGGLFNIKGVEKIRDVQRVAIEESRMKIPLLFGMDVIHGYQTTFPIPLGLSCTWNMAAIEQSARIAATEASAEGICWTFSPMVDIARDPRWGRIAEGSGEDPYLGSQVAKAMVRGYQGNDLSKNNTIMACVKHYAMYGAAEAGRDYNTTDMSRQRMFNEYLPPYKAAVDAGAGTVMASFNEVDGIPATGNKFLMTDVLRKQWGFKGFVVTDYTGINEMIEHGMGNLQQVSALALKAGINMDMVGEGFLLTLKKSLQEGKVTQKEIDDACRLILEAKYKLGLFDDPYRYCNVERSKTDVYTTANIKTAREIAAESFVLLKNQN…	PP	GH3		CBM35	9
1051	OG0000000	Thermostable_beta-glucosidase_B	MKIFFSSFLTVLIFLQPIFSAAQRKTVDQRVDSVLRLMTLEEKIGQLNQYNDDWNATGPVTLDSTKKEQVLQGQVGSLLNCVGTLRTRTWQNIAMQSRLKIPLLFGQDVIHGYKTTFPIPLAEACSWDMDAIQLSARTAATEASASGINWTFAPMVDIARDPRWGRVMEGAGEDPYLGSKIAYARVKGFQGNKLGEVNSLMACAKHYAAYGAAIGGRDYNSVDMSDRLLWEVYLPPFKAAVEAGAATFMNSFNDINGVPATGNKYLQRDILKGKWNFKGFVVSDWGSIGEMINHGNVKNEYEAALSAITAGSDMDMESRCYKNSLPQLIKDKKISAALIDDAVKRILRKKFELGLFDDPYKFCNAEREQAALNDPAHTKIAREMAAKSIVLLKNENELL…	PP	GH3		GH78	1
1051	OG0000000	Beta-glucosidase_BoGH3B	MRQFIFKRPAYIVTFIVFLFHFSLPAQTIKTNEAIEARVNDLLRKMTLEEKVGQMNQYNGFWEVTGPAPKEGTAKQKYDHLRKGMVGAVLNVKGTENVRRLQEIAVKETRLGIPLLFGYDVIHGQKTMFPIPLGEAASWDLGAIEGSARIAAIEASAMGINWTFAPMVDITRDARWGRVMEGAGEDPYLGSKIGVARIKGFQGNDLSANNTIAATAKHFAGYGFAEAGRDYNTVDVGTSTLYNIILPPFKAAVDNNVQTVMNSFNVLNGIPATGNKFLQRDVLKGDWKFNGFIVSDWGSGIEMIDHGFANDLKEVAELSARAGSDMDMESYAYVTHLKELVESGKVDMSLIDDAVKRILRVKFQLGLFDDPYRYCDAVREKELIYHPDHLAAALEMAKR…	UNKSP	GH3		GH13	1
1053	OG0000000	Xylan_1_4-beta-xylosidase	MRRIALLVVFVAAPLAAQQPPYRDAVLPTATRARDLLGRMTLEEKFGQLYMLPGDLAPDSSRFRQGLFGLQIAARGDRGDAAAQLLTRDATGSARDVATRLNAIQRWFREQTRLGIPIIPFEEGLHGLVQSGATVFPQAIGLAATWDTALVGRVAEAIAAEARSRGVRQILSPVLNVVTDVRWGRVEETYGEDPWLTSRLGVAFIRPFEAAGVITTPKHFAANVGDGGRDSYPIHYDQRFLDDVIYPPFRAVFAAGARSAMASYNSVSGAPSTANAALLTETLRRQWGFTGFVIADAGGTGGANVLHFTARDYPDATRRAITAGLDVIFQTSWDHVPLFYPAFANGSIPTAAIDSAVVRVLRAKFDLGLFDAPYVDVASAERIAASPAHRALATEAARA…	UNKSP	GH3		OG0000096	11
1054	OG0000000	Beta-glucosidase_BoGH3B	MKRLMTLWLLLIAMAGYGQSADVKMKTYVDGLMKKMTLEEKIGQLNLLTPGGGIATGAVVSSDVENKIANGQVGGLFGVIGEAKIRQAQELAISRSRLKIPLLFGSDVIHGYKTTFPIPLGLSCSWDIEMIERSARVAATEATADGLNWAFSPMVDIARDPRWGRIAEGAGEDPYLGSKIAAAMVRGYQNGDLSKDNTLMACVKHFALYGAADGGRDYNTVDMSRVKMYNEYLPPYKAAVDAGSASIMSSFNVIDGIPATGNKWLLTDLLRKEWGFKGMVVSDYTSVNEMIDHGMGDLQQVSALALNAGLDMDMVGEGYLTTLKKSLKEGKVTQKQIDDACRRILEAKYKLGLFDDPYRYCKSDRAATEVLSADKKAAAREFATKSFVLLKNNNQVLPL…	UNKSP	GH3		GH130	11
1054	OG0000000	Beta-glucosidase_BoGH3B	MKRLMTLWLLLIAMAGYGQSADVKMKTYVDGLMKKMTLEEKIGQLNLLTPGGGIATGAVVSSDVENKIANGQVGGLFGVIGEAKIRQAQELAMSRSRLKIPLLFGSDVIHGYKTCFPIPLALSCSWDIEMIERSARLAASEATADGLNWAFSPMVDIARDPRWGRIAEGAGEDPYLGSKIAAAMVRGYQNGDLSKDNTLMACVKHFALYGAADGGRDYNTVDMSRVKMYNEYLPPYKAAVDAGSASIMSSFNVIDGIPATGNKWLLTDLLRKEWGFKGMVVSDYTSVNEMIDHGMGDLQQVSAMALNAGLDMDMVGEGYLTTLKKSLKEGKVTQKQIDDACRRILEAKYKLGLFDDPYRYCKSARAAAEVLSADKKAAAREFATKSFVLLKNNNQVLPL…	PP	GH3		OG0000097	10
1054	OG0000000	Beta-glucosidase_BoGH3B	MLMSRIIPFAFLLFGTATIKAQQTTLSKTERAVDSVLRLMTLDEKIGQMNQYNGPWSATGPLTNDGDLLGQVRSGKVGSMLNVTGVKRTRELQEIAMQSRLKIPLLFGQDVIHGYRTIFPLPLAEAASWDLAAMEASARVAAKEASAAGIHWTFAPMLDISRDPRWGRVMEGAGEDTYLGSLIATARVKGFQGKGFGDTSAVMACAKHFVAYGAAEGGRDYNTVDMSLRRLHEVYLPPFKAAADAGVATFMNSFNDLNGIPATGSKYLQRDLLKGAWKFNGFMVSDWGSIGEMINHGYAKDNREAAMLAANAGSDMDMESRSYTKELAKLVKEGKVKMSVIDDAVRRILRKKMEMGLFANPYKYADLKREQDNWDNPEHRKIARDVAQKSIVLLKNEGS…	PP	GH3		PL17	9
1054	OG0000000	Xylan_1_4-beta-xylosidase	MRKTFLFLCFILCSLSAVQSQQTLPYRNQSLPVESRVKDLLARMSPEEKFWQLFMIPGDLDQASPGQYKNGLFGFQVSAANRGDAGGQMLSYNTNEQALTLAKKINRIQRFFVDSTRLGIPIIPFDEALHGLVRDGATVFPQAIALAASWDTTLMNRIAGAIATETKQRGIRQILSPVVNIASDVRWGRTEETYGEDPVLSAAMGIAFVRAFEERGIISTPKHFIANVGDGGRDSYPVHINERLLEELYFPPFKKAIQLGGSRSVMTAYNSLNGTAASSNHWLLTEKLKKQWGFSGFVISDANAVGGEVVLHNTAADYAESGVHAIRGGLDVIFQTEYKHHQLFIQPFLDGRIDSNRINDAVSRVLKAKFELGLFEHPYVEESIQPFPEHALLARQAAQ…	PP	GH3		PL12	1
1054	OG0000000	Xylan_1_4-beta-xylosidase	MKKICLFAIPFILSLSGLSQDYRSLPMWNPALSFETRVNDVVSRLTLEEKVAQMLNATPAIPRLGIPAYDWWNEVLHGVARTPYKVTSYPQAIAMAATWDSTSLYRMADFSALEGRAIQNKSIALGKTGDRYVGLTYWTPNINIFRDPRWGRGQETYGEDPFLTAMLAKAFVRGLQGEDKKYLKAAACAKHFAVHSGPEPSRHSDNFDPSTYDLWDTYLPAFKELIVNANVAGVMCAYNAINTQPCCANDQLMNDILRKQWKFTGYVTSDCWAVDDFYKYHKTHKDATTSAVDAVLHGTDIECGQTVYKTLLDAVKTGLIKEAQLDISLKRLFLIRYRLGMFDPPEKVKFAQTPASVLEAPAHKAHALKMAQQSVVLLKNENNTLPLKKTIRKVAVIGP…	PP	GH3		OG0000098	10
1054	OG0000000	Xylan_1_4-beta-xylosidase	MKAKFLSILLLASGTVLFSINTSGQQMPFQDPARSFEQRARDLISRLTIEEKASLMFDQSPAIPRLGINKFNWWSEALHGLANNDNVTVFPEPVGMAASFDDSLVFKIFNATSDEVRAKYHDALRNGKENRRFLSLSVWTPNINIFRDPRWGRGQETYGEDPFLTSRMGVAVVKGLQGPPDAKYRKLLACAKHYAVHSGPEWSRHTLNLNHIDPRDLWETYLPAFKSLVQEADVRQVMCAYQRLDDEPCCGNSRLLQTILRDQWGFKHVVVSDCGAVTDFFTSHKTSSDAVHASAKAVLSGTDVECVWQGYAYENLPAAVTKGLISEKEVDSHLLKVLTARFELGDFDDNQLVPWANTPMSVVNNEEHRKLALDMARESMTLLQNKNNILPLKKSIKKI…	PP	GH3		GH139	8
1055	OG0000000	Beta-hexosaminidase	MKFLFSLVISLILILNSLAGTAPTRPVQSQGWSPSKKAWSHADKVLEKMSVEEKVGQLVHVGVNAKFANRESPFFKDLQRQVVENKIGGIIFFGAPLYETTILANRMQSLAKLPLLMSLDAETGIGMRFEDATNFPWAMAVAATGEPEYARRMGVITGREAKAIGIRHVYAPVLDVNNNAANPVINVRSFGEDPSDVARFGVAFAQGIQSQKVIATAKHFPGHGDTAVDSHRGLPIIDHSRESLEKTELVPFRAAVKGGIASVMIAHIALPQIDGEEIKPLANYRGGDAEAGAEIVKEKATIPATLSYKVQTDILRKDLDFKGLIVSDAMSMSGLTIYFTQEEAGVRAFLAGTDILEKPADVDAMLRGLTDAVKSGRIPMERLNESVRRQLAWKYEVGL…	PP	GH3		GH139+GH139	2
1059	OG0000000	Beta-hexosaminidase	MGLKLQYKILTYFIGLMIICSTYPDASIRSTALLRPTAKFEGEPWVDSIFQRLTLDQKIGQLFMIRAHSDLGEDHVNEVIRQIKNYQVGGLCFFQGTPQKQIELTNRYQAINPSLPLMIAMDAEWGPGMRLKTDVLQLPKQLTLGAIQDNTLMYEYGSTVARHLKRLGVHINFAPDVDINNNPNNPVINDRSFGEDKYNVATKSFMYMSGLQENGIMACAKHFPGHGDTDVDSHLDLPTINHSLNRLNDIELFPFKLLIQNGLQSCMSGHLNVPSLDASPNMPISLSRPVITDLLRNELGFDGIIFTDAMEMKGVLKYNPPGIAELKALQAGNDIVLLPTDIKKAFETIKKAISMGELNLEQLNTSVKRVLKAKYKMGLNNPPSLLDNTNLDKDLRDHK…	PP	GH3		OG0000099	10
1063	OG0000000	Beta-glucosidase_BoGH3B	MKKLLLSLATCSLLVSVLAQTNRIDRKVDSVLRLMTLEEKIGQLNQYNGDWEATGPITKAGDKQEQIIAGKVGSMLNVTGVEHTRVLQELAMRSRLRIPLLFGQDVIHGYRTIFPIPLAEAASWDLEAIERSARIAAIEASAQGIHWTFAPMVDVARDPRWGRVMEGAGEDTYLGTLIAVAQVKGFQGKGLGDTSSIMACAKHFAAYGAAVGGRDYNSVDMSLRQLHETYLPPFKATVDAGVATLMNSFNDINGIPASANKYILRDVLKGQWNFKGFVVSDWGSIGEMIKHGYVANNKEAAERSIIAGTDMDMESRSYIGHLANLVKQGRVKVAAIDDAVKRILRKKFELGLFDDPYRYSNKAREEREWNNEEHLNASLDIARKSIVLLKNEHGLLPLK…	PP	GH3		GH13	2
1063	OG0000000	Beta-glucosidase_BoGH3B	MKRICFIVLCFALLFSSVSKAQTTDTKMKTFIDALMKKMTLEEKLGQLNLPGAGDIVTGQAQNSDIGKKIRDGQVGGLFNIKGIDKIRDVQKLAVEQTRLKIPLIFGMDVIHGYQTAFPIPLALSCTWNMEAIETSARIAATEASAEGICWTFSPMVDISRDPRWGRVAEGAGEDAYLGSQIAKAMVKGYQGNDLSKNNTIMACVKHYAMYGAAEAGRDYNTTDMSRLRMYNEYLPPYKAAVDAGAGSIMASFNEVDGIPATGNKFLLTDVLRRQWGFKGFVVTDYTGINEMEAHGIGNLAQVSALALKAGVQMDMVGEGFLTTLKQSLKEGKVTQKDIDNACRLILEAKYKLGLFEDPFRYCNASRIQNDVYTPDNVAKERAIAAESFVLLKNQSDLL…	PP	GH3		GH119	2
1063	OG0000000	Beta-hexosaminidase	MQRKIIGWLLVLFLQVFQANAQELLPFRNTKLSFEKRVDDLLGRLTLDEKVKQMMHAAPAIERLGIPAYNWWNEVLHGVARTPYHTTSYPQAIGMAATWDTNSLKTMADYSAMEGRAIHNIAIKEGKTGESYLGLTYWTPNINIFRDPRWGRGQETYGEDPFLTGMLGKAFVHGLQGDDPKYLKAAACAKHFAVHSGPEPTRHSDNVNPSAYDLWDTYLPAFRELVQNAKVAGVMCAYNAVNTQPCCANDLLMNDILRKQWKFTGYVTSDCWAVDDFFRYHKTHKDVTSAAVDALIHGTDVECGNSVYIKLLDAVKQGTIKESQIDISLRRLFLIRFRLGMFDPPEMVAYARAKQTELESDAHKQQALKMARQSIVLLRNQDRILPLSKNIKRIALLGP…	PP	GH3		CBM26+CBM26+GH13	2
0005	OG0000001	hypothetical_protein	MITECASGSGPWATGCGTTSPQRTAQPVARSLWPVAVLIFAAFHPLTLLAQAPYVPPSDTLVQKKLAAWKDLRFGLLMHWGPYSQWGVVESWSICPEDEDWCRRRPEHGATYNEYVKNYEALQGTFNPTLFDPDKWARAAKDAGMKYMVFTTKHHDGFCMFDTRTTDYRLTSPNTPFHDDARANVTKHIFDAFRAEGLWTGAYFSKPDWHSPDYWWPYFPPKDRSVNYLPTKHPERWQKFKDYSYTQIEELMTGYGPVDILWLDGGWVRPLNSIDTSVSWQKAITIEQDIDMPRIAAMARKHQPGLLVVDRTVGGEYENYVTPEGHVPAADLGVPWETCMPMGTSWSWVPNEKYKSTDEIIRTLVSVVSRGGSLLLNVAPGPDGQLDSTAYVRLKEVGE…	UNKSP	GH29		CBM25	1
0005	OG0000001	hypothetical_protein	MHEAITSRRYSRLCVSLAFALLSIASIAQDTSPFSFRMVFYGPATDSAYAAEHRIRQVIKTRDSEDPDWGLWVHTMHRFVPPVQFEQHPEYFAERNGVRVPDQLCLSNPEVLRITVDSLRAMMARKPAAWYWSVSQMDNFNHCQCALCHRTDSIEGAPSGTILRFANAVADSFPDKVISTLAYQYSRTAPKLTIPQPNVNIMLCSIEEDRSRPIASRDRPGSFTSDLRAWSSLTHNIIVWDYVINFSHLVMPFPNWKVLAPNLQLFRDNGVPMVFEQGLSSPGGEMPEFRTYLLAKLLWNPDLNVDSLRWRFMDHFYGDAGVYIDKYTHLLEEELDKSGKSLTLYEHPQAHKDGYLSPANIAKYKMLFNSAEAAVMEEDTIYQWRVEDARLGIMYAELE…	UNKSP	GH163		GH119+CBM53	1
0005	OG0000001	hypothetical_protein	MSLRASSIAIACALGVSAVSQEPEAARHELKWFQDAKLGIFIHWGIYSVNGTDESWAFYNKKVGYADYMKQLQGFTASKYDPAAWAELIQRSGAKYAVITTKHHDGVAMYATRAYVGGGDWAWSAPGHLSVENVFNCGKDVVAPLFAALRERELGCGAYYSLIDWTDYNYPAFTKDSTRYAIKDDPARWKQFQNYFQLQINEIATQLNPDLWWFDGDWEHSAEEWEAAKVRAMILERNPKAIINGRLQGFGDYATPEQNIPIETPKAPAWELCMTLGEQWGWQPYDTNYKSTHDLIHIFADVIGHGGNLLLGIGPKEDGTFTPGQVSRLGDLGRWTSKHAEAIYGARAGLPNGHFFGPTTLSADSTTLYLFLANGMSGSVEIKGLVNKIHSAEVVGRGT…	UNKSP	GH29		CBM26	1
0018	OG0000001	hypothetical_protein	MKNFSVIISMFLTIILFGCNSGKQSYQPKTDTFKSLKGTEIFQPDSASIATNYRIPEWFRDAKFGIFIHWGVYSVPAFGNEWYPREMYLKDSRIYKHHIEKYGPQTEFGYKDFIPMFKAEKFNANDWVSLFKKAGAKYVVPVAEHHDGFSLYASTVNDWNSVNMGPMKDITGELKKAADEQGLHFGLSIHRAENAWFYNGGMKFPSDVQTGKFSSLYGECLEEPGGQTMDCPEGAGFNDHSKKSWLEHTYELVDLYQPELMWFDWTVGKYPFQPTFYQFMAYYYNSAIDWNKEVVVNTKFGYGDNIQVFDIERGKSETARPFPWQTDTSVGKKSWGYIEGEENKSPNQIIDDLVDIVSKNGNLLLNIGPRPDGTITESQQEVLLQIGSWLVVNGDAIYG…	UNKSP	GH29		CBM26+GH13	1
0018	OG0000001	hypothetical_protein	MIKDIFYKISRKSLPIILVAIIFSGCSEQNAEKNLTIPLPNKAQLRWQNYERTMFVCIDPATWQGREYDNHSTPLNRITPIALNTDQWCEVAKSWDAGLILFVAKHTGGFCWWQTNSTDYGIKNTPWKKGKGDVLKELSESCNKYGLDLGIYVYPGDETWGAGIGSGGITKDSTKQEGYNKVFRQQLTEVLTNYGAVSEVWFDGSCNINVNDILEKYASDAVILQGPKANLRWVGNESGYAPFSNWYTFNSKDLETGVATAIQSNPFGDVYAPVEIDVPLLKNRGHKWFWAPNTDSLLLSTEQLMDIYYKSAGRGAVLLLNSTPDTTGLIPESHVAAYKAFGNEIKRRFDSPIMKTGGKGNSLELTLSNPTEINHVILQEEIAMGQRVLGFSIEIMDGS…	UNKSP	GH29		OG0000100	10
0018	OG0000001	hypothetical_protein	MKKSIFLLFAIFIATTSFAQKYQANWESINSRPVPQWFEDVKFGIFIHWGVYSVPARAPANADIGIYAKYAEWYWKRIMGNEKADVLFRDYHNKMYGEDFYYQDFAGSFKAEHFEPEKWADVFKRSGAKYVVLTSKHHEGFTLWPSEQSWNWNSVDVGPHRDLCGDLSKAVKDAGLHMGFYYSLYEWFNPLYHNNLEKYVDDHMIPQMKDLVTRYEPDIVWTDGEWDHPSEKWKSTEFLAWLYNDSPVKDRVCVNDRWGKETRGVDGGYFTTEYDLVHEGKIGDVEKAWEECRGIGTSFGYNRIEDLGNYMSSDALIDLLIEKVAAGGNLLLDIGPTADGLIPVIQQQRLLDIGSWLEINGDAIYGTRKWEGAKENKAENVFYTKKGNDLYVHCTKFPE…	UNKSP	GH29		PL6+PL6	7
0018	OG0000001	hypothetical_protein	MKKLTFLISIFFVLNANAQYEHEVTGYVWPTDEKVLQKLDEWQDLKFGLLMHWGAYSQWGIVESWSICPEDYGWCERTKGSNPNDYFTYKKEYENLKLSFNPVNFNPEKWAAAAKNAGMKYVVFTTKHHDGFSMFDSKYTDYKITSKETPFSVNPRANVTKEIFNAFRAEGLWAGAYFSKPDWHSEFYWDPKFPPMDRNVNYDPAEHPEKWEKFVQFTQNQIMELMTDYGKIDILWLDGGWVSKKTRNHFLTLIRQLYAEVKPDF	UNKSP	GH29		PL6	3
0018	OG0000001	hypothetical_protein	MNIIKYADILFLIALVAGCSNHSTQDFTVWVDPMIGTGGHGHTFPGATVPFGMVQISPDTRWEDWDGSSGYHYSDKTIMGFSQTHLSGTGAPEYCDVLLMPTVGEVQILPGDENDLKVGYRSAFQHENEKAAPGYYSVFLDDDKIKAELTATTRTGFHRYTFPKSNQSNIILDLKNRDFVIESNLEIISDTEISGLRRSKRWAADQYVYFYAKFSKPFHTFGIALNDTLKEGIKKVEGQNIRAFFQFDTKENEQIQVKIGISAVDVDGARKNLETENPGWDFEKVAENAKNDWNTFLSKIEVEGGTDKQKRIFYTGLYHTAIAPNIFEDVDKRYRAVDNKVHFAKGFTNYTVFSLWDTFRANMPLYTIIDPIRYNNWIKTFLEMYKVGGRLPQWELAGN…	UNKSP	GH92		OG0000101	9
0018	OG0000001	hypothetical_protein	MKINLLHVVGFICLLNFIIVNSAFAQNDSKTKLKSTDDPMAVELTKQLSNDQGYIWPKDPKVQENLNKWQGYKFGLLIHMGLYSELGIVESWALCPEDWITRNGYDDYYKFCNDYRNTITKFNPVNFDPEKWAKMFRNSGAKYMIYSSKHHDGFCLYDTKYTDFKVTDPACPFSANPKSNVLKEVLDATRKEGLATGIYFSKPDWTTPNFWWPYYPPKDRNPNYDITKHPDRWKKFVDYTQNQINELTTEYGKVDILWLDGCWVMPKSAITPKVEEFCKYPFDMDINMKLIAEKARASQPGMLVVDRWVEGEYENYLTPEQKTPERPLLVPWESCITMGGAWGWVKNDNYKSSKELVHLLVNIVAKGGNLLLGVGPNGKGEFEPKVYENLALLGKWLEV…	UNKSP	GH29		GH63	7
0032	OG0000001	hypothetical_protein	MKRLFSLILLCCSLMVKGQEKLPDSRLNWFNDAKLGIFIHWGIYATDGVSESWSFHNRRISHNGYMKQLSGFKAENYNPREWVKLIRESGARYAVITSKHHDGVALWNTKMNDLSIPARTPAGRDVLTPFVEELRNAGLKTGLYYSLIDWTHADYPGFLRDSAKYVLKEHPEKWDGFLSFMNGQLDELMNKFNPDLWWFDGDWEHSAGEWRAAEIRKRLLTHKPEAIINGRLAGYGDYDTPEQNFPVTRPDLPAWELCMTMNDSWGYQGRDTNYKTPYEIISIFADVIGFGGNLLLDIGPKADGTIPAAQVHILKELGKWTGKHSEAIFGTKAGLPQGHFYGPSTLSADSLNLYLFVSGGDCGQVVVRGLNNVVKEAAIVGTGVKPDLKIVGKISWSPV…	UNKSP	GH29		GH37	2
0032	OG0000001	hypothetical_protein	MKNFKAIVLLTLIFSGYAATGLAQHHEDRVYIWPEDSLVREKLAWWQDQKFGLLMHWGPYSEWGVVESWSLCPEDEDWCTRRGPYAADYNEYRKAYQRLPGTFNPVKFNPERWAKAAKDAGMKYMVFTTKHHDGFCMFDTRQTDYRITGPDCAFAGNPRANIALGVFNAFRQQGMGIGAYFSKPDWHCPDYWDPYWPPLDRNPNYDPKRYPEKWERYKNFTWAQIRELLTGYGKVDILWLDGGWVRKAPEKEGVTSNPRANQDIDMDGLAAMARQLQPGILVVDRAVEGPNQNYLTPEQRIPDKPLAFPWETCMTMANSWSYVPGDTYKSGSELIHLLCRIVSRGGNLLLNIGPGPDGEWAPEAYQRLDEIGRWMKVNSEAIYNTRPVAPYEAGNIVYT…	PP	GH29		OG0000102	9
0032	OG0000001	hypothetical_protein	MNPLRSLFFLILLLTLSLSVSAQQSLSPADFVDPFIGTGGHGHTFPGATAPFGMVQLSPDTRLEGWDGCGGYHYSDEYIYGFSHTHLSGTGVPDYCDILFMPFTDEVIWNSGSDGKKGYRSHFGHGRESANPGYYSVFLEDYGIEAELTATTRTGIHRYTFPVGQKQSVMVDLAHRDKVTGSWIRVVSPYEIEGYRGSTGWARDQRVYFAAKFSKPFKASGFALNDSVVNANGFLEGVNLKSWFGFNENEGQSVTISVAISAVSAENARMNLESETAGLDFNQIRQATAASWNRELGKIEVKGGAKEQKTVFYTALYHTMVSPNTYSDVDGSYLGRDFKVHNAGKSGYYTVFSLWDTYRALHPLMTIIDRRRTNDFINTFLRQYQEGGMLPVWELSANE…	UNKSP	GH92		GH105	9
0032	OG0000001	hypothetical_protein	MKGIRILIIISLSLQFFCIVLPVSGQNSKHNIIPLPQSYEKGKGYFVITPRSQIIISPSSKELSKLSDLLKERLRLLVVQESNGLKSTLGYSNTIKLELTDSPELGKEGYKLVVEKKTLTLSANTGNGIFYAMQTLFQMLPAEIEDRNPSLSFEEWRVPVCRIVDYPRFEYRGMHLDVCRHFFPVEFIKKYIDLMSMYKINNFHWHLTDDQGWRLEIKKYPLLTEIGSMRSGTPVGRNIRTDEKPYGGFYTQDDAREIVKYASARYVNVIPEIEMPGHALAALSSYPQFSCTGGPFEVWTKWGVTDDIFCAGKDETFAFIEDVLTEVLEIFPSRYIHVGGDEAPKTRWDSCLHCQKRISELGLRDANELQSYFIRRIEKFLNRNGRQIIGWDEILEGGL…	UNKSP	GH20		OG0000103	9
0059	OG0000001	hypothetical_protein	MSREQNNYTLGIMPSKVQRNRFEQLSISYVSTALFSTFTLSAVAQNPARDLVNPFIGTGGHGHTFPGVCVPNGMVQLSPDTRPDGVMDWDGCSGYHYSDSLIYGFSHTHLSGTGVADLCDVLLMPMSGPKGMAFDRTATRARFYHTREHANAGYYKVGLLTSTDSQPEDSNVIDGGGGTWINAELTATARVGVHRYWFPKGDAARIAIDLRHRDPLLGASMEVIGSSEIVGERRSSSWATDQRLFFCIQFSAPWIDNEVMPSNLVNTVAGLNFGPLDQPLIVKVGISAVSIEGARANIEAEVPHWDFDKVRQQAEDLWNQKLNKIQISGGTVDEQKTFYTALYHTYVAPYVFNDVDGKYRGMDSEVHQADHNVYTVFSLWDTFRALHPLMTILEPDMTN…	UNKSP	GH92		GH145	9
0059	OG0000001	hypothetical_protein	MRLRNSTEFPSPGTLHLCKMRPILLFFLLPLLTHAQLAVPGIIPAPAELTLTKGDCRLDRPWKLIGTSIEAKALTEFLSTEISNIRSASDVVSGTPLPIILEQVVFDTLVPDGYYSLGVDLDRITITSNSEQGLFYGTRTLIQLLEYAKEHHSIPCLVIVDHPRFSWRGMHLDVVRHFFPVGFVKKYINLLARYKMNSFHWHLTDDQGWRIEIKQHPKLTAVGGQRKGSQVGPYGRLEYDSIPYGGFYTQEQIREVVAYAAARHINVVPEIEMPGHAMAALAAYPELGCTGGPYEVQRGWGVFEDVFCAGNDTVFTMLEDILSEVMDLFPGPYIHIGGDESPKDRWKVCPKCQARMNTNGLKDEHELQSYFIQRIENYVNSKGRNIIGWDEILEGGLAP…	UNKSP	GH20		OG0000104	9
0065	OG0000001	hypothetical_protein	MHQQAILIILLIISFRSYAQIQSLHGIIPQPVSVLISEGRFQLTNETAVKWNNPADSATGNMLNERLLKKLRNSNVFATAPYKTLQAINLVRSSSADIPEEGYKLIVNENEVTIKSADGAGIFYGMQTLLQLIVEDTATARYTIPVATISDYPRYKWRGMHLDVARHFFSKEEVKQYIDYLAAYKFNTFHWHLTDDQGWRIEIKKYPLLTSTGAWRNGTLIGHYSNEPTFDTVRYGGFYTQEDVREIVAYAEKRAITIVPEIEMPGHVQALLAAYPQLACGGTTFEVGKTWGVYNNVLCPTGESIEFMKNVLLEVMDLFPSHYIHIGGDECPKEQWEKSEYCQNLMVQLGLKDETALQSYFTGQIDDFVNQHGRSIIGWDEILEGGLSPNAAVMSWRGM…	PP	GH20		GH29+CBM32	5
0065	OG0000001	hypothetical_protein	MINIHSYNYKSGPRHCCRVVHLFKKLLIYLLLAIPSAGFSQTPLTQLVNPFIGTGGHGHTFPGATLPFGMVQLSPDTRIDGSWDGCSGYHYSDSVIYGFSHTHLSGTGISDYGDILLMPTTGTPVLVPIKDGSYRKGYASHFSHTRESATPGYYAVHLDDDGIDVALTTAGRVGMHQYSFPASEQSNIILDLAHRDEVIASSIQVIDARHVQGMRRSKGWAPKQVVYFAIEFSKQFNSYGISLNDSLLNSSLLNPVNENTGKNVKAYFQFNTSEHESIIAKVGISAVSMQGARNNLVNEIPDWNFEEVRINAEATWNYYLNKIEVKGGTTNQQTIFYTSLYHSLIAPNLYNDADGSYLGRDGQVHAARHPYYTVFSLWDTYRALHPLLTIITPKQNVDF…	UNKSP	GH92		GH36	2
0069	OG0000001	hypothetical_protein	MRRILLPLLLLVSRASAQHPQTYVPDPDPVARQKIAEWQDLKLGLLMHWGPYAQWGTVESWSICSEDVGWCRSRQRDSIGVYDTYKRAYEGLQTTFNPTQFDPERWAQAAKDAGMRYVVFTTKHHDGFSMWDTRQTDYRVTGAKTPFSLNPRADITKGVFDAFRAQGFLIGAYFSKPDWHSPDYWWPYYATPDRNPNYDIKKYPERWARFVAFTHAQIHELMSNYGRVDILWLDGGWVRPLADSTIRTAMNKPDYTFEHLQSQDIDIPRLVRESRALQPGLIVVDRDVPGPYQNYLTPEARVPATALPYPWEVPMPMANSWSYVVNDRYKSSHVLIQMLVDVVAKGGNLMLNIGPGPDGTWHDAAYDRLAALGAWMKVHQASIYGTKPLGQSLEGKFRF…	UNKSP	GH29		CBM32+CBM32	1
0069	OG0000001	hypothetical_protein	MFHDSSPSRLPMPRLRSFALLLMTAACWPLPAQESVPAVRMAARERYRDAGFGMFIHWGVYSQLGQGEWVMNNQKLAIPTYEWLAGTFNPVKFDAKEWVALAKAAGVRYITITSRHHDGFSMFATKANRYNIVDWTPFRRDPLKELADECQRQGIALHFYYSQLDWHHQDYFPRGGTGGSSGRPDRGDWNAYLAFMNTQLTELLTNYGPIGGIWFDGMWDKKDADWQLATSYALIHRLQPSALIIPNHHIAPLPGEDVQTFEQDLPGANTAGFNTKTIGALPLETSLTMNGAWGYHIADQNWKSTSTLIGYLVRAAGANANLLLNIGPRPDGTVQPEAAERLRAVGAWLGRYGTSIYQTRGGPVSPRPWGVTTQRGDSVFVHVLNWQDRVLAVPDFGAR…	UNKSP	GH29		GH31	1
0069	OG0000001	hypothetical_protein	MSSSFLLPRRDFLAVGASALVARHLRWPAGAVRPVPSVDQLQWHRDELALFAHFGVNTFTDREWGDGKESPSIFNPTAFDARQWTRTAKAAGFKMVILTAKHHDGFCLWPTATTAHSVKSSPFRGGSGDVVREVADACRADGLRLGLYLSPWDRNAAVYGSDGYHDFYLTQLRELLTRYGRVDEVWFDGANGEGPNGKKQIYDWPRYWGEVKRLQPQAVIFSDAGPDIRWIGNEAGTAGETNWSMVDPRVVSAPGVSGEGVTRMLQQGDPNGSVWRPGETDTSIRPGWFYHAADDAKVRSVDNLVDIYVTSVGRNSKLLLNVPPTRDGLLHDVDVARLAGMRRALDSRFGAPIATSRRTRLSAMSGATGELRVELASPRRVAFVTLQEQIAAGQHVAAW…	UNKSP	GH29		OG0000105	9
0069	OG0000001	hypothetical_protein	MRDATAVLLLATVTALPLSAQHPATRIIPKIEQVTPRAGSWRVGDTLVIVATDSLSRTEAQRFAAAQLRDAKRVVRVVASTQPSALRLAIQGGVATDESYALYVDSIGGLITAPSVQGIRYGLQTLRQLLPAQGGGRIEGVELHDAPRYPWRGAMLDVGRHTFPVADILRWIDLLERYKLNVFHWHLTEDQGWRIAIDKYPKLTSIGAFRTEADSSRYGGFFTKADVRQVVAYAAARGITVVPEIEMPGHARAAIAAYPELSCTGAPLPVPTTWGVFGDVLCPTVTTFRFLEGVLTEVLELFPSHYIHIGGDEVPKDRWKACTECQAIMRREGLKNEHELQRWFIALIGSWLSERGRSLTGWDEILDGGLPKGATVQAWQGSDRIAAGLAAGADVIASP…	PP	GH20		GH36	9
0086	OG0000001	hypothetical_protein	MKYTFFAAAFCLLFVSFAFAQADEITIIPQPQLISAGKGEFKLNNKTKILAISDSSRKFGSLLNAVLRQRYGFELQMTTRPQAKNVIRFATFDAKNAPSTAAMEAYMLRVTPDAIEISGDERGVFYGLQSLLQVLPADAKNEAKVPAFGLSDQPRFPYRGMHLDVARHFLPVSFVKKFIDLLAQYKFNQFHWHLTDDQGWRIEIKKYPKLTEIGSKRPESHEGVYSTVFKGDGRPVEGFYTQEEIKDVVAYAKAKYINVVPEIELPGHASAALAAYPELGNGCAASNYKFEVKKTWGIFKEVFCPTEETFKFLEDVLDETIKLFPESPYIHIGGDEVLKDFWKDSPYVQELKKRENLKDEHEVQSYFVRRMEKFVNSKGKKIIGWDEILEGGVAPNATI…	PP	GH20		OG0000106	9
0086	OG0000001	hypothetical_protein	MKTKLFAIIAVFAFSIGLAAQTRDLAKWVNPFIGTGGHGHTFPGATMPFGMVQLSPDTRIDNWDGSSGYHYSDDTIYGFSHTHLNGTGIPDYCDVLFMPQTGAVRFADAVALSGGSKFSHANEHAEPGYYSVRLDDGNILAELTARTRVGFHRYTFPRSDSGANILIDLKWRDRVLDSELKVVGDRRIEGYRRSSSWAKDQAIYFVAEFSRPFDFPLIGNSGSITSGGGKGDRLRGVLHFDTSKSQQVLVKVAISHVSIEGARKNLAAELPGWDFEKVRADAKAAWNKELSKIEVSGGTDDQTTTFYTALYHTMIQPNIFNDVDGSYLGMDKKVHSLSQVRKLGPERTARGAKSDRGVAPTGTKKEASGDQYTIFSLWDTFRAAHPLYTIIDQKRTVDF…	UNKSP	GH92		GH138	8
0086	OG0000001	hypothetical_protein	MIFLRSISVIGVSVLLFLTTHSALAQTEPYVSETDSLVLKKLDQWQDWKFGLLMHWGPYSQWGIVESWSICAEDVDWCRRPKGSNYVDYVKQYEKLPTTFNPVQFDPDKWAKAASDAGMKYVVFTTKHHDGFNMFDTKFSDYKITAANVPFHRNPRADVTKEIFKAFRRENFGIGAYFSKPDWHSDNYWDPFWATPDRNTNYDTTKHPDKWNRFKDFTYNQIDELTTGYGKVDILWLDGGWVRPGMPKDPVAGSGRVPWPQDIDMPRIAGMARKNQPGIIIVDRDVHGQFENYRTPEQKVPDAPLPYPWETCMTMATSWSYVPNDVYKPSRQLIHTLVDVVAKGGNFLLNIGPSPKGDFAPDAYTRLRDIAAWMSINNEAIYNTRPIAPYKQGKVAFTS…	UNKSP	GH29		GH20	1
0096	OG0000001	hypothetical_protein	MKNFLAAFLILLLPAISFSQSQPYTPDPDPLIQQRLEDWRDLKFGLLMHWGPYSQWGIVESWSICPEDLSWASGGRKPGVSDNYHDYVEAYEDLQTTFNPLNFHPEKWAAAAKDAGMKYVVFTTKHHDGFCMFDSKYTDYKITGAKTPFSSDPRSNVAKEIFSAFRNEGFWTGAYFSKPDWHSDYYWWRKFPAVDRNCNYSIQKHPEQWQKFVEYTHGQIDELMSDYGKMDILWLDGGWVKVKTEEEVKGEMFGVYENSRWARNPQSQDIDMAGIVRKAREKQPGLIVVDRAVPGPHQNYLTPEQHIPENGLPYPWETCMTMAGSWSYVPNDQYKPTDELIEKLADIVSKGGNFLLNIGPGPDGELDPVAYDRLKEIGEWMKVNGEAIYNTRMYKVFGE…	UNKSP	GH29		OG0000107	9
0138	OG0000001	hypothetical_protein	MRRVCACLAFHFLIVPLSGHLSAQAPYVAPTDPLVKEKLAQWRDLKFGLLMHWGPYSQWGVVESWSICPEDEGWCRRDSSHGATYTEYVQNYEALQTTFDPVRFDPTKWAKAAKEAGMKYMVFTTKHHDGFCMFDTKTTDYRITSPKTPFHDDVRANVTNEIFTAFRKEGLWTGAYFSKPDWHNDNYWWRNFPPKDRSVNYLPAKYPERWKAFQDCSYTQIEELMSDYGKMDILWLDGGWVRPFSSIDTSVSWQKAITIEQDIDMPRIAAMARAKQPGLLVVDRTVGGEFENYITPEGHVPEKDPGVPWETCMPMGTSWSWVPNEQYKSTDEIIRTLVQVVTCGGSLLLNVAPGPDGQLDSTAYMRLKEVGEWLKVNGEAVYLTRAMAVSSGTLLGGTE…	UNKSP	GH29		GH11	6
0138	OG0000001	hypothetical_protein	MMGMGTSTCAALIGAILISGTVSGQDSIHPPLIPQPERIQWTEGRFGLVNGMSIALYKNELGDKARFLQAGLKAIGVETTIQPVHRGMGLVIAVGLAPNKGLKAEGYELTVLPEGASIYGTDEAGVFRGIQTFLQLLPEPGTEVPTIPCVMISDQPRFAWRGMHLDVSRHFMPASFIKKYIDLLARYKMNTFHWHLTDDQGWRIAIERYPKLTEVGGWRNGSMVGHYRERQYDSLRYGGFYTQDEVREIVKYAAARHITVVPEIEMPGHAMAALAAYPELSCTGGPFAVERGWGVFEDVFCPTDSTFAFLENVLTEVMALFPSEYIHIGGDESPKDRWKVCAKCQARIKTEGLKDEHELQSYFIQRIEKFVNSKGRKIIGWDEILEGGLAPNAAVMSWR…	PP	GH20		GH11+CBM60	2
0139	OG0000001	hypothetical_protein	MSRAALLLLSLAALPATAQAPGALMPLPVQLRWDPGVLPLDSTLTARVVASPDDRLERGLARALGRLGRRIGQRVATGAGTDPAARLVVTVAGPGQAVQTPDEDESYDLRITPERIELTAPTTVGALRGLETLLQLVAPAPGGFQLPAATITDRPRFRWRGLLLDTSRHFMPPAVVKRTLDGMAVVKLNVLHWHLSDDQGFRVESLRHPRLHQAGSDGLYYTQQELREIVAYARDRGIRVVPEFDIPGHATSWFVGYPEFASAPGPYTIERRFGVFEPTFDPTREETYAFIDSFIGEMTTLFPDPYWHIGGDEVDPTQWNQNPRIQRFKRTRNLRDNEALQAHFNERLGRILTKYHRRMVGWDEILHSTLPSGTVIQSWRGTEYLGQAARQGLRGILSA…	PP	GH20		GH13	1
0150	OG0000001	hypothetical_protein	MRFLPVFLFLAFASPVFSQDISIIPRPVELKQSPYPLKNKMTVSNSFTAGDWDLLFSYLKTEMKKQFGISIKRGCTRNKGDIDFFMKRMPTSGKPAYTLEVTPKGILINSNFNEPAFHAIQTLFQLMPVDPGAKKEIPLVSIFDHARFEYRGMHLDCARHFWPVDFIKRYIDYLAYHKLNTFHWHLTDDQGWRIEIKKYPKLTAVGGWRNGTIIGSYPGNGNDGQQYGGYYTQEEVKEIVRYAKERYVDVIPEIEMPGHASAAIAAYPELSCFPKEPSIQYFPKNSSWSGDSTGKQVQQTWGVFDDVFCAGQDKTFVFIQDVLDEVMPLFPSKYLHVGGDECPKENWKRCTDCQKRMQENKLKDEHELQSYFIQRMEKYLNSKGKTLIGWDEILEGGLA…	PP	GH20		OG0000108	8
0150	OG0000001	hypothetical_protein	MKSICLSILLLSATALFAQDYNDLPVPSKKQLDWHDTEYYIFMHFGPNTFTGKEWGEGTEPEDIFNPAQLDCRQWCRIAKESGAKAIIITAKHHDGFCLWPSKYSKHTVRESKWKNGKGDVLKELSQACKEYGLKFGVYLSPWDRNHPDYGTPKYNDVFVNMMKEIFQNYGPVWEMWWDGANGEGPNGKRQVYDWKRFENTVKQYSPKTVVFSDIGPDVRWVGNENGIAGNPNWNFLDTVGFKRGLGAPPTDTLNRGNYWGKAWMGAECDVSIRPGWFWRESENEKVKTPQQLFDIYLKSIGRGANLLLNVPPDPRGLIHPADSMALTGFKKLRDESFAENLLKTANTFYQFSRKELPEEKITLRSMDKENQSYTVNLQNFIVEMAQPTKINCIILREA…	UNKSP	GH29		GH0	5
0150	OG0000001	hypothetical_protein	MNPRIIAVCVLFRLYLSSSAQKNYLLESKPEKDQRMEWWREARFGMFIHWGLYAIPAGEWKDKTTHAEWIRTTAQIPLKEYDQFVPQFNPDQFNAKAWVQMAKDAGMKYITITSKHHDGFCLWDSKETDFDVMSTPFKRDILKELATACREIGGIRLCFYHSIMDWHHPDYNERRNWEKDRPVAGTDRKRYIAYMKRQLKELVTNYGDIGVFWFDGEWEGFWKHEDGVDLYNYLRGLKPDVIINNRVDKGRGGMAGMTTAGGYAGDFGTPEQEIPETGLPGVDWESCMTMNNNWGYNKADQQFKSTKDLIQKLVDIASKGGNFLLNIGPKADGSFPQESIDRLKAIGDWMKVNGESIYGTNASPFEHTSWGRVTQKTAGNKTYLYLHVFDWPKDGVLHL…	UNKSP	GH29		GH33	3
0156	OG0000001	hypothetical_protein	MRFLLIVPLLSSLSAGAQLNIARDLVNPFVGTGGHGHTFPGACVPNGLVQLGPDTRPDGYNDWDGCGGYHYSDSVIYGFSHTHLSGTGVADLCDVLLMPRSGKLSLDPVEYRSRFSHASESANTGYYRVHLNDANVDVELSSTARVGVHRYRFPAEEAGWVVLDLAHRDKLLAQQIEVVGDRSVQGSRRSTSWARDQQLFYVIEFSRPFSMHRVDPLMSELGDVDTRSTTKAGFRFEPSSEPLIVKVGISAVSIEGARANLDAEVPHWDFDLVRKQAEAAWNTKLNKIRVKGGKKEEQRIFYTALYHSYVAPYIFNDVDGKYRGMDGEVHQADHNVYTVFSLWDTFRALHPLMTVLEPEMTSDWIKTFLLHYQQGGRLPVWELWGNETDCMIGYHSVSV…	UNKSP	GH92		OG0000109	8
0175	OG0000001	hypothetical_protein	MKIFFFLSFELLLSSLILTNAQTNYIQFVDPFIGTGKNGHTFPGATLPFGMVQLSPDTDNEGWDWCSGYHYSDSSIMGFSHTHLSGTGIGDYGDILFMPATGELKIEPGSKSNSEEGYRSKFSHKNENAEPGYYSVMLDDYNIFAELTATSRAGFHRYNFPGGDGHLIIDLRHGIQDKCTDAQINIESENTVSGYRRSVGWAKDQIIYFYAEFSKPISSYKIFSENKSDSILRSFNNSEIVAALNFSFNKSEGLLVKVGISSVSIEGAKDNLETEIPDWDFDKIKLKASEIWNDQLSKIEVEGGSLKYKRIFYTALYHSCIAPNLFMDIDRKYRGSDNAIHTADDFENYTVFSLWDTFRAAHPLFTIIEQARTNDFINTFLRKYEEGGILPVWELAGNE…	UNKSP	GH92		GH158	6
0175	OG0000001	hypothetical_protein	MYSKNIFANLYLFFFICLTCLQAQEQMQIKSPTLIPIPTNYYYIDEEFKFNDCTAILIDKSDQESFLLASYLSEKISKSTGKSLAIIDKKGSGEQNNFIALLTDNSKSSLGDEGYELSVSNKVVFLSAYKPSGLFHGIQTIRQLLPPEIEKLNGSEIQNLSLPGIIILDKPKFPWRGMLLDCCRHFMDKEFVKRYIDLLAYHKMNVLHWHLTEDQGWRIEIKKYPELTEVGAWRKNDDGTLYGGYYTQEDIREVVEYANSRYITIVPEIEMPGHSMAAITAYPQLSCTGGPFDVAATWGVFKDVYCAGNDSTFTFLEDVLTEVIHLFPGTYIHIGGDEVPKDRWNKCEKCQNRIESEGLGNEAELQSYFIKRIEKFLSSKGKRLVGWDEILEGGLPPEA…	UNKSP	GH20		GH2	2
0177	OG0000001	hypothetical_protein	MSHVVAWLGGCLFAWVGSLAAIAQEPASPVTPAPADPGGASAPAVLDQAAPDARMAWWRDARFGMFIHWGLYAIPAGAWNDATHHGEWIRDTAQIPVEDYEALKAKWNPTAFDAARWADIAAKAGMKYVVITTKHHDGFCLFDSAHTDWDVMSTPFQRDVMKEIAQAFRARGIRVCWYHSIMDWHNPDYLPRRPWETTRSSEGADLERYVKYLHAQVEELLTNYGDIGVLWFDGEWESSWTHERGKALYELCRRLQPNVIVNNRVDVSRAGLEGFSADRESFGDFGTPEQTIPAQGLPGVDWETCMTMNGHWGFNRADQNWKSAAEMIRMLCDIASKGGNFLMNVGPTAEGEFPPACVERLEAMGAWLAINGEAIYGTSASVFTELPWGRCTVKSNGSG…	UNKSP	GH29		OG0000110	8
0184	OG0000001	hypothetical_protein	MGSIANLLRKCMFLALLLPALQAFSQKTDHTIIPAPVSYEAGKGHFAITNLTQINISPSSKELSKLADLLKGRLRLMISQEESGKTSSRKVNTITLKISDTKEIGKEGYKLTVNKKEITISANTGNGIFYGIQTLFQLLPSDIENRNPVAGVEKWKVPVCKILDYPRFGYRGMHLDVCRHMFPVDFIKKYIDLLSMYKINNFHWHLTEDQGWRLEIKKYPLLTEIGSMRSSSPIGRNSSDDNQPYGGFYTQEEARDIVKYAAERYVNVIPEIELPGHAVAALAAYPELSCTGGPFEVYTKWGVTDDIYCAGKDEVFVFLENVLTEVIGIFPSTYIHIGGDEAPKTRWDACPRCQNRMKSEGLKDSHELQSYFIHRIEKFLSQNGRQIIGWDEILEGGLA…	PP	GH20		CBM32	7
0184	OG0000001	hypothetical_protein	MNLFKFLTAVIISTLFSLSTAYNQTIEPADLVNPFIGTGGHGHTFPGATAPFGMVQLSPDTRLEGWDGCGGYHYSDEYIYGFSHTHLSGTGVPDYCDVLMMPFTGEVRLNNGADGKPGYRSRFSHKKESASPGYYSVYLDDYGVNAELTATTRVGMHRYTFPVGKNQCLLVDLKHRDQVTGSWIRIKGKNEIEGFRGSTGWARDQRVYFVARFSKPVINSGIAINDSILKQSVYAEGNNVKAWFAFDEKDGQPLLIKVGISAVSVENARMNLDKEIPDWDFDKVKRQTTASWNSELGKIMVGGGSSDRKTVFYTALYHSMLSPNTYNDVDGSYLGRDFKVHKSEKGNYYTVFSLWDTYRALHPLMTIIDHKRTNEFINTFILQYKQGGMLPVWELSANE…	UNKSP	GH92		GH20+CBM32	1
0184	OG0000001	hypothetical_protein	MKIIAIRLILFMVSIALTLSSSAQQPVEISQPALPGPAQILWQEMEQTMFIHFDPATWQGSAYDNHSTPLSQINPDRLDVNQWIDVAESWGAKMIIFVAKHVGGFCWWQTETTAYSIKSTPYKNGKGDVLANLSEACRNRGMKLGIYIYPGDESFGAYLGGGGRTRDSSKQEAYNRVLRQQWTEVLSRTPGITEIWFDGSVIVPLEDIIRQYAPDAIVFQGPFADIRWVGNEGGYAPYPAWNSIKCEDATTGTATAAHGDPDGDCWMPVEVDVPLKNHDWFWSPTNYKNLRSIDELVQIYYKSVGRGCQLLLNAAPDTNGLIPPEDVVLYKQLGEEIKKRFGKSIAETSGKGNIVQLDFDLPVNIDHLILQEDIAFGERVRRYVIEGRTEGEWFHITSG…	UNKSP	GH29		OG0000111	8
0184	OG0000001	hypothetical_protein	MRKQWIFLFLVLISGFTGVAFAQHDEDRVYFWPTDSLVKQKLAWWQDQKFGLLMHWGPYSQWGVVESWSLCPEDEDWCTRRGPYAGDYAEYRKAYQNLPSTFNPVKFNPERWARAAADAGMKYMVFTTKHHDGFCMFDTKQTDYRITGPECPFAANPRANIADEIFKAFRKEGMGIGAYFSKPDWHCPDYWDPYWPPFDRNPNYDLKRYPEKWDRYKDFTYAQIRELLTGYGTVDILWLDGGWVRQRRDTVMADGKRRINQDIDMNKMADMARQLQPGILVVDRAVEGPNQNYLTPEQRIPEKPLDFPWETCMTMANSWSYVPGDHYKSGRELIHLLCRIVSRGGNLLLNIGPGPDGEWAPEAYQRLEEIGKWMKINSDAIYGTKPVSPYESGNVVYTS…	UNKSP	GH29		GH66	6
0195	OG0000001	hypothetical_protein	MNALRILSFCFALCYLLPTANCQLNYVNPFIGTGGHGHTYPGATAPFGMVQLSPDTRISMLDWDGCSGYHYSDSLIYGFSHTHLSGTGVADYCDILFMPFLNGVRLEPSEYASPFQKKKEKAEAGYYSVFLERDRIKCELTATERVGVHRYTYPGNAEKWEVLVDLRHRDEVLDAQLSVVSSNEIAGYRISKAWAKEQHVYFVARFSKPFFSNVLLDMQKTPREANPTVNSKAIVGLLDFYNDGEPLVITVGISGTSIEGARKNLEAECPHYDFEKVKAETQAKWTKQLSKIEVEGGSAAQKTAFYTALYHTMVVPNLWNDVDGRYRGRDNKIHQSPTLQGGGGRRGDVYTVFSLWDTYRACNPLYTILEPKRVNDFVQTFLNQYNESGLLPVWELAAN…	UNKSP	GH92		GH66+CBM35+CBM35+GH15	2
0195	OG0000001	hypothetical_protein	MKDKKLKDTHELQSYFIRRIEKTLALHNRKIIGWDEILEGGLAPTATVMSWRGTQGGIAAARAGHDAIMSPGTHCYFDHYQSDPASEPTAIGGLTTLEKAYSYEPIPEELSPEEAKHILGAQGNVWTEYMPKSEQVEYMAFPRACALAEAVWSPKSKRNWTDFVRRIQPHMNRLDASSLKFSKSFYDVTASFSNNKVTLKVNDPALEIRYTSDGKPPSPNAPKYVSPIPITKTTTLRAAVFNKTKPLGKAMSVQYTIHKAIGKSYVMPRKPEQYTGGDEFGLTNGVTGGIKTWNHWVGLVNHDIDPVIDFGQATAFGKVSFNFVNAKASWIWPPKGAEVYISDDGINFKLLISKTIDAEALIGATVENVVLETPNAKGRYLKFVAKTYGVIPKDEPGAS…	PP	GH20		OG0000112	8
0196	OG0000001	hypothetical_protein	MRIISQEQQSSLPIIPFPKECKQLPGNFVLSSSTKIVATSLKVQNEIDWFNDYLKTYYGFTLQVVDKEPKNGNYIQFTIPDWEAGYKENYHLTISENAITILAEGNSAGNFYALQTLIQLLPIEKGNALLIPCVQIKDSPRFEWRAMHLDVSRHFFPISFIKKYIDILAMYKMNTFHWHLTDDQGWRIEIKKYPKLTTVGAWRKGTMVGKYSDHKYDSIPYGGFYTQEQIKEVVTYAAKRHVTTVPEIEMPGHAVAAIASYPYLSCTGKQIDVEKGWGVFEDVFCTKDSTFQFIQNVLDEVIPLFPGKYIHIGGDESPKTRWKVCQQCQKRIKDEHLKDEHELQSYFIKRIEKYVNSKGKQIIGWDEILEGGLAPNAAVMSWQGIEGGIAAAKQKHMAV…	PP	GH20		PL1	8
0196	OG0000001	hypothetical_protein	MKSLLLIFFTLSFSTFVAQTKYAQFVNPFIGTGGAGHTFPGAVVPFGMMQLSPDTCIDGSWEGCGGYHYSDSIIYGFTHTHLSGTGVSDYGDILIMPTLQKSNFKNKTYATKFSHLKEKASAGFYEVTLNNNVNVKLTATERVGIHQYSFPKMDTATIVLDLLHRDKTLNCSLTIVDSVTVIGSRISEAWANEQHVYYIIKFNKPIISKKINAQTLSKGMSEKEKNVGAYFQFDNRDGKPLLIKVGISQTGTDGAKLNLETEATHWNFEKYKQDAELSWEKELSKIEIQTKNDEQNIIFYTALYHCFTHPSLAGDVDGKYRGRDLKVHQANGFTPYTVFSLWDTFRGLHPLFTIIEQKRTTDIINTFLQQHKESGRLPMWELSANETNCMIGFHSVSVI…	UNKSP	GH92		OG0000113	7
0197	OG0000001	hypothetical_protein	MKSRFLLLLLLAVSYTNAQPGPASYVNPFIGTGGHGHTYPGATLPFGLVQLSPDTRTDASWDGSGGYHYDDSLIYGFSHTHLSGTGVSDYGDILLYPLNENFNPKKKYASRFSHAQEKASVGYYSVYLEEPKTDVELTATERTGFHTYTYKTAGDSAGILIDLRHRDRLIDAQLYQVDATHLAGFRRSSAWANDQLIYFYMEFSERISPEIVKFDSMVIAQDEKKLQAYSGNVYGSFRFKFTKGNQLMVKVALSSVSVDGAKKNMKSENPDWDFLLVKQAAVSAWNKELGKVEVISDEVEKLKIFYTALYHCMVVPNIYNDIDGRYRGRDGKVHRTASNYYTVFSLWDTFRAWHPLMTIIDQRRSLDFVRTFLLQYEHAGLLPVWEFASNETECMIGYH…	UNKSP	GH92		GH51	7
0197	OG0000001	hypothetical_protein	MKKIFFTIALSLVVTTLVMAQKQINLPLIPLPQKLEIGQGGFEINESTVLYSESEDAINDLNFLQAYITDHYGITLKSTIGAKQKKSVSVKRNATMKPDAYTLRIDSMSVRIEGGSGAGVFYGIQTLIQLLPAGKTTKLHVASVNIEDEPRFSWRGMHLDVSRHFFTVKEVKKYLDYLAMYKLNTFHWHLTDDQGWRIEIKKYPKLTSISAYRKGTLIGHYSETPERYDTIQYGGFYTQDEIRDVVAYASARHITVVPEIEMPGHALAALAAYPMLACTSGPFEVGRSWGVFKDVFCPLDVTFNFLEDVLTEVTDLFPGKYIHIGGDECPKDRWKESPFCQELMKRNGLKDEHELQSYFVQRIGKFLQTKNKKMIGWDEILEGGIAEDATIMSWRGYSG…	PP	GH20		OG0000114	7
0197	OG0000001	hypothetical_protein	MKPKFLLQFIVYLWINSVCGSPASSSQFIKIDQFGYRPTDEKVAVISNPVSGYNDTLAFTPGTVYELREWISDVIVYSGNSIAWNSGTIQSQSGDQIWWFDFSSYTTPGSYYVYDVANDVASYRFEINDCVYNESLKQAVRMFYYARCGSAKLQQHSGVGWADASCHTGTEQDTDCRLYNNSSPSTSKDLSGGWHDAGDYNKYVNFSWGALMDLLLAYEENPAVWGDDFNIPESGNGVPDILDEIKYELDWLLKMQQPDGSVLCIVGGGSASPPSADQDFRRYGPATTAASLTAASVFALASPHFRNAGLFSYASQLETSAIAAFEWADLNPGIVFYNTGIIGAGEQEPDSYSVAVRKFAAAVFLLQITGMVDYLAYIDPFYQNMHLLQWSYAYPFEGN…	UNKSP	GH9		GH51	4
0198	OG0000001	hypothetical_protein	MGQYAKDRYIEVIPEIEMPGHGSAAIAAYPWLSCFPEKPTEIPINMISNKSVEEQKNGKIKLVQETWGVFDDIFCAGKDSTFLFLQNVIDEVIPLFPSKYFHIGGDEAPKTHWKKCPQCQKRIKELGLKDEHELQSWFVQRIEKYLNSKGKTLIGWDEILEGGLAPNAVVMSWRGEAGGIEAAKQKHNVIMTPGSPLYFDHSQSENEDSVTIGGYNPIEKVYTYEPIPKELSEAEGKYILGAQANVWAEYIGNEKKVEYTIFPRMAALSEILWTPKEKRDWKDFEKRLPEQIKRYENWGANYSKAYFDLKTTVLPTDDFNGVLWKLETKIKANKIKYNKILDINDPPNPPAFLFYDKPIQITRSGKYIGWSTENGENLNNSISQKFSFNKATGKKITLT…	PP	GH20		CBM11+CBM11+GH51	3
0198	OG0000001	hypothetical_protein	MRKIWTGLFLLVSLNSIGQSSFQSPLPTRQQLAWHEKEYYLFMHFGPNTFTSKEWGEGNESPELFNPSEMDTRQWCRIAKEAGAKGIIITAKHHDGFCLWPSKYSEHTVKESKWKKGDGDVLKELSKSCREFGLKFGVYIPHGTEIILITEQKNTMTIL	UNKSP	GH29		OG0000115	7
0221	OG0000001	hypothetical_protein	MMTMKNKPLFVLIIIFNILITSFAVAQAKVEPETIREKMQWFADAKLGIFIHTGIYSVNGVDESWSFHNKKISHKEYMTQLNGFTLKNYDPVFWADLIKESGAKYAVITTKHHDGVAMYDTKMNGMSILKQTPAKRDMIDPFFKELRKRGLKCGAYFSLIDWSHYDYPGFLRDSARYKIEDDYARWNRFRTFFQGQLAEIDTKFKPDLWWFDGDWEHSAEQWEAEKIRNILMTNNPNTIINSRLQGYGDYETPEQNFPVSRPKSEWWELCMTINDNWGFQHKDLNWKTPYEIITIFADAVSHGGNLLLDIGPKEDGTIPSEQINILKELGAWNKKHGEAIFGTKAGIPQGHFYGPTTISKDSTSLFLFVHGTNSGQLMLKGLDSKISDISVVGSGTKLN…	UNKSP	GH29		GH158	7
0221	OG0000001	hypothetical_protein	MRTVLFLILAIFSINLFSQITNYSKYVNPFIGTGGHGHTYPGAQVPFGMVQLSPDTRLTGWDGCSGYHYSDTIIYGFSHTHLNGTGVPDYCDILLMPVSGKVNIRNYGYASGFSHKNEKAKPGYYQVLLDKSGINVELTATQRTGVHKYSYKSASNNQIVLDLKHRDMVLASEIEIVNKKTIRGIRNSKAWAENQQVCFEIQFSVPFRSFELYQDGKLISNPKKLTAGKNLIAVFSFGKAKEIIVKTGVSPTSKEDASMNLKSECEKYSFEEVLKNATASWNSELSKIKVVSDNKDDMTVFYTALYHTMINPVIYNNADRSYLGRDFKKHDDPGFDYHTVFSLWDTYRAEHPLLTLIDQKRTNDFINTFISQYQQGGLLPVWELSSNETFCMIGYHSVP…	UNKSP	GH92		OG0000116	7
0221	OG0000001	hypothetical_protein	MKTNWFICRSTSLLISGLLMSYILSSQAPFINIIPKPVNLITKKNSFIYDHNTVMLYDSNIPGIVPIADIIVNQLSITKVNTPARKNYISLSIDKKIVNPEGYKMDVNRNFIRITAKTTAGLFYGTQSLIQLINFNTRENKIPALEISDSPAFPYRGMHLDVSRHFAPVDFVKKYIDLMSKYKFNKFHWHLTDDQGWRIEIKKYPRLTEIGAYRDSTLAGRYSEIPRKFDKTRHGGFYTQEEIKDIIDYAGERFVEIIPEIEMPGHCMAALAAYPEYACTTSPVSVWPIWGVSEDIFCPTEETFTFLTDILSEVADLFPGKYIHIGGDEVPKKRWKESSFCQELIKKENLKDEHELQSWFIKRIEKFVNSKGKTIIGWDEILEGGLAPNAVVMSWRGEA…	UNKSP	GH20		GH154	7
0221	OG0000001	Chitobiase	MKYFIFTCVFALLYNSGFSQRKSIHKHQERTQNLKTADTILELTWKLKSNNYLGKNQFLSELTIKNLNKFQLNKDWALYFNFAPCRNLLNTAELENIKIEHINGDFFKMIPGNDFVDILPGDSMSIPIIASDWVTKETEVPCGFYFVFNREGSREQILIPEFRFYPFINNEQTLRSADDQIPVPDSESRYLKNLKLSLLPESMLNKIIPTPVFTKPLYSRLVLTSDFKIVYESELQQEAELLSAELAINLGKCPEIIKNQTNEKNNIFLKVAKLDIDGNSYGSEAYSIKILDGNVYIQGTDPVGVFYGIQSFKALLPVNSFKLPSEKIILDGIEIYDKPRFKYRGMHLDVARNFQPKASILKLLNIMAFYKMNKFHFHLSDDEGWRLEIPSITELTEVG…	UNKSP	GH20		OG0000117	7
0222	OG0000001	hypothetical_protein	MKPISILLLGCILTLSALAQDNYTPTPEVLQSRKDFQDMKYGMFIHWGASSVLGDGEWVMNTRKIRVNEYKRLIDFFNPQKFDAKKWVALAKASGMKYITFVSRHHDSFSNWDTKQSDWKITKTPYGKDVVKMLADECHAQGIKLFLYYSTLDWFRNDYPQETGRTGQFSGRLSKGDYAGYLKFMKAQLTELLTNYGEISGIWFDGHWDQTNPEGQGDRTSRIDWKYDEIYSLIHNLQPQCMIGNNHHLSPISGEDFQMFERDLPGENKAGYSFQKPSDVLPLETCETLNGSWGFNITDRSYKTPKQVVHYLINAAGRNANLLLNIGPMPDGIIQSEFVDTLLTAGKWLEKFGNTIYGTRAGLIPIQPWGVATTKENTVYLHVLNKPESNFIVFDNPSF…	UNKSP	GH29		GH142	7
0222	OG0000001	hypothetical_protein	MQLNMDGWGSNEKYPHALGEPAASINRMYLKMKSELLPYAYSIAQESVTGMPQIRAMFLNDKNDFTLSKATQYQFLYGPSFLVAPIYQNTKGDNSGNDIRNNIYLPKGTWIDYFTGEIHEGGRVINSVAAPIWKLPVFVKAGAILPVTRPNNNVSEINNKLRSYEIYPNGKTNFTEYDDDGVTEEYLQGKSVTTLIESDLKANGIVTITVFPAKGNYSGFEKAKATEFKINATAKPKRVTVYIGTKKIALQPAGSESEYNSKSNVYFYTIPELNRFATPGSDFEKISIKKNPQIWVKTTASDITKNAVKLVVEGYVFAPKDESKKLRGKLSSVKAAVSEKNREAFTLKPGWQQEALADYYEIDFNKMLYSTIRDTTFLLDDLQPETEYQFKIRAVNKTG…	OM	CBM32		OG0000118	7
0222	OG0000001	hypothetical_protein	MIKRTFLFIFLFTIAGFCYLQAQDQGVHPQSSKYEWPAEPLVKNKLDQWQDQKFGMIIHWGLYAVPGIIESWSICSEDWINRDTSITNNYEGYKRWYWGLKDRFNPQKFNPEQWADAASNAGMKYLVFTTKHHDGFNMFDTRQSDFKISNGPFSHHPKANVAKYVFNAFRNKGMMIGAYFSKPDWHNQDYWWPYYATANRNNNYDIRKYPQKWENYKNLTFNQIQELMTDYGAIDILWLDGGWVRPKETVNDEVLSWDAPIPEWSQDINMPRIASMARKNQPGILIVDRTVHGPYENYQTPEQRVPDRKLDYPGKAV	UNKSP	GH29		PL22+PL22	4
0222	OG0000001	hypothetical_protein	MRIFIISFILSLSFTSFAQKTSIPFKNSILINPEDSKERIIEKATHVIPTLNQLEALKKEFIAFVHFGPNTFTRMEWGNGMENPEVFDLKELDTDQWCRAMKAAGMKLVILTVKHHDGFVIWQSRYTTHGIMSTGFRGGKGDVLKDLSASCKKYGLKLGVYLSPADLFQIENPEGLYGNLSKYTKRTIPREIPGRPFADKRKFQFVVDDYNEYFLNQLFELLTEYGPIEEVWFDGAHPKRKGNQQYNYPAWKKLIHTLAPKAVIFGREDIRWCGNEEGATRATEWNVIPYPDNPDTTSHFPDMTAKDLGSREQLYKAKYLHYQQEETNTSIREGWFYRDDEYQKVRSADDVFDIYERSVGGNSTFLLNIPPNRSGKFSPKDVAVLQEVGKHILDTYNKN…	PP	GH29		PL22	3
0226	OG0000001	hypothetical_protein	MNLTSKILIVIIFSIQIFTSKIIAQEQKDFNIQSGIFEPTWESFEKNYKCPDWFRDAKFGIWAHWSAQCVPEQGDWYARNMYIQGNNQYDFHLQKYGHPSKFGFMEIDNLWKAENWNPDSLMKLYVDAGAKYFVTLANHHDNFDNYNSKYHDWNSTKIGPKKDIVGIWEKLARQNGIYFGVSNHSAHAWHWFQTAYGYDGEGSNAGIRYDAASLSKDDGKCKWWEGLDPQDLYTGPNMVMPNGLNSISEINDWHDNNDRLWTEEIPDNKKFAENWFLRCKDLIDTYKPDLLYFDNFELPLRQYGMDITAHYYNSSMLWNKGQLEAVVNAKEMKGNHNAGLVEDIERGFANEFKQNPWQTCTCIGSWHYSKKIFDENKYKTVEQVVHQLIDIVSKNGNLL…	UNKSP	GH29		OG0000119	7
0226	OG0000001	hypothetical_protein	MKNIMMALIFLLNLICLKAQDFTNETKQETDLRMEWWNDAKFGMFIHWGVYSVPAGWYKDKMIPGISEWIMYSAKIPVEEYEKYAAVFNPIEYDPIKWVKIAKQAGMKYIVITSKHHDGFSIWDSKVTNYDIVDYTPYKKDILKPLAEACKNEGIKLGFYHSIMDWHHPDATKENFAKYRDEYLIPQLEELLNEFDNLSILWFDGEWIEEWTEPQGKKLYNHLRNKKPELIINNRIGKGRQGMQGMNKDHSFVGDFGTPEQEILETSSTLPWESCMTMNDSWGFKRGDENWKSSETIIYNIIDIASKGGNYLLNVGPDEKGNIPHESIIRLEQVGNWMKLNSEGIYNTRPMKNYFEGENIKYTKSKNSDYIYAYILKKPVSDSIKIKYVVPKDNSKIFL…	UNKSP	GH29		GH147	7
0226	OG0000001	hypothetical_protein	MKITLAIFLFLISQFNFSQSTGGGELFPNLQTNQKLLQEWQNMKFGMFVHWGPITLRGTEIGWSRGNIVPIEEYDNLYKEFNPVLFNAKDWVTAIKNSGMKYLVIVTKHHDGFSLLPSDFSDYDITSTPYKKDILKELSEECKKQGILFGTYYSIADWHHPHYTTRYGGDPRPVEDSDIDKYILFLQNQVKELIINYNTNILWFDGQWEDAWKHENGMELYKFARDLKNVILINNRVDKGRGESGMTESEKFAGDFGTPEQKIGSFFPNQPWESCITIGTQWSWLPNDNLKSTKECIQTLAQTVGGGGNLLLNIAPMPDGRIEQRQINILNEIGNWLKTNGESIYDTKGGPIKPTNWMASTNKENKIYIHLFKWPDGKLILPEFKNYRISSISILNNNQ…	UNKSP	GH29		OG0000120	7
0226	OG0000001	hypothetical_protein	MKKILFIILLFMTFTIFAQLEHEVTDYVPETDPLVLEKLEQWQDLKFGLLMHWGTYSQWGIVESWSICPEDYGWCERKKGNNPNNYFEYKKEYENLKTTFNPTKFDPDKWAAAAKNAGMKYVVFTTKHHDGFSMFDSKYTDYKITSKEVPFHTNPKANVTKEIFNSFRKQGLWAGAYFSKPDWHSEYYWDPYFPPLDRNVNYDPELYPEKWKKFTEFTHNQILELLTDYGKVDILWLDGGWVAKQKNDIQDWYYRSAKHSPSGFLKSKIVNQDIKMDELVEKARKLQPGLIVVDRAVKGKNQNYLTPENTVPKESLPYPWESCIIAGGGWGWVFNPQYKSSHNLVHMLIDIVCKGGNLLLNIGPSPEGIWPDDAYNRLNDIGDWMKINSEAIYETRAIA…	UNKSP	GH29		CBM47	4
0226	OG0000001	hypothetical_protein	MKKYLMFFLLAASINVFAQNTDSLYHAKMEWFKDAKLGIFIHWGIYAVNGISESWSFFNGRISHEDYLKQVDGFTASKYDPELWAKLIKDSGAKYSVITSRHHDGFSLWDTKLGNLNSLKNSAAKKDVLTPFVNALRKNDLKVGLYYSLPDWSHEDYTDFTREVKRYKISDEPIRWNKFLDYYQGQLTELGNKYNPDLWWFDGDWEHNAEEWQADKVRNTLLVKNPNAIINSRLQGRGDYETPEQGPPVVRPESKYWELCYTMNDSWGFQHNDKDYKTPQQLLDIFVDCISQGGNLLLDIGPKADGTIPDEQINILKEFGKWTSKHKDAIYGTRQGIPYDHFYGPTSLSKDGKTLYLFVKGNANGQIALKGVKNKINSVWVVGNGTALNHKTISKVYWN…	UNKSP	GH29		CBM67	3
0226	OG0000001	hypothetical_protein	MKHLFFKIYFTFFFSTLIYAQTNYTKYVNTFIGTAEHGHTFPGASLPFGMMQLSPDTGTEGWDWCSGYHANDNSIMGFSHTHLSGTGVGDYGDILFMPFTGDAKFSAGSKENPNEGYRSRFNQSTEKSSPGYYSVFLEDYQVAVELTTSKRSGIHKYKFSENTGNLIIDLVHGIQDAAIETYIKILDNNKIEGYRTSSGWAKKHTIYFYAEFSQNISENIIQLDGKELNDKSAKGQYVKAALKFNFNSDNELLVRIGISHLSIEGAKKNLLTEIPDWNFEKVKNNADEIWNNWLSRIEVEGGTENQKITYYTSLYHAFLAPNIFSDVDKKYIGMDGKIKIAEDFDMYTIFSLWDTFRALHPLITILDEKLTNDLIKSLIAKYDESGLLPVWELASNETN…	UNKSP	GH92		OG0000121	6
0230	OG0000001	hypothetical_protein	MFARALVLFLFAHLVQNLHAQNLYQIVNPFIGTGGHGHTFPGATVPFGMIQLSPDTRLDGWDGCGGYHYSDSVIYGFSHTHLSGTGVSDYGDLLLMPFTGENQWDNGAAAGNKSGYGSVFSHLLESAHAGYYSVHLKKNNIYAELTTTTRCGIHKYTYPQGAEKKLIIDLEHRDELLDSDLMFLNDSTLIGKRISAGWATNQHFYFTIKLSSAPIEREFKKNKDGRATKLILNFGNETPFLQIKVGISFVDINGARKNLNEEMPHWNFDQYKREAEQLWETELQKMNITTEDKDREAIFYTSLYHAFLQPNMFSDFDGRYRGMDQEIHQSDRRKQYTIFSLWDTFRSTHPLYTIVQRERTADMINTFLNHFLQGGLLPVWELAANETNCMIGYHSVSVI…	UNKSP	GH92		GH78	6
0230	OG0000001	hypothetical_protein	MNYKLLFHFLLISTLFFLSCNHDNDEHAEFDCISADSVAIIPAPLHLETRDGNFKLDQNTFISYASDLEMEANYFKGLIDSASTFSIQRNVDAQTKSSEIELKIVFDFPEELQDEEAYRIIIAPQRLQITALQPQGIMHGIQTVRQLFVNSFHSGEKRNAWYLPCLKIEDKPAFHHRGLLLDVCRHFFEKKVIFKYLDVMSYYKMNVLHFHLTEDQGWRIPIEKYPLLNQISSFRKEKDGTMYGGFYTKDDLKEIVAYANERHIEVIPEIELPGHSQAAIAAYPHLSCTGQQIEVANEWGVFKDIYCAGNDSVFIFLEDVLTEVMEIFPSKYIHIGGDEAPKYQWEHCKKCQQRMKDEGLLDEHELQSYFIQRIENFLNENGRMIIGWDEILEGGLSPN…	PP	GH20		OG0000122	6
0248	OG0000001	hypothetical_protein	MNKRIIQLLLTISLVLPLLNINAQTTSDKDLRMKWWREARFGMFIHWGLYSIPAGEWKESKDHAEWIRTTAEIPLEEYDQFLSQFNPVKFNAEEWVKIAKDAGMKYIVLTSKHHDGFCLFDSRYTDFDVMSTPFKRDILKELSDACRKYDMRICWYHSIMDWHHPDYLPRRDWEMTRSSESADFNRFFDYLKNQVKEIITNYGDISVLWFDGEWESTWSHEYAVKLNDFIRSLDADIIINNRIDVYRDGMAGLSTHSEALGDFGTPEQEIPENGIPGKDWESCMTLNDHWGFNKFDNNWKSYRDLLYNLVDITSKGGNYLLNVGPTSEGIIPPESRERLTLLGNWMKVNGQSVYGTQAGPFKNIKWGKCTQKQTAEGTRLFLHVFDWPKTGKLPVTNLV…	UNKSP	GH29		GH57	3
0248	OG0000001	hypothetical_protein	MFRFKPAMLFKKINLVLLTLVGFLSAMPGVMAQQDINLIPYPKQLKQGSGFFRILPDSRIVLQDNRLTQTLFSACELISEINKELSLTLHVGSKAAKQSIFIGIEGRDALVSNRAKQAGILLPDSVMEKDKALDFHTEGYLLHITDEEIILIAHSEAGLFYGVQTLKQLIRSNRNGNEIPCMTITDWPSLRYRGWMDDISRGPIPTVDFVKECIRKMAEFKQNFFTLYTEHTFHLEKYPDLAPPGTFTAKEIAELSEYAACYHMDLIGNFQSFGHMEKILANPFFSGLRENGNILNPADESTYQFLNDVYAEIVPAYKSQFFNINCDETQGLGEGKSKAMADSIGTGGIYAYHINRINKLMKPYGKRLMMWGDIAVNNQAIIDQLPKDLLILSWGYGAE…	PP	GH20		GH13	3
0248	OG0000001	hypothetical_protein	MKNILTLFAFLFCIMVSFTVKAQNIRITPRPMEIKEGSGVFPLKPSTRILVDAGNKEIHQIVKLIVQKINMAGGPLLSIGEYTPEMKIKNAIVLTLQGADQTLGKEGYTLDVTTKSIVMKAISSQGLYYGMLSFLQLLPPEVESQEPVKADYVVPVVSIRDMPRFPYRGLHLDVGRHMYPVSFIKRFIDLMSMYKMNTFHWHLTEDQGWRIQIRKYPRLTQVGSTRLATAKGKTSEFDGVPYGGFYSQDQIREIVAYAADKFVTIIPEIEMPGHSVAALTAYPHLSCTGGPFQVRQEWGVADDILCAGNDSAFIFVQDVLTEVMELFPSTYIHIGGDEAPKTRWEECPKCQKRMQDEGLKSEMELQSYFIKRVERFLSSKGRRLIGWDEILEGGLAPEA…	PP	GH20		OG0000123	6
0248	OG0000001	hypothetical_protein	MKTQLLILLMFIGISSFCQEHESPYIKPVDPKVLQNLEEWQDLKFGIFMHWGTYSQWGIVESWSLCPEDEGWTQRSGEFSKDYFTYKKAYEGLQTTFNPTQFNPEKWATAAKDAGFKYVVFTFKHHDGFCMFDSKQTDYKITSGKTPFHTNPKADIAKGVTDAFRSNGFKVGAYFSKPDWNCPDYWWSYFPPKDRNVNYDPAKYPERWNSFKKFTFNQIEEIMTGYGKIDILWLDGGWVCPKSTVNPNVDYYHKVIDQDIDMAGIAAMGRSHQPGLIVVDRAVGTEFENYRTPEQQIPAKPLDYPWETCMTMAGSWSYVPNDVYKPAWKIIHNLVDIVAKGGNYLLNVGPSPEGDYHDAAYDRMKEIGAWMKINGEAIYATRPVAPYKENNICFTRNKN…	PP	GH29		GH114	6
0248	OG0000001	hypothetical_protein	MHLRKWKIAFSLLFLPVLLLQGQEEYTGNPAVTVPENCSPERVAEIAATVTPALRQLKWQQMELTTFLHFSPNTYYDQEWGKGNEDAARFNPAQFDANQWVKVCKEAGSKCIIITAKHHDGFCLWPSKYTSHSVAASPWKSGKGDILRELSDACHKAGVGFGVYLSPWDRHEPSYGSEAYNTFFLNQLTELLTQYGKVTEVWFDGACGEGPNGKKQVYDWAAYYSLIRKLQPEAVIAVMGPDVRWVGTESGYGRETEWSVVPMDLSNQEDIAGNSQQSASSEGFIPSGDMTNQDLGSREIIAKSRNLIWYPSEVDVSIRPGWFWHESENERVKTAEKLLDIYFNSVGKNSVLLLNIPPDQRGLIHENDIASLNGWRYAIDNTFKINRAEKSQIHISGSP…	UNKSP	GH29		OG0000124	6
0252	OG0000001	hypothetical_protein	MKRTIGFLLLAVVCMFYNSLFAQEISIVPAPLEITQGNGVFSLNASTRLSVDPGNKELLQIAKTMIQKISMSGGPALIMDEFNGTPGKNSVVITLKDADPTLGKEGYTLTVTKKGAIIRAATAAGIFYAMQSFFQILPAEIEKNSTQAIEYTLPVISIKDSPRFPYRGMHLDVGRHLFPVSFLKKYIDLMAMYKMNSFHWHLTEDQGWRLQVLKYPRLTGVGSTRLSTPKGRTGENDDVPYGGFYTQAQVKELVDYAASKYVTIIPEIEMPGHSVAALTAYPHLSCTGGPFKVRTEWGVADDILCAGNDSSFTFVQDVLTEVMQLFPSTYIHIGGDEAPKVRWKNCSKCQARMKAEGLKDEMELQSYFIKRVEQFLSAKGKRLIGWDEILEGGIAPEAT…	PP	GH20		GH89	6
0252	OG0000001	hypothetical_protein	MMKSFTIAVILSTLLLPGIRISAQESELHNFAKVPENSSEAEVVNIAANLYPSARQLTWQKMELTTFLHFTLNTYYDQEWGHGTEDAARFNPVEFDARQWVSVCKDAGSKCVIITCKHHDGFCLWPSKFTDHTVAASPFMNGKGDIVRDVANACKEMGLGFGVYLSPWDRHEKTYGSEAYNEHFRNQLTELLTEYGPIAEVWFDGACGEGPNGKKQIYDWASYYKLIRKLQPNAVIAIMGPDVRWVGTESGYGRETEWSVVPLDLADQDAIAAGSQQLETKEGFIPAGDMTAQDLGSRQVISKAKNLIWYPSEVDVSIRPGWFWHESENDRVKTPEKLLDIYFSSVGRNSLLLLNIPPDKRGLIHENDVASLKVWRKAIDQIFADNKASKAVLVHDANK…	UNKSP	GH29		OG0000125	6
0252	OG0000001	hypothetical_protein	MKQLSLLFLALAFVANSQAQESSDEFAARMSWFRDAKLGIFIHWGIYSVRGVDESWSFYNRYLPYDEYMKQADGFTAAKYDPEAWAKLIRESGARYAVLTTKHHDGMALYNTSLSDLNVLKKTPAGRDLVKPFCESLKKQGVKTGLYFSMLDWSHPDYPKFLNNQERYQNDSIRWNKFLDFRRGQIHELAAFKPDLLWFDGDWDYSAEQWKSAEMRTDINKWMPGVIVNSRINGYGDYATPEQGVPVIQPKEPYWELCMTINDSWGYQQNDHNYKSANQIIRIFTDCISMGGNLLLDIGPKPDGTIPEEQQLVLKELGRWTKKHKEAIYGTVAGIPKDYYYGPSALSKDRDILYLYVTGKPAGPLMIKGLKNPINRIWVVGNGSKLNHTVMMKSYWSDV…	PP	GH29		GH123	6
0252	OG0000001	hypothetical_protein	MKKILILGLSLLAFACNIYSQETEKAYISPTDPKVLENLEQWQDLKFGIFMHWGTYSQWGIVESWSICPEDEGWTQRQGQYSKDYFEYKKAYENLQTTFNPVQFNPSKWAEAAKDAGFKYVVFTFKHHDGFCMFDSKYTDYKITSDKTPFHTNPKANIGLELTNAFRTEGFRVGAYFSKPDWHCQDYWWSYFPPKDRNVNYDQLKYPEKWKAYKDFTYNQIQEILTSYGKVDILWLDGGWVCPKSTVDPKVSYYDKVIDQDIDMAKIAAMGRKNQPGLIVVDRAVGTEFENYRTPEQQIPDKPLDYPWETCMTMASSWSYVPGDTYKPAGTIIRNLVDIVAKGGNYLLNVGPSPLGDYDPIAYERMKEIGAWMKVNGDAIYATRPVAPYKTDNICFTRN…	PP	GH29		OG0000126	6
0252	OG0000001	hypothetical_protein	MSTFLKMDLNRSILSIVLFCAIGYHLNAQTPLKLIPTPRQTQIGSGSFTIDAGLILIANESTSSETKFSLQQLSDEIKTDLGFVPATSKKASGNSVQLILLNSGNSKISAIEKEALSSLPEAQKEEGYLLKVESGKIYILAYSETGLFYGVQTLKQLIRANRTGNSIPCLTITDWPSLRYRGWMDDISRGPIPTVDFVKKCILKMAEYKQNYFTLYTEHTFRLDRYPDIAPPGTFTAAEIKDLTDFAAKYHMDVVGNFQSFGHMEKILGNPFFANLRESGNILNPTDEATYQFLSDIYSEIVPAYKSPFFNINCDETQGLGEGKSKAMADSIGTGGIYAYHINRINELLKPYGKRVMMWGDIAVNNPEIIARLPKDLIILSWGYGAEESFDNAILPFQK…	PP	GH20		GH50	6
0252	OG0000001	hypothetical_protein	MRTMTIRRISILICLLSFVAAQAQETQTVGNKQDDHMKWWREARFGMFIHWGLYSIPAGEWKGSTDHAEWIRTTAQIPLDEYNQLVAKFNPVKFNAEEWVKTAKDAGMKYMVLTSKHHDGFCLFDSKYTDFDVMSTPFSRDILKELSDACRKYDMRICWYHSIMDWHHPDYLPRRDWETTRSSDSADFKRYLEYLKGEVKEIITNYGDISVLWFDGEWESTWSHEYAKQLYDYIRQIDPDIIINNRIDVYRDGMAGLSTNEEALGDFGTPEQEIPENGLPGKDWESCMTLNDHWGFNKFDNNWKSNKDLIYNLVDIASKGGNYLLNVGPTAEGVIPPQSIERLQVIGKWMKANGASIYGTQSSPFKSAKWGKCTQKATADGTRLYLHIFDWPKNNKLTV…	UNKSP	GH29		OG0000127	6
0252	OG0000001	hypothetical_protein	MNQIQKYLLKSIAFILLLIPFGIYAQTEAETYVWPTDSLVKKNLDKWQDQKFGVLITWGLYSHKGILESWGLCPEDEEWIGRNGYANYFSYANDYRNTRAQFNPVNFNPESWAKMCKDGGVKYMIFVTKHHDGFSMFDTKYSDFKITNKLCPYSTNPRANVSKEIFNAFREQDLSVGAYFSKPDWTCPDFWWPYLSPKDRNPNYDISKHPDKWKNYMKYTQNQIGELVSEYGKLDILWLDGCWVRPLNTINPHVADFCKYPYDMDINMGQIAANARQHQPGILVVDRWVPGPYEDYLTPEQKTPDKALQVPWESCITLATDWGWTPKANYKNSREVIQLLVNIVAKGGNLLLGIGPNGKGEFDSTVYQRMEEIGAWLKVNGDAIYGTRPTEPFKEGNVA…	PP	GH29		GH0	5
0261	OG0000001	hypothetical_protein	MKKLFILFFVLINMLMSIISLAQDVNNTISIIPKPKSFVLSEGVFKLKPSTKIFYDQNSKRVADYLTEVINPATGFNFEPQIWNGRVETNSVILSLTSANNYGKEGYSLAINPFNVIIEANELNGLFYGIQSLRQIFDAHINSVARVEGIDWELPAVVILDKPEFVWRGLNLDCCRHFMSKEFVKRYIDLLAYHKFNTLHWHLTEDQAWRIEIKKYPELTNKGGYRIYDDGSKYGGFYTQEDIKEVVAYAESRFVTVVPEIEMPGHSTAAISCYPEISCTGGPFEVGTLWGIYYDIYCAGNEKTFQFLEDVISEVVDLFPSKYIHIGGDEAPKNRWKSCDKCQQRIKDENLKDEHELQSYFVKRMEKFINSKGKQIIGWDEILEGGLAPEATVQSWRGV…	PP	GH20		GH74+GH74	1
0265	OG0000001	hypothetical_protein	MRSLFLVVVLAFQTIAFAQGQKPVASLPLPSPAQVRWHSNERIMFVHFSANTWQIHRGLENEWDDHSISLDRIDPKQLNTDQWCEVAGSWGAKMIIFVAKHVGGFCFWQTTTSDYGIRNTPWKGGKGDVLEELSRSCRKYGLDLGIYIYPGDPAWGAGPGSGGITSDPAKQEGYTKVFRQQMTEVLSRYGTIREVWFDGSCRIDVADILQQYAPDAVIFQGPQASLRWVGNEDGFAPFSNWYTLSSKDLRSGVATSAQSDPFGDAYAPVEIDVPLLKNKGHKWFWAPHTDHLILTTDQLMDMYYKSVGRGSVFLLNSTPDTTGVIPVSHAAAYRAFGDEIRRRFATPLATTRGAGRQIVITLPSQEEVDHVVLQEDVAQGQRVLSFTIQGSDAQGRWKE…	UNKSP	GH29		OG0000128	6
0265	OG0000001	hypothetical_protein	MSAIRSLLFLSAAFCFASTLIPAIAQESAETYVWETDPAVAAKLEQWRDLKFGFFMHWGLYSQLGIIESWSLCPEDWITRDGMGAENYFTYRANYENVITQFDPRGFAPEKWAAATKAAGMKYVVFTTKHHDGFCMFDTKTTDYKITSPRSPFSTHPRANVAKEVFGAFRNEGFWVGAYFSKPDWHVPYYWDPYWPPLDRNVNYDPKKYPDKWKKFQEYTYTQIEELMTGYGKMDILWLDGAWVAPLAQYSPFFNTIEMRKVDQDINMPRIAAMARSHQPGLLVVDRWVPSRYENYLTPEQKVIEKPLPVPWEACVTLANNWGYVPNDVYKPTWKVVHMLADVVSNGGSLLLDVGPNPQGDLEPVAYERLQEIGAWMKVNGEAIYGTRPVAPYKNEKIR…	PP	GH29		GH151	5
0265	OG0000001	hypothetical_protein	MKYVVALLSMLLLSTALSQEPDSIKERRMRWFEDAKLGIFIHWGIYAVNGIDESWSFYNGYLTYDEYMKQLKGFTASKYDPAAWARLIKESGARYAVLTSKHHDGVALYDTRQNDLSVVKKTPAARDLVTPFCAALRKEDLKVGLYFSHLDWSHPDYPHFTRTQKRYETDSVRWQRFLTFQRRQIEEVATTFHPDLLWFDGDWDYSAEQWDAKAMRARIASWLPNVIVNSRINGYGDYATPEQGVPIATPKSRWWELCMTINDSWGYQGNDRNFKTPNQIIRIFVDCIAMGGNLLLDIGPKEDGTIPQEEVQVLKELGRWSKKHEDAVYGTVAGIPKEYFYGPTALSKDRTTLYLYVDGKPNGPLLIKGLKNKINRVWVVGNGTKLSAKVMMKMYWSQI…	UNKSP	GH29		GH42	1
0265	OG0000001	hypothetical_protein	MRLLAALCLLIIPAVLIATASPAGKQKQSKADPPEIIPQPSSIVMGKGTFTLGASTVLVYHTDNAEMQKSVLYLAEKLRAGTGFPVKIVDATSDMPKKDYIFLNYIREETLDQEGYRLEVKPDRVYLEANNDPGFFYAAQTLLQLLPADIWSTTPAHTGSWTMPCVTVVDTPRYRWRGMMLDVSRHFQTKEFVKRYIDYLAMHKMNTFHWHLTDDQGWRVEIKKYPQLTTTSAWRVDHEDIHWNSRPPQQPGEAARYGGFYTQEDIREVVRYAEERYITVVPEIELPGHATAVLAAFPNLSCTGGPFTVVPGGLWPITDILCAGNDTVFTFLEDVFKEVVPLFPSAIIHIGGDEANKAEWERCPKCQARIKAEGLKDEAELQSYFIKRIEAVLTQMGKR…	PP	GH20		OG0000129	6
0265	OG0000001	hypothetical_protein	MKRQAVLLFSFILITAAILRAQDRSPYVPETDPLVVKKLAAWQGLKFGLMMTWGPYSQWGVVESWSICAEDEPWCQRNAPDYVRYKQDYEGLKKTFNPVQFDPAKWARAAKDAGIRYVVGMAKHHDGFCMFDTRTTDYRITDPGTPFSSHPKANILKEILTAFRAEGLWAGIYFSKPDWHSENYWWPYFPTPDRNVNYDIKKYPDRWKRFVGFTHTQIEELMTGYGPVDILWLDGGWVQPMTREEVLHYITAPDYKFSHIQSQDIYMPELARMARGHQPGLIVVDRAVHGKYQNYLTPENVVPDTLLPYPWESCITATTSWSYTSKDQYKSGRELIHMLVDIVAKGGNLLLNIGPGPDGTWHQEAYDRLAEIGAWMKVNSSAIYETHPIAPYREGAVRL…	UNKSP	GH29		GH165	3
0265	OG0000001	hypothetical_protein	MSILRTAVLVIMLATCGPFLSAQQNGGGEAHPDLTTNAASLKRWQEMRFGMFIHWGPITLRGAEIGWSRGPQVRIEDYDGLYKEFNPVLFNAQEWAGLAKAAGMKYLVITSKHHDGFCLWDSKYTTYDIMSTPFRRDVVAELADASRKQGVMFCTYHSILDWHHPDYPVAYGGDPKPIASADMNRYRAYLRNQVTELITKYGTEMLWFDGQWEDPWTHQDGMELYAYARKLKDGLLINNRVDKGHGSGAKGMSASNIYAGDFGTPEQEVGSFDNDHPWESCITIGTQWSWKPNDRIKSLKECLHTLARTAGGGGNLLLNISPMPDGRIEQRQIDRLKGMGTWLKRYGESIYGTKGGPIKPGTWIASTNKGNRVFVHLLTAPKDTLFLPVFPGRTVTKVS…	UNKSP	GH29		GH33	2
0265	OG0000001	hypothetical_protein	MKSSMNRRALFLVIAATLITGAIAVAQHAPAPETETDPAVLQKLQWFQDQKFGFMMHWGPYSQWGVVESWSLCSEDEPWCERRMDNYVDYCKAYEELPRTFNPVSFDPDAWAAAARNAGMKYLVFTTKHHDGFCMFDTKQTAYRITDPAVPFHTNPRANVTKEIFSSFRKQGFGIGAYFSKPDWHSPHYWAPYWAHADRNVNYDITKHPDRWKAFVAFTHAQIEELMTGYGPIDILWLDGGWVNPGNKKQDVNMPAIAAMSRSHNPGMIVVDRAVPGRYENYRTPEQEVPERPLSYPWETCMTMGNSWSYVPNDSYKPTNRLIHLLVDIVAKGGNFLLNVGPDAQGNLPQTALLRMKDMGNWLKVNGDAIYKTRPVAPYKEGKMCYTRSAGGAINAIYL…	UNKSP	GH29		GH33+GH165	1
0275	OG0000001	Beta-hexosaminidase	MKNLVVLFPLILAACLTNSQPTNIQIIPEPVEIQPMKGVFVLSKTASIGYAQPEGRRVAEMLVQKLNTPTGLGLKAAPGAAAAIQLNLNASPDVRIGDEGYVLDISPKRVTLSANQPAGLFYGMQTLLQLFPKEIESPTPATAIWQIPAVKIADYPRFKWRGVMLDVSRHFFSKQDVMTYIDQIARYKMNTFHWHLTDDNGWRVEIKSLPKLTQVGAWRVERAGRFGERDAPKPGEPATYGGFYTHDDIRDVVRYAQERFITIVPEIDVPGHSMAAIAAYPELSCLKDPNTKVNPGSKFSDWYGNGTFKMLVENALNPSDEKVYEFLDKVFTEVATVFPGPYIHVGGDECYKGYWAEDPGCQALMKKLGIRHVEDLQGYFMNRVEKILTAKGKKLIGWD…	PP	GH20		OG0000130	5
0275	OG0000001	hypothetical_protein	MNKALFIFSFLLFNGLFSARAQHQEYTPDPDPAIQQRIEDWRDLKFGILFHWGPYSQWGIVESWSICPEDLSWATGARKKEYAASYSEYVRQYEALQTTFNPVRFNPERWAEAARDAGMRYVVITTKHHDGFCMWNTQYTDYKITGAKTPFAAHPRSDVIGEVFNAFRKENFWIGAYFSKPDWHSGDYWWERFPPSDRNANYSIPKYPERWQAFVEYTHNQIDELVSNYGKVDILWLDGGWVRVKTQEEIIQELKEEYEGSRWARNPQSQDINMGELVRKAREKQPGLLVVDRAVPGPYQNYLTPENHIPETGLPYPWETCMPMGTSWSHVPNERYKTTTDLVHKLADIVAKGGNLLLNIGPRPDGELDEDAYTRLREIGAWLKTNGEAIYGTRPFTTY…	UNKSP	GH29		CBM6+GH120	2
0275	OG0000001	hypothetical_protein	MKVVLSISALLLCFALQAQTTYTLTVRTTDEPIAKGAYEPTLESLQKYQAPEWFRNAKFGIWAHWGPQCQPGQGDWYARMMYRQGSHPYNWHVQNYGHPSKFGFKDVINTWKAEKWEPEKLVALYKRAGAQYFFAMANHHDNLDMWNSKYQSWNSVRVGPHKDILAGWAQAAKKYNLPLGLSIHAAHAWSWMETAQQSDKEGEYAGVPYDGKLSAADGKGTWWEGLDPQELYAQNHPLSEGSENINKIHSQWTWGNGVAMPSLEYCEKFYNRTADLINQFHPDLLYFDDTFLPLFPVSDAGLKIAAHFYNSNMARHKGRLEAVLLGKVLTEEQKKSLVWDVERGAPDQIQTKAWQTCTCIGEWHYKNSIYDNNGYRSSREVIHSLVDIVSKNGNLLLNI…	UNKSP	GH29		GH120	2
0275	OG0000001	hypothetical_protein	MLALFVLWAGFSAPCWGQSDARTYPIIPIPQKIQGQKGQFEVNAKTLISTDVKESEIDWVVQYLNLHLQARMGWTLATSKSGKKSASAIYLKLLPGTLKPESYRLAIDSRQILLEGGDLAGLFYGVQSLIQLFPEGDRLILPGLSVEDHPAFPYRGMHLDVGRHFFPVAFVKQYIDMLARYKMNRFHWHLTEDQGWRIEIKRYPKLQEVGAYRKETLIGHYGGQSPQYDGKRYGGFYTQEEIKEIVRYAQERFVTIVPEIELPGHAQAAIAAYPELGCTGQPVEVATKWGVFENVFCPSETTFEFLQNVLTEVMQLFPGKYIHIGGDECPKTQWKESAVAQEVIRREGLKNEEELQSYFIRRIEKFINANGRDIIGWDEILEGGLAPNATVMSWRGIEG…	PP	GH20		PL9	1
0295	OG0000001	hypothetical_protein	MKLFAFLFLLISIQFSFSQNSKIIPEPVSVTSLSGYYTFSPTTYFQANDFKSYTDAYAAKDLFIDYYNLPIKTATKQIGDLSGIVLQYDSTLQLPDGGYILKISQNAISITGKNEGGVFYGLMSMLQLVENPSAKTYQIPCMEIIDYPRFDYRGMHLDCARHFFSIDFIKKYIDYLALYKFNTFHWHLTDDQGWRIEIKQYPKLTEVGAWRDGSMVGHYREQKYDSIRYGGFYSQVEIKQIVKYAAARNITIIPEIEMPGHSVAALAAYPEYGCIDTTISVEKGWGEFPDIFCPTEETFTFLENVLTEVMALFPSTYIHIGGDEVNKIRWKESAYCQKLIADSNLVNVTGLQSYFIRRIDKFVNSKGKKIIGWDEILEGGIAPNATIMSWRGEDGGIAA…	PP	GH20		OG0000131	5
0301	OG0000001	hypothetical_protein	MKPPILICILAVFMQMVACSNEQATAPAVIPQPVEMVLSHGRFRLAPDTRISWSGSQEASAVAAQLASVLRPATGFELIVSEGIDGDISLLIDASEEWKPEEYRLTVEKNKVIITAGSGAGLFRGIQTLRQLLPPQAFSHNRAEGVKWAIPCVRVTDYPRFGWRGMHLDVSRHFFDKEFVKKYIDILAMHKLNVFHWHLVDDQGWRIEIKKYPELTEVGAWRVDREDKPWDSRQPQQPGEKATYGGFYTQDDIREIVAYAADRFITVVPEIEMPAHVGSAMAACPEYSCTGGPFTVPPGGVWPITDIYCAGKEETFAFLEDVLTEVIDLFPSEYIHIGGDEADKTEWKRCRDCQARMRKEGLKDEHELQSYFIKRIELFLNSKGRRLIGWDEILQGGLA…	PP	GH20		GH8	5
0301	OG0000001	hypothetical_protein	MRWMRACLPAVVVAALFAGPLVAQDHDERYIPESDPLVLRKLEEWQDLKFGLLMHWGPYSQWGIVESWSICAEDEGWCRRKNPDYTEYKKQYEALKLSFNPIAFDPEKWAAAARNAGMKYVVFTTKHHDGFSMFDTKLTDYRITDPECPFSVNPRANVTKEIFRAFREQGLWTGAYFSKPDWHSEYYWWPNFATPDRHVNYSITDYPERWEKFVEFTHGQIMELLGGDYGTIDILWLDGGWVRKMTDDEVLRSRMAQGNKMTRVQSQDIRMDELVAKARQAQPGLIVVDRAVYGKNQNYLTPENRVPEKALPYPWESCIIAGGGWAWVPDPKFMSPREAVHLLVDIVVKGGNLLLNIGPAPDGTWPAEAYSLLEEIGRWIKVNGEAIYGTRALAPHKDG…	UNKSP	GH29		OG0000132	5
0301	OG0000001	hypothetical_protein	MNVFHSFSIRSLLAVALFLFVGGQVSAQPYMPDRTSDDERMKWFADAKLGIFIHWGIYAVNGIDESWSFFNGLIGHDDYMKQLDGFTASSYDPNAWVRLIRESGARYAVLTSKHHDGVALWDTKLSRLNTVESTPAGRDLVKPFVKELRRAGLKAGLYYSLLDWSHPDYPNLTRTVKRYSDDPERWQRFMQFNNGQMAELQKEFKPDLWWFDGDWEQSAETWDAAGIRKTILERNPSAIINSRLAGYGDYGTPEQGLPSKRPADKYWELCMTMNDSWGYQGNDRNYKSPSQVVRIFAGCIGMGGNMLLDIGPKADGTIPEEQVEVLREMGRWTSKHKQAIYGTVAGLPEGLFAGPSTMSRDSTILYLFFPGNGGGELMLEGVKNRINKAFVVGNGTNLE…	UNKSP	GH29		GH143	5
0301	OG0000001	hypothetical_protein	MNRILLFALAILLITSCAQQRENEFFTARIDFPVQPIFGVKEAMAARLIPHQRQLEWQKLEMTAFIHFSINTFTDSEWGTGKESPELFNPSSLDAEQWVRVLNEAGMKMVIITAKHHDGFCLWPTKTTTHSVASSPWKDGKGDVIRELKDACEKYNMKFGVYLSPWDRNAACYGDSPAYNRFYMEQLTELLTWYGRVDEVWFDGANGEGPDGRRQEYDWQAYYDLIRKLQPDAVTAIMGNDVRWVGTESGYGRETEWSATVLAPGGTPESVAINEALGIDAMSEDLGSSSLLSRANHLFWYPAEVDVSIRPGWFWHASEDSLVKDVAKLSDIYLSSVGRNAVLLLNVPPDNRGLITDHDINSLRGLKTWTDKLYATDLLNGSRPYGRGASNLTDGDNST…	UNKSP	GH29		OG0000133	5
0306	OG0000001	hypothetical_protein	MNFKIFLLIPWMVIYGFFAFAQSPGKLNIIPQPVKVHELKGSLNLRNYPAYLYGPGIEKDPMFDFNGWASKEFGLEMKRVMQPGNAIKFVKVDTFSHPDAYLLTIDDNGVLIQFKDEAGAFYATQTLKQLCPVESSDIGTNSGVPMSVPYCTIYDYPRFSYRGMHLDESRHFFGKDAVKKYIDMLAFQKYNYFHWHLTDDQGWRIEIKRYPKLTEISSCRDETLIGHYSDKPVRYDGNKYCFYYTQEEIKEIVAYAARKYITIVPEIEMPGHASAALAAYPELGCTEKQIRPATTWGIFDDIFCPKEGTFFFLQNVLDEVMELFPSKYIHIGGDEVPKAQWENCDYCQKLIRNFRLKDEHGLQSYFIQRIEKYVNSKGRTIIGWDEILEGGLAPNAVVM…	UNKSP	GH20		GH99	4
0306	OG0000001	hypothetical_protein	MEVYARCSNINWILIIILISCHPGYGQTGAPLPVYPIPSPQQLAWHRMEMNAFIHISINTFTDQEWGYGNEPAMVFNPTAADPDQWAKALSENHFKGIILTAKHHDGFCLWPDENTEYSIRNSPYKDGKGDLVKETADAAAKYGMKFGIYLSPWDRNRGDYGSKSYIKYYRKQLKTLLTNYGPVFEMWFDGANGGDGYYGGKNTNVYVNKQRYYNWPKTIKTAEKLQPDILFFSDAGPDIRWVGNEKGQAGITNWNTINNDTLYAGKEGINAILASGSPDGKKWIPAEVDVSIRPGWFYHDKENSKVKSPEQLFDIYLTSVGRGAVLLLNVPPDKNGLISDADLIALKGFSRLLKQRLGKNLAKNATVTASNVRGGAMEYAPERMLDDDMDSYWCTDDG…	UNKSP	GH29		GH99+CE10	1
0314	OG0000001	hypothetical_protein	MKIKSVFFIICSLLFSTVFAQNDPAIIPKPKSVKLAGGNVSVQDIATIVIPKKNAEIKKLALDYAKVLGLGKYTFSEQEKPAFAKSKSLVFQILLQENKAEYYTLTVTKNGILVSANDPKGFFYALQSLTQLLESNQANEKFLPFVVIEDEPVFGYRGMHLDVARHFFSTDVVKQYLDLMSRYKMNYFHWHLTDDQGWRIEIKKFPKLTEVGAYRKGTQLGHAHDAKGQKGQEDYGSYYTQEEIKEIIQYAKERHIEIIPEIEMPGHSSAALAAYPEFGCTGGPYHVESNWGVFKDVFCTKDTSIWFLKEVLTEVCDLFPGKYIHIGGDEVPKERWKACPRCQTIVKRQGLKNHDELQSYFIEQIGIHLFNQGKKLIGWDEILEGGLAANATVMSWRGT…	PP	GH20		OG0000134	4
0328	OG0000001	hypothetical_protein	MNSTVKNKRLISISISCLFVFFVGNLFAADYAKWVNPFIGTGGHGHTFPGATMPFGMVQLSPDTRIDNWDGSSGYHYSDDTIFGFSHTHLSGTGIPDYCDILFMPTVGEPQFFAKDGDKSVNGYASKFSHANEKAEPGYYSVKLDDDRIVAELTATTRVGLHRYSFPTTTEKPTVILDLVWRDKIFGSDSKGSLYQQAHNPENGIYLKLVSKTRIEGYRRSSSWARDQIVYFVAEFSKPFYSTISAVSGKGQYLTHPDEKSKNGVSGNNVKAAFQFDSLGQEQLLLKVAISSVSIEGARKNLAAELPGWDFDKVRADAKAAWNKELSKIEVSGGTDAQTTNFYTALYHTMIQPNVFNDVDGGYRGLDGKTHSVQSGGVEEGRSRGANLKSEIANRKSEH…	UNKSP	GH92		GH78	2
0328	OG0000001	hypothetical_protein	MKTTLFAAAFCLLLVSFSFAQSDEINIIPRPESLTRGSGYFPLTRQTVIVVENKADRIIGDLLNNAIERQYRIKLRISEFAPKGSTAIFVSNIGPLHSVAGAYGLAVENNRVRIFADDAAGRFYAAQTFIQLLPAKKGEKVNIPVVSVVDGPRFKYRGMHLDVSRHFMSVELVKKYIDLMSQFKFNTFHWHLTDDQGWRIEIKKYPRLTEIGSKRPESHLGPYTTTFKGDGVPVEGFYTQDQIRDVVAYAKARYITVIPEIELPGHASAALAAYPQFGCKADHKYNVQKTWGIFNEVFCPTEETFKFLEDVLDETIKLFPDSPYIHIGGDEVLKDHWKESLFVQDLMKRENLKDEHEVQSYFVRRIEKFINSRGKKIIGWDEILEGGLAPNATVMSWRG…	PP	GH20		GH116	2
0329	OG0000001	hypothetical_protein	MKRFTLLFVFISQIALAQNFTQYVNPFIGTGGHGHTFPGATLPYGFVQLSPDTRPDGYNDWDGCSGYHYSDSIIYGFSHTHLSGTGVADYCDILLMPTSGIPTTISSVNNDTKKGYASTFSHANEKASPGYYQVILNDEKINVELTATARVGLHKYTFIPGKESNVILDLTHRDLLLEGSYIEVISPTKIQGLRRSSSWAKDQWLYFAIEFSQPFTIAGVSDSNLLQKTAGQGFRPIILSGTDLKAFFTFNTSANATLLVKCALSPVNCAGAWKNMQAEIPDWDFDKVKNEAAYIWNYELSKIAVSSAADEKKSLTDPDNNLVIFYTAYYHTMLAPNIYEDVDDKYRGRDNTIHVSQTFNNYTVFSLWDTFRALHPLLTLTDASRTNDFINTFIAQYEQ…	UNKSP	GH92		OG0000135	4
0329	OG0000001	hypothetical_protein	MKKWFGLLLICCCLNSFSQNVIIPAPVSVQSAPGYFVFDPTTYLLGTDFRSYMDGFVIKDYLIKYYNLPLKTATKKIGDGKIITLKYDSTIAVGNGGYFINITKENITITGKNEGGVLYGLLTMMQMIEKSGNNTFQIPCGTVEDYPRFEYRGMHLDCARHFFDVDFIKKYIDYLALYKMNSFHWHLTDDQGWRIEIKQYPKLTEIGAWRSGSMVGHYRDQQYDTIRYGGFYTQKQIKEIVKYANERHITVIPEIEMPGHCLAALAAYPELGCVADTTYTVAKGWGVFDEAFCPKEETFVFLQNVLDEVMALFPSQYIHIGGDEVEKIRWKNCSHCQQLIKDNNLVDEHGLQNYFIHRIDNYVTSKGRKIIGWDEILEGGITPNATIMSWRGEDGAIAA…	PP	GH20		PL34	3
0333	OG0000001	hypothetical_protein	MKIRILIIAAVAAVLSSCSQTGPPEPFGPLPSERQLAWHELEYYMFVHFTVNTFTDKEWGYGDEKEAVFNPSALDCRQWAKTASEAGMKGIIITAKHHDGFCLWPSAFTEHSVKNSPWKEGKGDVLKDLREACDEYGLKMGVYLSPWDRNSAVYGTPEYLVYYRDQLRELLTNYGEIFEVWFDGANGGDGYYGGARETRRIDNKTYYDWPNTHKIVRELQPDAVMFSDAGPDVRWVGNESGMGSLTNWCLLKKDEMYPGGDFARILGEGHEDGNYWVPAEVDVSIRRGWFYHESQDSMVRSPENLLELYYSSVGRNSNLLLNIPPDRRGLLHENDVSSLMGFRELREKEFANELALGKKASSDVSRGKAYKALNVNDGNPETYWAAPDGALTGSLIIDL…	UNKSP	GH29		PL15	1
0342	OG0000001	hypothetical_protein	MKKLLLVLSLVPGILIAQQRVSIIPQPVSLQVNPGTFVIDNSTAVKFNVANKELKLAADFFSVAIKNISGRTLLLNTAAKKNIEFKIAKTNGIGDEGYLLDVTPSAITVVANTKAGIIYGIQSLLQTLPAIRTNEALEIPAMSITDYPRFKYRGMHLDVGRHFYPVSFVKKYIDFLAAYKFNNFHWHLTEDQGWRIEIIQYPELTTKAAYRNGTIVGNYPGTQNSNLRYGGFYTQNEVREIIAYATQRNINVVPEIELPGHSSAAIAAYPWLSCFPDKPTAMPDNASAMSKLLQSQGEIKLVQETWGVFDDIYCAGNESTFLFLQNVLDEVLQLFPSKYIHVGGDEAPKTHWESCPRCQARMKAEGLKDEHELQNYFITRMEKYLNSKERILIGWDEIL…	PP	GH20		OG0000136	4
0342	OG0000001	hypothetical_protein	MTKLHKIFFALFFCHASGYGQTIEANYAFIHSDDDSLTIIKKAANVVPAARQLRWQQLELIAFFHFGMNTFTDREWGTGKEDPSIFNPTSLDARQWVQVAKNAGFKQIIFTAKHHDGFCLWPSKTTSHSVASSPWKKGLGDVVKEVAAACKEFGLGFGIYLSPWDMNAAVYGTDEYNDFFVTQLTELLTNYGRIDEVWFDGANGEGPNGKKQVYDFNRWYAVIRKLQPDATIAIMGPDVRWVGTETGYGRDQEWSVVPIDNLNPSITETNSQQTVTFKPAGDMRSDDLGSRQKIMHAKGLVWYPAETDVSIRPGWFYHAEEDDKVKSPEKLLDIYFNSVGKNSVLLVNIPPDKKGMIHDSDISTLMKWKALRDEMFKNNLAKSATFSSNNGINTNLLAD…	UNKSP	GH29		GH5	3
0342	OG0000001	hypothetical_protein	MYKKILFTIVVTVIYLNTAAQHYQPTAENMVSRKSFQDNKYGMFIHWGASSVLGAGEWVMNNRGITVEKYSNLLRFFNPQQFNAAEWVATAKNAGMKYIVFITRHHDGFSNWDTRYSDWKITNTPYGKDVLKMLSDECKKQGMKLGLYYSLVDWYRDDYPYETGRTGKASGRTAKSNYDSYLQFMKNQLTELLTNYGEIMSVWFDGHWDQTNPEGSADMSSRINWKYEEIYTLIHKLQPQCIIGNNHHLTPFAGEDFQMFEKDLPGQNKTGLSFQQASESLPLETCETINGSWGYNITDNKYKSVEDLVHYIVNAAGRNTNFLLNVGPMPDGRIQQEFVDTLKAIGDWMNKYGETIYGTRGNIIEPQDWGMVTSKNKTLYVHLLNASGNQVVFLPGLAL…	UNKSP	GH29		CBM6	1
0342	OG0000001	hypothetical_protein	MKKIFLIATLLFSIAAIGQEVNIIPQPKSLEIKSGNFQLDQNTEIVYSSRNKFSAQYLQHYINENLGIKCLLKTESKTDNSIWLIATVDYNGGYSLEVNQKGIRIAGDSNGVFYGVQSLIQLFPTSKIQAKTSNNKISIPQLTITDSPRFPYRGMHLDVCRHFFPVSFVKKYIDYLALHKLNIFHWHLTEDQGWRIEIKKYPELTKIGGWRNGTIIGRYPGTGNDNIHYGGSYTQEEIKEVVQYAKDRFIEVIPEIEMPGHGSAAIAAYPWLSCFPEKPTEIPKNMISNKSVEEQKNGRIKLVQETWGVFDDIFCAGKDSTFLFLQNVIDEVIPLFPSKYFHIGGDEAPKTHWKQCPNCQKRIKELGLKDEHELQSWFVQRIEKYLNSKGKTLIGWDEI…	PP	GH20		OG0000137	4
0345	OG0000001	hypothetical_protein	MRFLLPALLLFSSCASAQTNPEPPLIPRPASMIMGQGYFAVTSAVSILIDSKELKPEGAYLRDVLTTLLPEAPMLLPQRTIEGPVIALAISNDGEMPAEGYSLHIAPERIDLLASDRAGVFHGIQTLIQLLPPKGSETAIPCLTITDHPRFAWRGMHLDVCRHFFGVEFVKKYIDLLARYKMNRFHWHLTDDQGWRIEIKKYPKLTEVGAWRSGSQIGPYGRGEYDSIPYGGFYTQDQIREVVAYAAARHITVVPEIEMPGHAMAALAAYPEYSCTGGPFEVQKGWGVFEDVFCAGNDSTFSFLQDVLTEVMDLFPSDYIHIGGDECPKERWKTCAKCQARMKSGGLKDEHELQSYFIQRIEKFVNSKGRKIIGWDEILEGGLAPNAAVMSWRGTEGGV…	PP	GH20		PL37	4
0363	OG0000001	hypothetical_protein	MPIFLSFTNAQVSEAIIPQPKSISYGHGYIAPSDIRYVSIQEDAGESIKKLAEMYASVFGNKLEIKSHSNPKTFQDATIILAIKADIYHPEAYQLRISKGSISVTASQEVGLFYALQSLTQLIDFAGKNESTSELKIPYVVIDDEPEFAYRGMHLDVSRHFFPVQFIKEYIDYMARYKFNNFHWHLTDDQGWRIEIKKYPLLTQVGSKRKETLIGSYADMPQRYDGKEYGSYYSQDQIRDIVRYAQSKYIEIIPEIEMPGHSLAALAAYPEFGCTGGPYEVATSWGVFDNVFCSKDSTLGFVKDILSEVSDLFPGKYIHIGGDECPKTAWKACTACNDNMRKKGIKTYEELQSYFISQIDLFLSKKNKKIIGWDEILDGGLSPQSTVMSWRGMEGGAAA…	PP	GH20		OG0000138	4
0363	OG0000001	hypothetical_protein	MKLNKSLLFFGGIVCCLTFTYLSAQVTPYVDTKIGTDAHGHTFPGAAWPFGMVQCSPDTRLEGWDGCSAYHHSDSIVYGFSHTHLSGTGVPDYADVLIMPGVGKAVFNNGSDGSEGYRSPFDKSTEQCQAGYYRCLLTKPDIEVELTVTPRTGIQQYTFKNSDQGWIIIDLSHRDKLVAHNLSIYNSGEIGGSRISRAWAKEQHVYFRTKLSLPILRHEFNEDSSKVILYFDLKGKRKLVLQTAISAVDEAGAKKNLEKEWINFRFETARKAAVSKWEEMLQRVSIKDQSENNKKIFYTSLYHCLMAPCLFQDVDNRFRGMDMKIHTGSAEAPRYTVFSLWDTYRAAHPLYQLLYPEYNKAFVISMLGMSDEVGRLPVWELSANETFCMIGSHSIPVIA…	UNKSP	GH92		GH77	3
0366	OG0000001	hypothetical_protein	MKHILLISLLFTCLMAVGQNSLNLVPVPAKLEMGKGSFRIDPNTQIVLEGSGLEKNASFLNDQLQQFLGYKLTVVKAQAGNNTIRLNYERLDNPIAGAYNLIVDNKGVYIAGDNENGVFYGIQTLLQLAGTSNLKPQTSNLKLTIPQLSITDFPRFQYRGMHLDVGRHFFPVSFIKRYIDYLAAYKYNSFHWHLTEDQGWRIEIKKYPELTGIGAWRNGTIIGRYPGKGSDNKPYGGFYTQEEIKEVVAYAAARYIDVIPEIEMPGHSSAAIAAYPWLSCFPSKPTEIPAKMISKKSMEEQKNGRVKLVQETWGVFDDVFCAGKDSTFTFLQNVIDEVFPLFPSKYFHIGGDESPKAHWKKCPACQLRIKSEKLKDEHELQSWFVQRIEKYLNSKGKTL…	PP	GH20		CBM20+GH77	1
0366	OG0000001	hypothetical_protein	MCKTIDVKNKIKFACTVLLLSSFNLLAQKNYTQYVDPLIGTGGHGHTYPGAVLPHGMVQLSPDTRLEGWDGCSGYHYSDSYIYGFTHTHLSGTGCSDYGDILLMPMNGNPSPDNRIYGSKFSHSNEKAAAGFYSVKLYDDNILAELTSTTRVGFHRYSFSAANDATVILDLKHRDEVLESSIRIVSDRSISGLRRSKAWADNQYVYFVIEFSVPFTKYGIWENDVLSKETKDASGKNLKAFCQFASGSVMVKAAISGVSTDGAQKNLEAELPGWDFEKVKADAAKQWNRELSKIDVASSDKKQLRTFYTALYHTMVVPNVNMDVDGRYRGRDNKIHTAQGFTNYSVFSLWDTYRGAHPLYTIIDQKRTIDYIRSFLAQYKEGGRLPVWELSGCETDCMI…	UNKSP	GH92		OG0000139	4
0366	OG0000001	hypothetical_protein	MKKIIFLFLGLPFSGIAQQPINIIPQPVSIQQQLGIFILTGNTTIQYNPQQKDLKKVVDFFNLQIRKIAGFVLSVNISRPTTIQLTIEKLATIGDEGYRMEITSKGVTIKANTTAGIIYGIQSLLQTLPPIRTNAKLEIPCMNITDYPRFKYRGMHLDVSRHFFGPELIKEYIDLIASYKMNVFHWHLVDDQGWRIEIKKYPDLTATGAWRVDQTDKNWGSRPQAKPDEKPTYGGYYTQEQIKEIITYAAQRNVAIIPEIELPGHVASAIASYPHLSCTQQSQLPLTGGNYTGMSSNYCAGNDSVFHFLENVLTEVIDLFPSQYIHIGGDEVDKTPWKKCNRCQARIKKEGLKNEEELQSYFIKRIEIFVNSKHRKIIGWDEILEGGLAPTATVMSWRG…	UNKSP	GH20		GH151	4
0366	OG0000001	hypothetical_protein	MAKYKQVCFLFFFLIISTAITAQGKFDYKVPDDPQVRQKLKEWGDMKFGLMITWGPYSQWGVVESWSLCPEDEGWCERKGPYSRDWYEYKKAYENLQTTFNPVRFNPEKWAAAAKDAGMRYVLAMAKHHDGFCMFDTRTTDYKITDAKTPFSKDPRSNVTQEILNAFRKEGMMPGIYFSKPDWHAPDYWWSYFPPKDRNPTYDTKKYPEIWKRFKDFTYTQFEELMSNYGKVDLLWLDGGWVRPFSSIDSSVSWQKSIPYDQDIDMPRIAAMARGKQPGMLIVDRTVAGEYENYLTPEAMIPSETNPIPWESCMPMSTSWSYIPNAKNKPANTLIHMLCSAVSKGGNFLLNVAPGPDGEWDDSSYYRLKEIGAWMKVNSEAIYGTTFIKPYREGRFVFT…	UNKSP	GH29		OG0000140	4
0371	OG0000001	hypothetical_protein	MIKISTLAVITLFTGISFIGLKPAPPQPIAPVPSAAQAAWQELEYYAFVHFGMNTFTDHEWGEGRAHPDNFNPTSLDTRQWARTVKAAGMKGIIITAKHHDGFCLWPSATTEYSVKNSSWRNGRGDILKDLSEACREYGLKFGVYISPWDRNHPIYGKPKYNRVYQEQWREVLSNYGEVFEAWLDGANDNQKRMVYDFNGFFATIKKIQPNAVIFSDAGPDIRWVGNERGIAGETNWSLRDNEGSFPGFADEKALNTGDENGTSWIPAECDVSIRPGWFYHSNEDGKVKTVAQLMEIYYKSVGRNGNLLLNIGVDRRGMVNENDELRLIEFKQARDEAFKTNLASGRLTATNTRSNSTQFSPAKAVDSDRNTFWATDDGVKQASLELDFGRETEFNTVL…	UNKSP	GH29+CBM32		CE10	2
0371	OG0000001	hypothetical_protein	MHKNFKSGFPTYAFILVILAALISIPAVTAQNGGASSENLESRRWFQDAKFGLFIHWGVYSTLGRGEWVMNNEKIPVSEYEKLPPRFNPIEFNPAEWVSMAKAAGMKYITITSKHHDGFAMFDSKLSDWDIVDRSPYKKDVLKMLAEECRKQGIKLFFYYSQLDWHNQDYFPRGQTGKTTGRPESGEWFKYLDYMDGQLSELLTNYGPIGGIWFDGMWDKPKADWRLEKTYKLIHDLQPAALVGSNHHLKPFPGEDFQMFEKDLPGQKTTGFNTEQEIGEIPLETCETINNAWGFNAKDSKFKSTKDLVHYLVKAAGNNANFLLNVGPRPDGTIQPEFQTRLREMGKWIEVNGESIYGTRGGPFSPRPWGVTTRKGNKVYLHILNWNDPVLAMPKMTQK…	UNKSP	GH29		CE1	2
0373	OG0000001	hypothetical_protein	MKFKRPCLMALLIASTFIVHAQAVQTTNRPDRVQWYQDLGFGMFIHWNVDVTLGAVISHSLSGASDEYVEKYLTELPGYFNPEQFNPTHWAKLARLAGMKYVVFTTKHHSGFCMFKTETTPFNVMNTPFSRDITKEIVDAFRKEGIAIGFYFSPEDFNYFHANQIPIGRLQLPQHFPANNPGLMEYDKKQLKELFSNYGKIDILFIDGPGDGLREYAWSLQPEVVITRDLMKTPEQNTPNEPLPRPWEACYTMGTDWGYKPTNDPHKTGTQVIDMLIEIRSKGGNFLMNVGPKPNGEIQIEQEAILQEVALWNFANSESIYQVKPLPVIREDNIWYTQSNDEKYIYAYVTRSSPDDWKYGDRKAFVLTHIEGNAKTTVTTLGYKAELVEYKKDFDARTY…	UNKSP	GH29		OG0000141	3
0373	OG0000001	hypothetical_protein	MKTRLLVCMLFLTLMISINAQTRYDPTFQSLDSRPIPSWFEDAKFGIFIHWGPYSVPAWSPKGSYSEWYQRWLLNKKTGGNVAPGAKEIWQHHEEVYGPHYSYYNFGDEFKASDFDPKYWAKLFENAGAKYIVLTSKHHDGFCLWPSKEADRTWGFPWNSYTTGAKRDLIGDLKAEVDKTSVKFGLYYSMYEWYNPLYLKPDKKDFVENHMLPQMHELIDKYQPWSFWTDGSWDHPSEVWKSKEFLAWLFNDSPVKNTVVVNGRWGSDIKKGGPYVGNFISTEYDGVEALSRPWEECRGIGFSFGYNSNEDIADYNSSVSLVHMLIDIVSHGGNLLLDIGPDGQGKIPPVMQERLLDIGDWLKINGEAIYGTRKWKNSAQWSAGKQSDGDTYKKEHKLA…	UNKSP	GH29		PL8	2
0373	OG0000001	hypothetical_protein	MKKILITVIVGVWCCHLMSGQVNARYQPTWESLKNYKPAQWVEDAKFGVFIHWGVYAVPAFGNEWYPRNMYMKGSKEYNHQLATYGTLDTFGYKDFIPMFKAEKFNADAWVDLFKRSGFKYVVPVAEHHDGFAMYKTALSTWNAYDMGPKRDIIGELAVATRKAGLVFGLSSHRIEHWWFMNTGQRYNTDVNSGKFDDFYGPARAQNETLSPEYMNDWLLRNIELIDNYHPQLFWFDWWIEQAAMEPYRKSFASYYYNKGIEWNKEVVINYKHESFPDKAAILDIERGKLTGIREQPWQTDDAVGYKSWGYIENDSFKSSKYLVNNLVDIVSKNGHLLLNIGPRADGSIPDAVQKILLEVGAWLTINGEAIYGTRPWKIFGEGPTQVAGGSFSDAKDQP…	UNKSP	GH29		PL30+PL8	1
0373	OG0000001	hypothetical_protein	MKKYLVLFILLYSWYCSTVAQESALGIPKPNAAQLAWQQAEMGVLFSYDLHVFDGKKYEQNGQSSNRTNPIPDYQIFNPEHLNTDQWIKAVKAAGFKFAILTATHETGFALYPSDVNPYSVKALKWKNGQGDIVRDFVHSCHKYGIKPGIYLGIRWNSFLGVYDFKVNGEGAFQKNRQAYYNKMVEGMVTEICTRYGELFEIWFDGGASHPDLGAPDVLPIVKKYQPNCIFYHNNQLAEVRWGGSESGTVPYPCWATFPNVYSHAGDTQAEYYQLLKHGDPDGKYWMPAMSDAPLRGYNGRHEWFWEPGDEAHIYPLENLMDMYNNSVGHNSTLIMGVTPDPRGLIPAPDVKRLKEWGDEIKKSFGKPIATTHGEGDVLELSLPKATKVNHIILQEDIV…	UNKSP	GH29		OG0000142	3
0373	OG0000001	hypothetical_protein	MILVIKFVFLYEMKKMKHSAYFLFTLIFFSGALMGQSGAVSAHRSSYPDEPAVCGPVPSLIQWRWQQMEYYAFIHYSINTYTDVAWGFGNEDPKLFNPAHLDCRQWARICKMAGMKGIIFTAKHHSGFCLWPSKFTDYSVKNIPWRNGQADIVRELADACKEYGLKFGIYLSPWDRNHAEYGKPEYIQYFRNQLRELLTNYGEIFEIWFDGANGGSGYYGGANETRKIDPKTYYDWQNTYKLVRALQPNIVIWNDGGDRADLRWVGTEAGYVGETNWSTLYGTGDVPEQMLRHGVENGTDWVPGEVNTSIRPEWFYHPKEDKKIKTLPQLMDIYYNSIGRNGTLLLNFPVMPNGLINEKDEQAALEFSNARKQAFQTNLAKNSKAVATQVRNQNSDYNE…	UNKSP	GH29		CE4	3
0373	OG0000001	hypothetical_protein	METKIEYSRSIMNKLNLAILLTVILACISCKKDPLSIKSTSSTFESATTSHWKDQKLSMMVHLGPYAMLGGMYQGQPVTKGYSEQIMAHAAIPPAEYQAMALNFNPVQFSADSIAQLARRGGFRSVIFTAKHHDGFNMFDTKQSDFSIASTPFKRDILKEMSDACHAAGLGFGVYFSLIDWNAKEGATTISSHNADTIAPALHAANLLQVRELCSNYGDLSEIWFDMGSLTLQQSKEIRDLVKSLQPDCMIGGRIGNGQGDFIVSPDNVNGDMKYETPWQSVNSIYDNTWGYRSWQPIGNAKAKAVEHLGKMIKTVYLGGNYMLNIGPKGDGSIQDFEKQVIEYIGSWIDAGNAEAIYDTRPLPGGDKSWGGLTYNHGNIYAHVMSTPDEGKILLYGLN…	UNKSP	GH29		OG0000143	3
0373	OG0000001	hypothetical_protein	MPKYQTWIVLILLITVPSCNIYFEQSPFANLVSISTTDTKEAILLKAAHVVPTSRQLSWQQRELTAFLHFGINTFTDKEWGDGNEDPALFNPTKLDAGQWVSVLKEAGFRQVIITAKHHDGFCLWPSAFTSHSVKSSPWKNGQGDVIKELADACVKQNMPLGVYLSPWDRHEPRYGSDAYNEYFRSQLRELLTNYGPISEVWFDGAVGEGPNGKKQIYDWGSFYSIVRDLQPQAVIAVMGPDIRWVGTETGYGRDTEWSVIPIADSIQLTPTDAQDNIIKPAIKETAEEIASINQLAQAYALKWYPSEVDVSIRPGWFYHAAEDGQVKSPEKLLDIYFNSIGKNSALLLNIPPDKNGLIPEKDATILKVFNYSLKQIFSQNLGSQAEVSDNEFNFNHPP…	UNKSP	GH29		GH110	3
0380	OG0000001	hypothetical_protein	MKTNIFKQLNLITVLAMFVTLPLLSQQGKLPIAEGPYKPTDESLKQYQYPEWFRDAKFGIWSHWGPQAVPRQGDWYAKRMYIETDPSYKYHIANYGHPSEFGFKDIIPLWKAEKWDPDKLMELYKKAGAKYFFSMGTHHDNFFLWDSRIHKWNAVKMGPKKDVVKLWQQAAKKQGMKFGVSEHLGASFTWYQNAHGSDKTGPKAGVPYDGAYPAFWDLYHAPALPDDKGWLTNNLVFQIEWFSSIKELIDQYHPDLLYSDSQMPFGDVGRSLIAHYYNQNVAGNNGTLDVVYTCKQPSEGKWAQDVERGVLDTISDYPWQTDTSIGDWYYRTGQRYKTANEVIQMLVDIVSKNGNLLINVVQTPEGDLEPDMIQILEEVGVWTAANGEGIYGSRPWQTY…	UNKSP	GH29		OG0000144	3
0380	OG0000001	hypothetical_protein	MKKIMIVLTAFLLVFQSLLAQKTTAPKVLTNDERMEWWREARFGMFIHWGVYALPAGIWDGRQIGGIGEWIMNRGKIPVADYQRMAKNFNPVKYDPDAWVRMAKDAGMKYIVITSKHHDGFALFETKASKWNVVDATVYGKDLLKPLAEACKKYGIKLGFYYSQAQDWNNPGGSAARRPMKEGWANPDSVIIDAYTKEHKGHWDPAQEKKTFDQYIDDVAVPQVKELLTNYGEVAVLWWDTPTNMTDDAATKLQAQLAIQPNIITNDRLKRPNFQGDHKTPEQRIPNLKDLDGTDWETCMTMNGTWGYKSYDHNYKTPETLIRNLLDIASKGGNFLLNVGPTDLGEFPQESIDILSKMGAWMKVNGEAVYGTKASPWGLFDWGRCTKKESKNGTTLYFS…	UNKSP	GH29		CE8	3
0380	OG0000001	hypothetical_protein	MIKRLLTALLFFLALSLNGQNYQPTWESLDKRPVPQWFEDSKFGIFIHWGVYSVPSWGPTGDSIGVYDKYAEWYWRKFDQPGKVQKYFKEFHLKTYGPNFKYQDFAPMFKAELFNPDQWADLFKESGARYVVLTSKHHEGFTLWPSKQSWNWNSVDIGPHRDLCGDLTTAVKSKGLHMGFYYSLYEWYNPTYLTDLNSYVDNHMIPQMKDLVTRYTPDILWTDGEWDKPSKEWKSEPFLAWLYNESPVKQSIVVNDRWGSETRSKHGGIYTTEYGLVHDQEGVDEAITRPWEECRGIGTSFGYNRTEGLTDYSTAEDLIKLLVSTVSKGGNLLLDIGPAADGTIPVIMQQRLLEMGNWLKTNGDAIYGTRAFITKETESINPETNKSIFFTKKNKDVYV…	UNKSP	GH29		OG0000145	3
0380	OG0000001	hypothetical_protein	MKTKTIFTILVFLATLFTPQFANAQLPKETEAQKAQRMKWWTDARFGMFIHWGLYALPARHEWVKNAERMTNEQYQKYFEMFNPDMYDPHEWAKMAKAAGMKYVVLTAKHHEGFCLFDSKFTDYKSTNTPYGKDLIKEYVEAFRAEGLKVGFYYSLIDWHHPDYTIDSNHPQRQTSDTAYIRLNKGKDMKKYQEYMKNQVRELLTNYGEISIIWFDFSFPGKNGKGRADWDSENLLKLARSLQPGIIVDDRLDLRDVEGGWDFTTPEQVKVAKWPEINGKRVAWETCQTFSGSWGYYRDENTWKSQAQLLELLIESVSKGGNLLLNVGPTARGVFDSRAQDRLTGMGQWMKYNNRSIYGCTEAPPTEFKVPANTLLTYNPVTRRLYVHLLAYPMGSMTL…	UNKSP	GH29		PL15	3
0380	OG0000001	hypothetical_protein	MKKTFIFLLLALLTLIVGGQGNDLDKGQVGYIPSAENLQNREWFRDAHFGMFIHWGVSSVLGREIGWALSGKDVNDYRENIHKFNPSEFDAAAVVKLAKDAGMKYITFTTRHHDSFSMFDTKYSDWGIMNTPYAKDVLKMLSDECQKQGIRLFCYYSLTDFYRPDYCQGNTKKGTGITGECNWEEYIQFMKNQLTEILTNYGPIYGIWFDGHWDQVQRLSNKQNGNQIRKWGYDEIYKLIHELQPGCMIVNNHHLSTFPGEDYQTFERDLPGSNTGGGYSADAVISKDLPLESNDIIGKSWGYVTNDTIDRSVKELVHLLIRSAGLGSNFLLNIGPTPEGNVREAHKERLLGMGKWMQTYGETIYATRKSIMSPSDLGVAVEKGNKVFLHIINPEKLDK…	UNKSP	GH29		OG0000146	3
0381	OG0000001	hypothetical_protein	MRLATTLSALVLTLSALPVLAESPGAGAPAPAPTAPDPTAGRELYVVATSHLDTQWRWTIQETIEDFLPATLRDNFALFEKYPGYVFSFEGAFRYQLAREYYPAEYEKLKAYVRAGRWKVAGSWLDAVDTHVPSPESLIRQALYGNGFFRRELGVTSRDVFLPDCFGFGFALPSVAAHCGLTAFSTQKLTWGSSIRIPFDLGLWEGVDGSRLIAAINPGDYASELKGNLTLDPDVYAIIDRQAAASGLPVAMRYFGTGDVGIAPLDPSVAWLQKSLEGPGPLAVHSVAPDQLARDLLARGDDAVSRLPRYRGEFLLTSHGAGCYTSQAAMKRYNRTNQRLADAAERASVVATWLGAAAYPREELREAWTRFLWHQFHDDLTGTSIPEAYVFSWNDEAIA…	OM	GH38		GH55	3
0384	OG0000001	hypothetical_protein	MKKHSITIILLFICLVSGWSQVTKYVPTPENEKARAWFQDARFGLFIHWGVYSILGDGEWVMNNQQIPIKTYEKLPAFFNPTEFNAAEWVQMAKDAGMKYITITSKHHDGFAMFDSKVSDYNIVKKTPHGKDVLKMLADECKKQGIKLFFYHSQLDWHNPDYYPRGNTGGDYTGRPDKGDMNKYLDYMDAQLTELLTNYGDVAGIWFDGMWDKKDAEWRLDKTYSLIHKLQPAALIGSNHHRPPYEGEDFQMFEKDLPGHNTTGFAPEQKIGDLPKEICETINHSWGFNLQDARNKSAKELIQYLVKAAGYDANFLLNVGPMPNGKIQPEHIALLKQMGEWKRLYDETISGTRGGPLSARDWGVMTQKGNKVYVHILNWKDETLTLPKLGKKVVSAKIF…	PP	GH29		OG0000147	3
0387	OG0000001	hypothetical_protein	MKKLFLILFVSSIILTVAKIYPQVTENNINIIPKPKSLVVNEGTFKLTSDTKIYFNVNSKKVADYLSEVLNPATGFKFTPLVWNGKVETNSIILSLTTTTKDYGKEGYSLIVNPFNIMIEANELNGLFYGVQTLRQLFNPYINSVARVEGIDWELNAVVILDKPEFVWRGLNLDCCRHFMDKEFVKRYIDLLAYHKFNTLHWHLTEDQAWRIEIKKYPELTKKGAFRTYDDGSIYGGFYTQDDIKEVVAYAESRFINVVPEIEMPGHSTAAISCYPEISCTGGPFNVGTLWGIYYDIYCAGNEKTFEFLEDVISEVIDLFPSKYIHIGGDEAPKKRWENCPKCQARIESENLKDEHELQSYFIKRMEKFINTKGKQIIGWDEILEGGLAPDATVQSWRG…	UNKSP	GH20		GH5	3
0390	OG0000001	hypothetical_protein	MKINIINAFILILLFSTCAVAQKISLIPLPNKISSAPGKFTISPQTKILANGTLALQTAELFNSWLKQTNGFELPIVSSVMSKDRYIAFSLINDSSEKYILKVKRKYVVLEGGAAGLIRGTSTLLQLAYQSLENKNKIPCLTIYDQPQFSYRGVHLDVSRHFLSKEFVKRYIDLIALYKMNTFHWHLTDDQGWRIQILKYPRLTDVGAWRSGSMIGPYRNQQFDSIPYGGFYTQNDIREVVNYASQRQITIIPEIEMPDHSLTALAAYPEYSCLGNVHEVGRAWGGFDDVFCVNDSTFYFLEDVLSEVLELFPSKYIHIGGDECPKERWSKCPKCLNTRFENNLQNEEELQSYFIQRIEKFLNSKGRHIIGWDEILEGGLAPNATVMSWRGIDGGKTAA…	PP	GH20		OG0000148	3
0396	OG0000001	hypothetical_protein	MKHSLVIITLILTSFFSWQKLNAQTDYAKHVNPFIGTGGHGHTFPGATLPFGMVQLSPDTRIDGSWDGCSGYHYSDSIIYGFSHTHLSGTGVSDYGDVLIMPMLGTPSVENKTYASKFSHLKEKASVGFYEVMLEDDKIKAELTATLRTGIHRYTFPKAEKANIILDLLHRDKTILSNIRVLDSVTISGFRISEAWAKEQHVYFIIRFSKPFTKMEYASKKKFKSALDLKTKEKAEGAYFEFDIRDGKPLMVKVALSGVDTDGALLNMNTEAPHWEFEKYKKDAEQSWNKELSKIEVQSNDKDKLAIFYTALYHCMTHPSTFMDIDNRYRGRDNRIHDAKDFTYYTVFSLWDTFRALHPLFTIIDRKRTNDFINTFMFQYAYGRRLPVWELSSNETECM…	UNKSP	GH92		GH43	3
0405	OG0000001	hypothetical_protein	MPSLTRVALALLLTSTALAQPDPGAPPQAIDAWRARRFGMFIHWGPVALTGREIGWSRGRPTPIDEYDHLYQRFNPTSFDAAAWAALADDAGARYLVLTTKHHDGFCLWPSDSTDYDIASSPFHRDPVAELAAACRAQGLAFGAYYSVPDWHHPDYPKGSPHGETDKPDPHPDRYADYLRDQVTELATRYGHLCTLWFDMPREFGPDQGLPTVAMLRKLQPDIVINDRAFTPDSTTTTVGDYATPEQRIGGFDRSRPWESCITMGRSKGADQPPSTSAPAPPGRHLRSALGPRPRARHLRPRAPFKPGPGLHLPRKHGQPLHLPLARDGAPPPPSSPACPRPAATSRSIRATTGSR	UNKSP	GH29		OG0000149	3
0415	OG0000001	hypothetical_protein	MKIRILFFLNLAVTVCLAQIGVSIIPQPVIMKVNSGNFIIDAHTAIQFNSNQKELKSAADFLTTNVKNISGYSLQINVAKQKVIQLMIVEMPQIGDEGYQMDVTTTSVTIKANTKSGIIYGIQSLLQTLPAICTNVTLQVPCMNITDYPRFKYRGMHIDESRHFFGPDVVKEYINLMASYKMNTFHWHLVDDQGWRIEIKKYPKLTSVGAWRVDHNDKVWGSRPQAKPGEEATYGGYYSQEQIKEIIKYAAERNITIIPEIEMPGHVASAIASYPALSCTQKPQLPLTGGNYTDMSSNYCAGNDSVFTFLEKVLTEVIELFPSKYIHIGGDEVDKGPWKVCPKCQAKIKTDHLVNEEGLQSYFIKRIEKFMKSKNRKIIGWDEILEGGLAPEATVMSWR…	UNKSP	GH20		GH159	3
0415	OG0000001	hypothetical_protein	MSKYSFLIVIHFNVCLLMMSHSVVVGQIKPEAYIIPKPTEIFYTGGFCTLDHIAYQHDSVLFSPYTDVLFESMNKYLPVNKKSAASDINLGFKVSSDMMSESYELYIYNDKIIISAADKIGIQYALTSLEQVVRFNNGKLPVIVIKDSPKFRYRGLHLDVSRHFFSKDDVKKYLDYMAYYKYNNFHWHLTDDQGWRLEIKKYPKLQESAARRKETLVGHYNDEPHKFDGLNYGGYYTQEDVREIVAYAAARNINVIPEIEMPGHAQAALAAYPELGCEDKKYEVATKWGVFEDVFCPTDQTFAFLEDVIDEVITLFPGKYIHIGGDECPKDAWKRSPFCQDLIKKNKLKDEHELQSYFITRMEKYINSKGKQIIGWDEILEGGLAPNATVMSWRGIEGG…	UNKSP	GH20		OG0000150	3
0417	OG0000001	hypothetical_protein	MNRLLFFLYLLFPIIIYSQYVEFVNPFVGTGGHGHTFPGATSPFGMVQLSPDTRLEGWDGCSGYHYSDSIIYGFSHTHLSGTGVADYCDVLIMPGSGKLQLTNGFLDSPESASAFNKKTEKALPGIYECFLTKPQIRVRLTVTPRTGIHEYVFQKENDSKWIKIDLKHRDKLIKGNFSTITENEITGTRISSSWAKEQHIYFKLKSSVAFKSKILSKDGTVLFCEFEKSTKRVVLQCAISAVDEEGAKTNLKSEWIGFNFEKAYKSTKNSWNKMLGRIDVTSKIYEGKQKEIFYTSLYHLLIQPNIFQDADNRYRGMDNKIHFGDPEYPRYTVFSLWDTYRAAHPFYQLVYPDYNEKFVLSFLGQFDECGRLPVWELAGNETYCMIGNHSIPVLTNALL…	OM	GH92		GH1	3
0417	OG0000001	hypothetical_protein	MMHTTYMKKILLLLFICNCLKVTSQNTFIHNIIPQPKTIKVAGGKMRIDDISIISIPKQNKQCKRIAQLYVNALNLKKVKILESPKPVFGKSKSIVLQLNLKENNPDQYSLTSSKSGILIIASTEKGLFYALQTLLQLIEVENQLVDSKTMVPFINIEDDAAFKYRGLHLDVSRHFFSLQTIKLYLDLMSRYKYNTFHWHLTDDQGWRLEIKRFPELTATGAYRDETLIGHYSDQPHKFDGVKYGGFYTQEEVKEIVAYAADRFIEVIPEIEMPGHASAALASYPIFGCSGGPYKVEKVWGVFNSVFCTKDTTLWFMKEILEEVCDLFPSKYIHIGGDEVPKSSWSKCSNCKIIKQRQGLKNEEELQSYFIQQIDIYLTNKGKKLIGWDEILEGGLSPN…	PP	GH20		OG0000151	3
0438	OG0000001	hypothetical_protein	MKKTPLYLFFALLACACSRKITLAPNPVVPSEGQLRYQEQELIGFIHFTINTFTDKEWGFGDESPALFNPSQLDVEQWVSVAKEAGLKQLILTAKHHDGFCLWPSSYTEHSIKKSPYKNGQGDIVKEFTEACKKYNIKAGLYLSPWDRNHAAYGTPEYITYYRNQLTELLTNYGPIAEFWVDGANGGTGYYGGANEERVIDRKTYYDWDSTFYLAKKLQPDILIFSDAGPDIHWIGNEKGFAGETFWSMMDLNRVYIGTPETDYLNTGDPNGTSWVVGECDVSIRPGWFYHKNQDSLVKTPQQLVDIYYKSVGRNGVLLLNIPPDQRGLFHEIDVKNLKEFRSILDETFSTNLAEGAEASVSTGVGANLILDKNPSTFWAAKQNDRNADIIIELNKPTS…	UNKSP	GH29		GH15	2
0438	OG0000001	hypothetical_protein	MKLFITFLLIIISLFITSCNKKGELPESETLQQKLLRCVYPDITLPNEYWVLLSGSEISLMDFIVLKPFSRDSITLLSCKLIIGNRKMDDQNGFFGNCSITNDITSEEEKVFFTSILKKNVSKQTIQFNQLLRQIKRAGAWFEDAKFGIFIHWGVYAVPAYSPTVRDSVHIYDRYAEHYWRRLVQPNSTQQYFIDFHRKMYGDKATYQDFVKDFKAELFEPEDWAERFKKAGAKYVVLTSKHHEGFPLWQSPQSWNWNAVDVVPKRDLLGDLTNAVRDEGLKMGYYYSLLEWFHPLYNKENIDQYVKEHMIPQMKDLVTRYKPDIFWPDGEWDYHSSVLKSTEFLSWLYNDSPVKETVITNDRWGQETRGKHGGYYTTEYDLVHNGIFMDQGFSHPWEE…	UNKSP	GH29		GH15+CE1	1
0438	OG0000001	hypothetical_protein	MKNQLLLLLLIGNLSLTAQNNYQPAPENLEARHWFQDAKFGMFIHWGVYSVLGDGEWVMNNRRIPIKDYEKLPDAFNPTQFNAAEWVSLVKAAGMKYITITSKHHDGFAMWDSKISDYDIVERTPYGKDVLKMLADECQKQGIKLFFYHSHLDWHHPDYFPRGSTGNDIAGRPASGDFNKYLDYMDAQLTELLTNYGPIGGIWFDGWWDHKLQGKETRVDWRLEKTYELIHKLQPACLIGNNHHVEPFAGEDFQMFEKDLPGGNTTGFSGDSKIGDLPLETCETMNHSWGFNIYDRNYKSTKALVHYLVRSAGHNANFLLNVGPMSNGKIQPEFGKTLREMGTWLDTYGETIYGTRGVAAAVRDWGVVTQKGDTWYVHILDWQDAVVAVPTQGKKVKSA…	PP	GH29		OG0000152	2
0439	OG0000001	hypothetical_protein	MISGTITSVTKFSLISLLSLLFISCNSSTVGPVVEVPPVRNDTVSSPGIENVYPVPSESQLAWQDAELVMFIHYGMNTFTGKDIGEGNESPALFAPTKVDVKQWVSVAKAAGFKYLILTAKHHDGFCLWPSQFTEHSVKNSPYKGGNGDIVKEFADECAAQGMKFGYYLSMWDRNSPVYGTPAYNDYYRAQTRELCTNYGEVHEIWLDGYLGRNPLIDHPMFDWLSFAELSKALQPKSLMAIMGPDIRWVGNEDGLGSETDWSFTYSHPAHHGVSNVDVWWPTECDVSIRPAWFYHEDQDNQVKSAAYLAELYLKSGEEQPAFAECSANYRWCFS	PP	GH29		GH43	2
0441	OG0000001	hypothetical_protein	MRALLLLALLALLAGACAAPRGDDAAHGRPFPTPPGSLLTPIGPLPSADQVAWHERAYYAFVHFNMNTFTEREWGEGRESPDTFAPTELDCRQWARAFRDAGMKGVILTAKHHDGFCLWPSKTTEHTVARSTWKDGKGDVVRELADACREYGLALGLYLSPWDRNHPAYGDSERYNAIFRAQLTELCTQYGPLFEVWFDGACGEGPNGKRQVYDWPSFVAVVREHQPHAVIFSDAGPDVRWVGNERGIASETCWSMLKRDEFYPGTPNSEPLGPGQEDGTHWLPPECDVSIRKGWYWRASEDDTVKGVAALEELWLASVGRNANLLLNVPADRRGKIPEHEVRVLKELRERLDATYAKDLARGARANARPAAPPSAPTAPDSDAASVCDGERATAWAAP…	UNKSP	GH29		OG0000153	2
0442	OG0000001	hypothetical_protein	MSAAALAPAAAPARSRTILALALAAGLLVPAPARAQAGYVPSAENLAAREWYQDAKYGMFIHWGVWSVLQDAEWVMNNRGITAAEFEQLPPLFDPKRFDARQWVATAKASGMRYITLVTKHHDGIALWDSKVSDWNVVKRTPFGRDIVRELAEECRRQGIKLFLYYSQLDWHHPDYFPRGQTGATAGRPMAGDWPHYLDYMDAHLTELLTGFGPIGGIWLDGLWDKPTADWRLDRTYALIHRLQPSALIIPNNHEPPRPGEDVQTFEKDLPGANSAGFNTTTIGALPLETAQTMNDSWGFRLHDRAWKSSRQLIRELAGAAGRGANYLLNVGPRPDGTFPDTVVATLAQVGRWLDVNGASIYGTRPGPLTPRPWGVTTQKGDTVFVHLLEGTDRVVALP…	UNKSP	GH29		CBM9	2
0442	OG0000001	hypothetical_protein	MSIDRRDLLKSTLAAAALGLPRAARATAPRPAATGLAQSPRPRPTASQLQWQRDELAFFLHFGVNTFTDREWGDGTEDPRIFAPSALDARQWARTAKAAGFRMMILTAKHHDGFCLWPTKTTAHSVASSPWRGGQGDVVREFVDACRAEGLRAGLYLSPWDRNHPTYGDTPRYNAVYYAQLTELLTQYGRIDEVWFDGANGEGPNGKRQEYDWPRTWALVRELQPQAVMFSDAGPDVRWIGNESGVAGTTNWSTVDPRIVTRPGVSGDDVMRSLTSGDREGAVWRPGETDVSIRPGWFYHPAEDARVRTPENLVELYFSSVGRNSKLLLNVPPDRRGLLADADVAALRGMRTRLDALFARDLAAGARVTTRQEALRMRMQEHVLRAPATVGVVELAEPV…	UNKSP	GH29		OG0000154	2
0443	OG0000001	hypothetical_protein	MKKYLAILCLGPLCLQSLFIVAQNNLAEQSYHPPTDSLVKQKLEHWRDQKFGMVVHWGLYAVPGITESWTICSEDWITRDSTIKYDDYKNWYWGLKKDFNPVNFNPQQWAKSAKNAGMKYLVFTTKHHDGFCMFDTKETDFKITNGPFANNPKANVTKYVFDAFRKEGLMIGAYFSKPDWHSENYWWPMYATHNRNNNYDIRKYPWRWDNFKKYTYNQINELMHDYGSVDILWLDGGWVRPLETVNDEVRSWGADIPAWSQDIDMPAIATMARKAQPGLLVVDRTVHGEFENYRTPEQNIPATKLDYPWESCIT	UNKSP	GH29		GH157	2
0444	OG0000001	hypothetical_protein	MKNALGFSEYTNVFRLLCICLFTACCLTDGLAINQSKFKAGHLATDTSKRKVTNLKKATGVIQDYAAWVNPFVGTGAHGHTFPGAVYPFGMMQLSPDTRLEGWDGCSGYHDSDSLIYGFSHTHLSGTGVPDYCDVLFMPGTGSPVFNNGADGQAGYASAFKKSSEKASPGYYSVFLDKDKIRAAFTVGKRTGIHHYTYPKHTDQWIIIDLKHRDKLFSGGFTNSSKNSIEGFRISIGWARKQYVYFKSIFSKNIKWIQYSPDSLKAIIHFEENGSKELFAQVGISAVDATGAAKNLESEFDEFNFTKMLTNTRDLWNKLLGRIQINDPDSKEKLVFYTALYHNLIHPSLFQDIDLRYRGMDLNIHSTQADDQFTVFSLWDTYRSTHPLYQWIYPEYNSK…	UNKSP	GH92		OG0000155	2
0446	OG0000001	hypothetical_protein	MRLFVTLLFLASGLNLPAQNEAYVPDPDPLVQQNLEHWQDIKFGFMMHWGAYSQWGVVESWSLCSEDQPWCSRNGADYTDYVRRYEDLPKTFNPTRFAPEKWAAAAWDAGMRYVVFTTKHHDGFCMFDSRYTDYKITGKDCPFSKNPKADVSKFIFDAFRKKGFRTGAYFSKPDWHCEDYWAPEWATPDRCNNYDIRKHPARWQRFEDFTYNQIEELMTGYGKMDILWLDGGWVRPDSTITEEVRSWGYNLPAWGQDIDMSRIARMARKNQPGILVVDRSVHGPYENYRTPEQQVPGKTLPYPWETCMTMAGGWSYSFDPQYKSARQLVQTLVDIVAKGGNFLLNVAPGPDGELDSLAYQRLREIGSWMKVNDQAIYGTRPLAPYKEGKVCLTQKKDGK…	UNKSP	GH29		GH63	2
0446	OG0000001	hypothetical_protein	MELRKHLTLLLFLTLVGSSNCQKSSTIEIIPQPVSVKTNEGSFNLTADTRIYLPENKPDWETAAQYLMILAQQSTGYHLVSQPLKKEFRDPRPNSIYFLPDSEIGSPEGYKLEVTPRSVFIRAQTAAGAFYAVQTLRQLFPPGFNGTAPSDDSNTWTAPACVIEDAPRFVYRGLHLDAGRHFFPVSFVKKYIDLLAAHKLNTFHWHLTEDQGWRIEIKKYPKLHTVAACRKETLIGHYSDQPQRFDGKEYCGYYTQEDVKEVVEYAKKRFVTIIPEIEMPGHSLAALSAYPELGCTGGPYAAGTYWGVFDDVFCAGNEKTFGFLDDVLAEVCALFPGKYVHVGGDECPKTRWETCPKCQKRMKDQGLKDGHELQSYFIRRAETLLAKHGKKLIGWDEIL…	PP	GH20		OG0000156	2
0447	OG0000001	hypothetical_protein	MIYPSNMKKLLLFLFICNCLIVTAQNNFVHNIIPQPKTIKVAGGKMRLDDISIINIPKQNKQCKRIAQLYAKTLNLKKFKILESAKPAFTKAKSIILQLNFKENNPDQYSLTSSKSGILIIASTEKGLFYALQTLLQLLESDTEKGVSKTSIPFINIDDDAAFKYRGLHLDVSRHFFSLETIKLYLDLMARYKYNTFHWHLTDDQGWRIEIKRFPELTSKGAYRDETLVGHYSDQPHTFDGKKYGGFYTQEEVKEIVAYAADRFIEVIPEIEMPGHASAALASYPLFGCTGGPYQVEKIWGVFNSVFCTKDTTIWFVKQILEEVCALFPSKYIHIGGDEVPKSSWSLCPNCKIIKQRQGLKNDEELQSYFIQQIDIYLTNKGKKLIGWDEILEGGLSPN…	UNKSP	GH20		PL7	2
0450	OG0000001	hypothetical_protein	MNQRPIPRFILPNYYFYTMIKYIVIISCLFQTIVSAQDLTRYVDPMTGTGGVGHTYPGATVPFGMVQLSPDTRRDASWEGCGGYYHSDTVIYGFTHTHLSGTGCSDYGDILLMPGNGTASFIPEQYGSAYSHESERAEPGYYAVSLTDDQIKAELTTTIRAGMHRYTFSKKEERYLMLDLRHRDKTHGASLRFVSDTRLEGYRHSEAWAKDQYIYFAMEFSQPIARIVIDGLIPEMKPESAIEQNEIAAAVYIGGGNRETAMPLLVKVGISTVDAAGARRNLDAEMSDWDFEKVKLNAKNSWNKELSKIQVFGKKEKDLVNFYTALYHTMIVPNVISDTDGRYRGRDNLIHNAEGYTQYTVFSLWDTFRAAHPLYTLIDRKRTLDFIKTFLAQYQQGGR…	UNKSP	GH92		OG0000157	2
0460	OG0000001	hypothetical_protein	MISLILTLGIFFMDHTVFAQGADLPLVPRPESIKRGEGVFRFNANTELLFTDAKLGSEAGLFATLIEQLYGFRPVSKTAAASRPNSIYLSLDGNASLGNEGYRLTVSTGEVVIQARAAAGIFYGLQTLYQLMPAGKVISAEVPVVEIEDVPRFGWRGMHLDVCRHFFTKQEIFRYLDHLARYKMNRFHWHLTEDQGWRIEIKKYPRLQVVSAWRNGTRIGHYSESPERYDTIRYGGYYSQDDVREVVAYAAQRHIEVIPEIEMPGHALAALAAYPELSCTGGPFETGRTWGVFQDVFCTREETFSFLQDVLTEVCALFPGKYIHIGGDECPKDRWKSCPRCQARMKELGLADEHALQSWFVQRMEKFVATKGKRIIGWDEILEGGLAPDATVMSWRGYA…	PP	GH20		GH106	2
0460	OG0000001	hypothetical_protein	MKKILFSLFACLSFQANAQVDLARHVDPFIGTGGHGHTYPGATLPFGMVQLSPDTRVDGSWDGCGGYHHSDSMMYGFSHTHLSGTGCSDYGDILLLPYVNKLDGTPIQPVRFSHADELAEPGYYSVDLPTVGVKTEFTTTVRVGFHRYAFNGVGEHRVLLDLRHRDKVLGAEMRMVSDRRIEGYRRSSAWARDQVVYFSMEFSRPFELINLPGNETAPDSLHYTLRFKEDKSNELLVKVALSSVSEANARMNLERELPGWDFVATKSAARAAWNRELGKIEAKGGSEKQLRIFYTALYHTMIVPNVYSDVDGRYRGRDGQVHAIDGPEQYTVFSLWDTYRAWHPLMTIIDRKRTTAYVNTFLRQYREGGLLPVWELSANETECMIGYHAVPVIADADAK…	UNKSP	GH92		OG0000158	2
0462	OG0000001	hypothetical_protein	MKRILILMAVAAAAAWGQRYEPTWESIDKRPTPSWFTDAKFGIFIHWGVYSVPSYAPVIPGKLAYAEWYWNAMTQGRENAKANPIQKGTWEYHQKQYGASFPYQDFAPQFRAELYDPDHWADVFARSGARYVALTSKHHEGFALWPSKEASATWGRPWNAVEIGPKRDVLGDLTDAVRRKGLKMGFYYSLYEWYNPVWLSDKPRYIREHMTPQFKDLVTRYKPSIIFSDGEWDLPSADWGSPALLAWLFNESAVKDEVVINDRWGKDSRHKHGGYWTTEYTPGMAGMDHPWEESRGMGFSYGYNRAEKLEHYHSGRDLVIMLADLVSRGGNLLLDIGPDGDGTIPVVMEQRLIEIGDWLKVNGEAIYGTKPWTATRQWSTGEQPKIEYNKEYSTAYDVT…	UNKSP	GH29		GH149	2
0465	OG0000001	hypothetical_protein	MKIVAKHQRLASLFILCLFVLFVGKTNAQDYTRWVNPFIGTGGHGHTFPGATMPFGMVQLSPDTRIDNWDGSSGYHYSDDTIYGFSHTHLSGTGIPDYCDILFMPTVDEGRTWSPKDLMIQQSGRYSSKFSHSDEKAEPGYYSVKINDAKLLVELTATARVGFHRYTFPESEDAGINLDMLWRDKTLESKVKVVSDRRIEGFRRSSSWAKNQTVYFVAEFSKPIIKSSDGRRAEGSSVPETGNENFFFPLSTSAGEQILLKVAISNVSIEGARKNLAAELPGWNFDKVRANAKAAWNKELSKIEVSGGTDAQTTTFYTALYHTMIQPNVFNDVDGSYIGHDKKIHNIRDDARSPGFSRPAAGKKPPEGGTPSDQYTVFSLWDTFRAAHPLYTIIDQRRT…	UNKSP	GH92		OG0000159	2
0470	OG0000001	hypothetical_protein	MFKIKTSVILLILFLISDMLGQEINKLPADYVDPFICTMGDHGQWLPAANVPFGLINLCPDTYPGSLTADGNLAHGGYDYSDTQIRGFSHLHKGSSGGTRSVNRAGLISLLPFVTIPSDTFFKNPILDFDKSTETAKAGYYSALLVKDNILAELTATAHSGFHRYTFTKGKKAKLFLFEGNTDRSNGITCSMKDAKTIEGIQASYKGIYFVIKFNTAVRSSEIWNGKEVTHGNSLNKLSSGGLILEFGDLKGEPLEVRVGVSLTSIEEAKNNLEIENPDFNFNYIKNKSFNSWNEIISKIIVEGNEEYKTIFYTSLYRTCHLPQVISDLNKTYLGFDEKIHTAEGYNYYGNFAFWDSFRTKYPLYSLYLPSVYQDIVKSLINIYEQGDWDKPDGQHLPH…	UNKSP	GH92		GH133	2
0470	OG0000001	hypothetical_protein	MRKVIFLVIIFLLSSSISFTQVDYTKFVNPFIGTAEHGHTYPGAALPFGMMQLSPDTGTEGWDWCSGYHSSDNSIMGFSHTHLSGTGVGDYGDILFMPYTGATKFLPGSKENPDEGYRSKFSHENEKASPGYYSVFLEDNKINVELTATKRCGFHKYDFKNSGTGSLIIDLTHGIEDTPIDAFIRIVDENKIEGYRTSSGWAKKHSVYFYAEFSQNISNYLIQLNNSEIKDNSVKGQFVKAALNFNLNSTNELMVRIGISAVSIDGAKKNLFEEIPDWNFEKVKNTANKIWNNWLSKIEVDGGTNDQKVTYYTSMYHAFLSPNIFNDVDKKYIGMDGKIKIAKDFDMYTIFSLWDTFRALHPLLTILDEKLTADFIKSLIAKYEESGLLPVWELASNET…	UNKSP	GH92		OG0000160	2
0470	OG0000001	hypothetical_protein	MRVLINLIFFALSINLFAQLEHEITDYVPETDPLVLEKLEQWQDLKFGLLMHWGTYSQWGIVESWSICPEDYGWCERKKGSNPQNYFEYKKEYENLKTTFNPTKFDPDKWAKAAKDAGMKYVVFTTKHHDGFSMFDTKYTDYKITSKEVPFHTNPKANVTKEIFNSFRKQGLWAGAYFSKPDWHCEYYWDPYFPPLDRNVNYDPELYPEKWQKYVDFTHNQILELLTDYGKVDILWLDGGWVAKQKNDIQDWYERSVKNTPSGFLKSKIVNQDIKMDELVEKARKLQPGLIVVDRAVKGKNQNYLTPENTVPDKSLPYPWESCIIAGGGWGWVFNPQYKPSYELVHMLVDIVCKGGNLLLNIGPSPEGIWPDAAYDRLKDIGDWMKVNNEAIYGTRAIA…	UNKSP	GH29		PL7	2
0470	OG0000001	hypothetical_protein	MNRIFFFIILIFWFTNSFAQLEHEITDYVPETDLLALNKIEKWQDLKFGLLMTWGPYSQWGIVESWSLCPEDYGWCMRTEGSHSDNYYQYKKEYENLKTTFNPTKFDPDKWAKAAKDAGMKYVVAMAKHHDGFCMFDTKTTDYKITDKTCPFNSNPRSNVLKEILNSFTQQNFMAGIYFSKPDWHNEYYWDPYFPPLDRNVNYDPELYPEKWQKFVDFTHNQISELLTDYGQIDILWLDGGWVAKQKDEVANWYKNSLKNSPSGFLKSKIVNQDIKMDELVVQARKLQPGLIVVDRAVKGKNQNYLTPENTVPENALLYPWESCITSGGGWSWVFNATYKSSYELVHMLIDIVCKGGNLLLNIGPGPDGTWDDAAYDRLSEIGEWMKINSEAIYETRAL…	PP	GH29		OG0000161	2
0470	OG0000001	hypothetical_protein	MKIKLLTFLIMIIFLSCSTNQKKEISIIPEPRSTMIENGEFIISAETKVFADNQFNDANKLISQLNIVLKRSSGMELTQQKENQPESNYIYIKYDESIKNSEGYQLSVNEKGVTISASNSAGIFYGIQTIFQLLPVDIYSLTKKDIKLTVPYVQITDEPSFSYRGVHLDVGRHFFSKEDVKKYIDYLAMHKMNKFHWHLTEDQGWRIEIKKYPKLTEIGAWRKGSTSDGKPYGGFYTQEDVKEIVKYAEDRFITVIPEIEMPGHSQAALASYPELSCTGGPFEVGTEWGVMKDVYCAGNEKTFEFLEDVLTEVIELFPSKYIHIGGDECPKDRWHVCKKCQARIKKENLKDEHELQSYFIKRIEDFLLTKDRKIIGWDEILEGGLAPQATVMSWRGIEG…	PP	GH20		GH33	2
0470	OG0000001	hypothetical_protein	MNEKNMKKIILFFFLLGMHLCSCAPENKTIWEIGVNDNSGNEFALAPKDYTRFIEKDFGWEDKYFLIGTSNVKKDWPYILPGTSDTWGGTWGTSGWRSSTLNILFGLNDDHSNGEWKLTIDILDCNSKDLPLFKITVNGQSWKYRIPIINKNNLIEGEISDSSEFLIEITLENRLLRTGGNEINLTILEGSWLKFDQIKLEGPGDVKLTENNNVYIRNVAAANYEIESEIGPVQPLLIDLEHINGKPELLVKLDDNVILKEIIESGRYIFEAPMPITTFTTESNYEIVINGDLLQSGKVIRSSQKQITPAEYVDTKIGTAHSRWMIAPGPWMPFSMVKISPDNQNDDWQGGYEPTFESIGCFSHIHEWTMAGLGTMPTNGKIQINVGDEKNVDSGYRSK…	UNKSP	GH92		OG0000162	2
0470	OG0000001	hypothetical_protein	MVKMNKILLFIFFLKMVYAQPTNLINEVDPNIGVAHSRWFFYTPAANPFGMAKPAASTYGQYGNKSGWEATGYDQRHESIEGFVNFHEFQIGGISLMPMVGNLKTIAGKLESPDEGYRSRFSHNNELAEPGYYRVKLDDYNVIAELTSTPRVAFHRYTFPEAKNSYIIFDVGNVQGESGKVANAFVRRVSETSLEGFVETFPEYVKNYQPGASVKMYFFAEMDKKHSGFGSFVKEQRFHQSESVQGEGCGMYFDFHTHEGEKITIKIGLSYTSIANARINLETEAQNLNFDSARTKAQNYWNNMLGKIAIEGGSKSNRTKFYTGLYHALLGRGLASDVNGAYVKNNSTIGQIPLDEKGKPKYNHYNTDAVWGAFWNLTQLWAMVYPDYFNEFINCQLDI…	OM	GH92		GH62	2
0470	OG0000001	hypothetical_protein	MKMTSIIFIFLITCQNFSQSLTDYVDPFIGTSGTGHTFPGAVAPFGMMQLSPDTGIEGWDWCSGYRYEDLEIIGFTHTHLSGTGGADYGDILLMPTIGKVNFDPKQYRSIIDKTTERAKPGYYSVNLMKHNIKVELTATNRVGLHKYCFPKSNSSNVIIDLKHGISDKSIESKINIESNNTIVGYRRSKGWAENQIVYFVIEFSKPFINSGIALEDKIQDGKKEVKGENVKAFVSFNTSMNEIILAKVGISSVDIQGAKNNLTKELPDWNFNQVKDQTESSWNDVLSKIKVEGGTKEQKTIFYTSLYHSFIHPNILSDADGRYRGMDNEIHVADGYIQYTVFSLWDTYRALHPLFTLVQPDRNIDMIKSLIAKYNESGILPVWELSSNETGTMIGYHSI…	UNKSP	GH92		OG0000163	2
0470	OG0000001	hypothetical_protein	MYNNSKNISLTLVYLILISVNNIFAQENEILNGKFKPTWKSFEENYQCPDWFRDAKFGIWAHWTAQCVPEQGDWYARGMYEQGNKYYDFHVKNYGHPTKFGFMEIDNLWKAENWDPAKLMELYKYAGAKYFVALANHHDNFDNYNSEYHKWNSVNVGPKKDIVGIWEKIARKNGMYFGVSNHSAHAWHWFQTAYGYDQEGPLAGIRYDAATLTKEDGKGKWWEGLDPQELYTGPNIIMPDGINDIKTANDWHEKNDRVWTEEPPLQNKNFTNMWFLRCKDLVDKYKPDLVYFDDYELPLGQAGLDIVAHFYNSNIQLNNGKLEAVVTAKQLKPEQKSGIVEDIERGFSSEIQPFAWQTCSCIGNWHYRRSDYESNSYKTPKQIILSLIDIVSKNGNLLL…	UNKSP	GH29		CBM6	1
0470	OG0000001	hypothetical_protein	MKKYNLFNYSILIILSVINSCTTQDITQFVDPNIGSVATLLTTKVPTVHRPNSMVRVFPITKPRLNDRYLSDKIYGFAVNMPAYRNGYVTELMPTAGKLILNRNEYASVYDHDLEEVHPWHHKIILEDYNISADWTTTERTAIYRFNFDSNKEKNIIFRSNQNAKAHFQFLSKNTLRGWEESKESKQYFYAEINLPFDNYGLFDKDEKIINADSVTNTGIGAFFNFNNIGSAIEIRIGISFIDENQAKENLYKETSNKTFEEIKNESYKIWENQLSKIKVEGGTERQKRIFYTSLYRSMERMINISEYGRYYSGFDKKIHNDEGRPFYVDDWLWDTYRSLHPLMLILNPSQQADMIQSYVRMYEQSGWLPGFPQFSGEFSAMIGFHSAPLFWDSFNKGI…	UNKSP	GH92		CBM0	1
0470	OG0000001	hypothetical_protein	MQIIIISILLIAANLFSQTTDNILPTKSQLEWADCEIGVIIHLDINIFEPETFDYSRKETLPALCKFNPSKLNTDQWIKSAKDAGAKYAVLTAKHGTGFTLWPSKAHSYNIGNTPWKKGEGDIVRDFIESCRKYNIKPGLYYNTNINTYLGRGFNQSLDEEQHENFNDIILKQLEELWTQYGELFEIWFDGGVKSNENGGIANEVIELLNRHQSNAVLFQGPMESRNLIRWVGNEDGRAPYPHWSRADAVTSSLGLVNISDLHGDPNGKIWCPAEADFPNMKQKAWNGGWLWKADQDSLLFSADELIDRYYTSVGRNANMLIGMAIDTSGQFPQTAANIFNEFGAEINKRFKNPKANANFIGKICELKISEYPEIIKNIIIQEDISKGERVSKYSVEAF…	UNKSP	GH29		OG0000164	2
0476	OG0000001	hypothetical_protein	MHRREFLIATAAGLSATSFIPKRAVAAPPLDRLAWWREARFGMFIHWGLYAILAGEWDGKTDYGEWIRNNARIPIGTYDRLVDRFNPVAFDAAEWMRMARQAGMRYVVTTTKHHDGFALFDSAVSAFDVMSTPFQRDIMRELATAARREGLRVGWYHSIMDWHHPDYLPRREWEVADRPAGDADMARYVRYLRAQVKELLTNYGDIGVMWFDGQWESTWTHEWGQALYDLCLELQPRTIVNNRVDVAPEGGTSTQLGASRAGDFGTPEQEIPATGMPGLDWESCITMNRNWGYNRADHDFKTTAQVIGLLTETASKGGNLLLNVGPTAEGRFPDESVQRLAELGEWMRVHSGAIYGTEASPFANPELHATRKGHRVHLFLPAWRPGDLTLPALKAPVTG…	UNKSP	GH29		PL26	2
0485	OG0000001	hypothetical_protein	MKVVLSISALLLCFALQAQTTYTLTVRTTDEPIAKGAYEPTLESLQKYQAPEWFRNAKFGIWAHWGPQCQPGQGDWYARMMYRQGSHPYNWHVQNYGHPSKFGFKDVINTWKAEKWEPEKLVALYKRAGAQYFFAMANHHDNLDMWNSKYQSWNSVQVGPHKDILAGWAQAAKKYNLPLGLSIHAAHAWSWMETAQQSDKEGEYAGVPYDGKLSAADGKGTWWEGLDPQELYAQNHPLSEGSENINKIHSQWTWGNGVAMPSLEYCEKFYNRTADLINQFHPDLLYFDDTFLPLFPVSDAGLKIAAHFYNSNMARHKGRLEAVLLGKVLTEEQKKSLVWDVERGAPDQIQTKAWQTCTCIGEWHYKNSIYDNNGYRSSREVIHSLIDIVSKNGNLLLNI…	UNKSP	GH29		OG0000165	2
0485	OG0000001	hypothetical_protein	MKNALLLLTFTLLLGTFSASAQTKIDPKAISEKMQWFADAKLGIFIHAGIYSVQGVDESWSFYNKKISHAGYMKQLQGFTLKQYDPAAWADLIKESGARYAVITTKHHDGVAMYDTKMNDLSSVKATPAKRDMIGPFFEALRKRDIKCGAYFSLIDWSHPDYPGFTKDSSRYFVTRDYARWNRFRTFFQGQIREIASQLKPDLWWFDGDWEHSAERWESEKVRHLVLSGNPNAIINGRLQGYGDYATPEQNFPVSRPKYPWWELCMTINNNWGYQPADTNWKTPYEVITIFADVVSNGGNLLLDFGPREDGTIPEESVHVLKELGAWNRKHAEAVFGTQPALPQGHFYGPTTLSKDSTSLFLFLAGNPGKEVVLKGLINEIESISVLGANAPATWKIVG…	UNKSP	GH29		PL14	2
0485	OG0000001	hypothetical_protein	MNPLAGILLLSLVATQALIAQDAATRGADALIPKPVSCINKTGVFVLDPGTPVAAPIAFREAGQLLAEQLRLSGQKKPGKKRGKAIVFEQASPQDHLQAEGYKLHITPTRITLTAQTLPGAMHAAFTLIQLQRLQPDLSKIPCAEITDYPRFRYRGMHLDVSRHFFPVSFIKKYIDLMAMYKYNTFHWHLTDGPGWRLEIKQYPLLNQVAAFRTHSDWKSWWKSDRRYSNAGTPNAYGGFYTQEEAREIVAYAARRGITVIPEIEMPGHSEEVLAVYPELSCSGQPYKNGEFCIGNDATVTFLQNVLSEVIDIFPSTYIHVGGDEAGTKAWAQCDKCQLRKKQEGLHTEHELQAYLIKRMEHFLKSRGRKLLGWDEILEGGLPPDATVMSWRGEKGGIE…	PP	GH20		OG0000166	2
0485	OG0000001	hypothetical_protein	MFYKIMLALLALVAGFASPGMGQMDARTYPIIPIPQKIQAQKGQFEVSAKTLISTDVKEAEIDWVIQYLNQHLQSRMDVALPVSKSGKKSASAIYLKLLPGAVKPESYRLTIDAKQILIEGGDPAGLFYGVQSLIQLLPDGDRLVLPSLSVEDHPAFPYRGMHLDVGRHFFPVAFVKQYIDMLARYKMNRFHWHLTEDQGWRIEIKRYPKLQEVAAFRKETLIGSYNNQPQQYDGKRYGGFYTQEEIKEIVRYAQERFVTIVPEIELPGHAQAAIAAYPELGCTGQPVEVATKWGVFENVYCPSEATFEFLQNVLTEVMQLFPGKYIHIGGDECPKTQWKESPVAQELIRKEGLKNEEELQSYFIRRIEKFLNANGRDIIGWDEILEGGLAPNATVMSW…	PP	GH20		GH102	2
0490	OG0000001	hypothetical_protein	MRALAAVLPFVAAALAQEPPTWDQLDARPIPSWFQDAKFGIFIHWGVYSVPSYCHTSTYSEWYQHWLDTNSHDGFVTKFHERVYGKDFTYRDFAPQFRAELWDPAEWAKIFQRAGADYIVITSKHHDGYALWPDAVGSAVRGYPWNAQAIGPERDLLGELAAAVRKEGIRFGLYYSFLEWHNPLFDKDKPAYVDQVVFPQVKDLIARYQPSVFWPDGEWEHPDTLWRSRELVHWLRENAPNRGELVVNDRWGKGCRGEHGDYYTTEYGGYGGSKTYLGQKPFEECRGIGHSFAFNRAEGYDLYLSRTECVRTLIDLVSRGGKLLLDIGPDGDGTIPLIMVDRLLAIGDWLKVHGEAITGCDRSPFLQTPWGRATQKGDTVYLQVYDWPRDGILAVPELV…	UNKSP	GH29		OG0000167	2
0495	OG0000001	hypothetical_protein	MSMKRMFACLLFVYSMFSTAFSQTYTASAENLQQRKEFQDMKFGLFIHWGASSVLGNGEWVMNNRNIHVSDYNRLINVFNPTAFNAQQWVATAKAAGMKYITLITRHHDGFSNWDTKQSDWKITNTPYGKDAVKQLADECHKQGIKLFFYYSLLDWYRSDYQYETGRTGKGTGRTEKVIGKTISVL	PP	GH29		GH32	1
0499	OG0000001	hypothetical_protein	MNTIRFILFCIALLNIQWSSHAQTKIKPEEIRDKMQWFSDAKLGIFIHTGIYAVNGIDESWSFHNKKISHTDYMKQLNGFTLKNYNPEFWADLIAESGARYAVITTKHHDGVATYNTTLNNLSTVKATPSKKDMITPFFSALRKRNIKCGAYYSLIDWTYDDYPGFLKDSSRYKVENDYARWNRFRTFFQGQISEISKQFNPDLWWFDGDWEHSAERWESEKVRQMILSRNPQSIINGRLQGYGDYDTPEQNFPVTKPKYPWWELCMTINDSWGFQIHDKSWKTPYEVITIFADAISHGGNLLLDIGPKEDGTIPPEQINVLKELGAWNKKHSEAIFGTTAGLPQGHFYGPTTLSKDSTSIYLFLQGNPKEQTVVKGLFDDIKSISVVGSNTALPWKIV…	UNKSP	GH29		CBM38+GH32	1
0499	OG0000001	hypothetical_protein	MKIRFFLLFVILLSTIPLTYTQSYTPTQANLESRKLFQDMKYGMFIHWGASSILGHGEWVMNNRNIHVSEYKKLVNVFDPHLFNAQEWVSLAKSSGMKYITFITRHHDGFSNWDTRYSDWKITKTPYGKDLLKQLSDECKKQDIKLILYYSLLDWSRDDYQYSTGKTGKGTGRTKKEPWQNYLDFMNNQLTELLTNYGEISGIWLDGHWDQLDNDHDKSLKSKVDWKYDIMYSLIHKLQPKCLIGNNHHLTPIPGEDFQMFEKDLPGQNTTGFGGADISALPLESCETMNDNWGYSITDRNFKSSEKLIKYLVNAAGRNANFLLNIGPRPDGTIQEEFKDTLAVVGKWLQKNGESIYGTRGNVYPVQNWGVITHKQKTYYLHILDWSKIMNPLFLTGFN…	UNKSP	GH29		OG0000168	2
0499	OG0000001	hypothetical_protein	MKTFFVTIATILSAFSGIMSQSFVPILPTDSHQDIITKAANVTPSPRQLKWQQLELTAFFHFGINTFTDREWGHGHEDKNLFNPSELDADQWVKVAGESGIKLVILTAKHHDGFCLWPSKYTEHSVKNTPWKGGKGDVVKEVADACRKYKIGFGVYLSPWDRTEASYGTDAYNDFFIRQLTELLTEYGQVDEVWFDGANGEGPNGKRQVYDFERYYTLIRKLQPEATIAIMGPDVRWVGTESGYGRETEWSVMPVDARIQESIQKNSQSDATFAPVGDMTESDLASRPKIMNASGLIWYPSETDVSIRPGWFYHKEEDDRVKTPEKLFDIYFSSIGRNGVLLLNIPPDKRGLIHENDVKNLKEWKRLIDLTFSINLAKDASVTSNNGLGQNNILDGNNS…	UNKSP	GH29		GH16	2
0499	OG0000001	hypothetical_protein	MKSSYSFIILLLSVFSFINGKMYSQTNNLPGVIPAPNSVINIGKNSGLKEIKLYIPEEAKSAYFDHLFKDLKMVSWQNEKNANTTCSIDKRMTAEGYKLFIEKDKISIKAGSKVGLQYALVSLAQMLTHKGLPLPQTNIEDKPAFEYRGLHLDVGRHFYKADDIKKFIDYMAYYKYNQFHWHLTEDQGWRIEIKKYPKLQEIGAFRKETVIGQNTGQYDGKRYGGYYTQEEVKDIVRYAMDRNINVIPEIEMPGHSLAALASYPELGCENKKYEVATKWGVFDDVYCPTENTFQFLQDVLDEVMVLFPSKYIHIGGDECPKEAWKKSAFCQELIKKENLKDEHELQSYFIQRMEKYINSKGRQIIGWDEILEGGLAPNATVMSWRGTEGGIEAARQNHD…	PP	GH20		OG0000169	2
0499	OG0000001	hypothetical_protein	MKLPRILITLSFTVFLLSVTMGQVEKTQPNKDDPAAVALTQHLSETEGYVWPKDPKVMENLKKWQGYKFGLLIHMGLYSELGIVESWALCPEDWITRPGYDDYYKFCNDYRNTKSKFNPVNFDPEKWAKMFKGSGAKYMIYSSKHHDGFCLYDSKYTDFKITDKGSPYSSNPKSNVLKEVLDATRKVGLSTGIYFSKPDWNSHDFYWPYYPPKDRNPTYDITKHPDRWKRFVQFTQNQLNELTTEYGKVDILWLDGCWVMPKSSITPKVAEFCTYPHDMDINMKLIAERARAKQPGMLVVDRWVQSEYEDYLTPEQKTPDKPLGVPWESCITMGGAWGWVKNDNYKSSKELVHLLVNIVAKGGNLLLGIGPNGKGEYEPKLQENLAQFGKWLEVNGEAI…	UNKSP	GH29		CE3	2
0499	OG0000001	hypothetical_protein	MKKCVYFLILLFGSLNSYSQKDFMNESQKEKEIRMKWWQDATFGMFIHWGLYAIPAGEYNGKGGGAEWIMETHKIPTPEYEKFASQFNPQKFNALEWVQTAKNAGMKYMVITSKHHDGFCLWDSKYTDYDVIDATPFKRDIMKELSDACKNEGIVFGMYHSIMDWHHPDAKSKDYPHQSKTNPDFDHYRENYLKPQLKELVENYDPAILWFDGEWIPEWTEVQGKDLYNFVRNLKPSIIINNRVGKGRGGMQGMNKYKNAAGDFGTPEQEILEVFSKEYWESCITLNNSWGYSKEDKKWKSPQTIINTLVDISAKGGNLLLNVGPKADGTIPLESVQNLEEVGKWLKINHEAIFKTNAIPHFKEGDDIRFTQTQDSKYVYAIANNNITNELVIQSVKPL…	PP	GH29		OG0000170	2
0506	OG0000001	hypothetical_protein	MSSRAFITMGIRGQSIGAFAAVALLGNPAEAATTYQATWASVNKHIVAPEWFMDAKFGIYYHWGAFCTPQYGMEWYPRNMYNKAGNSNEYKHHLATYGDPFGDWQYHNFILGKNNKAGVFTQFAPKLKSAGGKFDPDEWARLFDSAGAKFAGPVAEHHDGFSMWDSKANEWNSVAKGPKLDLAKLHATAIRARGLKFMMSMHHAWNFTGYWNFPPVTQTDASLKKLYGQMTTAEEEKLWIDKLKEVIDGYQPDLIWQDLYLGRISEAKRLEFLSYYYNKSVDWNKDVVVTSKDGFQKGEMRDYERGGPADITTPYWLTDDAINSNSWSYVSGMSYYSKTQMLHSLIDRVSKNGNLLLNISPMADGSIPQAQRDLLLAMGDWLRRFGSSIYATRVWSIYG…	UNKSP	GH29		GH59	2
0525	OG0000001	hypothetical_protein	MGRALVCLAFHFLIISFSDHLIAQAPYVPPSDPLVQQKLEQWKDLKFGLLMHWGPYSQWGVVESWSICPEDEDWCRRKPEHGASYSEYVKNYEALSTTFDPVKFDPEHWARAAKDAGMKYMVFTTKHHDGFCLFDTKTTDYRITSSRTAYGDDPRANVTKHIFEAFHAQGLWTGAYFSKPDWHSDDYWWRYFPPKDRSVNYLPTKHPERWQAFKDYTFTQIEELMTGYGPVDILWLDGGWVRPLSSIDTSVSWQKAITIEQDIDMPRIATMARKHQPGLLVVDRTVGGEYENYVTPEGHVPDADLGVPWETCMPMGTSWSWVPNEKYKSTDEIIRTLVSVVSRGGSLLLNVAPGPDGQLDSTAYVRLKEVGEWLKVNGEAVYGTRASYVGDLPGAMGRT…	UNKSP	GH29		OG0000171	2
0525	OG0000001	hypothetical_protein	MKGFSLGPKRFTEARAGTTFSPMRITPALLFLLASSALAQTTAEPNLIPEPVELRMEPGKLDLGCPWQVEVSESASKGLFDLLQAELAPLQLPKAKDCLLPLRIRFEIIQPETIASDEWHTLHVRPDGISVMAPTEAGLFRGSRTLIQLMEQGREAGSLPCLTITDWPRFQWRGMHLDACRHFWSVEFTKKYIDLLARYKMNRFHWHLTEDQGWRIEIKKYPKLTEVGAWRKGSQVGPYSRREYDSIPYGGFYTQEQIREVVAYAKARQITVVPEIEMPGHAMAALAAYPHLGCTGGPYEVQKGWGVFEDVFCAGNDSVFTVMQDVLTEVMALFPGEYIHIGGDECPKERWKACAKCQMRMKAEGLKDEHEIQSYFIQRIEKFVNSKGRKIIGWDEILE…	PP	GH20		CBM66+PL11	1
0531	OG0000001	hypothetical_protein	MMLFSSSNCQKPALNIIPQPALVEAGDGFFTLNTETRIYIPEGKTDWETAAQYFMIIAHQSTGYQLVSQHLKKEMRDPRPNAIYFLPDQNIASPEGYKLEVTQNAIYIRAQTAAGAFYAVQTLRQLFPPAFNNTAKALAPAAWTAPCCIVEDAPRFRYRGLHLDVGRHFFPVAFIKKYIDLLATHKLNTFHWHLTEDQGWRIEIKKYPKLQSVAACRNETLIGHYSDQPQRFDGTKYCGYYTQEEIKDIVAYARSRFVTIVPEIEMPGHALAALAAYPELGCTDGPYSTETTWGVFDDVFCAGNEQTFDFIDNVLNEVCALFPGPYVHIGGDECPKTKWETCPKCQKRMKAEGLKDAHELQSYFIHRAEMMLAKHGKKLIGWDEILEGGLAPNATVMSW…	PP	GH20		CBM66	1
0531	OG0000001	hypothetical_protein	MKIHILLCCLLLLVALHLKAQSANPPDTNPLRSFVDPFIGTGGHGHTYPGATAPFGLVQLSPDTRIDMMDWDGCSGYHYSDSILYGFSHTHLSGTGVADYCDILFMPFTGGAVLEPAQYASPFKKSREKAEAGYYSVFLEKDKIKAELTATERVGVHRYTFPKNRVRSHLLIDLRHRDEVLDAHLKKVGDREVEGFRISKAWAKEQHVYFVARFSRPFFNTKMMDMTRNPRVSEASVTSKAIVGLLDFYEDGEPLVVTVGISGVSIEGARRNLEAECNHFDFEKIKTETQAKWERQLSKIEVTGGTDAQKRIFYTALYHTMVAPNIWNDVDGQFRGRDNRIHPNPGHDVYTVFSLWDTYRACNPLYTIIEPKRTNDFIQTFLRQYEQGGLLPVWELAAN…	UNKSP	GH92		OG0000172	2
0531	OG0000001	hypothetical_protein	MKTFLIILLLAAASCVSAQHFPYTPDPDPLVRQNLETWQDLKFGFMMHWGAYSQWGVVESWSICSEPWCGRDGADYIDYVKRYEALPQTFNAEKFHPEKWADAAWQAGMRYVVFTTKHHDGFCMFDSKYTDYKITGKACPFHSNPRADVSKHIFDAFRHKGFRTGAYFSKPDWHNEDYWAPEWATPDRCNNYDIRQYPERWQRYEDFTYNQIEELMSRYGKMDILWLDGGWVRPDSTITDEVRSWGYQLRPWGQNIDMGRIAAMARRNQPGILIVDRSVHGPYENYRTPEQQVPGSVLPYPWETCMTMAGGWSYSFNPNYKSSGQLVRTLVDVVAKGGNFLLNVGPGPDGELDTAAYGRLHDIGDWMALNGEAIYGTRPVAPYKEGKVCLTQKKDGKTM…	PP	GH29		GH54	2
0531	OG0000001	hypothetical_protein	MRHLFTLLTLLFSLPVSNLIGQTPYTPDWASLDKRPTPEWWTDAKFGIFIHWGVYSVPAYTTLGNYAEWYQNSLENNAHEGKVRDFHRNNFGNRSYYDLAEDFHAELYNPDDWANLFERAGAKYVVLTSKHHDGFCLWPNEQAAKTWGFPWSADVRGPGRDLLGDLFTALRKTSVKPGLYFSLYEWYNPRWKFDRARYAKDHAMPQLYELVNRYQPWVVWADGDWDATPDVWKSPEFLAWLYNQSPVRDRVVVNDRWGSGVRFKHGGIYTPEYQPDLDFENHAWEESRGMGFSYGYNRTENAWDYTGTITRAAPRG	UNKSP	GH29		OG0000173	2
0538	OG0000001	hypothetical_protein	MFACHAALISFAAIFAQAVPQNPVEKSPAIIPRPAQLDSRHGVMPISGDVAIRITKDDPESTNIAVQLAAWLKPLGVAASVGKQLDSEQAEDRIVLSVDPALRGFAEEEYLLDIGDEITIKARTGTGLFWGAQSLRQLMEQVGESRGGRFAEINLLKVVIRDKPRFAHRGMLLDCGRHFMPVDFVKRYIDLLAYHKMNVLHWHLTEDQGWRIEIKKYPKLTEIGAWRTAQRDSEQPRDAMGRYGGYYTQDQIRDIVTHAKSRHITVIPEIEMPGHALAALAAYPELSCKGTPLEVWTEWGVIDDVYCAGNDKVFDFLEDVLSEVIELFPSTYIHIGGDECPKSRWEKCPKCQARMKARNMKNEQELQSYFIHRIEKFLNGKGRRLIGWDEILEGGLAPN…	PP	GH20		GH85	2
0540	OG0000001	hypothetical_protein	MKRRGFVAALGAGVLTRRVPLPNAAGRPVPTPAQLRWQREELSAFVHFGVNTYTDREWGDGTEDPRLFRPDGFDADVLVRQAVSAGVRSLVITAKHHDGFCLWPTALTRHSVASSPWRDGQGDVVGDLARACRAQGIGFGVYLSPWDRHDPSYGDSPRYMDLYIAQLEELLTRYGRLVEVWFDGANGEGPNGRRQVYDWGRIHGTVRRLQPDAVMFSDAGPDVRWIGNERGVAGETCWSTIDPAVVPFAGFDAPWVGDVLQQGHRDGAAWRPGETDVSIRPGWFYHASQDAQVRSVDNLLQLYFTSVGRNSKLLLNVPPTRDGTWHANDLRALDGFAVRRRAIFTRDLAIGASVKSASALPGRGAARVVDGSPDSWWEASGTGDTATLELTLPRPETAT…	UNKSP	GH29		OG0000174	2
0546	OG0000001	hypothetical_protein	MNYLFTLYFFLIYNLVFINAQVGAIKELPLIPKPKSEQIVGGYFEASSLKQIIIPSKAENALKIGRGIQNLLGLPELPVKKVKGTIVQKSKSITLSLISIPDKPEYYKMHITKNGIWIQASQDRGWFYALQTLNQIVQLNENTNRDANLLPYCIIEDEPRFPYRGMHLDVSRHFFPVSFVKNYLDLMARFKYNYFHWHLTDDQGWRIEIKKFPNLTDVGAYRKGTLIGKPGDRPQKFDTSRYGGFYTQDQVKEIIQYAKERFITVIPEIEMPGHSAAALAAYPEYSCKGLPSSVANSWGVFDSGIYCTKDTSLWFLKEILNEVCDLFPGKYIHIGGDECLKENWKACEQCQSVKRRNNLKSEEELQSYFIRQIEKFINSKGKQIIGWDEILEGGLAPNA…	PP	GH20		GH151	2
0546	OG0000001	hypothetical_protein	MKNTMGRFDFACRLRLISICLFAVCWVTDGHAKNQFTFRVGHLSADTSKSKVTNLKKASGVIQDYAAWVNPFVGTGAHGHTFPGAVYPFGMMQLSPDTRLEGWDGCSGYHDSDSLIYGFSHTHLSGTGVPDYCDVLFMPGTGTPVFNNGADGQAGYGSAFKKSSEKASPGYYSVFLDKNKIKAAFTVGKRTGIHHYTYPQPTDQWVIIDLKHRDKLFSGGFTNSSKNSIEGFRISIGWARKQYVYFKSIFSKNIKWIQYSPDSLKAIVHFEENGTNELYAQVGISAVDATGAAKNLESEFDSFNFTKMLTNTRDQWNKLLGRIQINDPDSKEKHVFYTALYHNLIHPSLFQDSDLRYRGMDLNIHSTQADDQFTVFSLWDTYRSTHPLYQWIYPEYNSK…	UNKSP	GH92		OG0000175	1
0554	OG0000001	hypothetical_protein	MGSFHPVPQLLPFLFWGLAHAVSAQSALTIPSLIPLPVEVEQLQGECALKCPWSVTRGQGVTKALGDLLQAELDSLHPPPVAKCEKALEMELSLFQPDTILPPETYWLTAEVDRILIQAPTEEGLFRGTRTLIQLLESGIGDMRLPCLRISDHPRFAWRGMHLDVARHFFPVSFVKHYIDLLARYRMNTFHWHLTDDQGWRIEIKKYPKLTEVGAWRKGSQVGPYNAQTFDTLRYGGFYTQDEIREVVAYATARHINVVPEIEMPGHALAALAAYPELSCSADKSGQAGGPFTVEKGWGVFPDVFCPKEETFTFLENVLSEVLDLFPSPYVHIGGDECPKERWHECASCQARMQEERLKDEHELQSYFIRRIEQFVNSKGRKIIGWDEILEGGLAPNAA…	UNKSP	GH20		GH32	1
0565	OG0000001	hypothetical_protein	MRRNKLFFILLIIISLRIISQEQQSSLPIIPFPKECKLFPGNFVLSSSTKIVATSLKVQNEIDWFNDYLKTYYGFTLQVVDKEPKNGNYIQFTIPDWEAGYKENYHLTVSENAITILAEGNSAGNFYALQTLIQLLPIEKGNALLIPCVQIKDSPRFEWRGMHLDVSRHFFPISFIKKYIDILALYKMNTFHWHLTDDQGWRIEIKKYPKLTTVGAWRKGTMVGKYSDHKYDSIPYGGFYTQEQIKEVVTYAAKRHVTIVPEIEMPGHAVAAISSYPYLSCTGKQIDVEKGWGVFEDVFCTKDSTFQFIQNVMDEVIPLFPGKYIHIGGDESPKTRWKVCQQCQKRIKDEHLKDEHELQSYFIKRIEKYVNSKGKQIIGWDEILEGGLAPNAAVMSWQG…	PP	GH20		OG0000176	1
0565	OG0000001	hypothetical_protein	MKSLLLIFFTLSFSTFVAQTKYAQFVNPFIGTGGAGHTFPGAVVPFGMMQLSPDTRIDGSWEGCGGYHYSDSIIYGFTHTHLSGTGVSDYGDILIMPTLQKSNFKNKTYATKFSHLKEKASAGFYEVTLNNNVNVKLTATERVGIHQYSFPKMDTATIVLDLLHRDKTLNCSLTIVDSVTVIGSRISEAWANEQHVYYIIKFNKPIISKKINAQPLSKGMSEKEKNVGAYFQFDNRDGKPLLIKVGISQTGTVGAKLNLETEATHWNFEKYKQDAELSWEKELSKIEIQTKNDEQNIIFYTALYHCFTHPSLAGDVDGKYRGRDLKVHQAAGFTPYTVFSLWDTFRELHPLFTIIEQKRTTDIINTFLQQHKESGRLPMWELSANETNCMIGFHSVSVI…	UNKSP	GH92		GH154	1
0568	OG0000001	hypothetical_protein	MKFLVGLKFRYTIILFALFVVVSNSRANAIKDFNIIPQPVRISAGSGVYDFRTVQNFTFSKTPKIDPMLDFNKWLEKYFEIKLLKSTGNQNPIQFIQSDTFTHADAYHLIISKEKITIIYKEERGAFYATQTLKQLFPIENKDISKNRNVKLEIPCGEIYDYPRFSYRGMHMDESRHFFGLAAVKKYIDMLAFQKMNYFHWHLTDDQGWRIEIKKYPKLTTIANCRKETRIGHYSDRPIEYDGKKYCHFYTQEEAKEIVRYASERFITVVPEIEMPGHATAALSAYPEYGCTGKTIEASTTWGVFEDIFCPKEETFTFLNNVLDEIMAIFPSKMIHVGGDEVPKKQWKESKFCQDLIKKEKLKDEHGLQSYFIKRIEKHINSRGRIMIGWDEILEGGLA…	PP	GH20		OG0000177	1
0579	OG0000001	hypothetical_protein	MKILSIAILLCLISQDSIMAQKQNNLPLIPLPEKLIIGNGNFEINESTVLFSHDENALKDLNFLQSYIVDRYNITLKATIGSSQKRSVFVKRNSSMKPDEYTLNVDSMNIKIEGGTGAGVFYGIQTLIQLLPAGRTTKLSVAAVEISDQPRFSWRGMHLDVCRHFFTVKEVKKYLDYLAMYKMNVFHWHLTDDQGWRIEIKKYPKLTEIGGYRNGTLIGHYSETPERYDTIRYGGFYTQDEIKDVIEYAGTRHIQIVPEIEMPGHALAALAAYPMLACTPGPFEVGKSWGVFKDVFCPSELTFNFLQDVLTEVSELFPGKYIHIGGDECPKDRWKESSFCQELMKKEGLKDEHELQSYFVQRMGKFLQTKNKKLIGWDEILEGGIAEDATIMSWRGYAG…	UNKSP	GH20		PL4	1
0579	OG0000001	hypothetical_protein	MKFKIITLLFIIANSVLAQPGPASFVNPFVGTGGHGHTYPGATVPFGMVQLSPDTRIDASWDACGGYHYDDSLIYGFSHTHLSGTGVNDYGDILLFPLNSKFDPVKKISSRFSHTQEKASVGYYSVYLQDPKVDVELTATERTGFHSYSYRSSEDSAGIFIDLRHRDKVIDAQLYQIDATHLAGFRRSSAWANDQLIYFYMEFSEPIVPEIIKYDSLVTAIDEKKLSAYSGNVYGSFRFKLNSDKKLLVKVALSSVSVDGAKKNLKDENKNWDFSLMKQAAVSLWNKELGKIEVISEDTEKMKIFYTALYHCMVVPNIFNDVDGRYRGRDGKIHKTATNYYTVFSLWDTFRAWHPLMTIIDQKRSLDFIRGFLAQYEHAGMLPVWELASNETECMIGYH…	UNKSP	GH92		OG0000178	1
0582	OG0000001	hypothetical_protein	MKTARCLLFLLFISLHLSSQNPLSYVNPFIGTGGHGHTYPGATAPFGMVQLSPDTRIDMMDWDGCSGYHYSDSTIYGFSHTHLSGTGVSDYGDILFMPATGGARLEPEEYASPFKKSKEKSEAGYYSVFLERDRILCEMTATERVGVHKYLFPLNQEKGALLIDLRHRDEVLESQLTIVNDQEIAGYRISKSWAQEQHIYFVARFNKPFFSSIALDMAKNPREAAPTVNSKAIVGLLGFYNEQTPLVVTVGISGTSIEGARRNLEAECPDFDFEKVKAATQEKWRRQLAKIEVEGGSTNQKTIFYTALYHTMIAPNLWNDVDGRYRGRDNRIHDNPGHEVYTVFSLWDTHRALHPLHTILEPKRTGSFIQTFLRQYEQSGLLPVWELAANETNCMIGYH…	UNKSP	GH92		PL4	1
0582	OG0000001	hypothetical_protein	MLMRILIFLVFCPFLSNCQTPTPSSIQIIPQPLSVKSQTGSFALSADTRVYYPEGLNDWQMVAQSWITLVQSGTGFTLVSQGVKEKLTKPRTNSIYILPDETLTQDEGYVLDIKPAAIIVRAKTAAGAFYAIQTLRQLFPAEINNKPLPAKTKSKGAALPAGLKWSAPGCLIQDAPRFPYRGLHLDVGRHFFPVEFIKNYIDLLAFHKLNTFHWHLTEDQGWRIEIKKYPKLQTIAACRKETIVGHNSDRPVKYDGKKYCGFYTQEEVKEVVEYARQRFVTVIPEIEMPGHALAALSAYPELGCTKGPYEAATKWGVFEDVFCPTEETFQFLDDVLGEVCALFPSTYFHIGGDECPKKSWEQSEFCQQLMKKEGLKDEHELQSYFIRRAEAMLAKRGKK…	PP	GH20		OG0000179	1
0582	OG0000001	hypothetical_protein	MRTILAALYLLFQCSLSAQENYVISIRTDKEAVAPGIFEPNLASLQKYKVPDWFRNAKFGIWAHWGPQCQPGQGDWYARNMYWQGSNTYNWHVKNYGHPSKFGFKDVINSWKAEKWDPEKLVALYKRAGAQYFFAMANHHDNLDMWDSKYQPWNTVNVGPRKDILAGWAEAAKKQGLPLGLSVHAAHAWSWFETAQQADREGEFAGVPYDGRLTAADAKGTWWEGLDPQELYAQNHPLSAGSESIHGIHKLWNWENGVAVPSQEYCEKFYNRTMDLINRFQPDLLYFDDTFLPLYPISDAGLKIAAHYYNNSMARNNGALKAVLFGKVLTDEQKKYVVWDVERGAPDKIQELAWQTCSCIGEWHYKNALFEENRYKPAREVIHTLVDIVSKNGNLLLNI…	UNKSP	GH29		GH49	1
0594	OG0000001	hypothetical_protein	MHAPLGSTSSSRLSRLKPSRSAARGRGLLVVAALAAGIETALCIPSSETPTVIVSTAAEPVASGKFQPSWASLSQYRVPEWFRDAKFGIWAHWGPQCEPAMGDWYARHLYFENGPLWGQNVTAFHRQTFGHPSQAGFKEVIHRWKAEKWDPEKLVALYKRAGAQYFFALANHHDNLDLWDSKYQPWNSVRVGPGKDLIAGWAKAARANGLKFGVSVHAAHAWSWYEPSQGADKKGPLAGVPYDGKLTAKEGKGTWWEGLDPQDLYEQRHAPAPDFDDPGKIHRRWDWGEGITPPDQAYCEKFYNRTIDLINRCQPDLIYFDDTALPLWPVSDAGLKIAAHFYNRNNQWHGDDGVMFNKILDAEQRQCMAWDIERGTSNVIEPQPFQTDTCIGNWHYEQK…	PP	GH29		OG0000180	1
0601	OG0000001	hypothetical_protein	MKEILFVVVLLAIVQPGSSQVLYEADWKSLDSRPVAGWFEDAKFGIFIHWGPYSVPAWSPKGTYSEWYQYWLQNRTLFGNGQFKGTEVADYHEAKYGKDFPYYQFGNLFTAELFNPDDWASLFSEAGARYVVLTSKHHDGFTLWPSTQADDRGFAWNSMEVGAKRDLVGDLSESVKKAGLKMGLYYSLYEWFHPWWLDDKDRFVDEHFLPQVKDLVQRYEPDILWGDGEWEMESDKWRAPELIAWLYNESKVRDKIIINDRWGKGARHEHGGYFTSEYEAGLDITHPWEECRGMGFSFGYNSNEDITDYNSARTLILLLVDVVSRGGNLLLDIGPRADGKIPPIMQERLTQMGQWLKINGEAIYGTRRWIRPVQWSEGNRDCKPDDQHYLGGDFILKQT…	UNKSP	GH29		GH5	1
0601	OG0000001	N_N'-diacetylchitobiase	MRLFTLLFFLPLLLSCQQKTSQTTSFWPEDNLVRVVWQLVDDAAMGDDKRTSSFTIINEGDTAISGSWQLYFNQLPTTFYLPPTAENQYDIEAMGGDLYRIVALDSFPGIPGGGSQTIIYQWPVGMIKKTHCPHGLAFVLDDGSVHNVTNYVQEPIPTSLTFDKGGKKEPIYISAESRFDQYKYIEDVPTDRLSPIIPTPQKIVYEKGNFALKSGIQILHDIGLENEATNLAETLNQVLQNPAVIGLTKDNEEHNIYLRLDTINFFESQESYHLKIGENTIQIVGPSSAGIFYGIQSLKALIPAGFYKVPADQIIIPSLSISDSPRYAYRGQHLDVARNFQPVESIKKIIRLMAFYKLNKLHFHITDDEGWRLEIPGLPELTDVGAKRGLSTSGEPMLP…	OM	GH20		OG0000181	1
0601	OG0000001	hypothetical_protein	MSWIMVVFLYNCASQSVSPPDPVLPIPNARQLTWQQLEFYAFIHFNMNTFTDMEWGTGGEDPSLFNPTQLDCRQWVRTFKEAGMKGVIITAKHHDGFCLWPSKYTEHSVENSPWKNGDGDVIRELADACEEYGLKLGIYYSPWDRNHAEYGTPDYLVFMRRQLKELLTQYGDVFEVWFDGANGGTGYYGGANEERLVDKLSYYDWDNTYRLNREWQPNAVIFSDAGPDVRWVGNEDGHSYPTIWSNLMRDSVYGGMPNYHTDWADGQENGTDWVPAETNVSIRPGWYYHEHEDHKVKSVPKLVDIYYESVGMNTPLLLNFPVDRRGLVHETDANQVKGMMEKIKQDFENDLTDKATITSSNHRGLPFEPQYAVDASDSTFWATEDSVVEASITLTFDSL…	UNKSP	GH29		GH130	1
0604	OG0000001	hypothetical_protein	MRKIILIAYLVSFLQNIGVAQSILPANQPALIPFPAKWAPAPGINQLHSEKDINWIQDSSIVNPEGYRLQIRPEKVVVYYREPAGAFYAKQTLQQLKNTDGSLPCLDIEDAPRFPYRGMHLDVARHFFPVEFIKEYIDLLAMHKMNYFHWHLTEDQGWRIEIKKYPRLQEVSAWRKETLVGHYSDQPHQFDGQLYGGYYTQEEIREVVQYARERFVTIIPEIEMPGHAQALLAAYPELSCHGQPVEVATEWGVFENVLCPTEETFTFMENVLLEVMDLFPGPYIHIGGDECPKIQWKESAFCQELMKKEGLKDENELQSYFIRRIDRFLTEHGRKLVGWDEILEGGLSPNATVLSWRGMQGGIDAAQGGHDVIMAPTSHCYFDYYQSKHPNEPLAIGGY…	UNKSP	GH20		OG0000182	1
0607	OG0000001	hypothetical_protein	MIRRLATVVLALALLGQGAEAVAQDQEAARFELQWFQDARLGIFIHWGIYSVKGVDESWSFYNKKIGYGEYMKQIEGFSAKNYDPAAWAELIKKSGARYAVITTKHHDGLALYDTKFNERSVVRSSPAKRDVIAPLFVELRERGIRCGAYYSLIDWSDEDYPAFVQGDGRYTLSENPAGWQRFRDFYQGQISEIAAQLKPDLWWFDGDWEHSAEEWEAMKVRQMILKVNPRAIINGRLAGFGDYATPEQNIPIETPTAPAWELCMTLGEQWGWQPQDTNYKSTHDLIHIFADVIGHGGNLLLGIGPKEDGTFTPGQVARLEDLGHWTSKHAEAIYGTRAGLPSGHFFGPTTLSKDSTTLYLFLPQPAGGSMEIKGLDNKILSVEVVGRSMPLAHRVVGK…	UNKSP	GH29		GH46	1
0607	OG0000001	hypothetical_protein	MRSFASALSVLVSWLSLLAQDTSSFSFRMVFYGPATDSAYAAEHRIRQVIKTRDSEDPEWGLWVHTMHRFVPPTQFDAHPDYFAERNGVRVPDQLCLSNPAVLRITVDSLRAMIQRKPYAEYWSVSQMDNFNHCQCTQCHLTDSIEGSPSGSIIRFANAVADSFPEKVISTLAYQYSRTAPKVTKPHRNVNIMLCSIEEDRSSPIATRDQPGSFTADLREWSELTHNIIVWDYVINFSHLLAPFPNWKVLQPNLQLFRDAGVPMVFEQGLSSPGGEMPEFRCYLLAKLLWNPDLDIDSLRWQFMDSCYGEAGVYIEKYTRLLEAELDKSGKPLTLYEHPQAHRDGYLSPANLAKYKMLFNSAEAAVMDEDPIYQQRVEAARLSIMYAELEIARAMPHAP…	UNKSP	GH163		OG0000183	1
0607	OG0000001	hypothetical_protein	MNYGVAFTGLFVLSASINGLAQAPYMAPVDPVVQNKLAQWQDLKFGLLMHWGPYSQWGVVESWSICPEDEDWCRRDSSHGKTYAEYVRNYENLQRTFDPVKFDPDKWAKAAKDAGMKYMVFTTKHHDGFCMFDTKTTDYRITSPHTPFRTSPRANVTKEIFTAFRNEGLWTGAYFSKPDWHSPDYWWSYFPPKDRSVNYLPAKHPERWQEFKDHTYAQIEELMTGYGPVDILWLDGGWVRPFSSIDTSVSWQKAITIEQDIDMKRIATMARAKQPGLLVVDRTVGGEFENYITPEGHVPDADLGVPWETCMPMGTSWSWVPNEQYKSTDEIIRTLVQVVSRGGSLLLNVAPGPDGQLDSTAYVRLKEVGAWLKVNGEAIYDEHVDGWSKTHRNPVFAEG…	PP	GH29		GH94	1
0607	OG0000001	hypothetical_protein	MGFCFGPANRLGSSGVLATFAPMRSILPALLLLASCTEAQPTPKAALIPLPATMIEGKGYFPLTSEVAILLSVKELKPEAEYLRDVLATVLPYAPMMLPQLTVEGPAIALSMGDDKSMGAEGYRLSVTPERIELVGVDRAGVFHGIQTLLQLLPPKGSEAAIPCVTIADHPRFGWRGMHLDVCRHFFPVEFVKTYIDLLARYKMNRFHWHLTDDQGWRIEIKKFPKLTEVGAWRSGSQVGPYSRREYDSTRYGGFYTQDQIREVVEYAAARHITVVPEIEMPGHAMAALASYPALGCTGGPYEVQKGWGVFDDVFCTGNDSVFTVLEGVLTEVMELFPGEYIHIGGDECPKERWKTCPKCQGRMKAEGLKDEHELQSYFIQRIEKFVNAKGKKIIGWDE…	UNKSP	GH20		OG0000184	1
0609	OG0000001	hypothetical_protein	MSSSKVIIASTLLCLIFMIKTEKISAQQQAYFPDPDTAIQHRLEEWKDLKFGLLMHWGTYSQWGIVESWSICPEDLSWATGARKKGVADNYTDYVKAYEDLKTTFNPVKFDPEKWATAAKDAGMKYVVFTTKHHDGFCMFDSKYSDYKITDKNCPFSANPKANVTKEIFSAFRKENFWIGAYFSKPDWHSDTYWWKQFPVSDRNANYAIQKYPEQWKKFTDFTHNQVNELVSDYGKIDILWLDGGWVRKKTAEDVKNELFETYEGSRWTRNPQSQDIDMPRLVKEVRKKQPKLLVVDRAVPGEQQNYLTPEQHIPETGLPYPWETCMTMATSWSHVPGDVYKPTNEIIEKLVDIVSKGGNYLLNIGPGPDGELDAAAYQRLKEIGAWMKTNGEAIYGSR…	UNKSP	GH29		GH129	1
0609	OG0000001	hypothetical_protein	MKKIFCILFVFGSLVCKAQNNLNLVPMPAQVKIEKGAFNIDKNTTIVLEGTGLEQISSLLNDYMQQSVGYRLKVTKNYTGANAIRLNNKRLDNKITGAYVFTSNDKGINIAGNDESGIFYGIQTFFQLLPAAKDKQPTGPRGQTTNNKLSIPQLTINDYPRFPYRGIHLDVGRHFFPISFVKKYIDYLAAYKFNTFHWHLTEDQGWRIEIKKYPELTKIGGWRNGTIIGRYPGKGNDNKPYGGFYTQAEIKEVVQYAKERYIDVIPEIEMPGHSSAAIAAYPWLSCFPAKPTEIPAKMISQKSIAEQKAGRIKLVQETWGVFDDVFCAGNETTFTFLKNVIDEVITLFPSKYFHLGADECPKAHWKLCPACQQRMKDNNLKDEHELQSWFVQRIEKYVN…	PP	GH20		OG0000185	1
0609	OG0000001	hypothetical_protein	MKRTTISRSAFFLLLQLSFSNPVLLAQKNFVQYVDPFIGTGGHGHTYPGATLPHGMVQLSPDTRLDGWDGCGGYHYSDSFIYGFSHTHLSGTGVSDYGDILLMPMSSKPSPDNKIYGSAFSHANEKASAGFYSVKLEDENILAELTATTRVGFHRYTFNGSQNNNVIVDLKHRDEVIESSLKIINLHTVAGLRRSKAWANNQYVYFVIEFSKPFSKAGFWKNDTLLSPGTAELKDSKNIKAFFQFDESAVMAKVALSAVSIEGAQKNLSKELPGWDFEKTKMAAEKIWNEELSRIDVTSNDTRQLRTFYTALYHTAIVPNINQDVDGQYRGRDNQVHMATGFTNYSVFSLWDTYRGAHPLYTIIDKKRTLDYIKTFLVQYQQGGRLPVWELSGCETDCM…	UNKSP	GH92		GH133	1
0620	OG0000001	hypothetical_protein	MRLLHFMLLLMLGAGILTASFPSQPPTIAATNPLAFVDPFIGTGGHGHTFPGATAPFGMVQLSPDTRPGTMDWDGCSGYHYSDSIIYGFSHTHLSGTGVPDYCDVLMMPYTGRSMLEKENYASAFRKSEEHAEAGYYSVLLDKYRIQAELTATERVGVHRYTYPMNVETEKVLIDLRHRDEVIRSTMTQANDREIVGLRVSKGWAEEQQVYFVAHFSKPISSAKIIDLTLNPRISQRTVNSKAIIGLLDFVHDGTPLVVTVGISSVSVENARKNLEAECNDFDFNKVKEQTQAKWLEQLTKVNVEAGKAPQLRAYYTALYHTMIAPNVYSDVDGRYRGRDKEVHQAKGYQMYTVFSLWDTYRACNPLYTLLQPARTRDFIQTFLRQYEQGGRLPIWELW…	UNKSP	GH92		OG0000186	1
0620	OG0000001	hypothetical_protein	MAKFRFIHFLFLLPVLGQAQTPVPQIIPAPIVVQQEPGVFHYNERVKLYYPIDQPNWKAVAEYFQDVASTATGIRIEGVEYGQALKKMGSHAIHLLHDGSIKGQEAYHMEIRESYVSIRASTPAGAFYAIQSLRQLFPVEFFSRQVQDERVWTIPCCIIDDAPRFEYRGMHLDVGRHFFPVSFIKQYIDLLAMHKMNRFHWHLTEDQGWRIEIKKYPKLQTIAACRKETLIGHYGDQPQQFDGKEYCGFYTQEEIKEVVAYAQQRYVTIVPEIEMPGHSLAALTAYPELGCTGGPYETATLWGVFDDVFCAGNEQTFTFIDNVLKEVCALFPGQYIHIGGDECPKTRWHNCPKCQARMKTEGLKDEHELQSYFIGRVEKILDKYDKKLIGWDEILEGGL…	UNKSP	GH20		GH113	1
0639	OG0000001	hypothetical_protein	MKYKFLYISTFVLLSFFTTLAQRSLIQYVDPFIGTGGHGHTYPGAVLPHGMVQLSPDTRLDGWDGCGGYHYSDNYLYGFTHTHLSGTGVSDYGDILLMPMTGKPSPDNKIYGSAFSHENEKASPGYYSVRLDDDNIQVELTATTRVGFHKYRFTNADKNYIILDLKHRDEVIESSLKIVNLRTISGLRRSKAWAENQYVYFVVEFSKPFASSGFWRNDSLLSLGTTNVKNAKNIKAFFKFDSPELMAKVAISSVSEEGALKNLKAELPGWDFEQVKLDAQEKWDAELGKVNVESNDVKKLRTFYTALYHTAIVPNINQDVDGQYRGRDNQIHLANGFTNYSVFSLWDTYRGAHPLYTIIDQKRTLDYIKSFLVQYQQGGRLPVWELSSCETNCMIGYHS…	UNKSP	GH92		OG0000187	1
0650	OG0000001	hypothetical_protein	MRYFIIFLLCFSNIFATFAQQHSEQNLHYIAPKDPLVQSKLADWSNRKFGLLMHWGLYAQWGIVESWSLCPEDEDWCRRFGPNKEDWYAYKKSYENLQNTFNPIHFNPEKWSAAAKDAGMKYVVFTTKHHDGFCMFDTKETDYKITNTPYKNDPKSNVAKEIFAAFRKDSFMVGAYFSKPDWHTPYYWWPGFPPKDRNSSYHPKKYPLLWEKYKQFTFNQIQELMTDYGKMDILWLDGGWVRPFTTIDTSVSWQKTIPFDQDIDMAKIAKRSRELQPGLLVVDRTVTGEFENYVTPEHQIPDEYMEIPWETCLTMGNSWGYTPKENFKSARKLIEILTEIVSKNGNLLLGIGPSPDGEFHEEAYARLAEIGKWMKVNNEAIYNTKGDNKIGKQGKFVFT…	PP	GH29		GH57	1
0650	OG0000001	hypothetical_protein	MKQFITIFYLFFSILAFGQVNGDWSQLDKRVTPSWFEDAKFGIFIHWGLYAVPAWATKSNADGFGSGYSEWYWQRLNDKSLKIHPEFMDFHLKNYGPNFKYQDFTTQFKAELFEPNHWADVFAKSGAKYVVLTSKHHEGFAMWPSKFSWNWNAKDVGPHRDLAGDLIKSVKQAGLKMGFYYSIYEWYNPLYRSDVKKYVDQYMIPQIKELVDNYEPDLFWPDGEWEKSDTIWRSTEIVNWLYNHPKVKDNIVINDRWGNNTKGKHGSFYTTEYGLGNIDEKSPKRPWEECRGIGQSFGYNRYEYLNDYSSAKQLIHSLITIVANGGNLLLNIGPTSDGRIPVIMEQRLTEIGDWLKINGDAIYGSRKLLSGIKSSQKHHFFTEKGNSIYLIVTKWDNKI…	UNKSP	GH29		OG0000188	1
0652	OG0000001	hypothetical_protein	MIKYIPILFLSFCSYHLIAQNNQQVTPAPAFTQNQTGVFHFDKKTGIVSAGKNYDKEALLFNDLLQQFYGYRLPISKNASKFSSNSNKIILQFNATIKDEGAYELQVADHSILISSGNSTGIFYGLQTLLQLLPPEKMDACDIAGILIKDKPRFAYRGMHLDVARHFSSAAFVKKYIDYLAMHKYNNFHWHLTDDQGWRIEIKKYPLLTSVGGCRAETLVGRYGSDLYDNTPYCGFYTQQQIKEIVAYATARHINVIPEIEMPGHAMAALASYPYLGCTKGPYKTFETWGVIEDVFCAGNDSTFHFLEDVLTEVMALFPSKYIHIGGDECPKERWKHCVQCQKRIKDNHLKDEFALQSYFIQRIEKFINKNGRSIIGWDEILEGGLAPNATVMSWRGEQ…	PP	GH20		GH102	1
0652	OG0000001	hypothetical_protein	MKLKTIFQLIFLIFPAIMNAQKVSIIPQPVSIEYADGNFILDSNTTINFNKANKDLSAAALFFSASLKNISGIQLHKNATLQKNIELKLANNSALNEEGYLLNISTNKIEILANKKAGIIYGMQTLLQMLPVIRTNATLKIPCLKIIDYPRFKWRGMHLDVSRHFYGPEFIKQYIDLLAAYKMNIFHWHLVDDQGWRIEIKKYPLLTKIGSWRVDKNNISWEERPQAKPGEPATYGGYYTQEQIKDIIQYAADRNVTIVPEIEMPGHVASAIAAYPQLSCTQQPQLPLTGGNYTGMASNYCAGNDSVFLFLQNVLTEVINLFPSPYIHMGGDEVDKAPWKKCPKCQARIKDEGLHNEEELQSYFIKRIEKFINDKGRKMIGWDEILEGGLAPDATVMSW…	UNKSP	GH20		OG0000189	1
0652	OG0000001	hypothetical_protein	MKKIVFTAFAITTFGFAYSQQNYVKYVNPFIGTGGHGHTYPGAVMPHGMVQLSPDTRLEGWDGCGGYHYDDHFIYGFTHTHLSGTGVPDLCDILLMPGSGTASPNNKEYGSSFSHNNEVAQPGFYAVKLDKHDIRANLTVTPRVGYHQYIFSQANENYILLDLKHRDEVLESSLTLEDSVTLSGFRRSKSWAQDQQTFFVIKFSNPILKFGVWQNDQPTQVSIGETISGKNIKAYFYFETGDTKTIESKVALSPVSVTGAKKNLETELPGWDFMATKSLATTIWNKELARIDVQGTDEEKKTIFYTSLYHTAIVPTINMDVDHQYRGMDNKIHTADGFDYYSVFSLWDTYRAAHPLYTIIDQKRSLDYIKTFLAMYQQGGRLPVWELLGNETDCMIGYH…	UNKSP	GH92		GH113	1
0667	OG0000001	hypothetical_protein	MAVLIFAAFHPLTLLAQAPYVPPSDTLVQKKLAAWKDLRFGLLMHWGPYSQWGVVESWSICPEDEDWCRRRPEHGATYNEYVKNYEALQGTFNPTLFDPDKWARAAKDAGMKYMVFTTKHHDGFCMFDTRTTDYRLTSPNTPFHDDARANVTKHIFDAFRAEGLWTGAYFSKPDWHSPDYWWPYFPPKDRSVNYLPTKHPERWQKFKDYSYTQIEELMTGYGPVDILWLDGGWVRPLNSIDTSVSWQKAITIEQDIDMARIAAMARKHQPGLLVVDRTVGGEYENYVTPEGHVPDADLGVPWETCLPMGTSWSWVPNEKYKSTDEIIRTLVSVVSRGGSLLLNVAPGPDGQIDSTAYVRLKEVGEWLKVNGEAVYGTRAIEPYGERVPGMTATQHGKVA…	PP	GH29		OG0000190	1
0667	OG0000001	hypothetical_protein	MSLRASSIAIACALGVSAVSQEPEAARHELKWFQDAKLGIFIHWGIYSVNGTDESWAFYNKKVGYADYMKQLQGFTARKYDPAAWADLIQRSGAKYAVITTKHHDGVAMYATRAYVGGGDWAWSAPGHLSVENVFNCGKDVVAPLFAALRERKLRCGAYYSLIDWTDYNYPAFTKDSTRYAIKDDRARWKQFQNYFQLQINEIATQLNPDLWWFDGDWEHSAEEWEAAKVRAMILERNPKAIINGRLQGFGDYATPEQNIPIETPKAPAWELCMTLGEQWGWQPYDTNYKSTHDLIHIFADVIGHGGNLLLGIGPKEDGTFTPGQVSRLEDLGRWTSKHAEAIYGARAGLPNGHFFGPTTLSADSTTLYLFLANGMSGSVEIKGLVNKIHSAEVVGRGT…	UNKSP	GH29		GH156	1
0672	OG0000001	hypothetical_protein	MNIPSLLSRSATLATGLAIMANTCAAETRYEPKWESLDKRPTPTWFLDAKFGIFIHWGIYSVPGWGAPKQYAEWYWHNMADKKPDNVWWQHHQRVWGENFEYQDFAPLFKCEYYNPDEWADLFARSGAKYIVPTSKHHDGFALWPSAEADKTWGRPWNAVSTGPKRDLLGDLAVACRKRDLKFGFYYSLYEWFNPLWRTDRPRYVAEHMLPQFKDVVTRYQPAIIFADGEWDLPSKDWRSEEFLAWLFNESPARAEVVINDRWGKECRHQHGGYFTTEYGAGMADDSHPWEESRGMGHSYGWSRVENIDDYKSARELLLVLIDLVSRGGNLLLDIGPTGDGRIPVIMQDRLIQIGDWLKVNGEAIYGTRFAGRDCQWSDGKRPGQAYGQYMIEYDLMKQ…	UNKSP	GH29		OG0000191	1
0672	OG0000001	hypothetical_protein	MTRFTMAALPSLLLGAAVLLCGGVAPLTAETPAERDARMAWWREARLGMFVHWGLYSGAEGVWDGKQYGGGVEWIQHYAGVPADAYAARMKPLFKPRPGFAREWARLAKEMGASYVVFTSKHHEGFALWDSKVTDFDAKDFTGRDLFKEIVAALRAEGLRVGVYFSVIDWHHPDFLVKGTGLPHPLQKHPEIADPDAGRDWNRYVRFMHQQAEEVASRYGKLDILWWDYSSKETQGDRWRAPELMAMVRRHQPRILMNNRLYHSENVSGDNLSIFDVAKGDFTTPEQHIPATGMPGVDWEACMTLNGTWGWSQHDFNWKSTETLIRNLVDIASKGGNYLINAGPLADGTIPEPIVVRFRELGAWMKQYGAAIRGTTANPVGAVEWGRITAKPDRLYLHV…	UNKSP	GH29		CE16	1
0672	OG0000001	hypothetical_protein	MNPRQVARLLSNAVIGALTLGLTLSALAANRPERVEWFRDLGFGLFIHWSVDSQLGIVISHSLVGASPDYTERFFRLRDTFDPQDFQPQRWARLAKLAGMNYLVFTTKHHSGFCLFETRTTDFNILRTPYGRDITRALVEAFRREGLAIGFYFSPDDFHFLHRQGLAISRDAPHANPTNNPALMRHNQAQLRELLTQYGRIDVLFLDGEPAGLKELAWELQPDIVVTRGEMKTPEERLPGQPLPGAWEACFPMGTQWHYKPTNERYRSGKQLIEMLIETRAKGGNLLLNIGPTPDGIIPPEQEARLREIAAWMFINREAIHGTRPWVVTTEEQVNRDTEVWFTQARDGSAVYALVAGAPWPWGTRREFVFASMKATERTEVSVLGESGTELEYRPEVNP…	UNKSP	GH29		Grand Total	6558
0672	OG0000001	hypothetical_protein	MRSRLPLSLTVAGLLALASSGCISINSAEASPPPAPYGPVPTERQLRWHEMEFYGFLHFTVNTFTDKEWGYGDESPQVFNPTDFDANQIVRTAKAAGMAGVILTAKHHDGFCLWPSRYTEHSVKHSPWKGGQGDVVREIADACQRHGIRFGVYLSPWDRNHRDYARPEYLTYYRNQLRELLTQYGDLFTVWFDGANGGDGYYGGAREKRQIDNRTYYDWPNTWQIVREWQPMACLFSDAGPDFRWIGNERGFAGDPCWATLDMTKPGRYPGGSSEGLTHGERPGTAWIPAECDVSIRPGWFYHPAEDSQVKTPAQLLEIYYASVGRGCCLNLNLPPDRRGRIHENDIRSLADFRRILDTTFATNLAAGARFQASSIRPTRRLYGPRLVLDGQRDTYWTT…	UNKSP	GH29
0676	OG0000001	hypothetical_protein	MKRFFVAVGFLVLCVPFAMAQSDEVSIIPRPADYEQKDGTFVLSRQTKIVITRPRFEQNAKVLRDEIFRRYGFKLRITTKRQKRDFILFDLVGQGYAALREKGEYHLDIEPKAIKVLGGPEGQFYGMQTLLQLISPEADNSAKIQAALIYDAPRFRYRGMHLDVARHFQPVEFVKKFIDQMAQYKFNYFHWHLTEDQGWRIEIKKYPRLTEVGSRRPETMVDRNFSPYIGDGKPHGGFYTQEQIREVVAYAKERHITVIPEIELPGHASAALAAYPQFGCKTDYEYKVQTTWGIFKEVFCPTEETFKFLEDVLDETIALFPDSPYIHIGGDEVLKDHWKESAFVQELKKRENLKDENEVQSYFIRRIERHLSKRGKKMIGWDEILEGGLAPNATVMSWR…	PP	GH20
0676	OG0000001	hypothetical_protein	MRKCRCSESARFLDLKRTGRLLTLAVLTLLAAHGLLLTATAQTRDYTRWVNPFIGTGGHGHTFPGATMPFGMVQLSPDTRIDNWDGSSGYHYSDDIIYGFSHTHLSGTGIPDGADILFMPTVGEPQFFAKEGDKSVNGYASKFSHGNEKAEPGYYSVKLDDDGILAELTATKRVGFHRYTFTESSGSGNLILDLKWRDKVLGSELRIVGRNRLEGFRRSESWAKNQTTYFVAEFADPLVTAHIQDADGPIKDWKYGGEFHSSVGKDVKAAFSFREDKKQILIKVAISYVSIEGARKNLEAELPHWDFDKVRADAKAAWNKELSKIEVSGGTDEQTTNFYTALYHTMIHPNVFNDVDGRYKGHDGKVHQLRSADTPVRMSVASTRTSVNDSKSSTGSRSL…	UNKSP	GH92
0679	OG0000001	hypothetical_protein	MKPPIALGLAIIASFPTFAQPSQPPLPESERTRWFQEAKFGVFIHWGVYAVIGRHEWARHRFQIPQAEYDKFIPEFNPVRFDAGAWADLAKTSGARYMVITSKHHDGFSIFRSQVSDYDMDLTPYRGDPLKQLADACKRKGIRLGFYHSIMDWRHPDYRPRRTWEAADPQAGGNLNRYLDFMKEQLRELLTGYGDVAMIWFDGEWEHSTADMRSDEMYDSIRKLQPNTLINDRLYKREPGNRADFGTPEQFVPATGMRDPSGKPVLWEACVTINNDSWGYNKYETVFKTERDLIRMLVEVVSKGGNLLLNVGPMPDGRIQDEFVTRLNAIGRWMRVNQESIYGTTASPFAHLPFYGRATVKGQALYLHVFQWPADGRLRVPGLKNNIVRARLLADPAAR…	UNKSP	GH29
0680	OG0000001	hypothetical_protein	MFGMIIKFALGIALIFGALSPAIAQTRDYTRHVNPFIGTGGHGHTFPGATMPFGMVQLSPDTRIDNWDGSSGYHYSDDIIYGFSHTHLSGTGIPDGCDILFMPTVKEGLFFPLLSVQEWYVSKFSHQNESAEPGYYSVKLDNGITAELTSTPRVGFHRYTYPKAGPGNVVLDLKWRDKRLDSSITSMSKNRIEGFRRSSSWAKNHTVYFVVEFSKAFESAYAQGGHFDPPPGSTERPRWHTENYQRIIKFKVGEGEKILLRVAISYVSIEGARKNLEAELPHWDFDKVRAEAKVAWNKELSKIEVSGGTPEQTTNFYTALYHTMIHPNVFNDVDGRYRGHDGKIHQLGRNADAIVRNEGVARTTTSAGGTGDGGRGRPRSGDHYTVFSLWDTFRAAHPL…	OM	GH92
0681	OG0000001	hypothetical_protein	MHYFYLVFFAFFFQSCRENSDISGPRHPHGIIPAPAFFQPSGEEKSNIRQLKICLPENFGPTGYLQQLSKAVAQLTWTADCSSSNVILVHEDSLLSESYRLAVEKDSVRISYADDRGLQYALTSLIQMAEFGDFPLRMCTIQDRPSFSYRGMHLDVARHFFSVEDVKKYLDFMAFYKFNHFHWHLTDDQGWRIEIKKYPKLTETGAWRKETLVGHYNDEPVRYDGQKYGGFYTQGEIREIVKYAADRNITVVPEIEMPGHALAALASYPELGCSGGPYEVATTWGVFTDVFCPTEATFTFLEGVIDEVVTLFPGKYIHIGGDECPKESWKKSAFCQQLIKSRGLKDVYALQSYFITRMEKYINTKGRQIIGWDEILEGGLAPNATVMSWRGNEGGIEAA…	UNKSP	GH20
0683	OG0000001	hypothetical_protein	MKGLLIFLVTILAFAASVPAADGDINVIPRPISLEYGTGYFTFSGSTVIVATDKHGREMAGLLNDFLDKNYGYKLKVMSRRPERNMVVFESVANSAPEKEDYELQIDPTAVRITGNSRGMFYGLQSFLQILPVSMKDSVDLPYAAIGDRPRFRYRGMHLDVARHFMPVSFVKKFIDQMSRYKFNYFHWHLTEDQGWRIEIKKYPRLTEIGSKRPETMKERNFAPYIGDGIPHGGFYTQDEIKEVVAFAKARRITVIPEIELPGHASAALAAYPQFGCKTDYQYKVQTTWGIFKEVFCPTEETFKFLEDVLDETIKLFPDSPYIHIGGDEVLKDHWKESAYVQELKKRENLKDEHEVQSYFIRRIEKFINSKGKKIIGWDEILEGGLAPNATVMSWRGMK…	PP	GH20
0683	OG0000001	hypothetical_protein	MLYRAILFSILLGLVAYTEAQTKPTDLTRWVNPFIGTGGHGHTFPGATMPFGMVQLSPDTRIDNWDGSSGYHYSDDIIYGFSHTHLSGTGIPDGADILFMPTVGEPQFFAKEGEKSVNGYASKFSHANEKAEPGYYAVKLDDDGILAELTATKRVGFHRYSFSTKGEKQIVLDLGWRDQTVHSDLFWDGTNRIEGSRESTSWAKKQKVYFVAEFSRPFETMVTTSDATEKPEKVDVREIRRGGNMGVSGNGGTVVSFGFPKSLVGPVLLKVAISYVSIDGARKNLEAELPHWDFDKVRADAKSAWNKELSKIEVSGGTDEQTTNFYTALYHTMIHPNVFNDVDGKYLGHDRKIHQLPGYSVQKPARKQGRNGQVGSYALPNGRASASDHYTVFSLWDTF…	UNKSP	GH92
0684	OG0000001	hypothetical_protein	MSARSTVLCLVAVLVALPLPRAQEAPRGPNIVYVMADELGYYELSCLGNPNLRTPNIDALAAEGMRFTQMLAGSAVCAPTRACFLTGKHSGHTSVRSNGGGTPLRAEEATIGTLLKERGYATGGFGKWGCGGRGSTGVPELHGFDLFLGYYDQVHAHTYFPAYLVRNSEEVPLPGNHGGRSGQTYSATVIFDAALEFVREHAAERFFCYLPVTPPHGMFDIPDDDPAWAQFADAPWPEEARRYAAMVALLDRQVGELVALLRELGIERDTLVMFSGDNGGADYFASPRLPRGVHGANVDPRSGAEFRGHKGQLYEGGLRIPFIARWPGRIAPGTVSDHLCYFPDVLPTLAELAAARMPADVDGISFVPTLLGAEAVGRAQAEHDYLYWEIGGQTAVRAG…	UNKSP	CBM32
0684	OG0000001	hypothetical_protein	MPRLCLSSVLLLAAFAGLVGPTATAQLPTETRAEKEARLRWWTEARFGMFIHWGLYAQAARHEWVKKHERLTDEQYQPYFDHFEPDLYDPRAWARMARQAGMKYAVITAKHHEGFCLFDSRFTDYKATNTPIRRDLLREWVDAFRAEGLRVGFYYSLLDWHHPHYTVDRNHPQSAQSAADYDRLNQGRDMAIYRQYLRDQVRELLTGYGKIDIIWLDYSFPSGAHGKGRQDWDSENLLAMVRELQPGIIVNDRLDLLDVEGGWDFRSPEQFKPREWVTMNGVRVPWETCQTFSGSWGYYRDEMTWKDPKQLLVLLIETVSKGGNLLLNVGPTARGTFDQRAQDRLQAIGQWMAVNSRSIYGCTAAPDEFPVPEQSLLTFDPDTRRLYVHLLDWPMGQLV…	UNKSP	GH29
0687	OG0000001	hypothetical_protein	MKIIFMGIILLTSIINCQTSENILPTKSQIAWADCEIGVIIHLDISIFKPETFDFNNKETLPNLSVFNPSKLNTDQWIKAAKDAGAKYAILTAKHLTGFTLWPSKVHGYNVGNTPWKNRNGDIVKDFINSCKKYDIKPGLYYNTNINTYMDLGFNQELNAEQQKIFNDTNLKQLKELWTQYGELFEIWFDGGVKSNEIGGIANEVIQLINDCQPNAILFQGPMECRNLIRWIGNEDGRAPYPHWSRADAVTSSLGLVNIPNLHGDPGGKIWCPAEADFPNIKQNAWNGGWLWKANQDSLLFSVDELIDRYYTSVGKNANMLIGMAIDTSGQFPQSAENIFSEFGKELNRLFKNPIASSNFIGHAFELKISDSPQLIKNIVIQEDISKGERVRKYFIEAF…	UNKSP	GH29
0687	OG0000001	hypothetical_protein	MKIKILFILILLFQVCLIAQENFKIIVRTDKEPIASGQFKPTWESLKNYRVPEWYRNAKFGIWAHWGPQCQPGQGDWYARMMYDEGSAQYNWHVKNYGHPSKVGFKDVINSWKAENWNPEKLVELYKKTGAQYFFSMANHHDNLDMWDSKYQKWNTVNVGPKKDILKGWADAAKKYNLPFGLSVHAAHAWSWLETSQRSDKNGELAGIPYDGKLTAEDGKGTWWEGLDPQELYEQNHPLSEGSENTNKIHSQWYWGNGVAIPSQEYCEKFYNRTIDMINQFNPNLIYFDDTGLPLYPISDAGLKIAAHYYNSNMALNNGKLEAVLFGKILTDEEKKCLVWDVELGAPENIQELPWQTCSCIGQWHYKNSIYENNEYKSAKAVIHQLVDIVSKNGNLLLN…	UNKSP	GH29
0687	OG0000001	hypothetical_protein	MKKIIFVIGISLVFISCQTNTKKDVSIIPEPKSVEVQNGEFIINDETKLIYDNEFGNIDNILTYVNNHLTKSSGAEIKTAVGSNVNENSIYFKFDKNITNEEGYQLQSNTDGITISASSNIGIFYGVQTLLQLLPTEIFSQSKIDFDLIIPCINISDEPRFKYRGVHLDVGRHFFTKEDIKKYIDYLAMHKINKFHWHLTEDQGWRIEIKKYPKLTEIGAWRKESMGDEKPHGGFYTQEDVKEIVKYAQDRFITIIPEIEMPGHSQAALAAYPELSCTGGPFEVGTVWGVIKEVYCAGNENTFEFLEDVLTEVIELFPSEYIHIGGDECPKERWHECKKCQSRIKRENLKDEHELQSYFITRIENFLLTKGKKIIGWDEILEGGLAPQATVMSWRGIEG…	UNKSP	GH20
0687	OG0000001	hypothetical_protein	MKIIIKTTILILVSSLNLCAQLAHEITDYVQEYDPLVIQKLENWQDLKFGLLMTWGPYCQWGIVESWSLCPEDYEWCNRTFGKNTNNYFEYKKEYEKLKTTFNPVKFDPDKWALAAKHAGMKYVIAMAKHHDGFCMFDTKTTDYKITDSNCQFSYNPKSNILKEILNSFTNQNFMAGIYFSKPDWHSEFYWDPYFPPLDRNVNYDPEIYPDKWNKFVEFTHNQISELLTDFGKVDILWLDGGWVAAQKDDIENWYKVTVKNSQSGFLKSKIVSQDIKMNELVEKARKLQPGLIVVDRAVKGKNQNYLTPENIVPENALPYPWESCIISGGGWSWVFNPTYRSSRELVHILIDIVCKGGNLLLNIAPSPEGTWHDEAYERLDEIGDWIKINGEAIYETRS…	UNKSP	GH29
0687	OG0000001	hypothetical_protein	MKKIFYLIFITLSLNLFAQLEHEVTDYVPETDPLVLEKLEQWQDLKFGLLMHWGTYSQWGIVESWSICPEDYGWCERKKGSNPNIYFEYKKEYENLKTTFNPSKFDPDKWAKAAKDAGMKYVVFTTKHHDGFSMFDTKYTDYKITSKEVPFHTNPKANVTKEIFNSFRKEGLWAGAYFSKPDWHCEYYWDPYFPPLDRNVNYDPELYPEKWQKYVDFTHNQILELLTDYGKVDILWLDGGWVAKQKNDIQDWYASNVKNSPSGFLKSKIVNQDIKMDELVEKARKLQPGLIVVDRAVKGKNQNYLTPENTVPKQSLPYPWESCIIAGGGWGWVFDPQYKPSHDLVHMLVDIVCKGGNLLLNIGPSPEGIWPDAAYDRLKNIGDWMKVNSEAIYGTRAIA…	UNKSP	GH29
0687	OG0000001	hypothetical_protein	MKKFLIIFFTLLVVRYNAQNLDSLHQAKMEWFKDAKLGIFIHWGIYAVNGISESWSFFNGRISHEDYLKQVDGFNAEKYDPEFWAKLIKDSGAKYSVITSRHHDGFSLWDTKFGNLNSVKNSAAKKDVLTPFVNALRKNNLKVGLYYSLPDWSHEDYTDFTREVKRYKISDEPKRWNEFLDYYQGQLVELQNKYNPDVWWFDGDWEHNGEEWQADKVRKMLLDKNPNAIINSRLQGRGDYDTPEQGPPVVRPESKYWELCYTMNDSWGYQQNDKDYKTPQQLLDVFVDCISQGGNLLLDIGPKADGTIPDEQIHILKEFADWTSKHKDAIYGTRQGIPYDHFYGPTALSKDKKILYLFVKGNTNGQIALKGVKNRINSIWVVGNGTALNHKTVSKVYWN…	UNKSP	GH29
0687	OG0000001	hypothetical_protein	MKNNCYVFVISILFIAIISGCKSEIELVENNSSKYNIVISENANDIEKHSAEELQKYIKEISDVELKIVADNIEENDYEILIGNTNRIKNLEIKNIDSLGLDGFSIKTFDNKIVILGGKKKGTLYGVYTFLDNILGCKMYTPDAIEIPKNETITIPEISITEVPKIIYRELHLPSARSSQLFCDWHKLHHVSERNKNYGSFVHTFENLIPSDKYFKTNPEYFSEINGIRIPHQQLCLTNPNVFKIVIEELKRKMAEKPEAEVWDVSQNDNFGVCMCQNCSNADSIYQSPAGTMIEFVNKVAREFPNKTISTLAYQYTRKAPIGIKPEPNVMVVLCTIECDRSKPIAENKNDLFNRDIQEWSKLTNNIKIWDYVVQFSSYTDPFPNFHVLQPNVKMFVDH…	UNKSP	GH163
0687	OG0000001	hypothetical_protein	MKQIFIKIYFTFFFSTLIYAQTDYTKYVNTFIGTAEHGHTYPGASLPFGMMQLSPDTGTEGWDWCSGYHASDNSIMGFSHTHLSGTGVGDYGDILFMPVTGDVKFNAGSKENPDEGYRSRFNQSTEKSSPGYYSVFLEDYKVGVELTTSKRSGIHKYKFSENSGNLIIDLVHGIQDAAIETYIKIIDNNKIEGYRTSSGWAKKHTIYFYAEFSQIISENILQLDGKELNDKSAKGQYVKAALKFNFNSDNELLVRIGISHVSIEGAKKNLLTEIPNWNFNKVKNNAAEIWNNWLSRIEVVGGTENQKITYYTSLYHAFLAPNIFSDVDKKYIGMDGKIKIAEDFDMYTIFSLWDTFRALHPLITILDEKLTNDLIKSLIAKYDESGLLPVWELASNETN…	UNKSP	GH92
0689	OG0000001	hypothetical_protein	MKSNAKLNSKFPAVLFLSLFCVILLLNSCQRTGYNTFVNPFIGTGGHGHTFPGACYPFGMMQLSPDTRLEGWDGCSGYHYTDSLIYGFSHTHLSGTGVADYCDLLIMPGQGLIPEDIFSNSVYRSTFKKENEFASPAYYKVKLDKYSIWAEMTVGKRTGMHRYTYEDPKNQWLILDLKHRDPLVSSGITNLSSTGIEGFRQSSSWAKNQHFFFNIQFDKKIISSFFNADSTQMCLVFENNGSKILQLHVAISAVDANGASLNLEADWDQFNFEEMMRSSEDKWNELLSRIEIEDKGRTKKTIFYTALYHNLIHPSLFQDADGRFRGMDQNIYIAEIDDHFTVFSLWDTYRSTHPLYQFIYPDYNAKFIRTFLRQYQASRQLPVWELAGNETWCMIGNHA…	UNKSP	GH92
0689	OG0000001	hypothetical_protein	MRITFIFFLILNQFIVNSQSDLNRDFPIIPKPKSIRVVGGNYSLNQLDKIIIPTGSLEAEQIANSIREILQIPILKLNRQKKIDKPSTRSLTLSHIDKPGRDEYYKISITKNGIWLQGSSAKAWFLGMQTLSQLYELNSSHFAEKTLPYCLIEDEPRFKYRGMHLDVSRHFYPVESIKKYLRLMARFKFNTFHWHLTDDQGWRIEIKKFPKLQEISSSRKATLKGHASQYPEVYDSSTYHYYYTQQDISEIVDYASKLYIDVIPEIEMPGHSTAALAAYPEFSCNGELRDVACKWGVFNSGVYCTQDTTIWFLKEILNEVCNLFPGKYIHIGGDEVPKENWKACEKCQAVKRRQNLKTEEDLQSYFLKNIEKHLSSKGKTLVGWDEILEGGLPANAVVM…	UNKSP	GH20
0691	OG0000001	hypothetical_protein	MYRIFLFGFLLAGSSTLNAQSATANPQSAILDLVDPFIGTDAHGHTFPGATAPFGMVQLSPDTRLEGWDGCSGYHYSDSLIYGFSHTHLSGTGVPDYGDILIQPYMRGVFFDPQEYAAPFKKADENAEPGYYSVVLNNEPDQVLVELTATERVGVHRYNFPANRDFGHLMIDLRHRDQVLSSSMTVVSDRELVGYRMSSAWAKDQRVYFAIRFSRPFFNSRIIDLTKEPHYSQLSVNSKAIVGLLDFYGYKGLPIVATVALSAVSVQNARQNLDAECPDFDFEKIKAETQAKWAAQLGKIALEGGSEAQQRTFYTALYHTMLAPNLYSDVNGEYRGRDMEIHTAKDHDVYTVFSLWDTYRACKPLFTILEPRRTADFIQTFLRQYEQGGLLPIWELSAC…	UNKSP	GH92
0691	OG0000001	hypothetical_protein	MLLFLSAYTVAQVTSTITFIPQPVKAYSQDGEFTLKPDTRIYFPQGEQDWELAAQNFMAVAQTATGYQLVAQPFKSAINQPRANGIYFIPDKGVENAEGYQMDITPTFITINARTAAGAFYAVQSLRQMFPPAFNSSAPVDGVAWTVPCAKITDYPRFAYRGMHLDVGRHFFPVDFVKRYIDLLAQHKFNRFHWHLTEDQGWRIEIKKYPKLQTVAACRDETLVGHYSDQPHQFDGKEYCHYYTQEEVREIVEYAQKRFVTIVPEIEMPGHSQAALAAYPELGCTGGPYETAKIWGIFRDVYCAGNEQTFRFLDDVLEEVCALFPGQYIHIGGDECPKDRWKACPKCQKRMQDESLNDEHELQSYFIRRAEAMLAKRGKKLIGWDEILEGGLPATATVM…	PP	GH20
0691	OG0000001	hypothetical_protein	MRFFLAFLFLPLALHAQHHPHQYIPPTDPLVQQNLREWRDLKFGLLMHWGTYSQWGIVESWSLCPEDEGWCERRGPFAADWYGYKKAYENLQTTFRPTRFNPEKWAAAAEAAGMRYVVFTTKHHDGFCMFDSKQTDYTITDPKCPFSKSPRADVTREIFNAFREKHF	UNKSP	GH29
0697	OG0000001	hypothetical_protein	MKLIFNLRILAVTFMLISVSCNSQNELLKPESAIIPAPESVVLSGEFSNLTKIVFSPDTIWYNSYSDNLLQLTNLPQEKNQNINQSTLLVSLSETLGKESYLIEITDDNIRITASDRSGVQYALTSLGQLVKFNNGKIPLGIIKDNPKFRYRGMHLDVARHFFSVAEVKKYLDYMAFYKFNNFHWHLTEDQGWRIEIKKYPKLQEIAAFRKETLIGHYSDKPHKFDGKRYGGYYTQDEIKEVVAYAAERNINVIPEIEMPGHAQAALAAYPELGCGPGPYEVATKWGIFEDVFCPNEVTFKFLEDVIDEVISLFPGKYIHIGGDECPKEAWKKSKFCQDLIRKNGLKDEHELQSYFITRMEKYINSKGKQIIGWDEILEGGLAPNATVMSWRGISGGLE…	PP	GH20
0701	OG0000001	hypothetical_protein	MRFASPLLFLLATSALAQSPQAQHLIPQPVEIRLDEGQCNLLCPWQVEVSQSASKELFDLLQAELIPLQPPKQMECLLPLRIGFNLIQPDTLLPEEWHMVHVKPDGIGVTATSEAGLFRGSRTLIQLLEQSRESGSLPCLTITDWPRFGWRGMHLDVCRHFFPVEFVKEYIDLLARYKMNRFHWHLTEDQGWRIEIKKYPKLTEIGAWRSGSQVGPYSRREYDSIPFGGYYTQQQIREVVAYAAARHITVVPEIEMPGHAMAALASYPHLGCTGGPYEVQKGWGVFDDVFCAGNDSVFTMLEDVLTEVMELFPGEYLHIGGDECPKERWKTCAKCQARMKSESLKDEHELQSYFIQRIEKFVNSRGRKIIGWDEILEGGLAPNAAVMSWRGTEGGVAAA…	PP	GH20
0703	OG0000001	hypothetical_protein	MKNIKSTLFLICSLFVFTLFGQSIPSIIPKPKSIKMAGGQVTVRDIQTIVIPKKNIEIKNLALQYASALGLDKYQITEQQKPEFAKNKSLVFQLVNQENQNDYYSFTVTKNGILVAANGPKGVFYALQTLIQLLESSNQTEKTLPFISIEDEPVFGYRGMHLDVARHFFPVAAVKRYLDLLARYKMNYFHWHLTDDQGWRIEIKKFPKLTEVGAYRKGTALGHAHDAKDQKDQEDYGSYYTQEEIKEIIQYAKERHIEIIPEIEMPGHSSAALAAYPEFGCTGGPYHVASHWGVFKDVFCTKDTALWFVKEVLGEVCDLFPGKYFHVGGDEVPKDRWKACSNCQSIRKRQGLKSEDELQSYFIEQVGIYLFNRGKKLIGWDEIMEGGLAPNATVMSWRG…	UNKSP	GH20
0704	OG0000001	hypothetical_protein	MRVRTLLPVVLLLAGTPMRAQQPPDLIPAPVDLQLDGGSLDLRCPWVVNADAPLRAVVEAGILALHPASDLACFAPTPISFQRVAFDTLMPPEWHQVQITGGGITVTAPSDEGLYRGSRTLIQLLEQGRETGSLPCLTVTDHPRFPWRGMHLDACRHFWSVEFTKTYIDLLARYKMNRFHWHLTDDQGWRIEIRKYPKLTEVGAWRRGSQVGPYSRRAYDSIPYGGFYTQEQIREVVAYAAARHITVVPEIEMPGHAMAALAAYPRLGCTGGPYEVQRGWGVFDDVFCAGNDSVFTVMQDVLTEVMDLFSGTTIHIGGDECPKERWKTCVKCQARMKTEGLKDEHELQSYFIQRIEKFVNSKGRTIIGWDEILEGGLAPNAAVMSWRGTEGGVAAAKSG…	PP	GH20
0706	OG0000001	hypothetical_protein	MLTRILTLYIFFTCSISVIAQKNLTPFVNPFIGTGGHGHTFPGAVLPFGMVQLSPDTRVDGSWDGCSGYHYSDSIIYGFSHTHLSGTGCSDWGDVMLMPVSSNPIIDPHFYSSTFNHKQEKASAGYYQVFLKEEKVNVELTATLRTGIHKYSFPDRKAYVILDLLHRDKLLDGNIQQKDSNTISGFRSSEAWAKNQKCFFALQFSKPIKSITYSKTNNIINGASIEFEIPNQNLLVKVGISNVSEAGAMANLLQEADHWDFEKYKLKAESVWNEQLNKIQILENNSDRQTIFYTALYHCFIHPSLASDVDGSYRDRDDKIYKSDKHQQYTVFSLWDTYRALHPLFTIIERERTKDFLNTFLNQYKTANRLPVWELSANETECMIGYHSVSVIADAVLKG…	UNKSP	GH92
0707	OG0000001	hypothetical_protein	MKQNVLSTPGQFFIALFLPLAFFLGLSGCRSAKSPVDYIDPFIGTDAHGHTYPGATVPFGMVQLSPQTRLDGWDGCSGYHYTDSIVYGFSHTALSGTGVSDYGDILLMPMTGGPSWSNKEYASPFSKKNEQASAGYYAVKLDKYDILAELTATTRTGVHRYTFPAAAQAGLLLDLQHRDRVLESYIEFVSDTELRGMRRSTNWAKDMVWYFHLKSSKPFSQMLIAVNDTAQPELHSASGTNLKAWLGFATADNEKVEIKVALSAVDLDGATSNLRAESDTMSFETARSQAREQWRRVVERFKTAGGSPDQLKAFYTAVYHAYLQPNTYMDADRRYRAMDLQIYRADDFDNHTVFSLWDTYRAWHPLMTIMEPERTNHFIRTMLNMYDKGGLLPIWELSA…	UNKSP	GH92
0707	OG0000001	hypothetical_protein	MKIILRTLRQRFVQLWLFCFLPLALGATQPPVIPLPASYSLGEGCFGLQKPIGVLGPDSDKGALTQMVVNLFAESGYHAFATDGRILGGQTLRLSYLTEFDSLIGNEGYHLHIGSSEIRILANSNAGLQYAINTLGQLLRAAANDCLSAWSITDYPRFSYRGMHLDVSRHFMPVAFIFRYLDLLAMHRMNTFHWHLVDDQGWRLQIDRYPLLTEVGAWREDRSHEHWNHRPLSSPEAPKTYGGFYTKDEVRQVVAYAQARNITVIPEIEMPAHVMSALAAYPGLSCTGKNLGVPPGGVWPITHIYCAGKEETFEFLENVLLEVMELFPSPLIHIGGDEADKTEWKSCELCQARMAAENLPDVHALQSYFIRRIGAFLASHGRRLMGWDEILEGGLAENA…	PP	GH20
0710	OG0000001	hypothetical_protein	MLSVLVLLALMMGMAEERSEAQSGYQPAKENLESRQWFQDAKFGLFVHWGVYSVLGKGEWVMNNDKIPFSEYEKLPPRFNPIEFDPAEWVSLAKAAGMKYITITSKHHDGFAMFDSKLTDWDIIDRTPYKKDVLKMLAEECRKQSVKLFFYHSQLDWKHPDYFPRGRTGQNSGRPESGDWYKYLDFMDGQLTELLTRYGPVGGIWFDGMWDKPQADWRLRQTYDLIHKLQPAALVGSNHHLAPTSGEDFQMFEKDLPGSNTAGFNTTEIGSIPLETCETINGAWGYNASDKRFKSTRDLVHYLVRSAGYNANFLLNVGPMPNGRIQPEFVTRLHEVGQWLGKNGESIYGTRGGPVSPRPWGVTTRKGNRIYVHVLNWSDSVLAMPKMPAKIKSAKLLSD…	UNKSP	GH29
0721	OG0000001	hypothetical_protein	MMMRKSRRKLLLSMLAGFALLTGSAPAVSTAQSRYQPTKENLESRQWFQDAKFGLFVHWGVYSVLGKGEWVMNNDRMTFAEYEKLPPRFNPTAFDPAEWVRLVKAAGMKYITITSKHHDGFAMFDSKLTDWDIVDRTPYKKDVLKMLADECRKQGIKLFFYHSQLDWKHTDYFPRGRTGQHSGRPESGDWSRYLDFMDGQLTELLTRYGPIGGIWFDGMWDKPQADWRLRRTYDLIHKLQPAALVGSNHHIAPIEGEDFQMFEKDLPGSNTAGFNTTEIGSLPLETCETINGAWGYNASDKRFKSTRDLVHYLVRAAGFNANFLLNVGPMPDGGIQPEFVSRLEEMGKWLDQNGESIYGTRGGPVSPRPWGVTTRKGNKVYVHVLNWSDQVLALPKLPS…	PP	GH29
0736	OG0000001	hypothetical_protein	MEKAMCCANFPTLAGVTASNSAFICLPWDRNHPQYGTPEYNDVYANTLTELLTGYGELFEVWWDGANGEGPNGKKQVYDFHRFEKLVAQYQPNAVVFSDIGPGCRWAGNEQGTVNETNWCTLDTAGYGRGATGPPADTLQRGNENGAHWIPAECDVSIRPGWFYHPEEDTRVKTPEQLFDIYLKSVGRGANLILNVPPDRRGLIHEQDSAALVAFGEKVRTAFGKNLAKGKKGNPSFAAVGMSRYANSAVWWTTTRIPGRKPVHLC	UNKSP	GH29
0736	OG0000001	hypothetical_protein	MRQSSVFLLLASALFSLPALAQPRSSQDLVKPSAAQLAWHDTEFYLFFHFGPNTFTNLEWGHGTEAEDLFNPSGLDADQWCRVAKQAGARGVVITAKHHDGFCLWPSAYSTHTVRESPWKNGKGDVLRELSDACRRHGLKFGVYLSPWDRNHPEYGTPTYNDVYANTLTELLTGYGELFEVWWDGANAEGPNGKKQAYDFRRFEKLVAQYQPNAIIFSDIGPGCRWAGNEQGTVNETNWCTLDTAGFGRGATGPPADTLQRGNANGAHWIPAECDVSIRPGWFYHPEEDDRVKTPDQLFDIYLKSVGRGANLILNVPPDRRGRIHPRDSAALAGFGKKIHRVFGRNLAQGKKIRPEFQGSPLAPIRFLHQLTDNDAYTWSETGAFVLDLRRKKQFNTIV…	UNKSP	GH29
0736	OG0000001	hypothetical_protein	MARVFLSLLLLYLSRLPLNAQDHARLYVPPADSLVQRNLADWQTLKFGLLMHWGPYSQWGVVESWSLCPEDEGWCQRRGPHAADWHDYKTAYEALQTTFNPVRFDPEKWAAAARSAGMRYVVFTTKHHDGFCMFDTRQTDYKITSGHCPFAAHPRADVTREIFAAFRASGFKVGAYFSKPDWHSPDFWWPYFPPKDRNISYDLAKYPERYQRFRDFTFNQLEELCTNYGRLDVLWLDGAWVRPAATINRSESWQRGIPEGQDVDMPRIAAMARRRQPGILVVDRWVPGEFENYLTPEQGIPPAPLGVPWETCMTMGDSWSYVPKENYKSPRKLIHTLCDIASKGGNLLLNIAPGPDGEWHAEAYERLQAIGAWMTVNGGAIYGTTTPRNGIFRQGNIVF…	PP	GH29
0736	OG0000001	hypothetical_protein	MYTKPALTVILFFCLPLLSQSQVTSSITVIPQPARVVGKPGQFELKPDTRIYFPEGQADWELATRYFMAVAQASTGFQLSAQPIKNPVSQPRDNGIYFLLDPAIEQAEGYQMEVTTGYITVRASTAAGAFYGVQSLRQMFPVEFNSPTPVTGVAWVIAACSMTDYPRFGYRGLHLDVGRHFFPVEFIKRYVDLLAQHKYNRFHWHLTEDQGWRIEIKKYPKLQSVAACRKETLVGHASGEPKRFDGKAYCGYYTQEEVKEIVEYARQRFVTIVPEIEMPGHSQAALAAYPELGCTGGPYETASTWGIFPEVYCAGNEQTFAFLSDVLDEVCALFQGEYVHVGGDECPKDRWKTCEKCQNRMRSEGLPDEHALQSYFIRRAGQILAKHGKKLIGWDEILE…	PP	GH20
0737	OG0000001	hypothetical_protein	MLSSYSHRTKQHEPYYHQPHALSEHQPQAKPTPYIPDPDPLVRQNLADWQDLKFGFMMHWGTYSQWGIVESWSLCNEDWIDRGGADYMDYVQRYEALPKTFNPTKFDPEKWAAAAWAAGMKYVVFTTKHHDGFCMFDSKYTDYKITGPDCPFRTNPKADVAKHIFDAFRQRGFKAGAYFSKPDWHCDDYWAHEWATPNRCNNYDSRRYRALAKYEDFTYHQIEELMSNYGPMDILWLDGGWVRPDSTINDEVRSWGYDLPKWGQSIDMGRIARMARQHQPGLLVVDRSVHGPYENYRTPEQQVPATVPPYPWETCMTMADGWSYSANPNYKSSRQLIHTLVDIVAKGGNFLLNVGPGPDGTIDAPAYERLADIGKWMDVNGEAIYGTRTLAPFKEGKVC…	PP	GH29
0740	OG0000001	hypothetical_protein	MRKLFACIALLFSVSLMSQKTKLPLPTKYQLAWHEQEFYLFIHFGPNTFTNKEWGHGDEEAEVFSPTALDCRQWCRVARAAGAKAIIVTAKHHDGFCLWPSKFSAHTVRESKWKNGKGDVLKELSTACKEYGLKFGVYISPWDRNHPDYGTEKYNDVFVGMMKELFQNYGPIWELWWDGANGEGPNGKRQVYDWKRYKETVRKLSPSTVIFSDVGPDIRWCGNENGIAGETNWNYLDTDGFEPGAKAPKQDILNTGNAEGKYWIPAECDVSIRPGWFYHKEEDSQVKSPEKLFELYLKSVGRGANLLLNVPPDRRGLINENDEAALQGFKKLKDESFGINLLKQANTYYQFTRNDLTDGDISVKTLDKDSKTYSINLQNFIVELPQAAKVNCIVLREAI…	UNKSP	GH29
0740	OG0000001	hypothetical_protein	MRLLFVLLASTVLTVQLTAQTYTPTEENFTSRKQFQDDKFGMFIHWGASSVLGHGEWVMNNRNIQVNDYRRLINVFNPKNFNAAKWVAAARSAGMKYITFITRHHDGFSNWDTKQSDWKITNTPYEKDVLKMLADECHKQGIRLFCYYSLLDWFRSDYQYETGRTGKGTGRTEKSNWESYISFMKAQLTEILTNYGEISGIWFDGHWDQLDNDSDKALKSKVNWHYNEIYQLIHTLQPKCLISNNHHLTPLPGEDFQAFEKDLPGHNTTGFGGAAVSELPMETCETMNDSWGYNITDRRYKTVKNLVQYLVKAAGYNANFLLNVGPMPDGTIQPEFIDTLAALGKWMEKNGETVYGTRGNVIPPKEWGVVTMKGKTVNLHILNKPEQAGFLFIPELKEK…	UNKSP	GH29
0749	OG0000001	hypothetical_protein	MKRVAALCLALLAAGAPHAAAAGPVELVDRIDPFIGTGGHGHTFPGPALPFGMVQLGPDTRLAGWDGCSGYHFSDTVVYGFSHTHLSGTGVGDYGDVLLMPVVGEPALDSGEPDRFGPGYASPFDKATEKAAAGYYAVRLNDGGIGVELTATPRTGLHRYAFPAGAPAHVIVDLEHRDRLLDADLRVVDDRTVEGFRRSSAWARDQVVYFRARFSRPFTATRIAAGDAAHPDRPSKAVLSFGDAGGEVLVQVGISAVDADGARRNLEAEWAGFDFARTRARARDAWRRELAPFEVEGADAAQATVLATALYHSFLAPNLFSDADGRYRGLDLAIHEAEGRDQYTVFSLWDTYRATHPLFTLVQRERTRDFVRTMLAQYEQGGRLPVWELAANETDCMIG…	UNKSP	GH92
0753	OG0000001	hypothetical_protein	MLRFLFLALLPFSLSAQHHARLYVPPEDAAVRQNLSEWQDLKFGLLMHWGTYSQWGIVESWSLCPEDEGWCERRGPYAADWYTYKTAYENLQTTFNPTRFDPEKWADAARTAGMRYMVFTTKHHDGFCMFDTRQTDYKITAAQCPFSANPQANVAKEIFGAFRAQGFKVGAYFSKPDWHSPDFWWPYFPPKDRNISYDLNKYPDRYQRFRDFTFNQLEELCTDYGRLDLLWLDGAWVRPAATIDRSESWQRGIPEGQDVDMPRIAAMARQRQPGILVVDRWIPGAFENYLTPEQGIPPAPLGVPWETCMTMGDSWSYIAKENYKSPRRLVHALCDVVSKGGNLLLNIAPGPDGAWHAEAYERLQAIGAWMSVNSAAIYGTKTPDSGVFRQDNIAFTQKG…	PP	GH29
0753	OG0000001	hypothetical_protein	MRRTLYLFLLLSTSTLVAQDTTRTPNTALLRYADPFIGTDAHGHTFPGATAPFGMVQLSPDTRLEGWDGCSGYHNSDTLLYGFSHTHLSGTGIPDYGDILLQPYMREINLEPEGYAAPFDKRTEFAEPGYYAVSLNAKPDEISVELTATERVGVHRYTFPANREFNHLLLDLRHRDQVLQSTLTIIGDRELVGQRISSAWAKDQRLYFAIRFSRPFIHARVFDMTLDPILSQYSVTSKGIVSLIDFYGYEGTPLVVTVALSAVSVQNARKNLDAECPHFDFDRVRAETQAKWAGQLSKITVEGGTEAQKRTFYSALYHTMLAPNLYSDVNGEYRGRDKEVHQAEGHDYYTVFSLWDTYRACKPLFTILEPKRTNDFIQTFLRQYEQGGRLPVWELSACE…	UNKSP	GH92
0766	OG0000001	hypothetical_protein	MKTLPLVALLMAMSSALTPNSARAADAPAPPVAHGPGEGFHGLESATDPTLQAADPASLAAFTASRYGLFIHWGPVTLAGTELGWSRGREVPAADYDQLYRKFNPVKFNGDEWVRMAQAAGMRYIVLIAKHMDGFCLWDTKQTGYNIMNSPFGRDVVRELADACRRGGLAFGVYYCIADWHHEFFPFSGPYYGPRDTIVKPTADVERYTQYMMKQLAELVCDYGPIQTVWFDSMAGAHWPEQGRRLIPYLRALQPSILINNRAAVPGDYVTPEERIGRYRDDKAWESCMMIGTQWTWKPNDELKSFRKLLRALVYCAGGDGNLLLNVGPMADGAFEPRMVDRLNEVGAWVNRYSESIHGTRGGPYKPTSYLASTRHGKYVYLHILRWDSDRLVLPPLPR…	UNKSP	GH29
0766	OG0000001	hypothetical_protein	MYRSTRPLLALFAFLAVNALATPSRTTLELPNGALPIPPGPVSPTWDSLRAHYQTPAWLEDGKFGIFIHWGLYSVPARGSEWYPRHMYATRSLIDWHRTRFGPQDKFGYKDFIPLFKAEHYDPTAWATLFKQAGARYVIPVAEHHDGFAMYDSALTRWDAMDMGPRRDLIGDLATAVRREGLVFGLSQHRMEHWNFMWPADGLATDLFDPAYADFYGPPQPPAEHAQPGEVFEGRAAPQSPAFLEEWFRRNQELVDKYKPQLVYFDNGVNARALDPIKLRFAAYLYNRAAEWGVAATVATKRDAYLAGSVRDYERGRPAGISERFWQCDTSIGHNSWGYVENFYCRNAGEMIRELVDCVAKNGAYLLNVAPRSDGTIPDDQQLRLLQIGEWLRINGEAI…	UNKSP	GH29
0781	OG0000001	hypothetical_protein	MNKKDLLFFILFCCCSSNHLQAQQQAYFPDPDPQIRARIDEWQDLKFGLLMHWGAYSQWGIVESWSICPEDLSWASGGRKKEFDQGYFDYLKKYESLPKTFNPQKFDPDLWADAAQKAGMRYVVFTTKHHDGFCMFDTKQSNYKITDTACAFGREDGRDVSAEIFKSFRKKGLWTGAYFSKPDWHSDYYWWKKFPPVDRHCNYSIEKYPEQWKKFKDFTYAQINELVSNYGQMDILWLDGGWVRPIDSLELKNYLFEKYEGSRYARNPQSQDIQMGELVKMARSKQPNLIVVDRAVPGIYQNYLTPEQHIPEKGLPYPWETCMTMAGSWSHVPGDHYKSSNELIEKLVDIVSKGGNLLLNIGPAADGSWDDTAYARLKDIGEWMQINQEAIYATRPFQV…	PP	GH29
0781	OG0000001	hypothetical_protein	MNNLKLFKMKLLPFLSRYFVLSLISLFLGLLPYPSYSQSIIPALPDITGTTPVRINTLPENIICNHKDLLADVEILNDYLKNAGCKAFRLVSKEQSAVVLKLEPKTPSGQYRMEWANGNLSISGSHNGIFYGLMTLFQYQVKAKDGIILPSKSFTDAPAFSWRGMHLDVSRHFFPVGFIKKYIDLLAMHKMNTFHWHLTDDQGWRIEIKKYPLLTEIGSKRHETMVDKNFEPYIGDGKPVEGFYTQAEVREIVEYAAKRHITVVPEIEMPGHAMAALSAYPAYSCFRSPVDVMTKWGVSEDVFCTKDSTLRFLKDILDEVMGLFPSKFIHIGGDEVPKSRWKLCANCQSNMQKHGLKDEHELQSYFIRQIDQYLTSKGRNCIGWDEILEGGLAPNAAVM…	UNKSP	GH20
0781	OG0000001	hypothetical_protein	MFKFATWVLFLLIGHHVWGQQKIIPQQIQAKMQWFEDAKLGIFIHQGIYSVNGIDESWSFHNRLILHSDYMKQLNGFTMSKYKPAEWADLIKNSGAKYAVITTKHHDGVALYHSRLSRLNTVDTTAAGKDIIQPLFQELRHRKIKCGTYYSLIDWTHWDYPGFLKDSAKYIIKQEPERWKRFLTFYQGQIQEINKQFKPDLWWFDGDWEHSADEWQAESVRNQILAMNPNAIINGRLSGYGDYETPEQNFPVSRPPYPWWELCMTSNDHWGYQADSNWKTPEELIRIFADVISNGGNLLLDMGPKADGIIPEQQKYLLNELGTWIRRYEEAIYSTKAGLPRVIFMAQVPFQKIR	UNKSP	GH29
0784	OG0000001	hypothetical_protein	MKQNIILSFLCITGAFTTIFLSSCETGETSTNQAMVIPYPAELTLSKDSLSLSSVSLSLAPQFEDLKPLFEEIFEGLPTDLPGSAPIQVTRDTALAAEAYHLLVTSKGIEIRSAHQRGAIYALQTLRQLRETQNSRDKIPCLTIKDQPRFSYRGMHLDVGRHFFPVSFVKQYIDLLSMYRFNTFHWHLTEDQGWRIEIKKYPKLQSTAAYRKETVIGHNNTTPRQFDGKPYGGYYTQEEIKEVVKYAMARGITIIPEIELPGHAQAAIAAYPELGCTGKAAEVATYWGVFDEVYCPSEKTFTFLQDVLDEVMALFPSPYIHIGGDECPKTRWKESKFCQDLIKKVNLKDEHELQSYFIQRIEKYLNSKGRYIIGWDEILEGGLAPNATVMSWRGVEGGI…	PP	GH20
0786	OG0000001	hypothetical_protein	MSFKYFIATLFFLNVVATIAEAQQQIIPTPVTINAGKEYFSITPTTYILANDFSAFMDASAFREILYAHFNIPIKTAIKPLPSLSTIEVSYDSTLTIPESGYILDIAKDKITITGKNNGGVFYGLMSLLQLIPVQDKYPYNIPSQHIEDYPAFQWRGMHLDVVRHFFSVDEIKTYLDILAIYKINVFHWHLTDDQGWRIEIKQYPKLTEIGAWRNGTMTGHYSEQTYDSISYGGFYTQVEIKEIIKYAAQRNITIVPEIEMPGHVLALLASYPELSCTGNKFEVAKGWGVFDDILCPYDTTFTFLENVLDEVMALFPSEYIHIGGDEAPKMRWKESAFCQQLIQEKNLGDEAGLQSYFIQRIEEYVNSKGRKIIGWDEILEGGLAPNAAVMSWRGEEGG…	PP	GH20
0789	OG0000001	hypothetical_protein	MLRPLTCLLATLLAAALPSRAPAQEAASAPYTADWESLNRHHAAPWFEEAKFGIFIHWGVYSVPAFCDTSTYSEWYWHWLDTNSHGGKVRQFHERVYGKAFPYQRFAEQFRAELFDPQQWAEIFRRSGARYVVLTSKHHDGFALWPSKHASDARAHAWNAQETGPKRDLVGELGTAVRAAGLKYGLYYSFLEWRNPIYQESIPRYVERVMFPQVKELITRYQPDIFWPDGEWEHPETTWRAKELLAWIFNAQPGVTVNDRWGKDLRARSGDYYTTEYGSGGAGAESLRRPFEECRGIGHSFAFNRAEGYELYMERDACVRELVSIVARGGTLLLDIGPAADGTIPLIMVDRLLAIGRWLDVNGEAIYGTTRSPFRRAPWGAATRKENTLYLHLYAWPKD…	UNKSP	GH29
0794	OG0000001	hypothetical_protein	MKKFIFAIILIYAGLSKAQSSYTPTPENLAARKVFQDNKFGLFIHWGLSSVLGQGEWVMQNRKIKAADYQQYLRVFNPIDFDAEKWVLAAKNAGMKYIVFITRHHDGFSNWNTQYSDWKITSTLYKKDPLKLLAEACRKHDMKLGLYYSTLDWYRTDYPYETGRTGQFSGRTAKSNYASYLQFMKNQLTELLTNYGPIMSIWFDGHWDQTNVEGHADRTSRIDWKYDELYGLIHKLQPSCMIGNNHHLDPIAGEDFQMFEKDLPGENKTGLSFQQPSDALPLETCETMNDTWGYNITDHHYKSVKQVIHLLVGAAGRNTNLLLNVGPMPNGEIQQQFTDTLLATGKWLNQYGASVYNTRGNIMPPQPWGVATRNGQQIYIHMLQSPQNPYILLPGFSEN…	UNKSP	GH29
0794	OG0000001	hypothetical_protein	MKSFRLFSFFMLLAVASPAQKNYTSLVNPFIGTGGHGHTYPGTSMPFGMIQISPDTRLEGWDGCSGYHYSDSLIYGFSQTHLSGTGIPDYCDVLLMPFTGEVNWKNKDYASPFSHKKEKASPGYYEVVLDKHNIKAALMTSYRSGMHQYTFPEKTTEGKILLDLQHRDEVLESSLEIISPYEIKGMRRSKSWAQNQVVYFYLKFDQPVKNYGIASKDEPVEPTDIKTASINGKNIKAYFAFAIAGNKTVQVKVGISGVSTENAKLNLDTELPDWNFNKVKDAATAAWNKELSKIAVSGGTPDQQVAFYTALYHTMLAPNIYTDVNGEYRGTDLKVHNAEGFTNYTVFSLWDTHRALHPLHSIINRQRTLDWINTFLVQYQHGGMMPVWELSGNETFCMI…	UNKSP	GH92
0794	OG0000001	hypothetical_protein	MKIKFIFILSLTTTLCVAQQTVNIIPQPVSIQQQSGNFILTGNTAIQYNPQQKGLKKVAKFFNLQLKNTTGFVLPVNTSLPATIQLSIEKLATIGDEGYNMDITSKAVTIKANTTAGIVYGIQSLLQTLPAIRTNAKLEIPCMSITDYPRFKYRGMHLDVSRHFFGPELIKEYIDLIASYKMNVFHWHLVDDQGWRIEIKKYPKLTSVGAWRVDQTDKIWGSRPQAKPDEKPTYGGYYTQEQIKEIIAYAAQRNVTIIPEIELPGHVASAIASYPQLCCKQQQQFPLTGGNYTGMSSNYCAGNDSAFNFLENVLTEVIDLFPSQYIHIGGDEVDKNPWKKCNRCQARIKKEGLKNEEELQSYFIKRIEKFVNSKHKKIIGWDEILEGGLAPEATVMSWR…	PP	GH20
0794	OG0000001	hypothetical_protein	MNRIVLFFIFLFIAGSPMAQQNAPSPLPTKQQLAWHENEYYLFVHFGPNTFTDKEWGHGDEKEEIFNPTALDCRQWCRVAKAAGAKGIIITAKHHDGFCLWPSKYSTHTVRESKWKNGRSDVLKELSQACKEAGLKYGIYISPWDRNHPDYGTEKYNDVFVGMMKELFQNYGPIWELWWDGANGEGPNGKKQEYDWRRYENTVRKLSPSTVIFSDIGPDIRWVGNEKGIAGDPNWNFLDTSGFKRGIGAPDTDTLNQGNYYGKHWIPAECDVSIRPGWFYHSNEDHKVKSPEQLFDLYLKSVGRGANLLLNVPPDRRGLIHEKDSAALIGFKKLRDESFSDNLLKKADTYYEFSQRDFIKKPLLLRGFDSAAAYYGINLQNFIADFRRPVTVNCIVLRE…	UNKSP	GH29
0798	OG0000001	hypothetical_protein	MKGIKKILFHLLLLFFICSSGKIAAQQQAYFPDPDTAIQHRLEEWKDLKFGILMHWGTYSQWGIVESWSICPEDLSWATGARKKGVADNYTDYVKAYENLKTTFNPVKFDPEKWAAAAKDAGMKYVVFTTKHHDGFCMFDSKYTDYKITDKNCPFSTNPKANVTKEIFSAFRKENFWVGAYFSKPDWHSDTYWWKQFPVSDRNANYAIQKYPEQWKNFTDYTHNQVNELVSDYGKIDILWLDGGWVRKKTEEEVKNELFETYEGSRWTRNPQSQDIDMPRLVKEIRAKQPKLLVVDRAVPGEQQNYLTPEQHIPDTGLSYPWETCMTMATSWSYVPNDVYKPTNEIIEKLVDIVSKGGNYLLNIGPGPDGELDAVAYQRLKEIGSWMKINGEAIYSSRM…	UNKSP	GH29
0798	OG0000001	hypothetical_protein	MKRTILLLTSLLLFLLVSLPNHLLFAQKNFVQYVDPFIGTGGHGHTYPGATLPHGMVQLSPDTRLDGWDGCGGYHYSDSYIYGFTHTHLSGTGVSDYGDILLMPMSSKPSPDNKVYGSAFSHAHEKASAGFYSVKLEDENILAELTATTRVGFHKYSFAGSQNNNIIIDLKHRDEVIESSLKIINLHTIAGLRRSKAWANNQYVYFVIEFSKPFSKTGFWKNDTLLSSGTAELNNSKNIKAFFQFDETEVMAKVALSAVSIEGAQNNLAKELPGWDFVKTKTAAEKIWNDELGRIEVTSNDTKQLRTFYTALYHTAIVPNINQDVDGQYRGRDNQVHTATGFTNYSVFSLWDTYRGAHPLYTIIDKKRTLDYIKTFLTQYQQGGRLPVWELSGCETDCM…	UNKSP	GH92
0798	OG0000001	hypothetical_protein	MKKIFCFLFVLGSVVCKGQSELNIVPMPVKADINYNATNKFRITRSTLILYNSELLKTDVSYFISQVNSLFGLSLRSKMEPVDLKKEQNIKPNSIVITLLPEKYAGESGDEYYNIMSSTGNMNININNSKGLFYAIQTILQIVQKSGSGDHVLMPIASIADYPRFKYRGMHLDVGRHFFPISFVKKYIDYLAAYKFNTFHWHLTEDQGWRIEIKKYPELTKIGAWRNGTIIGRYPGKGSDNKSYGGFYTQAEIKEVVQYAKERYIDVIPEIEMPGHSSAAIAAYPWLSCFPAKPTEIPAKMISQKSIEEQKAGRIKLVQETWGVFDDVFCAGKDSTFTFLENVIDEVNTLFPSKYFHLGADECPKAHWKLCPACQKRMKDNNLKDEHELQSWFVQRIEK…	UNKSP	GH20
0802	OG0000001	hypothetical_protein	MDRRDFLALGAAGLAGHALRPSWLVPADVAPAGVPASTTANRMQWWRDARFGMFVHLGLYSVPGGEWKGKFVGSHEWMRNNAKVPHEEYIRLADSWNPTALDVDGIVRMAKAAGQQYVVVTTKHHEGFSLWPSAVSEYDVMATPYRRDIMRQFADACRRHGLKLGWYYSIMDWYHPDYLPRRDWEQRDATGADFARYVRFMHAQLRELLTQYGEISVLWFDGQWEPTWSHALAKETVALCRTLQPNVIINNRVDVAAAGGDDRTRGDGNVGDYSTPELEVPARGLPGQDWESCMTMNDNWGYAKDDDNWKSPAKLIGLLVETASKGGNLLLNIGPMGDGRVPQPSVDGLSAMGKWMAVNGDAIYKSTTSLVDSPACRTTTQGRYINVFVERWRPGELVL…	UNKSP	GH29
0802	OG0000001	hypothetical_protein	MRRRDFLGVTGAFVVGGRLPHLASGGRYTRHAARPVPTPAQLAWQRDELALFAHFGVNTYTDREWGDGTEDPRIFNPVRFDAGQWARAARGAGFRSIVLTAKHHDGFCLWPSAHTRHSVASSPWRGGSGDVVREVADACRAERLGLGLYLSPWDRHEPRYGSGTPYMDYYCAQLEELLTRYGPVVEVWFDGANAEGPNGKRQVYDWARMHATVRRLAPQAVMFSDAGPDVRWIGNEKGVAGETCWSTIDPASVPYAGYDAPNVGALLQEGDPRGSVWRPGETDVSIRPGWFWHPAEDDKVRSAENLMSLYFSSVGRNSKLLLNVPPTRDGLLHDADVQALAAFGARRRAMLARDLARGARVRGSGRDAGAVVRGDATRWWSAPDGATEAVLDVALPQAV…	UNKSP	GH29
0811	OG0000001	hypothetical_protein	MITMKKFCLGIVVLLAISSAAQDNYKSPVPSKKQQAWHETEFYLFMHFGPNTFTDKEWGTGTEPEAIFNPTQLDCKQWCSTAKAAGAKGIIITAKHHDGFCLWPSNFSTHTVRESKWKDGKGDVLKELSQACREAGLKFGVYLSPWDRNHPDYGTDKYNTVFAGMMKEIFLNYGPIWEMWWDGANGEGPNGKIQEYDWKRYENIVKQYSPNTVVFSDIGPDIRWVGNENGIAGDPNWNFLDPDGFKRGEGAPPTDTLNQGNYRGRRWMPAECDVSIRPGWFWHANEDDKIKTPRQLFDIYIKSVGRGANLLLNVPPDSRGLISDKDIVALTGFKKLRDESFGNNLANDAKMYYQFAPQDVSFQTVDSNGAFGANLQNFMVEFPQKTKINCIVLKEAIRF…	UNKSP	GH29
0811	OG0000001	hypothetical_protein	MRLIISSLLFFMLSNISFAQKKELSLIPWPLEVKQTDGSFILKNKATVYCGFPKENKEPILQYFKNELKKNYNVDISFVPKGQPADITFNMRRMPTGGKPAYKLEVNNTGIIISSNFTEPAFHAMQTLFQLLPANPAEKKEIPFVDIFDHARFAYRGMHLDVSRHFSPISFIKKYIDYLAYHKLNTFHWHLTDDQGWRIEIKKYPKLTEVGSKRNGTIIGRYPGTGSDNKPYGGFYTQEEIKEVVQYAKERFVEVIPEIEMPGHGSAAIAAYPWLSCFPGKPTEIPANMISKKSVEEQKNGRIKLVQETWGVFDDVFCAGKEETFTFLQNVIDEVMPLFPSNYFHIGGDECPKTHWKICPNCQQRMKENNLKDEHELQSWFVQRIEKYLNSKRKTLIGW…	PP	GH20
0822	OG0000001	hypothetical_protein	MRRSKDKIRRIVLLVICIIAVNDMYSQKKDDLLKDWSDMHNTKTDLFKDYNDLKFGMFIHWGVYSKLGGVWKGEKIIPETRNPKYGASPESWLQGEWIMFCAGIRRQEYRDVARTFNPSLFDAEKWVMLAKEAGMRYIVAMPKHHDGFAMYHSEVNDFNIYDWTPFKRDPIEEIYKACQKYGLRMGIYYSHSIDWMDGGDAGEAQYRNEHPGYIDNYAINHFDPSPVKFTEYIEKKAKPQMREILKKFPNLVEIWYDYPRNMNLEQSFDFYKLAYDIQPNCLVNSRIGNDLGDFLNAGDNEIPTDIDSKYKTWETPGTLNNTWGYKSYDNDWKSLDEMLFWIVEIASKGGNYLLNVGPDGDGVIPPGSVKVLKEIGAWMKVNGEAIYGTSKWITKKEGP…	PP	GH29
0822	OG0000001	hypothetical_protein	MKRHRKLILNIKQFSSILLLFFSITTAANCQEEVLRQKAHDALSLLKSVKPIAVVRNNNPDAQWFPEAGLGLFMHWGIHSVAALEPSWAMMKNLPWAPDDTAYFDRNYYSLLWRFHPENYDPDRWMKAAKEAGMSYAVITAKHHDGYALWPGEYTNLGTKKYMDGRDLLKPYVEACRKYGLQVGFYFSPRDWSYPGFPVSMDFNNYGNGKRINQRTPEQNQHDYDKFFEYTAGQLSELLTRYGKIDLLWFDAVEWPDVKEMHTEQIYAWIRTLQPGIVINDRWDYGGGKAEIGDYITPETFIPEKAPDTWWESCLQWGSSWGYSPNPRSIKTDFWVMENLVKARAMGGNILLNIGPAPDGTMQPEFYERTAELAKWMTHSKKSLIGADPLKSWKEISNV…	UNKSP	GH29
0822	OG0000001	hypothetical_protein	MKTRNLSILLITALMLFVTFSASAQLPNETDAQKAERMKWWTDARFGMFIHWGLYALPARHEWVKNIERMTNEQYQKYFETFNPDMYDPHEWAKMAKAAGMKYVVLTAKHHEGFCLFDSKFTDYKATNTPYGKDLIKEYVEAFRAEGLKVGFYYSLIDWHHPDYTIDSNHPLRQQSDSAYARLNKGRDMSKYREYLKNQVTELLTNYGEISIIWFDFSFPGKNGKGRKDWDSENLLKLARSLQPGIIVDDRLDLSDVPGGFDFISPEQYKVAKWPEINGKRVAWETCQTFSGSWGYYRDETSWKSSAQLIELLVESVSKGGNLLLNVGPTARGVFDYRAQDRLGSMGEWMKYNNRSVYGCTEAPAGLIAPDNTLLTYNPVTNRLYIHLLAYPMGSLVLK…	UNKSP	GH29
0822	OG0000001	hypothetical_protein	MKRKLIFLILLLVVFKVSAQNAYTPSAENIKAREWFQDARFGLFIHWGVYSILGDGEWVMYQQGIDKQTYEKVPGFFNPVKYNPREWVAMAKAAGMKYITITSKHHDGFAMFDSKLTDWDIVDRTPYGKDVIKMLAEECRKEGIKLFFYHSQLDWYQDNYYPRGVTGGTSGRPQKGDWYKYLDFMDGQLTELLTNYGEIGGIWFDGFWDKKDSDWRLDKTYSLIHTLQPGCLVGNNHHLAPFPGEDFQMFEKDLPGHNTTGFSGDSKIGSVPLETCETMNNAWGFNLMDKQYKSSKTLIQYLVKAAGYNSNFLLNVGPMPDGRIQPEFISTLKEMGKWMEKNGETIYGTNGGPVSPKSWGVSTYKDNKVYIHLLNPEDNNLLIPDFGKKVKGITLYSTA…	UNKSP	GH29
0822	OG0000001	hypothetical_protein	MRKIKLFWLLFPFTVMLYQEVMVAQKKELPRSQSSWNSLSGMQTPKWLKEGKFGIYTHWGVYSVPAQGPNATWYANQLYTNPGGPERKFHEANYGTLEKFGYKDFIPMFTGEKFNADEWADLFKKAGARFAGPVAEHHDGFSMWDTKYSEWNAARMGPKRDIVGELSVAIKKRDMKFVTAFHHAENWFYFPTWDKRYDCSDQRYSGLYGPIHEKDALPDKEFLDRWKGKIIEVIDKYDPDYLWFDFGLELITDSYKQDMLAYFYNNAVAHKKEVVVSYKFNNLPPGAGLLDLELGQEPELTPYDWITDTSIDDGQGWGYVKGLGFKSADNLIDNLVDRVSKNGYLLLNVGPKPDGTIPDEVKEMLLSMGKWLQVNGEAIYGTTCWNVAGEGPTHLEKSG…	UNKSP	GH29
0822	OG0000001	hypothetical_protein	MKNLTILFCLLCVATACKEVSAPEPFGPIPSERQLAWHGMEYYMFVHFTVNTFTDKEWGYGDEKESVFNPSQIDCRQWAKTASDAGMKGIIITAKHHDGFCLWPSQFTKHSVKNSVWKSGKGDVLRELRQACDEFGLKFGVYLSPWDRNSAVYGTSEYLTYYRNQLHELLTNYGDIFEVWFDGANGGDGYYGGAREMRKIDNKTYYDWPNTHKIVRELQPSAVMFSDAGPDIRWVGNESGMGSLTNWCLLKKDEMYPGGDFAKILGEGHADGTSWVPAEVDVSIRPGWFYHQSQDSLVRSPENLMELYYSSVGRNSNLLLNVPPDRRGLLHENDVKSLIAFRELREKEFSFDLARGKSAESTEFRGRNFIASFVNDGDPESYWATSDNVKSASITINLG…	UNKSP	GH29
0822	OG0000001	hypothetical_protein	MKTMNKLTTLILISISLIVLTGFSGDRDKNYLKKVDDQVRAKQISDMKFGMFICWSFSTFSGQEWTPTEDKDASFFRATGCDTDQWCKVAKKAGMHYILFLTKHHDGFCLWDTQTSRKKVTNSPLGIDVLAKLRKSCDRYGIKLALYFSEGDWTFPGASFSKSGGINPEIKKAQLKELLTNYGPIEYIWFDHAQGDGGLSHEETDKWVESFQPNCLPGYNHGTPAGRIRLGELGHPSALNDISGAGFNKNGGDYKGYIAAEFTYPILPAHEGGAMWFYSLPVHDNLCLPAEKIYEDYLGAVKFGNIFSLDIGPDYAGRIRGIDAATLKQVGRYIKGKDQIPEPSESNTPKQQ	UNKSP	GH29
0822	OG0000001	hypothetical_protein	MKKTILSLILVLTALQCGILHSQDHNLIPAPGKAAWGKDKFHLNGAKILLSADLLEREQATVKQLISFIKESSGITINTTYAEEPGVKLIVLKSENTGPALPVQDEKTGPGTRESYQISVTGSRVLINAKTDAGVFYAIQTLEQMAVFDNTDSYIPEAEIEDYPEMAYRGVMIDFSHGGLLTEAEIMNQIDFLARWKMNQYYFYNEVSIEMKGYSLINYNACYSQEQISRIVAYARKKHIDVIPFVNFYGHLHELLRVEKYAGLGIGKYGHDLDPRDPGVQIFLKDWIKQYTEIFPSPFIHIGFDETWETERLKTEDKSIQPKELYLTQIDFVTKTLRSYGKRVMVWTDISNNYPDIISQFPRDLIPVLWEYSDTPGSLTKWLTPVKKEKLPFFVQSAV…	PP	GH20
0822	OG0000001	hypothetical_protein	MKARLSLVLIVCLSILTANGQQTANKPSREQWFMDMGFGMFIHWSMDSQVGAVISHSMAGASEDYLQRFIYDLPKSFNPRKFYPEDWAILARLAGMKYVVFTAKHHSGFCMWETKTTDFNIMNTPFKRDILKEILEAFRKQGIAIGIYFSPEDFHFFHEKNIPIGRLQDPQHFPVNNKELMAYDKAQIRELLTSYGRIDLLFFRWPG	UNKSP	GH29
0822	OG0000001	hypothetical_protein	MKKKFFVILMAAFFAGGLIPVSAQEEDTRYVPETDPLVLEKLEKWQDLKFGLLMHWGPYSQWGVVESWSICAEDEPWCRRNNDDYVQYKKDYENLQTTFNPVLFDPDRWAKAAKSAGMKYVVFTTKHHDGFSMYNTKLTPYRITADKTPFHTDPRANVTKEIFDAFRAEGLWAGAYFSKADWNNENYWWPNFATPDRNVNYDISKYPDRWEAFVQFTQGQIMELLGGDYGKVDILWLDGGQVQKLDESEVYRYIDQIQKMPREDVYKYIMSTGYKNSKIQSQDIRMDELVQKARRVQPGLIVVDRAVYGKNQNYLTPENRVPEKALPYPWESCITAGGGWSWSPDAKYMSGQATVQMLVDIVIKGGNLLLNIGPGPQGQWHDDAYKLLEDIGNWMDVNG…	UNKSP	GH29
0822	OG0000001	hypothetical_protein	MKTNRLFHLSLTLLLVLLLVGSAAGQTGMLPIADGPFKPTDQSLTQFKYPEWFCDAKFGIWAHWGPQAVPRQGDWYARRMYIEKDPAYAYHVEHYGHPSVFGYKDIIPLWKAEKWDPEKLMELYKKAGAKYFVSMGTHHDNFFLWNSSLHSWNAVKMGPKKDVVGIWQAAARKQGLKFGVSEHLGASYTWFQAAHLSDTKGPKEGVPYDGANPAYSELYHAAAEPEDNKWLTNNLIFQIEWFERIRELIDNYHPDLLYSDSQMPFGDVGRSLVAHFYNQGIPANSNQTNVIYTCKQFSAGKWVEDVERGIKDTTSLYPWQTDTSIGDWYYRTGQKYKTATEVVQMLVDIVSKNGNLLLNVVQTPEGDIEPDMLLILDGIGNWTAANGEGIYGSRPWKIF…	UNKSP	GH29
0822	OG0000001	hypothetical_protein	MKMPIIFLLLSLIFTMVRALDHPVLLPQPQQITYGIDQLKIADLTIYLADKSAQEDIFNANELAGFLKSRTGITVPVVNQKKGKQVHISHGNLQALPALNETSGPKCREAYTMKIDKNGIIINGNSSTGAYYAIQTLRQMAEGGGSNSFFQEAEISDYPALPYRGLLVSMGEGANYNEQFAREIIDELARFKSNQFYFYSESSIELDSFPLVGYKSKIPKEVIRRLVEYGRERHVDIIPMQALYGHLHDIFRIEKYSSLSTVPYGFEFDPTNPEARKMVKTMVDEICELFPSKFFHAGFDETWFTRRLSRMQADGVAPLKNGKVIDANDYFVQQLNYVTELLRANGKTGMAWMDIFVNESLMDQFKNVPKDFYYPAWYYDVDTSEMMKWIRVMNKYKLK…	UNKSP	GH20
0822	OG0000001	hypothetical_protein	MRNTLFSLACFIIKACLCVNLSAQELYKPTWESLDSHKMPQWYDDAKIGLSMHWGVYSVPAWAPREEGISYAEWYGYRMKEQGNPTVDYHRNNFGENFGYDDFIPLWKAENYKPSEWAQFAKKMGARYMFITSKHHDGFCLWPTKYTDRNAMKMGPHKDLLGEFFKAGRKEGLKVGLYFSLYEWFNPLYTKKEIPYAGLKKVNNYVDDFMIPQIKELIELYHPDFFYFDGEWDHPEDFWKMKEVVAYYYNQAAARNQEVFVNDRFGKDERGKHGDLYNVEYDYEKGSEGLLTHKWSYWQGIAKTFGYNKDTDQEDCLSPKQFIDKVIKRVSKNGNFDINVGPTAAGLIPEYEQYPLLKLGEWLSTNGEAIYGTRPWHVQEEGDACFTAKGNYVYPIFLK…	UNKSP	GH29
0823	OG0000001	hypothetical_protein	MILSLLLMVYTFFSNLSAQEPYKPTWESLDSHKMPSWYEDAKIGLSMHWGVYSVPAWAPREKGISYAEWYGYRMHEKGNPTVEYHKETYGPNFKYDDFIPMWKAESFDPYEWAKFAKKMGAKYYFITSKHHDGFCLWPSKYTDRNAMAMGPKKDLLGQFFDAGRKEGLKVGFYYSLYEWFNPLYTGKEIPYAGLKKVNNYVDDFMIPQIKELIDLYHPDFIYFDGEWDHPESFWKMKELVAYYYNQAAKRNQEVFVNDRFGKEDRGKHGDLYNVEYDYDKGAEGLLTHKWSYWQGIAKTFGYNNDTDLEDVMSPKQFIDKVIKGVSSNGNFDINVGPTAAGKIPEYEQYPLLQLGEWLATNGEAIYGTRPWEIQHEGNAYYTAKGDYIYAIFLEWQGEE…	UNKSP	GH29
0823	OG0000001	hypothetical_protein	MKTKFLILLLLISTVSGIAQVQIPLPTPIQQAWQNAELTVLISYDLHVSDREKYHQPQNRITPITDYNIFNPEKLDTDQWIEAVKGMGARLAILTVTHETGFALYQSDVNPYCMKALKYKDGKGDIVRDFVASCRKFGILPGLYIGIRWNSFMGVYDFMVHSDSSQFARNRQAYYNRLCEKMTEELMSRYGELSMVWFDGGAHGPELGGADILPIVEKYQKNIIFYHNTQRADIRWGGSESGTVSYPCWGTFPYPFSHSTNQKEIFKDDFRLLKVGDPNGKYYMPAMSDAPLRGYNGHHEWFWEPGDEAYIFPLENLMKMYYGSVGRNSTLILGITPDADGLIPESDAKRIREFGDEIKRRFSNPIASTSGTGNLINLKLQKRQKVNQLVLKEDFSKGE…	UNKSP	GH29
0823	OG0000001	hypothetical_protein	MSTLKRNRTILIVILCSVSGLFVSCKENQEKPAPRIFTPSFTSDFESFRQYEYPEWFRDAKFGIWAHWGPQAVPRQGDWYARKMYESDIRNRKTGEFTGESSREYLYHLEHYGHPSKFGYKDIIPLWKAERWDPDKLMALYKRVGAKYFVSMATHHDNFFLWDSKIHRWNSVKMGPMKDVVGLWQKAAKNEGLRFGISEHLGASYTWFQPSHYADRKGPMKGIPFDGADPEFQDLYHKKTADNDMGWLTTDSANQQEWLSSITEVIDMYKPDLLYSDSEMPFGSVGRTMVSHFYNQDITKNNGSLEAVYTCKHFGSEGRWVSDIERGAMDSISPYPWQTDTSIGDWYYRTGQKYMTGLQVIQMLVDIVSKNGNLLLNVVQTPEGDLEQDVIDILEEVAA…	UNKSP	GH29
0823	OG0000001	hypothetical_protein	MKRYLSFALVLMLSLALYGQQTSNKPEREQWFMDMGFGMFIHWSMDSQVGAVISHSMAGASEDYLNRFINELPLTFNPKKFDPEEWAILAKLAGMKYVVFTSKHHSGFCMWDTKTTDFNIMNTPFRRDIMKEILDAFRKQGIAIGLYFSPEDFHYFHKNKIPIGRLQDPLHYPAKNPGLMAHDKAQLKELLTNYGKIDIFFFDGPEEGLKEYAWQLQPELVVTRGQMQTPEQNLPNKPVAGPWEACFTMGTDWQYKPTNDPHKSGTEIINMLIEIRAKGGNLLMNVGPKPDGEIQIEQEALLREIALWNLVNQEGIHNIRPWEITKERDIWFTKAKDKNTVYAFVPAGTAWKYGERKEFVFKTLEGNDQTKVSILGYASELVEYRPGYDAKIYTSSSPI…	UNKSP	GH29
0823	OG0000001	hypothetical_protein	MNLKFGKLILIVLLWVNIASLSAQEDERYVPETDPLVLKKLGEWQDLKFGLLMHWGTYSQWGIVESWSICAEDEAWCRRDNPNYVEYKRDYENLQTTFNPVDFDPVRWAKAAKNAGMKYVVFTTKHHDGFSMFDTKLTDYRITSPKTPFHTNPKSNIAKEVFNAFRAEGLWAGAYFSKPDWHSEYYWWPNFATPDRNPNYDISKYPERWENFVQFTHGQIMELTGGDYGKLDILWLDGGQVQKMSKEDIRRHIQSPGYNFARIQSQDIRMDELVTKVREKQPGMIVVDRAVYGKNQNYLTPENRVPDHALPYPWESCIVAGESWSWKPDAKYITSTEAVHMLVDIVIKGGNLLLNIGPGPKGQWHDEAYKLLEDMGSWMKVNGEAIYGTRALEPYKEGK…	UNKSP	GH29
0823	OG0000001	hypothetical_protein	MKIAKSLIIKILIFTLAAVSNIVTGQANLNKRAQWFVNDRFGMFIHFGLYSGAEGVWKGEKLRNENDYAEWIQYRNRISKEEYLTLIDNFKWDEIDPEKWVILAKNAGMKYVTITAKHHDGFALWDSKTSNYDVTDYTNPKRDIIRELAAACKKHGLKLGLYYSHWVDWEHQYGWDHTKEISGISPADFDKYWQEKVIPQMTELLTNYGPVGMIWFDMWIHHSQTVVTKDQLLQLKKLIRELQPDCLINSRLGLSLEEDNDVDFQELGDNEFGRNKKDFPWQSPATVAHSWGYNRLDNDFKSTTSLLQSLISNVSLNGNLLLNIGPRPDGTVPYEIEKRLLEMGEWLRVNGESIYGSNAFDLPKGMNDWGVITTKKNPYGTKLYLHLFGLPADRKLKLT…	UNKSP	GH29
0823	OG0000001	hypothetical_protein	MKLKNLSIITLTLLLLIISQYSQAQLPKETEAQKIQRMKWWTDARFGMFIHWGLYALPARHEWVKNAERLNNEQYQKYFDMFNPDMYDPKVWAKQAKEAGMKYVVLTAKHHEGFCLFDSKFTDYKATNTPVGKDLIKEYVEAFRAEGLKVGFYYSLIDWHHPDYTIDRNHPQRQSTDAEYEALNKGKDMSKYREYMKNQVRELLTNYGEISIIWFDFSFPGKNGKGRADWDSEGLLKLARSLQPGIIVDDRLDLKDVEGGWDFVSPEQVKVTKWPEYNGKKIAWETCQTFSGSWGYYRDEHTWKSNAQLLELLIESVSKGGNLLLNVGPTARGNFDQRAQDRLKSMGEWMKYNSRSVYGCTEAPADFKAPANTLLTYNPVTKDFIFTCWLIRWAESILP…	UNKSP	GH29
0823	OG0000001	hypothetical_protein	MKSCRHFLIPWILILKRVALVKAAGMKYITITSKHHDGFAMFDSKLTDWDIVDRTPYKKDIIKMLADECHKQGIKLFFYHSHLDWYQDNYFPLGRTGQTSGRPAAGNWYKYLDYMDGQLAELLTNYGEIGGIWFDGFWDKKDADWRLEKTYKLIHSLQPATLISNNHHQAVIPGEDFQAFEKDLPGHNTTGFAGESQVGELPLETCETMNNSWGFNLQDKKYKSSKDLIQYLIKAAGYNSNFLLNVGPMPNGKIQPEFVSTLKDMGKWIEKYGETIYGTRGGPVAPKSWGVTTYKGNKIYVHLLNTDDENILIPDFGKKVKSITVFSSLVKLKFKQDAFGIVVSIPKEIRDEIDTILVIEI	UNKSP	GH29
0824	OG0000001	hypothetical_protein	MRTPIVLIFTVLFLSLPAFGQLGADPARYVNPFIGTGGHGHTFPGATVPFGMVQLSPDTREDNWDGSSGYHYSDNVIWGFSHTHLSGTGIPDYCDVLFAPTIGEPEFFAKSGDLSENGYASTFKHENEKAEPGFYSVRLEEGNILAEMTATTRVGFHRYTFPATSEANLIVDLKHRDKVTGFELKIVGSTRIEGYRRSSSWARDQIVYFVAEFSQPFEAIKNENEEKQIALRFDTTEGKPVMVKVALSPTGITGARRNLQAELPHWNFDKVRTDARASWNKELSKIEVSGGTDAQMTNFYSALYHTAIQPNVFDDFDGSYRGLDKQIHSNPKSQITNPQSNYTVFSLWDTFRAAHPLYTIIDRKRTADFVNTFIRMYEQGGRLPVWELAGNETDTMIGY…	UNKSP	GH92
0824	OG0000001	hypothetical_protein	MNKAIVILSLFGVSTLALFAQSTNEMAALNIIPRPKSVTRGRGEFQFNYQTKIVTLDREAQELASFLNDFLLKNHGFKLEFVASPKKTPKGAIVFERLAANGNIPSEEDYAMTVSKKEIRIKARGNAGMFYALQTLFQMLPRKIEKGRATVPAVEIVDQPRFKYRGMHLDVGRHFMPVSFVKKYIDMMSRYKFNQFHWHLTEDQGWRIEIKKYPRLTEIGSKRPQTQVGRFSPTFTGDGIPVEGFYTQDEIRDVVAYAKARKINVIPEIELPGHSSAALAAYPQFGCKENYDYKVQMTWGIFKEVFCPTDATFKFLEDVLDETIALFPDSSYIHIGGDEVLKDHWKESAFVQDLMKRENLKDEHEVQSYFIRRIEKFINSKGKIMIGWDEILEGGLAPN…	PP	GH20
0826	OG0000001	hypothetical_protein	MKEKSRMKSILKTMRCSGIVALALAASQPMLVDAQAPVPYGAVPNARQIEWFHRERQVFLHFGVNTFTNVEWGTGTEGPSVFNPTALDVGQWMRTIRNGGFTSAILVAKHHDGFCHWPSAYTTQDVASSPWKGGKGDLVQEFVDSCRAYGIKPGIYMSIGDFHSEKLGNYADYYLNQEREILRNYGKIWEIWWDGANAKNNDSATMKMYADSVRKWAPECVIWSDAKAKNVTADARWIGTESGLGTGDPSWATEDMAFSNLGSGVRGGSVYCPAEVNSSIRPGWFWHESENASVNTVDVLWNKYFQSVGRNATWLLNLPPDNRGLIHKTDSIRVDSLNGWINGTFRTNLAAGATVTTNHGRGVGYEPSNLVDTAEATYYATPDNMSTDTIVFDLGSPKN…	UNKSP	GH29
0831	OG0000001	hypothetical_protein	MKKLFLPFLLITFLIACKNDGTGPGGSSSSDAARYHVIPQPVSLIEMQGEFKVTGDTKVLLASNDEGLKTAAAHLASLLIKATGTTIAPMEGEAAKDAFIFQLDPSISHEEGYSLIVTPYEVTVRAKTGAGAFYAIQTLRQLMPIEVEAGKTASLAIPCVEITDQPRYTHRGMMLDVGRHFFSVDDVKKYIDLMALHKMNRFHWHLTEDQGWRLEIKKYPKLQTVAACRKETLVGHYNDTPQKYDGKQYCGYYTQDQAREIVKYAAERFITVIPEIEMPGHALAAIAAYPELGCTGKPAEVGTKWGVYDNVFCPNEATFKFLEDVLTEVMEIFPSKYIHIGGDECPKTMWEQSAFCQNLIKQNNLKDEHGLQSYFIQRMEKFLNSKGRSIIGWDEILEG…	PP	GH20
0841	OG0000001	hypothetical_protein	MYKRYIILFSFFMSSIFAIMAQSIDNNEDLINLGIIPAPNNIFLKNENSDINTVNIFINNEVDINFFQQLFKETKGITLVKKESSNVHLLHFAELEKEGYRLDIQQNKIEISTSSPTGLQYALVSLTQLVQHHGFPLPQVIIEDSPKFAYRGMHLDVARHFFKVSDVKKYLDYMAYYKFNNFHWHLTDDQGWRIEIKKYPKLQEVAAYRKETLIGHYNDQPHQYDGQRYGAFYTQDEIQEIVAYAAARNINVIPEIEMPGHAQAALSAYPELGCENKQYEAATKWGIFEDVFCPNEVTFKFLEDVIDEVVTLFPGKYIHVGGDECPKEAWKKSAFCQELIKKENLKDEHGLQSYFIQRMEKYINAKGKQIIGWDEILEGGLAPNATVMSWRGIQGGMEA…	PP	GH20
0850	OG0000001	hypothetical_protein	MPKSTFAISWVLLLFASALLLNACKETTPISENPIDLVNPFIGTGGHGHTYPGATVPFGMVQLSPDTRRDGWDGCSGYHASDSLILGFSHTHLSGTGVSDYADIQLFPVSRRLSYEDKLEKQGKELPADMYAFRKTNESAGPGWYTVQNVQDSAKVELTATPHCGFHSYTFGKGCDKSQMVLDLGYRDVTVANGMRIVNDSVVEGYRFSSGWAKDQKLFFVMAFNQPFRCGGPWKDEFPQDSMVSNLQKVNFDLCSRGSVLIKVGLSAVSIEGARKNLEAEIPGWDFEGTKQKAIDSWKQQLGKIDIEGGTREQQRIFYTALYHTSIVPNLFSDVDGQYRGMDGKIHSAKDPQYTVFSLWDTYRAAHPLYTLIEQKRTGEFIRSFLRMYQDGGRLPVWE…	UNKSP	GH92
0862	OG0000001	hypothetical_protein	MHYERANGLYVVHFFCPKRKRAEFVFILTVNFNQSTIMRHLLTFCLGILLVQNIMAQQHAEQDHSKYVVPTDPQVQQKLQQWQNVKFGLLMHWGTYSQWGIVESWSLCPEDEGWCERRGPYANDWYGYKKAYENLQHSFNPLDFNPDKWAKAAKAAGMKYVVFTTKHHDGFCMFDTKQTDYNVMQSPFGKNPKANIALEVFKSFRAEDFMIGAYFSKPDWHTPDYWWPYFPPKDRNSSYPPKKYPEKWEKFKAFTYAQIQELMRDYGKMDILWLDGGWVRPFSTIDTAISWQKTIPFDQDIDMPKIAAMARSYQPGFLVVDRTVTGPYENYVTPEQQIPNHYMPIPWETCLTMGDSWSYIPKENFKPARKLIHILADVVSKNGNLLLNIAPSPQGDFHA…	PP	GH29
0862	OG0000001	hypothetical_protein	MRKVLFLAFCLGCSNLFAQNLPKPSAAQLAWQKLETTAFLHFTVNTFTDKEWGDGTESPSIFNPVKLDARQWVAALKEGGFKMCIITAKHHDGFCLWPSKYTDHSVKSSPWKNGQGDVVKDVADACREFGLKFGFYLSPWDQHEKSYGTDQYNDFYKNQLKELLTNYGIVHEVWFDGARGPNAKDMQYDFKGYWDLVKQHQPQAVCFSDVGPGVRWVGNESGNAGETCWSPIITLGMAPGVADSKYLNTGDEQGTEWIPAETDVSIRPGWFYHPKEDDKVRSPQNLVNLYYQSVGRNSLLLLNVPPNREGLLCPQDVAAIKAYRSILNETFKTNLAKSGKNKKLVDNKLETWIAAPENSPLEIKLPKSATFDRFMLQENIAEGQRIAEAQLEYWDGTTW…	PP	GH29
0862	OG0000001	hypothetical_protein	MEYARKRFITVIPEIEMPGHAQAAVAAYPELGCLDKPLGVATFWGVSPNVFCPNEATFTFLEDVLSEVMALFPSPYIHIGGDECPKVQWKTNATAQQIIKREKLKDEHELQSYFIRRMEKFLNQHGRQIIGWDEILEGGLAPNATVMSWRGTEGGIEAAKQGHNVIMTPTSYCYIDYYQSLHADEPLAIGGFLPLEKVYSYNPVPSELNAEQAKHILGAQANLWTEYIKDLSKLQYMAYPRAQALAEVTWSGEAKKNFADFTSRLMVHMERWKKEGVNFGNHLFDVKVQASSDGTGVKVSASNPANQGTIKYVADGTMPAASSANVGSNLVLNQSGQYVFQSFVDGKPSGRSAKLDVSFHKGAGKKITLSTEPAPQYRGSGNGSVLNGVIGSNQRYNDA…	PP	GH20
0869	OG0000001	hypothetical_protein	MNRKTTFAFSHLSLKYFTAAICLVIVLLHQANLYAQRYPIIPAPASIQKKSGFFTWNNGVKINATKGIMDNEVEFLKAAFQTNKYAKQEKSTNVVTLLLVDTFKYAEGYRLNINPNDIQIIARTNQGLFYGIQSLLQLASEGVYLPAKKRRITKWKIPCVAILDTPRFTYRGMHLDVARHFYSVAFVKKYIDLLAMHKFNYFHWHLTDDQGWRIEIKAFPKLTKKGAYRDSTLKGHFNDQPARYDNQKYGGFYTQKEIKDVVSYAQKRHVTIIPEIEMPGHALAALASYRKLGCAAGPFKTSKTWGVFDDVFCTKDSTFYFLESVLTEVAALFPGPYIHIGGDECPKTRWKECPDCQANITKYGLANEDQLQSWFMKKIETFLATKGKKIIGWDEILDG…	PP	GH20
0882	OG0000001	hypothetical_protein	MQRRSLSRFEVVKIRNSASRVELFISCKRVITCVLFIALLSGVIIKTVNAQHTIHKYYPPQDSLVAMKLAYWQDCKFGLLMHWGTYSQWGIVESWSLCNEDEGWCQRRGPYAHDYNTYKKEYEKLQTTFNPVNFNPDKWAKAASEAGMKYVVFTTKHHDGFCMFDTKQTDYKITSQKTPFHNNPKADVTAEIFNAFRKYNFMTGAYFSKPDWHSEYYWWSYFATPNRMSNYDPAKYPDRWKNFDDYTFNQLQELCTNYGKVDLLWLDGGWVRPDSTITKEEESWIKTPWRNEIDMHRLAAMARKQQPGILIVDRSVYGYYQNYLTPEQQVPDTVLSYPWETCMTMATSWSYVPGDKFKSTNQLIHLLCKIVSRGGNLLLNIAPSAQGDWDNDAYIRLQQ…	PP	GH29
0882	OG0000001	hypothetical_protein	MRKTIIYLFLLINLQCSTVKANTNNIYNIIPMPVQLEKMPHHFELNKNTSVILDANEFGSLQTIKQFTLIVAPHFGLNIQIQNIDTASIADNSIVFFRDNTIENNEGYELYIRNSSVLVKAKGKQGFFYAIQTIAQLLPAKTYTSKTALEKINIPGCVIKDYPRFVYRGMHLDVCRHFFPIEFIKRYIDLMAFYKYNTFHWHLTDDQGWRIEIKKYPKLTSVGSVRKETTTFVSRDKDSIVIPGPYSGFYTQEQIKEVVQYAQMKNITIIPEIEMPGHSLAALAAYPEYSCTGGEIEVGTRWGVFSDVYCPYDTTFTFLQDVLTEVMQLFPSTYIHIGGDECPKEAWKNSEFCQVLMKKENLKDEMELQSYFIKRIEKFLSANNRKLIGWDEILEGGLS…	PP	GH20
0882	OG0000001	hypothetical_protein	MKKIFLITLIVSSCIISVSQPYQPTWQSLDSRPVPPWYKDAKFGIFIHWGVYAVPGFTVKGNYAEWYQYRMHSGDSVLGAYHKTRFGTKTYYQLADEFKAELYDPTKWAQVIEKSGAKYVVLTSKHHDGFALWPSKEASRTWGFPWNSVETGPKRDLLGELFVALRKTTVHAGMYYSLYEWFNPLWKSDRNAYVEKHCWPQMKELINTYKPEVFWTDGDWDASDELWKSKQFLAWLYNESPVKDRVVTVDRWGSGIRFKHGAVFTPEYQPDLEFENHYWEESRGMAWSYGYNRAEDAWDYNSAQTLILNLIDKVSRGEFFT	UNKSP	GH29
0892	OG0000001	hypothetical_protein	MKSFSNSIFLLFAVFSLINGKMYSQMNNLSGVIPAPNSVINIGKNSGLKEIKLYIPEEAKSAYFDHLFKDLKMVSWQNEKNANAIGAIDKRMTAEGYKMLIEKDKISIRAGSKTGLQHALVSLAQMLIHKGLPLPQTNIEDKPAFMYRGLHLDVGRHFYKADDIKKFIDYMAYYKYNQFHWHLTEDQGWRIEIKKYPKLQEIGAYRKETVIGQNTGQYDGKRYGGYYTQEEVKDIVRYAMDRNINVIPEIEMPGHSLAALASYPELGCENKKYEVATKWGVFDDVYCPTEKTFQFLQDVLDEVMVLFPSKYIHIGGDECPKEAWKKSAFCQELIKRENLKDEHELQSYFIQRMEKYINSKGRQIIGWDEILEGGLAPNATVMSWRGTEGGIEAARQNHD…	PP	GH20
0892	OG0000001	hypothetical_protein	MTKFLNIIIILVASLNVYSQKDFMNESQKEKDMRMKWWQDATFGMFIHWGLYAIPAGEYNGKGGGAEWIMETHKIPTSEYEKFAAQFNPQKFNAREWVQTAKNAGMRYLVITSKHHDGFCLWDSKYTDYDVMDATPFKRDILKELSDACKKEGIVFGMYHSIMDWHHPDAKSKDYPHQSKTNPDFDNYRENYLKPQLKELVENYDPAILWFDGEWIPEWTEVQGKDLYNFVRNLKPSIIINNRVGKGRGGMQGMNKYKNAAGDFGTPEQEILEVFSKEYWESCITLNNSWGYSKEDQNWKSPQTIINTLVDISAKGGNLLLNVGPKADGSIPVESVKNLEEVGKWLKINQEAIFKTTAIPHFKEGDNLRFSQTQDNKYVYAIANNNITNELVIQSIKPL…	PP	GH29
0892	OG0000001	hypothetical_protein	MKMPRILITVIFALCFLIDIFGQVEKTQPNKDDPAAVALTQHLSETDGYVYPKDPKVMENLKKWQGYKFGLLIHMGLYSELGIVESWALCPEDWVTRPGYDDYYKFCNDYRNTKSKFNPVNFDPEKWAKMFKGSGAKYMIYSSKHHDGFCLYDSKYTDFKITDKGSPYSTNPRSNVLKEVLDATRKVGLSTGIYFSKPDWNSHDFYWPYYPPKDRNPTYDITKHPDRWKRFVQFTQNQLNELTTDYGKVDILWLDGCWVMPKSSITPKVAEFCTYPHDMDINMKLIAERARAKQPGMLVVDRWVQSEYEDYLTPEQKTPDKPLGVPWESCITMGGAWGWVKNDNYKSSKELVHLLVNIVAKGGNLLLGIGPNGKGEYEPKLQENLAQFGKWLEVNGEAI…	UNKSP	GH29
0892	OG0000001	hypothetical_protein	MKITLTIFFMTIIFGGIAQSFVPILPTDSHQDIITKAANVTPSPRQLKWQQLELTAFFHFGINTFTDREWGHGHEDKNLFNPTELDADQWVKVAGESGIKLVILTAKHHDGFCLWPSKYTEHSVKHTPWKGGKGDVVKEVADACRKYKIGFGVYLSPWDRTEASYGTDAYNDFFIQQLTELLTEYGQVDEVWFDGANGEGPNGKRQVYDFERYYTLIRKLQPEATIAIMGPDVRWVGTESGYGRETEWSVMPIDARIQESIQKNSQSDATFAPVGDMTESDLASRPKIMNASGLIWYPSETDVSIRPGWFYHKEEDDRVKSPEKLFDIYFSSIGRNGVLLLNIPPDKRGLIHENDVKNLKEWKKLIDHTFSINLAKGAIVTSHNGTGQNNILDGNNSTH…	UNKSP	GH29
0897	OG0000001	hypothetical_protein	MRPIIFLISILFVWGIEKTTAQQQVYFPDPDPAIQHRLEEWKDLKFGLLIHWGTYSQWGIVESWSICPEDLSWATGARKAGVADNYTDYVKAYEKLKTNFNPVKFDPGKWAAAAKDAGMKYLVFTTKHHDGFCMFDSKYTDYKITDKDCPYSTNPKANITNEIFTAFRNKNFWIGAYFSKPDWHSDAYWWKKFPVSDRNANYAIQKYPEQWKKFTDYTHNQVNELVSDYGKIDILWLDGGWVRKKTGEEVKHELLETYEGSRWARNPQSQDIDMPRLVKEIRTKQPDLLVVDRAVPGEQQNYLTPEQHIPDTGLPYPWETCMTMATSWSYVPNDVYKPTNEIIEKLVDIVSKGGNYLLNIGPGPDGELDTAAYHRLAEIGTWMKTNGEAIYGSRMFAVF…	UNKSP	GH29
0897	OG0000001	hypothetical_protein	MKYKQWVLTTLFLFSLVSLSNHILLAQKNYTQYVDPLIGTGGHGHTYPGAVLPHGMVQLSPDTRLDGWDGCGGYHYSDNYIYGFTHTHLSGTGVSDYGDILLMPMTGEPTPDNKVYGSKFSHANEKANAGFYSVKLEDENILAELTTTTRVGLHRYTFSGSDKNNVILDLKHRDEVIESSLKIINIRTIAGLRRSKAWATNQYVYFVIEFSKPFINAGFWRNDTLLSPDIKDINNAKNIKAFFEFENETVMAKVAISAVSIEGAQNNLAKELPGWDFEKTKAAAENIWNRELGRIDVESNDEKKLRTFYTALYHTAIVPNINQDVDGQYRSRDNQIHTATGFTNYSVFSLWDTYRGAHPLYTIIDRERTLDYIRSFLIQYRQGGRLPVWELSSNETDCM…	UNKSP	GH92
0897	OG0000001	hypothetical_protein	MKKLICCLLYFTVLFCTAQNNFNIVPAPASIQFIDTSYTYDLPIQIVHTKSEAAVFNAVYLLEALKERNITGNLVAYDSFDMNRSKIMLIDEDEPTENYRIITPGKDIIVSGNNRTIFYGIQTLLQLIPSNQFYNTKNKLSIPYVSITDHPRFLYRGMHLDVCRHFFPVSFVKKYIDYLAAYKFNTFHWHLTDDQGWRIEIKKYPGLTTAGAWRNGTIIGRYPGKGSDNKPYGGFYTQEEIKEVVQYAAQRYIDVVPEIEMPGHGSAAIAAYPWLSCFPKKPTEIPAKMISQKSIDEQKNGRIKLVQETWGVFDDIFCAGRDSTFTFLENVIDEVIALFPSKYFHMGGDEAPKAHWKKCPACQKRMKDHKLKDEHELQSWFVQRIEKYVNSKGRILIGW…	PP	GH20
0901	OG0000001	hypothetical_protein	MKVLLISLSILISFSVKAQEKQYYPDTTAGISQRLEDWQDLKFGLLMHWGTYSQWGIVESWSICPEDLSWATGGRKPGVADDYFSYVQNYEALQKSFNPVNFNPQKWAKAAQYAGMKYVVFTTKHHDGFCMFDTKETGYKVTDNACAFSKNTKSNIAKEIFDAFRKENFWTGAYFSKPDWHSDFYWWKKFPPCDRNANYSIQKYPQQWQKFVQYTHNQVNELMSDYGKIDILWLDGGWVRKTTDEEVKNYLAEVFECSRWARNPQSQDIDMARLVANSRKKQPGLIVVDRAVPGTYQNYLTPEQHIPNKGLPYPWETCMTMANSWSYVPNDVYKPTDELIEKLVDVVSKGGNFLLNIGPDPLGEFDSAAYNRLKAIGDWMNLNGEAIYNSRKYSSFSEG…	UNKSP	GH29
0901	OG0000001	hypothetical_protein	MKKYLIILCSLCHYHSVWAQQGNYVLLQPNDGYKEIISKAAHVVPSPRQLRWQQLEITAFFHFGTNTFTGREWGTGKEDPKIFNPTALDANQWVQIAKDAGIKQVILTAKHHDGFCLWPTKTSKHSVAASPWKKGKGDVVKAVSRACKKYGIGFGIYLSPWDMNAAMYGSDAYNDFFVQQLTELLSNYGRIDEVWFDGANGEGLNGKKQVYDFDRWYKLIRELQPTATIAIMGPDVRWVGTETGYGRETEWSVVPTNNLNIASITEGSQKNLAFKPQGDMTGSDLGSRDKIINAKGLVWYPAETDVSIRPGWFFHEEENSKVKTPEKLLDIYFNSVGRNGVLLLNIPPDKEGLINDSDIAALKKWKQLRDNIFKKNFAKNAILESSNGINAGLILDNND…	UNKSP	GH29
0902	OG0000001	hypothetical_protein	MKKWLGLVFILMGLSAIAQNKIIPAPLSVKPAPGYFTFDPTTYFLGNDQVAYKDGYVIKDFLIKYYNLPLKTATKSIGVGKHIALKYDSTLAVADGGYHILISPENITITGKNNGGVLYGLLSIMQLIEKTGNTVQIPCGEITDYPQFQYRGMHLDCSRHFFDIAFIKKYIDYLAMYKMNTFHWHLTDDQGWRIEIKQYPKLTEIGAWRDGTMVGHYRDQQYDNVRYGGFYTQKEIKEIVRYATDRHITIIPEIEMPGHCMAALAAYPELGCVKDTTYQVAKGWGVFEDVFCPNDSTFIFLENVLDEVMALFPSPYIHVGGDEVEKIRWKNCSHCQQLIKEKGLVNEHGLQSYFIQRIEKYVNSKGRSIIGWDEILEGGLAQNATIMSWRGEEGAVLAA…	PP	GH20
0902	OG0000001	hypothetical_protein	MKKYTLLLLFIYQLCQAQNFTQYVNPFIGTGGHGHTYPGATLPFGFVQLSPDTRPDGYNDWDGCSGYHYSDSIIYGFSHTHLSGTGVADYCDILLMPTAGNVITTNIVNNDPKQGYASAFSHSSEKAAPGYYSVMLEDEKIQVELTASTRVGMHQYTFPATNQANIILDLNHRDQLLEGSYIEIISPTKIQGLRRSSSWAKDQWLYFAIEFSQPFSIAGLIDDNKTYKTAANNFKPVIISGTSLKGYVTFNTNSNNIITTKCALSPVSCAGAWKNMAAEMPHWDFTKVKNEADYLWNFELSKINVQSVSEAKKSLQAEDNKLVTFYTALYHTMLAPNIYEDVDDQYRGRDNTIHVSKQFNNYTVFSLWDTFRALHPLMSIIDQDRTNDFIQTFLAQYDA…	UNKSP	GH92
0918	OG0000001	hypothetical_protein	MHSIKLLILLNLFFFFIPGDAQDLSKFVDPMTGTGGVGHTYPGATLPHGMVQLSPDTRRDGSWEGCAGYYYADSLIYGFTHTHLSGTGCSDYGDILLMPGQGNPSFVPTEYGSKYSHSTEKASPGYYEVQLTDDNIKVELTTSLRAGFHKYVYSNPENQFVILDLQHRDKTLRSALTYVNDHVLEGYRRSEAWAKDQFVFFSIEFSKPINHVSLKGFVEKMILGRTIDHDELCGAIYFEKDASDKSNTLLVKVGISTTDTEGARKNREAEILDWNFEKAKSDAKAMWNKELSKIVVFGKSERDKTNFYTSLYHTMIVPNIISDVDGRYRGRDNTVHNGDGFTHYTVFSLWDTFRAAHPLYNLIDRSRSLDYIKSLLNQYKLGGRLPVWELGANETDCMI…	UNKSP	GH92
0920	OG0000001	hypothetical_protein	MKSFIYLFLWICFAPVSAQVLQVKPPAPVGPLPSPQQLEWHKMELTAFVHFTTNTFTDKEWGYGDESETVFNPTSLNTEQWAEVLKDAGFKMIILTTKHHDGFCLWPSKYTEHSVKNSPYKNGKGDVVKETSDAAKKFGLKFGIYLSPWDRNHAHYGSEMYVQYYRNQLKELFTQYGPITEMWFDGANGGDGYYGGARESRHIDRATYYDWPSTLKMVTGIEPRVLYFSDAGPNIRWVGNEKGRAGITNWNTLTPDTLYAGQSGIEGLLETGSEDGSHWIPAECDFSIRPGWFYHAAEDTKVKSPEQLFDIYLTSVGRGSNMLLNIPPDRRGLFHETDVQAPGRF	UNKSP	GH29
0938	OG0000001	hypothetical_protein	MIRFYFSLQYFLIFCAFLFLQFHYNSPAHAQTTVKSGIIPLPVSVKILPGNFELSNATHITWNNPDDAATASIFNSQLKQQYSIVIHEEANSNLETNVIRMQRINAGELPAEGYRISIDENKIIIQAKDGAGIFYALQSLLQLCPPMAASGKLLIPKTILIDYPRFNWRGMHLDVARHFFSKEQVKKYIDYLAAYKFNTFHWHLTDDQGWRIEIKKYPLLTSVGAWRDGTLIGHYSNQPQFDSIRYGGFYSQEDIREVVAYAQKRFITIVPEIEMPGHVLALLSAYPELACSGSSFNVAKNWGVFNDVLCPTEETISFMQNVLLEVMELFPSKYIHIGGDECPKEQWQKSVYCQNLMQQLRLKNENALQGYFTRRIETFVSAHGRSIIGWDEILEDGLS…	PP	GH20
0939	OG0000001	hypothetical_protein	MCIRKLLLVCSLLIISLQAANSQAANYKIKDYSAYVNPMIGTGGHGHTFPGAAFPFGMMQLSPDTRLEGWDGCSGYHFSDSIVYGFSHTHLSGTGCSDYGDFLFMPFTGKVAWKNSEYADYFNHNSEQAIPGLYKVHLNKSNIDVALAVTARTGMHRYEFATKENNGLLIDLTHRDEVLNSWIEVVNDTCIRGYRSSKAWATNQQLYFYAIFNQLISKHSLNNNDTIHSQKYAEGKKIKAALFFDNLNAKTLLIKVGISSVSCDGALKNLQAENQKWNFDDVAKNARQAWNKELSKIQIEAVPKTMQLFYTSLFHCMIAPNIYSDIDGQYRGRDDKIHTTNAYTRYTVFSLWDTYRALNPLLALIDKKRTGDFVNTFIDQYKEGKLLPVWELSANETFC…	UNKSP	GH92
0939	OG0000001	hypothetical_protein	MQKITLIIVLFLNTAFISNAQIKTYYYPEDTLVAKNLEDWKKLKFGLLMHWGTYTQWGIVESWSICSEDEGWCERRGPYANDYTEYKKQYEGLQKTFNPINFAPDKWATAAQYAGMKYVVFTTKHHDGFCMFDTKYTDYKITSDNCPFAKNSKSNVTKEVFDSFRNKGFKVGAYFSKPDWHCPDYWWPRFATPNRCSNYDTKKYPQKWQAFEDFTYNQLNELTTQYGKVDLLWLDGGQVRPDSTVTEEERPWIKVPYTQGINMHRIANMARANQPGILMVDRSVYGYYQNYLTPEQQIPDKPLDYPWETCLTMAGSWSHVPGDKYKTTNNLIHTLVDIVAKGGNLLLNIGPDANGNWDDTAYTRLQEIGNWMKINSSCIYNSTAVAPYKSDRFCFTQVG…	UNKSP	GH29
0939	OG0000001	hypothetical_protein	MHLDVARHMFPLEFVKKYIDLMAFYKYNNFHWHLTDDQGWRAEIKKYPLLTQVGGMRKETTTNISRDKEPVTIKESYGGFYTQDQMKEVVAYAAARHINVIPEIEMPGHSLAALCAYPYLGCENKQIEVGTRWGVFEDVFCPRDTTFSFLQDVLTEIMQIFPSQYIHIGGDECPKEAWKKSAFCQQLMKRENLKDEMELQSYFVRRIEKFLNANGRQLIGWDEILEGGISPNATIMSWRGTAGGIEAARQKHDVIMTPGSHCYFDHYQYVRASEPYAIGGFSPVEKVYSFEPIPSELNAEEGKFILGAQANLWTEYIDTSTYAEYMAYPRACALAEVLWTPKDKSNYDNFLNRLADNFLHLDAMDVNYAKHVLGVYGKMVRNDDGGLYYELDSKNRDAQ…	PP	GH20
0941	OG0000001	hypothetical_protein	MRSIFIFYFILIYNLLIVCSQANIIKELPIIPKPKLVQIVGGNFEASKIKTLLIPAKEPEALRIGRSIQLLLNLPELEIKKIKGAIVPSSKSLTLSLTSNPEKPEYYKINITKNGIWIQASKPIGWFYALQSLTQMVELSGNYNEKNKLLPYCLIEDEPAFAYRGLHLDVGRHFFPVSFIKKYLELMARFKYNYFHWHLTEDQGWRIEIKQFPKLTEIGSIRKSTIIGSASDYPKKFDSTEYKGFYTQEEIKEVIRFASELHIEIIPEIEMPGHSTAAIAAYPEFSCSGKSVEVANQWGVFDSGVYCTKDTSIWFVKEILTEICELFPGKYIHIGGDECPKTNWKNCDQCQAVKRRNNLKTEEDLQSYFIRQIEKFLNSKNKQLIGWDEILEGGLAPNA…	UNKSP	GH20
0945	OG0000001	hypothetical_protein	MRGFLLTSSLLFSSAGVLVHAQVNYAKDLVNPFIGTGGHGHTFPGACVPNGLVQLSPDTRTDGYNDWDGCGGYHYSDSIIYGFSHTHLSGTGVADLCDVLLTPVAGSGGMAFDGAATRSRFSHASEVASAGYYKVDLLGPPPSPVYRSSVQAARPTRIEGSSIRAELTATARVGVHRYTFPKGQAARIVLDLSHRDNLLGRSIQKVSETEVVGERRSSSWAKDQRLFFCIRFSSPIQNEDVLPSNLVGLGAGYGFGALEQPLIVKVGISAVSIDGARANLEAEVPHWDFDLVRKQAEDSWNKKLSKIQVDGGIREQQRIFYTALYHSYVAPYIFNDVDGHYRGMDGQVRHADHNVYTVFSLWDTFRALHPLMTILEPEMTNDFINTFLLHYQQSGRLPV…	UNKSP	GH92
0945	OG0000001	hypothetical_protein	MNTERTLSFEPRAMSLPPLAARSSWLFVAILFSTTILAQSPYIAPTDPLVQQKLERWKDLKFGLLMHWGPYSQWGVVESWSICPEDEGWCQRDAVHGKTYNEYVRNYEALQTTFDPVKFDPSKWARAAKDAGMKYMVFTTKHHDGFCMFDTKTTDYKITSPNCPFNDDPQANVTKGIFNAFRKEGLWTGAYFSKPDWHSDDYWWRNFPPKDRSVNYLPTKYPERWQAFQDFTSADRGTDE	PP	GH29
0945	OG0000001	hypothetical_protein	MRRSVTCTKRFGVRRAISAWTCAVVAVLCTFTSVAQKPARPELQWFADAKLGIFIHWGIYSVNGTDESWAFYNKKMPYADYMKQISGFTAKNYDPAVWADLIAKSGARYAVITTKHHDGVAMYDTRSPSLASNIPPRRSIVNGAPAKHDAIAPLFDELRERSIKCGAYYSLIDWSDYNYPAFTKDSSRYAIKDDPPRWQRFREFYQSQISEIATQLKPDLWWFDGDWEHSAEEWEAAKVRAMILEKNPMAIINGRLQGYGDYATPEQNIPVETPKAEAWELCMTIGDQWGWQPQDTNYKSTHDLIAIFADVVGHGGNLLLDIGPKEDGTIPPGQVKVLGRDRPMEREAQRGHLRHTCWFAERPLLRTINAER	UNKSP	GH29
0949	OG0000001	hypothetical_protein	MLKYLIFSWVLLTITMDVRSQIPTPITHSKETSIIPSPVKIVYEDVRSEIKSLIFPNNLPIDKKFLNTLFTYGKYSFAQSKKKVNVILLSQKDMAPSSYKLIIGKKRIEILASDNNGFQYALVSLAQIVQFEGFPLQCRTIEDNPAFVYRGMHLDVARHFFTVAEVKKYLDYMAYYKFNHFHWHLTDDQGWRIEIKKYPKLQEHAAYRNETLIGHYNDQPHKFDGVKYGGYYTQDEIKEVVLYAADRNITVIPEIEMPGHALAALAAYPELGCEVKKYETATKWGVFEDVFCPYDTTFRFLEGVIDEVVSLFPGKYIHIGGDECPKDSWRKSEFCQQLIKDNNLKDEHELQSYFIKKMEKYINGKGKQIIGWDEILEGGLSPNATVMSWRGVQGGIDAA…	PP	GH20
0953	OG0000001	hypothetical_protein	MKKIQFTLIAVITFLVVSAQQKNNTMIEVGDSEEDIIFKAANIVPSPRQLRWQQLELIAFFHFGINTFKDKEWGTGKEDPTIFNPSSLDARQWVQVVKDASFKQVILTAKHHDGFCLWPTKTTRNSVASSPWKKGKGDVVNEVAEACREYGLGFGIYLSPWDMNTAVYGTEAYNDFFVAQLTELLSDYGRIDEVWFDGANGEGSNGKKQVYDFNRWYKLIRQLQPQQL	UNKSP	GH29
0953	OG0000001	hypothetical_protein	MKKLFLVLVLASNLLIAQRNVSIIPQPVSLQINQGAFVIDNSTAVKFNTADKELKLAVNFFSAAIRNISGKTLLLNDVAKNNIVFKIAKTNGIGDEGYTLNVSPSSITIVANTKAGVIYGIQSLLQTLPAIRTNEVLQVPCMSITDFPRFKYRGMHLDVSRHFFSPEFVKEYINLLASYKMNTFHWHLVDDQGWRIEIKKYPLLTSVGAWRVDQTDKVWASRPQAKTGEAATYGGYYTQEQIKDIIKYAAERNVTIIPEIEMPGHVASAIASYPALSCTQQQQLPLTGGNYSGMSSNYCAGNDSVFTFLENVLTEVIALFPSKYIHIGGDEVEKGPWKVCPKCQTRIKSSHLENEDGLQSYFIKRIEKFINSKNRKIIGWDEILEGGLAPEATVMSWRG…	PP	GH20
0956	OG0000001	hypothetical_protein	MKLFYLYFFLLICNPFLLRAQSINKIAPIIPQPTTVNYGNGSVELIIDNIVVQKGNEEIKKLAKFYATLFKKPNAPIVEAEKIQIQKAKNIYLFIVERRNEPDRYKIQVTASGIIVEASQVKGLFYALQTLTQLVELSFENTTEKIKLPTIIIEDQPRFNYRGMHLDVARHFFPVSFIKQYIDLLARFKFNTFHWHLTDDQGWRIEIKKYPELTNVGAYRKETLIGHYTDSPVKYDGKEYGGFYTQDQIKEIVQYAADRYITIIPEIEMPGHASAAIAAYPIFGCTGGPYEVQTTWGVFSDVFCTKDTTLTFLKDVLNEVCDLFPGKYIHIGGDECPKEKWKACPSCQRVRLRQNLKTEDQLQSYFIKEIEKYLNRKGKKMIGWDEILEGGLAPNATVM…	UNKSP	GH20
0974	OG0000001	hypothetical_protein	MKIARIFYINSQAKAGLMLGVLSLANWPMLASTAASERALVDYATVQVIAPGDSDAVIAEKAAKVLPRANQIAWMRHERTFFLHFGPNAFNGVEWGTGREDPAIFNPTELDSNQWVGAMKAAGGNLLILVAKHHDGLCFWPSRYTQHSVASSPWRGGKGDMVREVAEAARAHGIKLGIYLSPADLFQLRTNPKNPAGYYGNGSPKVRSAIPTAPANFMKDPSQGRAPTPGFPTFSYEVDDYNRYFLNQLYEVLTEYGPISVAWFDGANPDPSVAQTYDYTAWYDLIRRLQPGAVISVKGPDVRWVGNEGGYGRTTEWSVIPLQESPEKHTWPDKQDQDLGSRAKLKPGSHLWWYPAEVNTSIINGWFWSADKRAKSPAELVDYYYRSVGRNGVMLLNLA…	UNKSP	GH29+CBM32
0980	OG0000001	hypothetical_protein	MIAPLPVSMEVQQGSFVIGPDTWIMMGSFNTFSFDPTLAFKEVFKKKSGYSINEPKNVVPRPGAVTSIITVNASDLIHKEGYNLKVNANGIIITASTDQGVFYAFQTLRQMMRMDALPDAKGVQRNWEIPAVEITDYPQFAYRGLHLDVCRHFMPLDFVKKYIELLAYYKMNRFHWHLTDDQGWRIEIRQYPKLQEIAAWRDETLIGHYRETPDRYDGTRHGGYYTQEEIREVVAYAAGLGVTIIPEIEMPGHALAALSAYPELACTPGPFKSATTWGVFDDVMCPNEETFTFLQNVLDEVMALFPSPYIHIGGDECPKTRWKESDFCQELMESEGLKDEHELQSYFIQRIEKYVNSKGRSIIGWDEILEGGLAPNATVMSWRGVSGGIEAAKAGHDVI…	PP	GH20
0981	OG0000001	hypothetical_protein	MKRYPLIPTLLAICLVNLATAQTNLIPRPAALSLTQGTMDLQCPLSVRAGSEVDPALVELIRADLELTLSPSLQECMDPNELSLDLIRPDTLLPPEWYSLTVTTKHIALVAVDEAGLYRGSRTLAQLFEEGRTSTELPCMSITDSPRFPWRGMHLDASRHFWTVEFTKKYIDLLARYKMNSFHWHLTDDQGWRIEIKKHPKLTEVGAWRKGSQVGPYSRREYDSTTYGGFYTQDQIKEVVAYAKARYINVVPEIEMPGHALAALAAYPELGCTGGHYEVNKGWGVFEEVFCAGNDSTVHFLEDVLTEVMALFPSEIIHIGGDECPKESWKKCPKCQARMKAKGLKDEHELQSDFIQRIEAFVNSKGRKIIGWDEILEGGLAPNAAVMSWRGTEGGVAAA…	PP	GH20
0981	OG0000001	hypothetical_protein	MRTPSLIYRRADRPCGSTLQVLVTALVVSAALDANAQAIDRARDLVNPFIGTGGHGHTFPGACVPNGLVQLSPDTRPDGIMDWDGCGGYHYSDSIIYGFSHTHLSGTGVADLCDVLITPVAGSGGMAFDGSATRSLFSHASEEASAGYYKVDLLGPPHSGADGSSVQAARPTRLAGSSIRAELTATARVGVHRYQFPKGQAARIVLNLSHRDKLRGSEIRQISPTEVVGERRSSSWASDQHLFFCIRFSKPIQEEDIFPSNLATGLLAGYQFGPLEEPLVVKVGISAVSVEGARANLDAEVAGWDFDAVRKQAEDKWNAKLGKIEVTGGTREQQRIFYSALYHTYVAPYIFNDVDGNYRGMDGQVHHADHNVYTVFSLWDTFRGLHPLMTILEPDMTAD…	UNKSP	GH92
0981	OG0000001	hypothetical_protein	MPMRNTLALLLFVSATIIHAQVALIPWPRAVEWRDGAFQLTQVSLVVAPGMENGAAPLEAYLASIGALTNNNNELVRVVHVRRDTLVPAEGYMLNVAPEQVTIGARTTAGALHALRTLQQLELRDAAGALSWPSASIEDAPAIAWRGTMLDVSRHFYSVDFLKRYLDELARLKLNIFHWHLTDDQGWRVELRKYPRLTEVGAWRTGADTARYGGFYTQAEVKEVVRYAAERGIEVVPEIEFPGHCTAALAAYPYLGCRKDTLEVPTQGGVFQDVYCVGQEATWSFMQDVLDELVPLFPSAYFHIGGDEVPKDRWHACPVCQGRMAREELADEHALQAWAIKRIQRMLQAKGRHLIGWDEILEGGMDKDAVIEVWRGEEQAAKARANGNSMIRTLYFDAS…	PP	GH20
0981	OG0000001	hypothetical_protein	MRRLLPSLLLLAFPTFLTAQAPYVPPTDTAVAAKLERWKDLKFGLLMHWGPYSQWGVVESWSICPEDEDWCRRKPEHGATYNEYVKNYEALQTTFDPVKFNPDTWAKAAKDAGMKYVVFTTKHHDGFCMFDTKLTDYRVTDPKCPFHDDPRANLAKGVFDAFRAEGLWTGAYFSKPDWHSPYYWWPYFPPKDRNVNYLPTRYPERWQQFKDFTSGQIEELMTGYGPMDILWLDGGQVRPLNTIDTNVSWQKAILIDQDIDMASIAAMARKHQPGLLVVDRTVGGEYENYVTPEGHVPDADLGVPWETCLPMGTSWSWVPNEKYKSTDEIIRTLVSVVSRGGSLLLNVAPGPDGQLDSTAYVRLKEVGEWLKVNGEAVYGTRALPCEDPKVIGGTGVYRG…	PP	GH29
0986	OG0000001	hypothetical_protein	MTSMIRIPGKFLAVLLFCCGTLNGFTQHQDYFPDPDTAIQRRLEEWKDLKFGLLMHWGTYSQWGIVESWSICPEDLSWATGARKKGVADNYADYVKAYEKLKNSFNPVKFDPGKWAMAAKDAGMKYMVFTTKHHDGFCMFDTRFTDYKITDKDCPFSTNPKSNIAKELFTSFRKENFWVGAYFSKPDWHSDAYWWKKFPVSDRNANYSIAKYPEQWKAFTDYTHGQINELVSDYGKLDILWLDGGWVRKKTDQEVREELMETYEGSRWARNPQSQDIDMPRLVKEVRVKQPRILVVDRAVPGPQQNYLTPEQHIPDTGLPYPWETCMTMATSWSHVPGDVYKPTGEIIEKLVDIVSKGGNYLLNIGPSPEGELDSAAYLRLKEIGQWMRVNGEGIYGTR…	UNKSP	GH29
0986	OG0000001	hypothetical_protein	MFAVKKLLLLTSFLSFSFFLAAQNYARYVNPFIGTGGHGHTYPGAVMPHGMVQLSPDTRLEGWDGCSGYHYSDNYIYGFTHTHLSGTGCSDYGDILLMPMKGTPSGNNKIYGSLFSHQNEKASPGYYAVKLDDDGIFVELTTTTRVGFHKYTFPGTGDNQVIIDLKHRDEVLESSLMILNDHTVAGLRRSKAWAENQYVYFVIEFSAPFGKNGIWSNDTLQPQKTLGVENDKNLKGFFTFSGKTVMAKVAISSVSIEGAQRNLRKELPGWDFERTRKEAESAWNRELGKISVTGPDPSKLKIFYTALYHTMVVPNINMDVDGQYRGRDNAIHTAKGFTNYSVFSLWDTYRGAHPLYTIIDQRRTIDYIKSFLAQYKEGGRLPVWELSGCETNCMIGYHS…	UNKSP	GH92
1001	OG0000001	hypothetical_protein	MIKYIVIISCLFQKIVSAQDLTRYVDPMTGTGGVGHTYPGATVPFGMVQLSPDTRRDASWEGCGGYYHSDTVIYGFTHTHLSGTGCSDYGDILLMPGNGTASFIPEQYGSAYSHESERAEPGYYAVSLTDDQIKAELTTTIRAGMHRYTFSKKEERYLMLDLRHRDKTHGASLRFVSDTRLEGYRHSEAWAKDQYIYFAIEFSQPIARIVLDGLIPEMKPESAIEQNEIAAAVYIGGGNRETAMPLLVKVGISTVDAAGARRNLDAEMSDWDFEKVKLNAKNSWNKELSKIQVAGKKEKDLVNFYTALYHTMIVPNVISDTDGRYRGRDNRIHNAEGYTQYTVFSLWDTFRAAHPLYTLIDRKRTLDFIKTFLAQYQQGGRLPVWEFGANETDCMIGYH…	UNKSP	GH92
1002	OG0000001	hypothetical_protein	MITRRTWCSALGAGMTAGAQPPVAAPQPGDSTREQRLRWWHDAKFGMFIHWGLYSVLGRREWVLEQEAIPISEYEQLARRFTPQPGAARQWARLAKRAGQKYMVLTTKHHEGFCLFDTKLTDYCAPKQACGRDLVREYVDAARAEGLRVGFYYSLMDWHHPDGERCAKDEGARKRFVAYIHGQVRELLTNYGKIDVLWYDVAHPLDAAGWESERMNRMVFELQPEIIVNNRNRLAGDFGTPEQRITEEPRPWESCMTLNGSWGYCRTDDEWKNARTVIRNLGNCARGGGNYLLNIGPRGDGSVPEPSVQILNSVGSWLERNGKSIYGTERARLRYSEMTGFTRRGNTLYLQVHFWDGVTLSIPGLETKVLSARLLATGEKLSYQQDKYRLLFTGLPATP…	UNKSP	GH29
1002	OG0000001	hypothetical_protein	MTRAVLVCLLALSSAFAQQIDNKPDRLEWFRDQGFGLFIHWSVDSQLGVVISHSMAGASDDYNQRFLTELPKTFNPRKFAPDDWASLARLAGIKYVVFTTKHHSGFAMWDTKTTPFSIMNTPFKRDINREILDAFRRQGIAPGIYFSPDDFWWLHQNKIDIQRNTPQVAPANNPGLMKLDLAQVRELMTNYGPIDVVFFDGPPEQLKELAWKLQPNTIVTRGAIQTPELYVPGVPLPGAWEANFTMGTAWQYQPQNDAYKSGGTVIDLLVETRAKGGNLLLNIGPKPDGELPIEQEERLREVALWMFVNQEAIYATRPWVITNEQNIWFTKAKNADTLYAVVKQEPRWVRSQWRDFILKSVQATDKTQVSVLGQNGRVLEYRPEVNPAPTFHQEADGLH…	UNKSP	GH29
1002	OG0000001	hypothetical_protein	MKLWTSRYIVGVLAGVLAFTGCAPKVETKAPDPQAEKAATEKAMQRLDEMKFGMFIHWGLYTIPAGEWKGKYVRGIGEWIMFREKIPAAEYAQLATRFNPVKFNGGEWAQLAKDAGMRYLVITSKHHDGFAMYGSKASKYNIVDATPYAKDPMKELSAACGKQGIDFGFYYSQDQDWHEANGRGNNWDFPEKRDAQIYLEGKVFPQVKEIMSGYGPMRLIWFDTPGLLSEKQVTDLRSMVKSLQPGCLINSRIGHDKGDYAQTGDNAIPIQVYLKDGKWEVPATLNDTWGYKKNDNNWKNPRDLISKLSDIVSKGGNYLLNIGPTSEGVVPEQSQEILRTIGKWLAVNGEAIYGTGPSPFHMRDITWRATVKPNKLYVHILNWPGKKLRLEGLESQVTK…	UNKSP	GH29
1002	OG0000001	hypothetical_protein	MTFHPTRWAAKAALAILVTAAVAPMAEAQSPPVESKQQRDARMKWWREARLGLFIHWGVYSVPAGTYDGKQIPSIGEWIMSNGKIPVARYAEYPKQFNPVKFDAESWVKLAQAAGMKYIVITSKHHDGFAMFKSSASPFNIVDATPFKRDVIAELAAACKKHGMKLGLYYSQAQDWHHPGGAAMRGQWDKAQAGSMDEYIDKVAVPQVKEILTKYGPIVELWWDTPTGMTKERAAKFLPLLKLQPHLIVNNRLGGGVEGDMSTPEQFIPATGIPGKDFEVCMTMNDTWGFKSYDNNWKSAEDLIQKTADIASKGGNFLLNVGPTSEGLIPQPSVERLEAMGKWIKVNGESIYGTSAGPFSYLKWGRATRKGQTLYLHVFHWPKDGVLRVPLKNQVKTAY…	PP	GH29+CBM32
1002	OG0000001	hypothetical_protein	MVRMKTIMLSALLLTGLSAQTYQPTWDSIDKRPTPAWFTDAKFGIFIHWGLYSVPSYAPVIPGKLAYAEWYWNAMTNGRDNPKANAVQTGTWAYHQKQYGAGYEYQNFAPQFRAELYDPDHWADVFARSGAKYVALTSKHHEGFTLWPSKEASATWGRPWNAVETGPKRDVLGDLTDAVRRKGLRMGFYYSLYEWYNPLWLSDKPRYVKDHMFPQFKDLVTRYKPSIIFSDGEWDLPSSEWRSPELLAWLFNESAVKNEVVINDRWGKDSRHKHGGYWTTEYTPGMSGMEHPWEESRGMGFSYGYNRAERLEHYHTGQGLVIMLADLVSRGGNLLLDIGPDGDGTIPVVMEERLIQIGDFLKVNGDAIYGTKPWKVTRQWSVGEVPKVEYNKEYETAYD…	UNKSP	GH29
1002	OG0000001	hypothetical_protein	MPAMQRRSFLGALATGGAVLGQSKQFQPEWASLRTHAVPAWFEDAKLGIFIHWGLYSVPAWAEPSGELGKVAPAKWFYQNPYAEWYLNSIRLKESGAYKHHVATYGADFDYYQFGKTFEQQNRQWKAASWASLFRDVGAQYVVLTTKHHDGYTLWPSKVPNPRRPQGGMNSPRDLVGELTTAVRASGLKMGLYYSGGLDWTFEQRPVATMGDLRTTAPKTEEYARYADAHWRELIRLYQPSVLWNDIGYPALAKPESLFADYYNTVRDGVINNRFSVDFSDFTTPEYAKYDKITAKKWESCRGLGFSFGYNQVEGPDQVLAADKLIALLVDIVSKNGNLLLNIGPKPDGSISEIQTDRLKALGRWMAMNSEGIVATRPWVRPSARTADGIDVRFTKKGD…	UNKSP	GH29
1002	OG0000001	hypothetical_protein	MKQIVLILFAACALSAQTPPTANYDQKIDAAMKKIDAVVAKGPFQANWTSLEKFQIPTWYADAKFGIFIHWGVYSVPAFANEWYPRNMYLAGDKSKAFQHHVAKYGPQSKFGYKDFIPMFKAEKYSPADWAQLFKNSGARFVMPVAEHHDGFQMYASELSDWNATKMGPKRDLVGDLAKEVRKQGLHFTASSHRAEHWFFMEGGRTFDSDVKDPKFESFYGPAQPRRLPGAKADNQPNEKHMKDWLARTCELVDNYKPEVVWFDWWIEEPAWVPYIQKFAAFYYNRGAEWGKPTAINYKKNAFPEKTAVYDIERGKLDQLRPYVWQTDTSIGLKSWSYIEGETFRSANSLVDDLIDITSKNGLLLLNIGPRADGTIPDEVRTTLLDIGKWLGVNGEAIY…	UNKSP	GH29
1002	OG0000001	hypothetical_protein	MNHPTRRQLLIAALPAAALAAPPTKLAPYGALPSERQLAWHGMEIYSFLHFTTNTFTDKEWGYGDEDPAIFNPTAFDANAMVAALKAGGMKGVILTCKHHDGYCLWPTKTTEHSVRKSPWKGGQGDVVREISDAARRHGLKFGVYLSPWDRNAAVYGTPAYIEMYRAQLRELLTNYGPIFEVWHDGANGGDGYYGGAREKRKIDNTTYYDWPNTWALTRQLQPDAVIFSDVGPDIRWVGNEKGFANETCWATFEPAGEKGGPASPGNVNAKQSGTGTRGGSKWLPAECDVSIRPGWFWHEKENGRVKSPADLLDLYFKSVGRGASFLLNVPPDRRGLLHENDVASLKGFGELLQQTFRTRLGSAKALDGAREFTVNFGRPAAMQTIRLRENLRLGQRVE…	UNKSP	GH29
1002	OG0000001	hypothetical_protein	MKSFAVFALLAAANCVCAQDKMEWFTHDKFGMFVHWGPYSVLAGEWKGQRTPAGDEAEWIMQRFNIPVKDYREMAHTLNPVKFDANAYAKLARAAGMKYLVLTAKHHDGFAMYDSKVSDYNIVKWTPFRRDIVKELSEACKREGIRFCVYYSHREDWDDPNGYGNHWDYDPAKKDFDKYLREKSLPQLRELLTNYGPLGLIWFDRGIDTTAQAKQFINLVHELQPKCLINGRVGNYAHELLGDYQNMNDNGMPTGGLDEYWETPQTLNGTWGYSKFDEQWKTPANVIQRMVEIVSKGGNYLLNIGPKADGTIPAPSVAVMEQVGAWMQKNGESIYGTSACPVGQFPWGRCTVKGGNMYLHAFQKPADGVLWVGGLKNEAASAHLLQAPGQKLEVVRQDG…	UNKSP	GH29
1002	OG0000001	hypothetical_protein	MTLQTIAFALLFAPLLAAQDPGAAARLARYNEWKFGMFIHWGPYSQASVEASWPIMTPRTYAGITEERYRGLATTFNPAQFDAKSFVRLAKEAGQRYMVFTTKHHDGFCMFDSAYTNYKITKSPYGKDIVAQLADAAREEKMPLGFYYSPPDMNHPGFRDTTKLSATNWQGEPTRPEWPLYVDYLEMQVRELLTRYGDVAIVWFDGLGEQRKYDGYRIHKMIREIQPQALINDRIGLPGDYATPEQRTPKGIPTRGAVVGHTDGSKDAGVVTAAPKPADFQPWETCMTINGTWAYNANDKRFKSSTDLVRTLIDVASKGGNFLLNVGPTPEGTIQPEFAERLRAIGAWLKVNGAAIYGTTYGPWQGLSFGRSTINGKTAYLHVYDWPKGALELPTPGEK…	UNKSP	GH29
1002	OG0000001	hypothetical_protein	MTRRECLFSGTGLATVAAGGQQRTVDGTSPQMWGEARAQGAEQRGQWLKDSRFAMFIHWGLYSELGGRWNGKAYYGISEWIMNRAKIPAADYEKVAQRFNPIAFDAREWVRTAKAAGMRHIMITSKHHDGFAMFQSTASPFNIAAASPFHRDPLKELSEACRTDGLRLGFYYSQSQDWHERDAVGNRWDFPAPGNFQNYLEGKAIPQIKELLNNYGPVAGIWFDTPGPITPDQSKALVNLVHEAQPQCLVNSRIGNGLGDYDTLGDMEIPRAPRAGLWESVDTHNDSWGFASDDLNFKTAREIAIRLVKVVSRGGVYMLNIGPDGKGRMPAESVRMLKQVGAWVHAHETAIHGAEPTPLGSLAWGECTRKGSTLYLHVFDWPADGRLIVPGLHTKVAKA…	UNKSP	GH29
1003	OG0000001	hypothetical_protein	MKKLVFILLFINSMVCYGQVYEPTWQSLNQRKLPGWYGNAKFGIFIHWGVYSVPAWATNSNADGFGSGYAEWYWQRLNAPNLKIHKEFVDFHNKTYGQQFAYKDFAPQFKCELFNPQQWATIIKNSGAKYVVLTGKHHDGFCLWQSPQAPGWNAVETGPKRDVLKDLSAAVHNSGLKMGYYYSLYEWYNQQYKKDVPTYVNTIMLPQMKDLITTYKPDILWTDGEWEQPSTTWQSKEFISWLYNQSAVKDSIIINDRWGSDARGNLTACIQTSEYGSGTIKENAIWEETRGIGESFGYNRNESLEQYASSKALIHQLIKVVAKGGNLLLNIGPNADGTIPVIMQQRLKDIGDWLHINGEAIYNTQRWPQASKIDTATTTFFTQKGSTIYCLPTQWLDTI…	UNKSP	GH29
1006	OG0000001	hypothetical_protein	MLRSVKKQKVFQFSQSSIPISKNYTAVKKIIFALFVAGSQLCSAQPGLSEYVNPFIGTGGHGHTYPGATVPYGMVQLSPDTRKDGSWDGCGGYYYNDSLILGFSHTHLSGTGCSDYGDIMLLPIRDRFDFKKEYSSRFSHSDEIAKAGYYSVFLKDQLAQAELTATERTGFHRYSYRSGVDSANVLIDLRHRDQLLDAQLYQVDKTHLAGFRRSSAWAKNQLVYFYIEFSEPIVPDNVHADSISHPADEPKLSAWAGNVVGGFRFKLNQDRNILIKVALSAVSVDGAKKNMKKELPDWDFTAVKQEATSKWNQELGKIEVISNDQEKLKIFYSALYHCMIVPNLYNDVDGKYLGRDFKVHKGSGNYYTVFSLWDTFRAYHPLMTLIDRKRTLDYVRTFL…	UNKSP	GH92
1006	OG0000001	hypothetical_protein	MYKMNTFHWHLTDDQGWRIEIKKYPKLTSVGAFRNGTLIGHYGEQPERYDTIHYGGFYTQEQIKDVVAYASTRHITIVPEIEMPGHAQAAISAYPELACTKGPFEPARTWGVFKDVFCPTEETFTFLENVLAEVSELFPGHYIHIGGDECPKDRWKESAFCQELIKKENLKDETELQTYFVNRIGRFLQTKNKKLLGWDEILEGGIPGDATIMSWRGYAGGIAAAKQQHDVVMTPTAYCYFDYYQSSAVGEPLAIGGYLPLQMVYRFDPVADALTADEAKYILGTQGNLWTEYITNWKKVEYMTMPRMSALSEVAWSPKSSRDYSAYVHRLKGHFKMLKFLGINYSSAVFDVNDQVMPNGNRGISVALSTALPEVSIHYTFDGTKPTANSPLYTDKIQI…	PP	GH20
1016	OG0000001	hypothetical_protein	MNTLKTLFFILILNSALAQNTLHPSSNLYEYPKDPLVAQKLEQWREQKFGMIIHWGVYAVPGIIESWSICNEDWITRDSASRYDDYKKWYWGLSEKFNPTKFDPDQWAQAAKNAGMKYVVFTTKHHDGFNMFDTQFSDYKISNGPFKENPKADVAKYVFDAFRKQNMMIGAYYSKPDWHSQYFWWDLYATPNRNVNYDIRKHPWRWNQFINYTHNQIDELTSKYGNVDILWLDGGWVRPRSTVTEEVLAWGAPIPDFDQEINMPKLAEKARKNQPGILIVDRTVHGEFENYRTPEQAVPKVMSHDPWESCITLGGAWSYVPNDQFKSTENVIHLLVEIVAKGGNLLLGVGPTPEGLLLDEQIKKLEEIGNWLKINGEGIYETRAIDNFKNNSTYFTASK…	UNKSP	GH29
1016	OG0000001	hypothetical_protein	MKRKLFLFFCFISLINSALAQYDAKWESLDKRPTPAWFEDAKFGIFIHWGLYAVPSWATRSNADGFGSGYSEWYWQRLEATNLKIHKEFKDFHEKNYSGRPYQDFAKDFKAELFNPDKWADIFDKAGAKYVVLTSKHHEGYTLWPSKESWNWNSVDLGPKRDIVGDLAKSVKAKNLRMGYYYSLYEWFNPVYKKSPDQYVAERMLPQMKDLVTTYKPDVLWTDGEWDQSAKTWRSEEFLAWLFNESPVKNSIVVNDRWGNDTRSEHGSFLTSEYGHGGENLKNAIMNNRPWEENRGIGDSFGYNRNENLEDYLSGKQLVHQLIDIVSRGGNLLLNIGPAADGSIPVIMQQRLAEIGAWLKVNGEAIYGSRKYKASEDKSIFYTKKGEDLFVITTEWKEQ…	UNKSP	GH29
1016	OG0000001	hypothetical_protein	MRKINLWIILFLITGIFSCKNAKISAPEPVYPIPTQQQLDWHKLETYAFIHFTTNTFTGKEWGFGDESPEIFNPSELDAEQWVKTIKDAGLKAVILTCKHHDGFVLWPSKYTPHSVAASPYKNGKGDIVKEVSEACKKYGLKFGIYLSPWDRNRGDYGTPSYVDYYRMQLQELFENYGPVFEMWFDGANGGDGFYGGKNEKRKIDGKTFYDWPKTIELVRGLEPNILFFSDAGPDIRWVGNERGVAGSTNWNNISRDTLYAGKSGIEKLLNTGNESGANWVPAEVDVSIRPGWFYHKEEDEKVKTPEQLFDIYLTSVGRGSNLLLNIPPDRRGLIHENDVNALLGWRKLLNERFSKNLAQNAVVNTSSNFSKKLLPSHLTDGNTDSYWAAKKGSQSVDI…	UNKSP	GH29
1016	OG0000001	hypothetical_protein	MKSRFSFLAILLLFSHFGYSQNGYQPSPENLEARKWFLNAKFGMFVHWGVSSMLGNGEWVMNNRNIKVEDYKRLSNAFYPHDFDAQKWVATAKGAGMQYITLITRHHDGFSMWDTKQSDWKITNTPYGKDVVKQIAAECQKQGIKLFFYYSLLDWYRSDYQYETGKTGKGTGRTQKSDWPSYINFMKAQLTELLTQYGPVAGIWFDGHWDQLDNDHDKTLQSKVDWKYDEIYALIHKLQPAALIGNNHHLMPLPGEDFQMFEKDLPGGNSTGFGGADISALPLETCETISGAWGYNATDLNYKSTKQLIQYIVKAAGFGANFLLNVGPMPDGTIQPEFTQRLAEIGDWMKVYENTIRNTTAGFQRPNEKLSITQSGKKVYLHLLQAEKDLAVIIPKEVI…	UNKSP	GH29
1026	OG0000001	hypothetical_protein	MSKLFKFILICSSLFFLNSGNLFGQHKKLTSLVNPFIGTDGFGHTFPGATQPFGMVQLSPDTRTSGWENCSGYHSSNPTIIGFSHTHLSGTGASDYGDILFMATKGIQMHSGIESEPLSGYRSAFNHETERASPGYYRVKLEDYGIQAEMTVTTRCGFQKYTFPASDSSVIITDLVHGISDKVTDAEITFSNNKIMSGYRRSKGWAKNHIIYFYAEFSKPFEKSGLTNAKGESVIGNSYKNAEGAKAWVLFRTKKFEAIYVKVGISTVSVENAKLNLSSEIPAWDFLKTTMDASTSWDNELNRILVEGATKNDKINFYTALYHTMISPNIMSDVDGRYRGMDGEIHKIERGNMYTVFSLWDTFRALHPLFTIIDPQRAQDFVRALLIKYKESGLLPVWE…	UNKSP	GH92
1027	OG0000001	hypothetical_protein	MKHLIVLLVLMNVLFCAAQNKLNVVPMPAEVKMGDSKQPFILNRKTEILLGHGYGLEKFADEINNQIEKRYGFKLPVSKERLMSHSSNYLEISFTPFEVKEKDSYSLSVSKNGISIISYYSKGLFYGIQTFIQLLPKPTAASNQKNYPLSIPQLSIKDYPRFAYRGMHLDVARHFMPLELVKKYIDYLAMYKFNTFHWHLTDDQGWRIEIKKYPRLTEVGGWRNGTIVGRYPGTGNDSIQHGGYYTQEQIKEVVQYASERYITVIPEIEMPGHASAAIAAYPQLSCFPEEDTQHPKDCAWAGSTSGKQVQQTWGVFEDVFCPSDYTFIFLQDVLDEVMTLFPSEYIHIGGDECPKKAWKRSAFCQQLMKTNNLKDEHALQSYFIQRIEKYINSKGRKII…	PP	GH20
1034	OG0000001	hypothetical_protein	MKRIIGISFFLISMVAVNAQLIKTVPPLPTKTQLAWQDMEFYIFMHFGPNTFTDKEWGHGDEPEDIFNPTALDCRQWAKIARDAGAKGIIITAKHHDGFCLWPSEFSTHTVRESKWRDGKGDVLAELSKACKEFGLKFGIYISPWDRNHPKYGTPEYNDVYAKTMTEAVKKYGPIFEMWWDGANGEGPNGKKQVYDFKRFEKVVRKIAPDAVVFSDIGPDIRWVGNESGIASETNWNMLDTAGFKRGAGGPPQDTLGTGNVNGKNWIPAECDVSIRPGWFYHANEDDKVKTPEQLMQLFLKSVGRGSNLLLNVPPDRRGLIHPNDSAALMQFKDQRDAFFRTNLAFRSKVSVSDPRPGFLPELLTDGYRFSHWAPPSGVTKCWIQLEMATPQTFNTISI…	UNKSP	GH29
1034	OG0000001	hypothetical_protein	MRKAVLFILCFFILSNSFSQKFEANWNSLNKRGIPGWFQQDKFGIFIHWGVYAVPSYAPVIPNSGYSYAEWYWYRLPEKQKDFINFHEKNYGTQFEYPQFEKQFKAELFNPAQWADVFKKSGAKYVVLTSKHHEGYCLWNSAEADRDWNRPWNAVTGTPKRDLLGDLTNAVRAEGLKMGYYYSLYEWFNPLWQKDKKRFVEEHMIPQFKDLVTKYKPSIIFSDGEWDLSDTAWKSPELLAWLFNESPVAKDVVVNDRWGSNTREKNNGATYATSEYGSGMDASVVWEENQGIGHSYGYNRNEQLSDYKSSRDLILMLNDIVSRGGNLLLDIGPTADGRIPVIMQQRLIDIGDWLKINGEAIYGTTPWKQPYQWSEGYKATKKDASYMADYSIAKMVVPK…	UNKSP	GH29
1034	OG0000001	hypothetical_protein	MCCSLFSEAQQKTVVLEKTDSKILDGFMDKRFGMFIHWGPISMRGTEIGWSRNHEVSQQDYDSLYKEFNPVLFNADAWVKAAKDAGMKYITFTSKHHDGFSMWPTAYSNYSIMHSQYKKDIVGELAKACKKYDIKFCLYYTVLDWYDLNYPIHNNGIKEPDPKADMTRFIQYMKNQLKELVTNYHPYMIWFDGNWESPWTQEMGADIYNYLKKLDKNVIINNRLGKGTHKIMTPETVGDYATPEQEVGEINMSNPWESCITICHQWAWKPNDKMKTLKECIQTLVGTAGGNGNLLFNVGPMPDGRMEDRQVKRLKEMGDWLKVNGEAIYGTKGGPYKPDSVLAATRKGNKIYLHLFKKPGDQLVLPVPEGIKLLKANFINGVKVSFTQEGNSIKLSIPD…	PP	GH29
1034	OG0000001	hypothetical_protein	MKRLLLIALGFLAVSNLYSQEHIMTDGYIVPSDPKVQKQLAEWQDLKFGLFMHWGTYSQWGVVESWSICPEDEGWTQRKGQYGPDYYSYKKAYENLQTSFNPVDFNPEKWVAAAKDAGMGYVVFTTKHHDGFCMFDTKQTDYKITSTNTPFASNPRSNIAKEVFDAFRKENFKIGAYFSKPDWHNENYWWPYFPPKDRNPNYNPAKYPQRWNQFKDFTYKQIEELMSGYGKMDILWLDGGQVRPVKDSKGVNETESGKYDQDIDMAKIAGMARSHQPGLIVVDRTVSGEFENYKTPEQQLPDSPLPYPWETCMTMGNSWSYVPGDTYKSSRNLIHTLVKIVSRGGNLLLNIGPGPKGDWDPIAYERLKDIGAWMKINGEGIYGSEAVAPYATANQFYTK…	PP	GH29
1034	OG0000001	hypothetical_protein	MKSFKIALSALLLLSITTLAQKPLYSKVNPFIGTGGHGHTYPGATMPFGMMQLSPDTRLEGWDGCGGYHYSDSIIYGFTHTHLSGTGIPDYCDILLMPFTGDVKWKNSEYASPFSHKNEKAEAGYYEVLLDKHNIKAALTTSFRSGMHEYTFPSTGQGKILLDLQHRDEVLESNLEVVNSYEIKGLRRSKSWANNQILYFYIKFDQPIISSGIALDNQLKEGLKKAEGKNVKAYFSFDLKSNKKVKVKVGISGVSAENAKMNLDAEIKDFDFVKLRTKSQQEWNKELGKITIKGGSDDQQTAFYSALYHTMVSPNIYTDVNGEYRGTDLKVHKAENFTNYSVFSLWDTHRAQNPLQSIINRKRTGDWINTFLVQYKYGGMLPVWELSGNETFCMIGYHA…	UNKSP	GH92
1034	OG0000001	hypothetical_protein	MKKASTLLFVLFFSRLLIAQTYTPTPENLEAREWFQDNKFGMFIHWGASSVLGHGEWVMNQRNIRVPEYSRLINIFNPQNFDAQKWVATAKAAGMKYITFITRHHDGFSNWDTKQSEWKITKTPYGKDAFKQLADECHKQGIKIFCYYSLLDWYRSDYQYETGRNGKGTGRTQKSDWESYIRFMKAQLTELLTNYGEISGIWFDGHWDQLDNDTDKKSVSKVNWHYDEIYSLIHKLQPKCLISNNHHLAPIPGEDFQAFEKDLPGHNTTGFGGASISALPLETCETMNDSWGFNITDRNYKSTKQLIQYLVKAAGANANFLLNVGPMPDGTIQSEFTDTLKAIGQWMSQNGETIYGTRGGQIPPKDWGVFTAKGKTVYMHILKKPEEGNFIFISELKEK…	UNKSP	GH29
1034	OG0000001	hypothetical_protein	MKKTFNPTAFNPEKWATAAKEAGMKYVVFTTKHHDGFCMFDTKQTDYKITDAQSGFANNPRNNVAKEVFDAFRKEGFLTGAYFSKPDWHNENYWWPYFPPKDRNVNYDPKKYPEKWNAFKSFTYNQIEELMTGYGKMDILWLDGGWVRPLSTVDRNIEWQRGIKDDQDIDMRKISTMARQHQPGLIVVDRSVTGEFENYTTPEQEVPEKPLSHPWETCMTMGNSWSFVPNDNYKSARQLVQLLVKIVSRGGNFLLNIGPGPNGDFDPVAYDRLKAVGEWMKINGNAIYATQPVAPYSSDNIFFTKNKKDNSINAFYLAAENENSLPATVRIKNFSLTKGAKISIFGAPSKLAWKAEGTDIVISIPAKIQKASPGSYAWCFSIQQ	PP	GH29
1041	OG0000001	hypothetical_protein	MIIRFNWKLTILILVVMNLSSQAQDNLDKFPLIPKPVSFLPGFGSFQLLPETQIVVNDENSRKDAALFNAYLFDHYGFRLEISTSIKERKKALNFFRDSTDAKLTPDAYHMDIGVEKISLHGGSGAGVFYGIQTLIQLLPAGKTPTIKIPTAKIEDYPRFAWRGMHLDVCRHFFSKEFVKKYIDHLAMYKMNTFHWHLTDDQGWRIEIKKYPKLQEISAYRKGTLIGHYGEIPERYDTIRYGGYYTQNEIREIVAYAKQRHVNIVPEIEMPGHALAALAAYPELSCTGGPFEVGKTWGVFQDVYCPKEETFTFLENVLSEVSDLFPGKYIHVGGDECPKDRWKQCSHCQQLMAKEGLKNEHELQSYFVRRIEKYLQSKGKKMIGWDEILEGGLPPEATV…	UNKSP	GH20
1045	OG0000001	hypothetical_protein	MSTPSSNPDSPDRRALLKDLAIGLAGSAAVVGLGPSRLLAHSWTETGVAPDRPRPSAAQLAWQRDELALFLHFGVNTFSDREWGDGKESPSSFNPSRLDARQWARAAKAAGAKAMILTAKHHDGFCLWPTATTTHSVASSPWKDGKGDVVREFVEACRAEGLKAGLYCSPWDRNHPAYGDSTRYNDVYVAQLTELLTRYGTISEVWFDGANGEGPNGKRQVYDWPRNWALVRTLQPGAVMFSDAGPDVRWIGNESGVAGETNWSTIRPESVPYIGASGDNVIRALQEGHADGSVWRPGETDVSIRPGWFYHPAEDTRVRTVDNLVGLYFTSVGRNSKLLLNVPPTRDGLLHDTDVARLVGMRAALDAMFAREVPHERTTWRTTGKTSGVLTLRFPTPQS…	UNKSP	GH29
1045	OG0000001	hypothetical_protein	MLNRGHFVGWARWLVVAAGLIAGNRADAQSAAAQSAAANLLPRPLRAELMSGSPFVLPDTVRIVIPSGTGAMREVAELLATELSRKTGLTTRVVREGTGRLDGIHLDTLLASANAEAYELEAGAQSVFIRGASAAGARWGAQTLLQLLEPSVGRGATSWSIAAVRISDAPRFGWRGSMVDVGRHFLPVRDIERHIDLLSRYKMNTLHWHLTDDQGWRIEIKRYPRLTSVGAWRREADGSRYGGFYTQAQVRSLVEYARHRGVTIVPEIEMPGHSSAALAAYPQLGCTDARIEVPTTWGVFADVYCAGKEETFTFLFGVLDEVMDLFPSPVIHLGGDEVPKDRWKACAVCQAVMTRERLANEEELQSWFMRRVAAHVAQRGRTVMGWDEVLDGPYVPGGM…	PP	GH20
1048	OG0000001	hypothetical_protein	MKFRSLALLLLITTCVSAQQAEIIPRPKTQVSPKVYVPFILSPATEIVLEGSNMDNSVDFLNQYLQKNYLFTLKVVKESTSKNVIRLNFERLDGAYPGAYNLKVDKSGIYIAGDNEEGVFYGIQSLIQLLPVPDARLKMRPNTLKIPFISIEDEPRFAYRGMHFDVSRHFFPVSYVKKYIDYLALHKLNYFHWHLTDDQGWRIEIKKYPKLTSVGGWRDGTIIGRYPGTGNDSIHYGGFYTQEEIKEVVAYASKRYITVIPEIEMPGHSMAALTAYPELGTDPKGGYSVSQTWGINDVYNNVLNPSEYTFGFLQDVLDEVMPLFPAEYIHIGGDECSKTWWHQSEFCQQLMKEKGIKDEHGLQSYFIQRIEKYVNSKGKKIIGWDEILEGGLAPNATVM…	PP	GH20
1048	OG0000001	hypothetical_protein	MRRLLLIAVIILITASVVRSQNNLVPASQQFQDNKFGMFIHWGASSVLGAGEWVMNNRNIKVPDYKKLLHVFNPQQFDAAAWVTAAKSAGMKYIVFITRHHDGFSNWDTKYSDWKITNTPYGKDVLKMLADECRKQGIKLGLYYSTLDWSREDYPWQTGRTGQATGRTGPSNYAAYLQFMKNQLTELLTNYGDIMSIWFDGHWDQTNPEGAADRSSRIDWKYDEIYSLIHKLQPHCMIGNNHHLDPLPGEDFQMFEKDIPGQNKSGLSFQAASEQMPLESCETMNDSWGFNITDTHYKTVRELIHYLVSDAGANANLLLNVGPMPDGTIQTEFVDTLKK	UNKSP	GH29
1051	OG0000001	hypothetical_protein	MATHKQVYFLFFFLLLFSAATAQSKFDYKVPDDILVRQKLKEWGDLKFGLMITWGPYSQWGVVESWSLCPEDEGWCQRNGPYATNWYEYKKAYENLQATFNPVKFDPEKWATAAKDAGMRYVLAMAKHHDGFCMFDTKTTDYKITDIKTPFSKDPRSNVTKEILNAFRKEGLMPGIYFSKPDWHAPDYWWSYFPPKDRNPTYDTKKYPEIWKRFKDFTYTQFEELMSSYGKVDILWLDGGWVRPFSSIDSSVSWQRTIPYDQDIDMPKIAAMARSKQPGVLMVDRTVAGEYENYLTPEAMIPNETNPIPWESCMPMSTSWSYVPDAKNKSANTLIHMLCNAVSKGGNFLLNVAPGPDGDWDDSSYYRLKEIGAWMKVNDEAIYGTTFIKPYKEGKFVFT…	PP	GH29
1053	OG0000001	hypothetical_protein	MPRLRSFALLSMLVAGWPLPAQEVVPAERLAARERYRDAGFGMFIHWGVYSQLGQGEWVMNNQKLAIPTYEWLAGTFNPVKFDAKAWVGLAKAAGVRYITITSRHHDGFSMFATKANRYNIVDWTPFRRDPLKELADECQRQGIVLYFYYSQLDWHHQDYFPRGGTGGSSGRPDRGDWNAYLAFMNTQLTELLTNYGPIGGIWFDGMWDKKDADWQLATSYALIHRLQPSALIIPNHHIAPLPGEDVQTFEQDLPGANSAGFNTKTIGALPLETSLTMNGAWGYNIADQNWKSTRTLIGYLVRAAGANANLLLNIGPRPDGTVQPEAEERLRAVGAWLGRYGASIYQTRGGPVSPRPWGVTTQRGDSVFVHILAWQDRVLAVPDFGARVLRATTFEGAA…	UNKSP	GH29
1053	OG0000001	hypothetical_protein	MRDPAAVLLAAVLVAAPLAAQHPATRIIPKIEQVSPRAGSWRIGDTLVIIATDSLSRTEALRFAVTQLREARRVVRVVGTSQPAALRLAIQGGAATDESYAMYVDSIGGLIAAPSVQGIRYGLQTLRQLLPAQGSGRIEGVELHDAPRYPWRGAMLDVGRHTFPVADIFRWIDLLERYKLNVFHWHLTEDQGWRIAIDKYPKLTSIGAFRTETDSSRYGGFFTKAEIRQVVAYAAARGITVVPEIEMPGHARAAIAAYPELSCTGAPLPVPATWGVFGDVLCPTVTTFRFLEGVLTEVLELFPSHYIHIGGDEVPKDRWKACTECQAIMRREGLKDEHELQRWFIALIGSWLSERGRSLTGWDEILDGGLPKGATVQAWQGSDRIAAGLAAGADVIASP…	PP	GH20
1053	OG0000001	hypothetical_protein	MTIDRRHFLAASAAAIPALRGLQPRLTVAPSADRMAWWREARFGMFLHWGLYSILAGKWKDDDRWAEWIRHNAKIPIDEYDQLRARWNPTGFDPDQWAHMAQRAGMRYAVLTTKHHDGFCLFDSKATDFDVMQTPSARDICRDLAPALRKRGIRVGWYHSIMDWHHPDYLPRRDWEAATRPASEAQFARYVTYLETQIDELLTNYGGIDVLWFDGQWEATWTHQLALELEQRIRRRAPHIVINDRINGSGTPKGVRLGDFGTPENEVPATGTPERDWESCMTMNENWGYKAKDQNWKSPQKLVELLVETASKGGNLLLNVGPMADGRFPAPAIERLEAVGAWMAVHSSAIYGSRASRFAKPVGFRATTQARRCNLFLTSWPSGLLPLPGLRTMPTRVEL…	UNKSP	GH29
1053	OG0000001	hypothetical_protein	MSSSFLLPRRDFLAVGASALAARHLRWPARTTRPVPSADQLQWHRDELALFAHFGVNTFTDREWGEGTESPTIFNPTALDARQWTRAAKAAGFKMVILTAKHHDGFCLWPTATTAHSVKSSPFRGGTGDVVREVADACRADGLRLGLYLSPWDRNAAVYGSDGYHDFYLTQLRELLTRYGRVDEVWFDGANGEGPNGKKQIYDWPRYWAEVKRLQPQAVIFSDAGPDIRWIGNEAGTAGETNWSMVDPRVVSAPGVSGEGVTRMLQQGDPNGSVWRPGETDTSIRPGWFYHPADDAKVRSVDNLVDIYVSSVGRNSKLLLNVPPTRDGLLHETDVARLAGMRRALDARFGASLAVASERRSGEASGTTGRLEYMLPTPRSVGWATLQEPIQHGQHVAAW…	UNKSP	GH29
1053	OG0000001	hypothetical_protein	MIIPFTLHHPHRTSESLMRRLLLPLLLLATPVSAQHPQTYVPDPDPVARQKIAEWQDLKLGLLMHWGPYSQWGTVESWSICSEDVGWCRSRQRDSIGVYDAYKRAYEGLQTTFNPTQFDPERWAQAAKDAGMRYVVFTTKHHDGFSMYDTRETDYRITGAKTPFSLNPKADITRGVFDAFRAQGFLIGAYFSKPDWHSPDYWWPYYATPDRNPNYDIKKYPERWARFVAFTHAQIHELMSNYGRVDILWLDGGWVRPLADSTIRAAMNKPDYTFEHLQSQDIDIPRLVQESRALQPGLIVVDRDVPGPYQNYLTPEARVPATALPYPWEVPMPMANSWSYVPNDRYKSSHVLIQMLVDVVAKGGNLMLNIGPGPDGTWHDAAYDRLAALGAWMKIHQAS…	UNKSP	GH29
1054	OG0000001	hypothetical_protein	MKSICLSFLLLSATTIFAQEFNDLPVPTKKQLDWHDTEYYIFMHFGPNTFTGKEWGEGTEPEDIFNPAQLDCRQWCRIAKESGAKAIIITAKHHDGFCLWPSKYSKHTVRESKWKNGKGDVLKELSQACKEYGLKFGVYLSPWDRNHPDYGTPKYNDVFVNMMKEIFQNYGPIWEMWWDGANGEGPNGKRQVYDWKRFENTVKQYSPKTVVFSDIGPDVRWVGNENGIAGNPNWNFLDTVGFKRGLGAPPTDTLNRGNYRGKVWMGAECDVSIRPGWFWRESENEKVKTPQQLFDIYLKSIGRGANLLLNVPPDARGLIHPSDSMALTGFKKLRDESFAENLLKTANTFYQFSRKELPEEKMTLRSMDKDNQAYSVNLQNFIVEMAQPTKINCIILREA…	UNKSP	GH29
1054	OG0000001	hypothetical_protein	MKSICLSILLLSATTLFAQDYNDLPVPSKKQLDWHDTEYYIFMHFGPNTFTGKEWGEGTEPEDIFNPAQLDCRQWCRIAKESGAKAIIITAKHHDGFCLWPSKYSKHTVRESKWKNGKGDVLKELSQACREYGLKFGVYLSPWDRNHPDYGTPKYNDVFVNMMKEIFQNYGPVWEMWWDGANGEGPNGKRQVYDWKRFENTVKQYSPKTVIFSDIGPDVRWVGNENGIAGNPNWNFLDTVGFKRGLGAPPTDTLNRGNYWGKAGMGAECDVSIRPGWFWRESENEKVKSPQQLFDIYLKSVGRGANLLLNVPPDPRGLIHPSDSLALTGFKKLREESFAENLLKTANTFYQFSRKELPEEKITLRSMDKENQSYTVNLQNFIVEMAQPTKINCIILREA…	UNKSP	GH29
1054	OG0000001	hypothetical_protein	MQRRILLKQMAALLPAPFIAKQLQATTFFDGLNTDQQIIDGPFKANWDSLQAYQAPDWYRNAKFGIWAHWGPQCQPAFGDWYAREMYMEGNNKYKYHLEKYGHPSVFGFKDVINEWKAEKWNPGELLSLYKKAGARYFMALANHHDNFDLYNSKYHNWNSVNLGPKKDLIGGWRNAALEHGMKFGVSVHASHAWSWYETSRRADKQGAYAGVPYDGWLTKKEGKGKWWEGYDPQELYAQNHPFSENSQDNGGIHKQWDWGNGVAVPSNAYCKKFLNRTLDLINQYHPDLLYFDDTALPLWPINDAGLKIAAHYYNKSIKEKGRVEVALFGKILNEQQRKCMIWDIERGQSNSIEPLPWQTDTCIGSWHYNQPVFDNHKYKSAKTVIQTLADIVSKNGNL…	UNKSP	GH29
1055	OG0000001	hypothetical_protein	MKYQYRSISAFSRCLGLSLLITACCSLITAQTPAVGYTRWVNPFIGTGGHGHTFPGATMPFGMVQLSPDTRIDNWDGSSGYHYSDDIIYGFSHTHLSGTGIPDGCDILFMPTVGYPQLPRTRGNETPEKNYQSTFSHSNEKAEPGYYSVRLDKGDILAELTATSRVGFHRYTFQRKAEAAVVLDLKWRDKVLDSEFRIVDDKRIEGYRRSSSWAKNQIVYFVAEFSETFSTMSAGGNWNSSGAMKGTDMRAALHFRLGSRNKVLLKVAISHVSIEGARKNLAAELPGWDFDKVRSDAKAAWNKELSKIEVSGGTDAQTTTFYTALYHTMIQPNIFNDVDGRYKGHDGKVHQLSGYAGVSRPHVSKDPTAQERTTPSAQSSGHPSFVSRGASEQYSVFSL…	UNKSP	GH92
1058	OG0000001	hypothetical_protein	MILIVMSSEVFSQEKKDTYPLIPQPVLLVSGNGNFKITPEVSIVVNDVMSRKDAGFFNAYLLEHYGFQLKIEVLGKEKKQAINFFRDSMNNKLGPDAYNLTITSDKISLRGGTQAGVFYGIQTMIQLLPAGKVAVPILPAVHIDDYPRFSWRGMHLDVSRHFFSKEFVKKYIDYLAMYKMNTFHWHLTDDQGWRIEIRKYQKLQEISAFRKGTLIGHYGEIPERYDTIKYGGFYTQNEIREIVAHATQRHITIVPEIEMPGHGLAALAAYPELSCTGGPFEVGKTWGVFQDVFCPKEETFEFLENVLTEVCDLFPGKYIHIGGDECPKDRWKSCAHCQALMKKEGLKNEHELQSYFVQRIQKFLSTKGKKIIGWDEILEGGLAQDAAVMSWRGNAGGIE…	PP	GH20
1059	OG0000001	hypothetical_protein	MNRKTTFAFSHLSLKYFTAAICLVIVLLHQANIYAQRYPIIPAPASIQKKSGFFTWNNGVKINATKGIMDNEVEFLKAAFQTNKYAKQEKSTNVVTLLLVDTFKYAEGYRLNINPNDIQIIARTNQGLFYGIQSLLQLASEGVYLPAKKRRITKWKIPCVAILDTPRFTYRGMHLDVARHFYSVAFVKKYIDLLAMHKFNYFHWHLTDDQGWRIEIKAFPKLTKKGAYRDSTLKGHFNDQPARYDNQKYGGFYTQKEIKDVVSYAQKRHVTIIPEIEMPGHALAALASYRKLGCAAGPFKTSKTWGVFDDVFCTKDSTFYFLESVLTEVAALFPGPYIHIGGDECPKTRWKECPDCQANITKYGLANEDQLQSWFMKKIETFLATKGKKIIGWDEILDG…	PP	GH20
1061	OG0000001	hypothetical_protein	MLLSTIVARTQQVQIIPQPVSLKQPKIAASFSISPSTEIVLEGSYMDNSISFFNDYLQRFYFFKLPVVKKSTSNNVIRLNFERLDHEIAGAYHMVVDSKGVYIAGDNEAGVFYGIQTLIQLLPIPDAKVNTRPKKLTIPYVSVEDAPRFAYRGLHLDVSRHFFPVSFIKTYIDYIALHKMNYFHWHLTDDQGWRIEIKKYPRLTSVGGWRDGTIIGRYPGTGNDNIHYGGFYTQEEIKEVVAYASKRYITVIPEIEMPGHSMAALAAYPQLGTTPDSVYKVSQTWGINDVFNNVLNPSEYTFNFLQDVLDEVMNLFPAPYIHIGGDECSKRWWHESPFCQQLMKEKGIKDEHALQSYFIQRIEKYVNSKSKKIIGWDEILEGGLAPNATVMSWRGEQGG…	PP	GH20
1063	OG0000001	hypothetical_protein	MRLAILSLLLFSIGTISAQEPAISIIPKPLELKTSPGHFTITGKITVSSDLTTASWDNLFAYFSTEMKKRFQVELVKTKEANATIQFNTRRMPTGGGLAYKLDVTEEGIRITSNFDESAFHAIQSLFQLFPIDMAASKEIPFLHIYDKPRFSYRGMHLDVSRHFFEVSFIKKYIDYLAFHKMNIFHWHLTDDQGWRIEIKKYPELTRIGSKRNGTIIGRYPGKGNDEKPYSGFYTQQQVREVVQYAADRFIEVIPEIEMPGHGSAAIAAYPYLSCFPSKPTAIPANMISKKSVEEQKNGRIKLVQETWGVFDDVFCAGKDSTFLFLQDVVDEVSQLFPSKYFHIGGDECPKTHWKICPNCQQRMKEKGLKDEHQLQSYFVQRMENYLKTKGKVLIGWDE…	PP	GH20
1063	OG0000001	hypothetical_protein	MKNLLTLILICLQLSSQAQSVDPLPRPTRAQLDWHETEYYLFMHFGPNTFTNKEWGEGTEPEDLFDPAQLDCRQWCRIAKAAGAKGIIITAKHHDGFCLWPSKYSKHTVRESKWKDGKGDVLKELSQACREYGLKFGVYISPWDRNHPDYGTEKYNTVFTSMIRELFQNYGPIWELWWDGANGEGPNGKKQVYDWKRFEQTVRQISPRTVIFSDIGPDIRWVGNEQGIAGDPNWNYLDTAGFKRGAGGPPQDSLNHGNYNGKSWIPAECDVSIRPGWFWHAEENAKVKTAAELFDIYMKSVGRGANLLLNVPPNNLGLISAEDEASLLEFKKLRDRNFAVNLLKDASIYYQFSRDDITSDELTIRTLDSNATAYSANLRNFIVEMNKPTKMNCIVLREG…	UNKSP	GH29
0017	OG0000002	hypothetical_protein	MYNCLRIASCAVLACLLAHSGSAAQANEPSAKITVRIDMRAPIKAGWFDPKTETVGLRGGSSPLSWGTTLPAVDPDRDGVYDVRFTVPVRPSRTAFLSHKFKVDGTDNPNDGWENGPNRPLLITRPGAIVTRAFDAAGPPFPNTLRGRVSRHPAFPSTFVQARDVTVLLPAEYATATRRRFPVIYLHDGQNLFNAAEGNGGEWQVDESSIALVRARRVEPVIVVGVHSVSDRRVDDYTPTPMARDTPNGLLRFGGKADAYGRFLVNELKPFIDRTYRTQASADRTALGGSSLGGLVTLHLGLKYPAVFGTLFVVSPSVWWDEMSIVKGVDALGERTAQRIWLDMGTNEGPGALEQARLLRDALVRKGWNLGTDLRFREYAGAGHDESAWAARFGEMLEF…	UNKSP	CE1
0018	OG0000002	Carbohydrate_acetyl_esterase/feruloyl_esterase	MKKAIVILLVMTSIASFAQQSLFGGQEIKSPEINANNSVIFRFVAPNADTVKITGDFLPTEKIKTQWGEFDAPGKANLIKNEKGVWSFTSQVLQPELYSYSFIVDGITTTDPNNPFLVRDVASVTNIFIIGGGQADLYKVKDIPHGTVAKRWYDSPGLGMDRRITIYTPAGYESGNEKYPVLYLLHGAGGDEEAWNTLGRTAQIMDNLISQGKVKPMIVVMPNGNVIQDAAPGEGHDGFYKPQFMVAKTMDGTYEANFMDIIKFVETNYRVKADKANRAVAGLSMGGFHSLHISRYYPNTFDYVGLFSAAILPNQNVSSPVYYDIDKTLKTQMDNGYKLYWIAIGNTDFLYKNVEEYRAKLDKMGMKYIYRESDGGHIWRNWRIYLSEFAPQLFK	UNKSP	CE1
0018	OG0000002	Carbohydrate_acetyl_esterase/feruloyl_esterase	MKNLNLLFSAIVMLLFSIFSVNAQSQRGPRVKSPEIHTNNSVTFRLLAPEASKVTLSGNWMAGWGTQVELTKGDSGIWSVTTEILPAEFYTYTFYTNGVKTLDPQNPQVVRDGTRFENAVIVPGKESEVYTVKDVPHGVLSKVWYPSPTLEKSRRMYVYTPPGYAESTEKYPVFYLLHGAGGDEDAWTTLGRTPYILDNLIAEGKAKPMIVVMTNGNAWSSAAPGEEPKAESTPDFSQMARGGFEKSLVNDVIPFIEKNYRTLTNKNNRAIAGLSMGGMHTQTITNTNPDKFGYIGVMSMGLMNNSRWGNYNEEEHKKQIQTLKDSGIKLYWIGCGKEDFLYESVTNLRKFYDDSGFKYEYLETPGGHTWTNWRIYLSELSPKLFR	UNKSP	CE1
0018	OG0000002	Carbohydrate_acetyl_esterase/feruloyl_esterase	MKRITFILIATLICGIASAQFAGVQRGQQPQPLPEGFKPASTNTFLSPYPAVNAQTRQAMFRVVAKTAQNVQIDLSGKKYDMTKDTAGVWTCTSDPQVVGFHYYAVLIDGVAVMDRNTEAYFGSNWESSGIEIPEGPEGDYYRFNKNIPHGQVRSIYYWSEINGLERHINVYVPAEYEQNPDKKYPVLYLVHGWGEDENGWSNQGHMANIMDGLIAAGKAVPMIVVMPSGDIKTNSDVRQASGDVTKIYADNLIPYIDKTFRTNTDKQHRAMAGLSRGGMQTTMTVFANMDKFAWMGTFSGFFVRGDDVVSAFNGVFKDPAAFDKQMNLLFISTGTEERNPKDQVEKLKAHGIKNIVFHESQGTAHEWLTWRRALNEFAPRIFK	EC	CE1
0018	OG0000002	Endo-1_4-beta-xylanase/feruloyl_esterase	MKKQLQKFVMALLLTSGVCSAQSQTSVVEDFKPSSVNQPGKEYPMVNSEGRVRTQISAPGANKVQLDIGAVKYDLVKDEKGVWTGESAPQDVGFHYYQLNIDGASVPDPGSLYFFGAGRWGSGIEIPSDDQDFFALKDVPHGELREVPYFSKTSNSVRRAYIYTPPGYDKNNSKRYPVLYLQHGMGENETGWGNQGHTNLIMDNLIAEGKAVPFIIVMENSGVNFERPRNPRPENTANADSTRRRPGGPGGFDFAGEFKKILLNDLIPYVEANYRVAGDMKNRAMAGLSMGGMQTRLITLANPDVFSQIGMFSGGSISMDDIKNTPDFKKNVKLLFISYGSRELENPRGGGFGGDPKVNTQSLKEAGMNTHFYVSPGTAHEWHSWRRSLYQFAQLVFKN	UNKSP	CE1
0018	OG0000002	Endo-1_4-beta-xylanase/feruloyl_esterase	MKKYLFVSVLLLSMTGFVGFAQTSQTAVVEDFKPSTVNQPGKEFPMVNSEGRVRVQIKAPGATKVQLDISALKYDLKKDTAGVWTGESAPQDEGFHYYQLWVDGAAVPDPGSLYFFGASRWGSGIEIPAKDQDFYALKNVPHGQVIEKIYYSKENDAMRRCFIYTPPGYNEDTQKRYPVLYLQHGGGEDETGWASQGHANLIMDNLIAEGKAVPFIIVMDNGSWRMPQRPANGERPAQWPPEGWADGFKNTLLKDIIPMVDVEYRTIADPQHRAMAGLSMGGMQTRAITLANSDVFSNVGMFSGGSISLEDVEKLPDFKKECKTIVCWIRQP	EC	CE1
0018	OG0000002	Endo-1_4-beta-xylanase/feruloyl_esterase	MKKYIISITLTILLAHTNFAQNAAVTEDFNPSSVNQLGKLFPQVNSEGRVRTSISAPQANKVQLDIGGVKYDLVKDEKGMWTGESAPQDEGFHYYQLNIDGASVPDPGTLYFYGAGRWGSGIEIPAKDKDFYAVKDVPHGLVSENIYFSKLTNSFRRCFVYTPAEYVQNQQKRYPVLYLQHGSFEDETGWASQGKAGLILDNLIAAGKAVPMIIVMDNGYAYKPQTGENPGRPASVFEEVMINEIIPMTDAKFRTIADREHRAIAGLSMGANQTMRIIMNNLDKFASYGGFSGTSNYPGTAEIDPATFLDGKFNDGAGNQ	UNKSP	CE1
0018	OG0000002	Carbohydrate_acetyl_esterase/feruloyl_esterase	MNLFPAKYFFDSLGLMVFLSIFSIEFAKAQLVDNSIPAPTNINQNQCPCIMPDNSVVFQVKAPNAQKMQIDLGKKYDMVKDSNGVWSVRTETIVPGFHYYFLVIDDVSVADPASQSFYGTGKMASAIDIPEKGADFYEVKDVPHGAVSSKYYFSKVTNNWRRLFVYTPPGYDLNTNEKYPVIYIQHGGGEDETGWANQGKTDIILDNLISESKAKPTIVVIADGNVRAGGGGYSSEGMAAFKKEMTQNIVPFIDENYRTLTEAKNRAICGLSMGGGQSFYVGLESLDFFGSVGIFSSGIFGGIRTSGSGFDAEKEIPGLLSKPAEFNKKSICFTFPRRAGYAY	UNKSP	CE1
0018	OG0000002	hypothetical_protein	MIILKAYLTPFIHLLIALYFNKNYSKMKKLLVLIFRCCSRIYGFSQTGKVLESLKFESKKVGYPVEYSVYLPADYETSERSYPVLYLLHGYSDDETGWIQFGEANSIADKGIANGDFSSCIIVMPDGKVTWYVNSFDGKDPWEDMFIKEFIPFIEKQYRIRAQKEFRAIAGLSMGGYGALTLSIRNTEMFSSCVAMSSGTFTDEEIMANNDYDGYFKNIYGPKPEGKVSEHWKANSPLHLLDTVDKDKLKSIRFYIDCGDDDFLYKGNSALHVKMRDLGIPHEYRVRQGSHEWGYWRTGLYDGLKFISEKFHR	EC	CE1
0032	OG0000002	hypothetical_protein	MKKAIVITMSLISFFTYGQNTKENPAFPGEAFKVNRPVEQKYQWLRFGEIKPAGWIREQMESDLDGFVGHLDELVPDLMNDKIYGTDRLTKKLKSKNLGNTGPELDPQYLWWNSETQSNWRDGYIRHAILLNNSGHLEKAQKYIEYLLSTQDDDGYLGIYSPELRYTFNDENGELWAKTTALRGMLAWYEYTGKPEILDAIKLIVKEVMNHYPAGASSPFRSLKPFAGGLTHGLVFTDILDRLFQLTGKQEYLNYALFLYEDFSGNLLAEDAQLGKILDPAYSNKEHGVHTYEHLRPLTMAWIASGNERLKSALDIYLERIRQCSTPSGGPIGDEWVGGRHASAGETGYEYCSIHELLDGYTNLLQKTGDSRFGDLAEKLFFNAAQGARHPGESAIAYC…	UNKSP	GH146+CE1
0062	OG0000002	hypothetical_protein	MHGGRAVSAPLGRTWATLLIGIATIGPSASDAQPVRRGAIDTLTFWSQSLGSTKRALVWLPPSYATAGERRFPSLYYLHGLWGSERDWTVQGGLDVTLDSLSGAGLPEMIVVMPDGDDGWYTTWNRLPDVASCRRDFTPRPGDDTADDYCVPWPHYDDYIARDLVAAVDARYRTEASRSRRAIAGLSMGGYGAVSLALQYPDVFHAAASHSGVVSPSYTGGHPFEGTPRYAASGAALQESYGERMWPLISPAFGSDTAAWFARDPARLMQRLVERKARHIPAIFLDCGTEDGLIDQARALRAELERLGHPPAYAEWPGKHDWPYWRVHARESLAWLARQLSSGAT	UNKSP	CE1
0065	OG0000002	hypothetical_protein	MKYVLTGLLSLIIHLATAQVIINITAVPSNTPVTDDIYIAGSFNGWDPGAASAKLTKISVDLYTITLGSGSGTIEFKFTRGSWEKGECKADGSFQPNRTFTYGNGETLNLTIAGWDDLLNGSGNSSTALPNVSVMDDSFFMPQLNRSRKIWLYLPDDYTTSLSKYYPVIYMQDGQNVFDDSTSYAGEWEVDETLHQLQVNGNYGAIVVAIENGGIYRLDEYSPYKHPTYGGGQGDEYCDFIVNTLKPYVDANYRTLAQREFTAIAGSSMGGLISYYAGLKYPDVFSMIGVFSPSFWFNDSIYTYAGDHPKTQEMKYYFTAGRYESVEMVPDIKSMYDTLYSGGYTDAEMDTVIKNDGQHSEWFWAREFPFCFEWWFNGTIINIADPAPDSIFSIHPNPA…	EC	CE1
0065	OG0000002	hypothetical_protein	MKSVVVIFCFVLCAYRSAAQLPAVSSGTISRLENFPSKFVDARNVDVWLPAGYNQGSKYAVIYMHDGQMLYDSTTTWNKTSWDVDDVLTQLLNERKIIDVIVVGVWNSTARHTEYFPQKPFESLSDEQKETIYTASRENGYSVFNGQSIQSDNYLKFLVQELKPVIDATYSTHTDQKNTFVAGSSMGGLISMYAICEYPEVFGGAACLSTHWPGIFTIEGNPIPEAFTTYLQNKLPDPKNHKIYFDYGDQTLDALYPTIQVKVDAVMRDRGYTKKNWITKYYPGEDHSERAWRKRLDVPMLFLLKK	UNKSP	CE1
0086	OG0000002	putative_protein	MGRDMSYRVVLPPDYNGGSSRYPVIYLLHGLTGNFANWTDKTKLTEYALNHRFIIVTPDGGNGWYTDSVSVPNDKYESYIIKELIPEIDKTYRTISTRDGRVIAGLSMGGYGSLKFGLKYPEMFTLIGSFSGALGATSWTEKTAGATGRSMDAVFGTDEAGETRKSNDIFKMVRELTPEKVKSLPYVYQSCGTEDFLIQNNRDFLKLLNDAKVPHEYREHPGVHDWVFWDAQVREFLDLADRRIKR	EC	CE1
0096	OG0000002	hypothetical_protein	MDVYNPYLREKQFAMRTITIALLIFSSQLVQAQSFQDFLGYLEGISDPSTQQTVVDSFFTALPEAPLLEFDTLAHFLYKGTASTVDVPGDFNGWDPGPGPLTKVGDTDMWYRTMIFEPNARLDYKYVLDGGNWILDPRNPHTCSGGFGPNSELAMPQYVQPWEIILQPAIPHGTIETFTFTSAALSGNYQVQVYLPPSYASHPDRFYPSIYVQDGQEYLSIGSAKNVLDNLIDEVLISEIVGVFIRPNNRNEEYAASKRTQYRAFIVDEMIPYIAEHYRVQETPESRAAIGTSFGANISAQIAFYHPEVVGKAGLHSPAFWPNNYETSTLLTQGGLKPIEWASVWGTYEGSVFQNMQIVMAVLQGLGYDFYGNFYPEGHSWGLWRATLDEILIELFPPG…	UNKSP	CE1
0096	OG0000002	hypothetical_protein	MRNVPILFALSSFFFSWTGCKPEPPSPSEIRIHQEFSSVHVAPHRLEIYLPEGYSSSRRKHFPVVYMHDGQYLFYGDSLNWSNAWGIDSIMDTLVSAKMILPAILVGIGSTERRLLEYMPKKGADQFPDSTKEIFSSIYNTSPESDQYLRYIVEEVKPFVDSVYRTKPDPAHTFIAGSTMGGLISLYAITEYPDVFGGAACIATHWPLAPQDVHPDAARAMVDALGKRLPDPPVTESISTTGSRMAPPYFEPYQKRMDEHMASRGYVQPGNWKTLGFDTPMITMQGWRQELHHALEFLLVTSD	UNKSP	CE1
0125	OG0000002	hypothetical_protein	MLLSPASRLFLGVITVLALLPLPAAFAAPQAVAPVTFRVTAPATTPALDPVYITGDFQGWNPGSATHRLTSLGGRLYEITLDLTVGATVQYKFTRGAWDKVEKGSSGEELPNRSYAVTGPATLNLTVANWADLPAGSTITGDVTTHTVPGFLNGRRVWVYLPPGYHVETSRRYPVLYMFDGQNVFDAATSFAGEWQVDESCETLIATGQMAPVIVVAVDNGGGARLNEYTPWYDPNYGAGGGADAHLQAFADVLIPWVDTTYRTLAGPAQTGLAGSSLGGLMSLYAAYARPDMFGRIAGLSPSIWWSGNELLDYVAPGPKPAAAMIYTDMGTLESGSTQDADGNGIDDSIDDLRALRDLLIGQGFVPNDDLLVVEQAGGRHNEAYWASRFPGALRFLFP…	UNKSP	CE1
0150	OG0000002	hypothetical_protein	MFRSIILIITGVISGHFALAQLPAVSSGTITRIEHFNSKFITARNIDIWLPEGYSNQKPLAVLYMHDGQMLFDSTHTWNHKAWDVDDAISQLKNEGKIKDVMVVGIWNDPTTRHADYFPQKPFETLTQIEKDTLTARLQMAGRSKEGFQPVSDKYLKFLVTELKPFIDSNYNTAKTPEHTFIAGSSMGGLISLYAICEYPNVFGGAACLSTHWPGEWSPVNNPVPDAFLNYLKKHLPVSGLNKIYFDCGDQNLDALYPVIQKKADKIMEAGGYTKRNWITRYFPGEGHSEDAWRKRLQIPFAFLLKKTTR	UNKSP	CE1
0184	OG0000002	hypothetical_protein	MKRKNLTLIACILALMPAFSVNAQVTFVVESLPATTPPGDNLYIAGDFTGWDPGAAAYVMHKNEQDKWTITLPERPEGTVLKFKFTRGSWQTVEKGSAGEEIADRTFNYGNGSTIQVTILRWADNGGGPVSTAAANVSLMDENFFMPQLNRSRRIWLYLPPAYETSGLSYPVMYMHDGQNLFDVLTAYSGEWEVDETLNTLASQGHKVPIVVGIDNGGTNRIGEYTPWSNPDYGGGDGDLYIRFIVETLKPYIDQHYRTLSDRSNTAVMGSSLGGLISHYGALKYQEVFSKAGIFSPSYWFSDSVWSFTRTQGKQDNMRLYQLCGTLEGGNTVGDMLRMNDSLIIAGFSQEEIFNKVVTGGQHNEALWRSNFAEAYLWLFEEGSAAIDDRQGRSAILCF…	UNKSP	CE1
0195	OG0000002	hypothetical_protein	MKRFLLFNLLIINCLIVPETANAAYVDTLEIFSASMRKNIKCLVVAPENYRATGQPYPVLYLLHGYSGNFAGWLSDAPQLRQHADNYQMIIVCPDGGYDSWYLDSPVDTTVRYETYIAKEVVGFIDYYYNTRREREGRAIAGLSMGGHGAITLGIKYIDIFGAAGSMAGGLDLRPFKINYWDLKGVLGEPLIHWKNWEAASAVNFVPRLKGRDLPMIIDCGLDDFFLETNREMHRRLLEADIPHEYTERPGEHNSEYWGSAVDFQVLFFHKFFEER	EC	CE1
0195	OG0000002	hypothetical_protein	MHKQVCSAAFFVAFALIAQAQLTLNLTAVPANTPPGANIYVAGNFNTWNPGDATKILTPLGGGQYTITLFPPIGTVEFKFTRGNWPTVEGNATGGQLPNRSTAYNGQPTTLNLTILTWEDLVGGGNGTAAPNVQILDNAFYMPQLNRNRRVWLYLPPDYQTTGKNYPVLYMHDGQNLFDQTTSFSGEWEVDESLNDLHAQGDWGCIVVGIDNGGQYRLDEYSPWVNLQYGGGQGDEYLEFIINTLKPYIDANYRTLPGRLTTGIAGSSMGGLISMYALAERQDVFSKAGIFSPAFWFADNEPASHVATHPKQGNVRVYFLAGADEENNGNQSNYVVEDMQAVANAMTTAGFSPGEKSFNVIADGQHAEWFWAREFADAYEWLFADFTTSSNDPGQIPLA…	UNKSP	CE1
0198	OG0000002	S-formylglutathione_hydrolase	MMSKKQSAIFLILSQLYSKAMQKEIKCVVIIPAVVQDETIPLPVVYLLHGYGGWYSNWIIRVPELKDYADQYKMMIVCPDGANSWYFDSPIDSSIRYETYVSKEVPEYIESHYPAIKNRNGRAITGLSMGGHGGLFLGFRHADFYGACGSISGGVDIRPFKKNWELNQKLGDTLNYWDNWNKYSVINVIEAPLKEKPVVIIDCGTEDFFHSVNRSLHEKCWS	UNKSP	CE1
0221	OG0000002	hypothetical_protein	MTKTKLFDLLSFIFLFTNSTLNSQDIKQSSGMIKRFEQFPSEFVSPRNVDVWLPDNYSDKLKYSVLYMHDGQMLFDSTVTWNHQAWEADDISSALMEKGEVENFIIVGIWNTDKRHSEFFPQKPFEMLSPDQKKEISVQLTNAGRTVEEFKPLSDNYLKFIVNELKPYIDNNFSVHRNKEHSFIAGSSMGGLISMYAIFEYPNVFGGAACLSTHWPGVFAVENNPVPGAFSDYIKSNLKNLNGNYLYFDHGDQTLDALYPPLQKKIDMVMAPYPTDHWVSLHFNGKDHSENAWKERLFIPLKFLLSNKSDTKNMKMNSEAFRPLNFGSIKPTGWLKKQMHKDIDGFVGNLDKIVPDLINDPIYSAGRLKKIPKQKI	UNKSP	CE1
0222	OG0000002	hypothetical_protein	MNRKFFSSAIFLLFLSQFCFASKVDTLETISPSMNKTIKAVVVTPDNYNKNNAYPVFYLLHGYSGNYSNWVKAKAVIDAADRYQMIIVCPDGGYGSWYWDSPVDEEFKYETYISKELISWIDEKYATIPSPKGRAIAGLSMGGHGALYLAIKHPDIFGAAGSMSGGVDTRPFPNNWEIAKRLGKYSEYPDRWEDYTVMNMLHLVEPNSLKIIIDCGTQDIFFKVNEELHKEMLYYNIPHDYISRPGRP	EC	CE1
0226	OG0000002	Carbohydrate_acetyl_esterase/feruloyl_esterase	MKKIFSKLIIIICIATFSNQIVAQNFRRQPVDSPVFNNDKSVTFKIMAKNAKIVELSAQFLKSNQKLEKDSSGIWSITLGPIEPDIYPYNFIVDGISIADPNNLNIFPNERFKSSLVDIPGEQTDLYSTQNVPHGKVTYCYYYSETLKVTRPLLIYTPPGYEKSNNNYPVFYLVSGTTDTEETWFKVGRTNYVLDNLIAQNKAVPMIVVMPYGNMLCGTPDPNTIQAADMYKLFSDDLTTNIIPYVEENYRVIADREHRAIAGFSRGGGQSLFAGFMNFDKFAWICSYSAFLTGEVFDKYFENIYSNPELTNKNLKLLWLGVGSDDFLYKQATTFMEIMKEKNIEHKTLITGGGHTWMNSRHYLTETLQLFFK	UNKSP	CE1
0226	OG0000002	Endo-1_4-beta-xylanase/feruloyl_esterase	MKQSIKILIFVLLLSRANFAQSEQEKIIEDFKTVSNQPGKEFPKVNSERRVRTSISAPDAHKVQLDISAVKYDLNKDTAGVWTGESAPQDEGFHYYQLWIDGAAVPDPNSLYYFGAMRWGSGVDVPAHDQEFYELKDVPHGQIREIYFPSKSTNTSRRAFVYTPPDYEKNVNKKYPVLYLQHGYGENEYGWPNQGKTNFIMDNLIASGKANPFIIVMTYGMTNDVKMGGLRNFDITPFQTVLVDELIPYIDSNFRTLTDQPNRAMAGLSMGGFETKLVTLKKLDTFSQIGLFSGGSINLEDVNNTPGFKEKVKLVFVGTGGRELENFRNGGRGFGGDPEKNTEEISKEGINAHFYVSPETAHEWQTWRRCLNEFAQLVFNK	UNKSP	CE1
0226	OG0000002	Carbohydrate_acetyl_esterase/feruloyl_esterase	MKKFELKLILILIILSININFAQTIVEDFKPSSTVQPGKEFPQVNSEGRVRVSISAPESKRVQLDISAVKYDLKKNTDGIWIGESDPQDEGFHYYQIWVDGAAVPDPGSLYFYGAGRWGSGIEIPANDKDFYELKNVPHGNVCEQYYFSKITKKWRRCFVYTPPEYNENTFNRFPVLYLQHGSFEDETGWRNQGFANLILDNLIAENKAIPMIIVMDNGYAFEESQNSDKKTPPKFVFEEVLIQEIIPMIDATYRTIADREHRSMAGLSMGANQTIRITMNNLEKFSCIGGFSGTSNYPSSDKIDRQTFMNGIFKDGNLLNEKIKLFWLGIGTKEPNPFPGSVGAFRAMLDEAGVKHVYYESPKTAHEWLTWRRSLYQFAQLLFK	UNKSP	CE1
0226	OG0000002	Carbohydrate_acetyl_esterase/feruloyl_esterase	MKNLQKILCSMILISTILTAQNYKPTPNDTLSSILIHSNNKVTFSIYAPEAKNVSIGGGDIPNIQAIGKMIKKENGVWSVTLGPINPGAYRYNFNVDGISIIDPKNTEISESNMNLWSLFYLKGAEFTDNKNIPHGAISEINYFSKSLNKNRRMHVYTPPDYHNNDEKYPVFYLLHGAFDCDDAWTTVGRAGFIIDNLLAENKVKPMIIVMPAGHTKSFQFRTPSPIKDEFIEDFLNDIKPFIEKNYRTIDNSENRAIAGLSMGGGHTLNIAIPNLQDYGYIGVFSSGIFGINGGDSFLANMGKDWENNNLEILDKEDLKKNLKLIWFATGKDDFLLETTKSTVAALKRHNFEVIYNETSGGHTWDKWREYLYEFSQLLFK	UNKSP	CE1
0248	OG0000002	hypothetical_protein	MKNLLILLILFSWFGCSTAAKQQKVYQSDRLPKPDTTWIFTPASYASNPEKLYPVVYLLHGWSGSYQQWDDIMGCQDYADKYDFILVCPDGLYDSWYLNSPVLPNSQYADFFFKELMPGINKDYRTDTKNIFITGLSMGGHGALYLFSLHPEMFCSAGSLSGGVDLSDCADSYGIPRLLGLKNDASDKAILNKFSVEYNLESIQKSGKEFIFSCGTGDFFYDINNQLRISCDKLGIKATYVSAPGGHDYDFWRTHIKSHILFFSERIVK	EC	CE1
0252	OG0000002	putative_protein	MKKLFLFLLLISIFSSLQAAKHQKVFRTAKLEKADTCWIFTPANYDANPGKQYPVVFLLHGWSGNYQQWDDIMGCQSYADKYDFILVCPDGLYDSWYVNSPVLSNSQFEDFFMKELEPYVSKEFRTDKKNFFITGLSMGGHGALYLFSRYPDFFCSAGSLSGAVDLNNCSTSYGIKEHFGLKEDASDKAILDKYSVEYSLESIQKSGKEFIFSCGTSDFFYDINNQLRKSCDKLGIKATYISSPGGHDYTYWKANINAQLLFFSERLSK	EC	CE1
0275	OG0000002	Endo-1_4-beta-xylanase_Z	MKNPLRFPLILAFCISLLPLAQAARVDTVDTFSSAMNKIIKAVVITPASYDGVKEFPVVYLLHGYSGSYRDWVRMAKNVEGYADKLNILIVCPDGGYGSWYWDSPADPAFKYETYVVAELIPWIDGHYKTVKDKKGRGITGLSMGGHGALFLAIRHQDVFGAAGSMSGGVDIRPSPNNWDMAKRLGPYAEFPDRWEQHTVMNQLHLLKPNSLAIMVDCGTEDFFLKVNERLHEELLYRNIPHDYIVRPGAHNWPYWTNAVSYQLLFMSHFFTKESPGR	EC	CE1
0275	OG0000002	hypothetical_protein	MKTSLSILFLLLAAFGFSQKVQVAGGEVKRLEKFSSQYVDPRNVDVWLPEGYSPKKKYAVVYMHDGQMLFDSTTTWNHQEWGVDETASRLMREGKIKDCIVVGIWNNGQKRWPEYFPQKAFDYLSAEEKARLEKASAANNQAAPTLLADQYLLFLVKELKPFIDNTYSTKKDKNNTFIMGSSMGGLISMYAICEYPKVFGAAACVSTHWPGAGSFANNPLPAAFQAYLKDHLPTPRKNRLYFDYGDQTLDALYPPLQAQVDEIMKAKGFSAANWTTKGFPGEDHSERSWAKRLEIPMLFLLKAK	UNKSP	CE1
0275	OG0000002	hypothetical_protein	MKRTAFFFACALALPVGAFSQPTVMQAPQGFDQVRIGIPTGKIDTIQYKSATVDTTRRALVYTPPGFSKTKKYPVFYLLHGIGGDEKEWLKGATPQVILDNLYAEGKIQPMIVVMPNGRAMKDDRAVGNVFDREKVEAFATFEKDLLNDLIPFIEKKYPTLTDREHRAIAGLSMGGGQSLNFGLGHLDQFAWVGGFSSAPNTKSPEELIPHPEEAKKQLKLLWMSCGDNDGLITFSKRIHDYLFPYDVPHIYYIEPGVHDFKVWKNGLYMFSQFLFKPVDSSAFSQYTLLGTPAASNVRNARYPQILPDNRVLFRIKAPEAQLVQIDLAKKYDMKKDTGGFWTLTTDVVSPGFHYYSLLIDGVAVADPASETFYGMGRMASGIEIPFKEGDFYALKNVP…	UNKSP	CE1+CE1
0276	OG0000002	hypothetical_protein	MATKKVTLFFLLLLFVTAVYPQDSVSLKFFSPKIPFNKLDKAGSDKSIIYNKIFIYTPKEYKKNRVSYPLVYLLHGWAGSSYDWKNNFDIQKLADKHKMIIVLPDGYYDSWYGDNINKKELQYESAFFKRIVPYVETKYRVDPKNVFITGLSMGGHGAISFYLKHNKHFKAAGSMSGILDISLFKDKWGIKKKFGDYKKNKKYWDKNSSVQLLKSFKGARTNLKMFVTCGDKDFAYKANSMFWSAAANLKIPMISVKDKGDHNWEYWTSHIDSQMLFFNLIAQNNSIEQIKKIMKL	UNKSP	CE1
0276	OG0000002	hypothetical_protein	MLKKYHFLLFVLFLSSLNAQISVRFEVTVNDVADSEAVYIVGNHPGLGGWNPSKIKMSKENEILWKYTLNLERKGTLEYKFTKGSWNNEAVGPDGIKKPNFVTSVTSDTTIKISLCCWGKMTGSEFKGQITGNVEYIRNLGEGEILPRDVIILLPAGYDKSNHHYPVLYMHDGQNIFDPSTVGFGVDWQVDEALDSLNRQGVVKDMIVVGINNSVNRSAEYSHSPLGAAYMKFVTQKVKPLIDSLYRTKPGREFTWTAGSSMGGLISFMLLWEYNDIFSIAGSFSPAFKIAEFDYVSIVKKTSQPKRNFKLYIDNGGMGLEARLQPGIDKMISTLEELGYKKDSDFFVTIDPEAEHNEAAWAKRIPNFLMKMFGK	UNKSP	CBM20+CE1
0301	OG0000002	Endo-1_4-beta-xylanase/feruloyl_esterase	MYQMHKHLLMYFSGMWVPSYLKNQSYTMMKKTFAICLLICLSAGLTCVAQSGQASNVFNADTAHASPYNLSGASYPRIEADSRVTFRFNAPDAQKVQVSIVNVAYDMIKGSDGVWTYTSEPQDKGYHNYWMIVDGAVVVDPATNAFMGYGHMCNGFEIPDPDGGFYQLKDVPHGNVLIKNYYSEVAGSWRHIFVYTPPEYDQNIKARYPVLYLQHGGGEDERVWIEMGRTNLILDNLIAEGKIKPFIVVMETSAVGPQFPMLPRPATAPAATPAPGAAQQATQAPGAPVTTVRPRFSFDKYAELMIRDLIPWVDKNFRTIPDREHRAMSGLSMGAMCTKSVTLAHPETFSYIGLFSGGSIAPDEIRDKSDVKHVFMSYGSRERGSEGVAAAAEALNQAG…	UNKSP	CE1
0301	OG0000002	Carbohydrate_acetyl_esterase/feruloyl_esterase	MMNYISLILLSAALATGILCSGQDVKQTVVEDFKPSTLNQPGKQYPQVNSRGRVRASISAPQALRVQLDIGGKKYDLRKDDKGVWTGESDPQDEGFHYYQLVIDGAQVPDPGSMYFFGAGRWGSGVEIPASDQDFYSLKNVPHGQVREHLYFSEITRSWRRCFVYSPPGYESNLSARYPVLYLQHGMGEDETGWSVQGRANLILDNLIAEKKAVPMIIVMDRGYATRANQPSSPGAGRTEAGPTVFTAFEEVLIKEIIPMIDASYRTVADRSHRAMAGLSMGANQTIQITMNNLDLFSYIGGFSGTSNYPGTAEIDPGKFMNGKFSDAKALNEKINLFWLSLGTKEPDPFPGSVGAFRRMLEKSGVKYVYYESPGTAHEWLTWRRSLYQFAPLLFR	UNKSP	CE1
0301	OG0000002	hypothetical_protein	MPVNIHIQSEMKNLITILALLAGFALSASSQDFEKHAPAGFDSVRAEIPHGKIDTIKYYSKTVGTSRKALIYTPPSYSKRNRYPVLYLLHGIGGDEKEWLNGGRPQVILDNLYADGKIEPMIVVMPNGRAMKDDRAGGNIMAPDKVEAFATFEKDLLNDLIPFIEKKYPVIRDREHRAIAGLSMGGGQALNFGLGNPDRFAWVGGFSSAPNTKPPEQLVPDPEKAKKELKVLWISCGDNDGLLAFSRRTHEYLAANGVPHIYYIEPGVHDFKVWKNGLYMFSQLLFKPVDKTRFNKYSPLGTPAPSNVRSAKYPQIMPDGSALFRLKAPGAQKIQLDLGKKYEMARNADGTWEVKTDSLTEGFHYYSLIVDGLTVADPASESFYGMGRMASGIEVPFSG…	UNKSP	CE1+CE1
0301	OG0000002	Carbohydrate_acetyl_esterase/feruloyl_esterase	MKKIALFLLTMMICGITSAQFAGGMFGQRQEPLPEGYKPASTNTFLAQYPAVNAQTRQAIFKVVAPHADNVALDLAGKKYSMTKDEKGVWTCTSDPQVVGFHYYAILIDSVPVMDRNTNSYFGSNWQSSGIEIPEGPEGDYYRFNKDIPHGHVRSLYYWSEINGMERHCNVYVPAEYESNPDKKYPVMYLLHGWGEDENGWSNQGHMANIMDGLIHAGKAVPMIVVMDCGDIKTNSDVRKASTNDVTQIYIKDLMPFIERTFRTKNDRQNRAMAGLSRGGFQTTMTVFANLDKFAWMGTFSGFFSRPGDNITEAFNGVFKDPAAFDKQMNLLFISTGTEERTPKEAVDALKAHGIKNIVYHESQGTAHEWLTWRRALNEFAPLLFK	UNKSP	CE1
0323	OG0000002	hypothetical_protein	MRKLSFFFLSSILFSLATAKAQVNLVVDKIPANTPATDIIYIAGSFNGWDPASTPLTQNPDKTYTITLNLPENGDYQYKFTRGDWKKVEGNELGEFLPNRSFSYNGSPQIITNTIASWTDLAGSQNSHSANAQVQILDSLFYMPELKRYRRIWLYLPQDYATSTKYYPVIYMQDGQNLFDKFYSYAGEWKVDETLTNLENKGYYGCIVVGIDNGEAKRIDEYSPWINTQYGGGEGDEYINFIVNTLKPHVDAQFRTRTEANFTAIMGSSMGGLISLYGALTYPDVFGRAGVFSPSLWFSNKVYTYAAEKGGNTGQQKTYFLAGGKEDNGSVVKAVTKMIDTLKKAGVAEANLQNTTDPEGNHNEQFWAKYVASAVEWLLPNAEINSTATAAAQLFISVK…	EC	CE1
0329	OG0000002	hypothetical_protein	MNKLLILLTGIFMLQIAETNAQLPNVASGKIERYADFKSAVIETRNVDVWLPADYSSSKKYAVLYMHDGQMLFDSAATWNKQEWHVDETVSNLIAEGKIMDCIVVGIWNNGIYRHADYFPQKPLADLPASVRDTLIKNELQGQPRSDAYLQFIVSELKPFIDKTYSTYTDKANTFIAGSSMGGLISMYAICEYPEIFGGAACISTHWPGSIHAEKDIIPDAFLKYLQQHLPSPADHKIYFDYGTATLDQLYEPYQLKVDTIMQAKNYTTTNWQTKKFEGENHSEEAWSKRLFIPLIFLMAK	UNKSP	CE1
0333	OG0000002	hypothetical_protein	MKKKLFVSIICMSLFAVTFSQELANFRRTPIISPEIGEKTVTFRIRAPQAKLVRVYGSWMRSFDSSVNMNKDTAGVWVLTIPKPQPELYTYNFIVDGFSVNDANNVLLQRDGTRYLSVLLVPGDLTANYFEAGQRGNLHKVWYDSPTIGKARRMYVYTPYGYDSGTEKYPVLYLLHGGGGDEDAWVTMGRACQILDNLIEKKLAVPMICVMPNGNPTQEAARTLLLPETTYERGDPKFANLYINSIVRDIIPM	UNKSP	CE1
0333	OG0000002	Endo-1_4-beta-xylanase/feruloyl_esterase	MMKRLTLITICLLAFTGLFAQELANFAGRQPVISPDIKGNEITFRVSAPYADEVRLSGSWQADMRSAIEMKKDEAGLWSVTIPAPAPELYTYSFIVDGLSVTDANNVLMQRDGTRYLSVLLIPGEVTANYFEAKNRGNLSQVWYDSPTLGLNRRMFIYTPYGYETSKTKYPVLYLLHGAGGDEDAWSTMGRTCQIMDNLIEKKLAKPMLVVMPNGNPGQQAARTQLIPEKPFDRNNPGTPNAYVHSIVKDIVPYIEKNYKVIAKPASRAIAGLSMGGGHTISCTNLYPGFFQYICPLSMGIRVTDENKATYDADFRAVKKAGYKLYWIACGDSDFLIEQARTLDATLTRLGMKHTFFVNSGGHTWTNWRIYLNNFAPLLFK	UNKSP	CE1
0333	OG0000002	Endo-1_4-beta-xylanase_Z	MKKTLLSILSFMIAMSLSAQISGKVMDNQSMKSNILKMDRKYAVYLPPDYFNSERSYPVLYLLHGAGDDQTGWVQFGEVLHIADKAILSGSATPMVIVMPDANTGTRGYVNDAKGEWRYEDFFFEEFMPYIEKTYRIKGEKRYRAIAGLSMGGEGTFIYALRHPELFSSACPLSAATGPASVEEMGNYRLWKTGDISEAQKKAYFEKYSVLRLIDAMKDDQKRAVRWYIDCGDDDFLYEGNSLVHIAMRKKEIPHEYRVRDGGHTWSYWRTALPVVLEFISTSFHQN	UNKSP	CE1
0333	OG0000002	Endo-1_4-beta-xylanase/feruloyl_esterase	MKNLLALLVLIMGFSLSPCLAQTTVKDDFKPSTLNQPGQEYPQVNSQGYARFRIMAPEAKSVVVSLGPGGTRGGTPLTKNEDGSWTGTTSGPLEEGFHYYRLTVDGGTFNDPGTLNFYGSTRWESGIEIPAHDQDFYALKNVPHGRVQQILFPSPSTNTSRRAFVYTPPEYDKDQSKRYPVLYLQHGWGEDETAWSNQGHANLIMDNLIAAGKIKPFLIVMTYGMTNDVRMGGLKISISNLSRLFFSTN	UNKSP	CE1
0333	OG0000002	Endo-1_4-beta-xylanase/feruloyl_esterase	MMNIKNAIIVAGLILIPFRSFGQQSNVNLDYNPQKNTEGLIPFSAAVNSPEVHDDNTVTFRLRAPNAQKVVLPSGAIHTANGLGREALPFTKGEDGIWTLTIGPLKPDMYAYHFNVDGVQIADPGNTYAAFTAMPPYSELIIHGDGPAYYDARNVPHGTVTRHVYHSDVTKGERELYVYTPPAYNPKKKYPVLYLLGGSGELPSNWVFDGRVNFIMDNLLAEGKAVPMIIAIPNNQVIHRNHPKHTELTFDIFEKEMRNHVIPLVDQAYSTIRSPKGRAISGLSMGGRHSMFVGFRSLDLFANFGILSAGDTNAETSLAQFLNNPKVNEKVDYLFVGQGTEEASGSMGLRCVALHEALEKHNIEHEYYTGGHGGHDWATWRHLLYYRFLPNLWK	UNKSP	CE1
0342	OG0000002	hypothetical_protein	MRYIISAILLLTAFLKTEAATVDTVSIYSKAMQKEIKCVVIKPTLVQDETISLPVVYLLHGYGGWYSNWIIRVPELKDYADQYKMMIVCPDGANSWYFDSPIDSSFRYETYVSKEVPEYIESHYPAIKNRNGRAITGLSMGGHGGLFLGFRHADFYGACGSISGGVDIRPFKKNWELNQKLGDTLNYWDNWNKYSVINVIEAPLKEKPVVIIDCGTEDFFHTVNRSLHEKMLELKIPHDYIERPGAHNWDYWKNSIQYQLLFFSNYFKSMKI	UNKSP	CE1
0366	OG0000002	hypothetical_protein	MNRCLVIWMMIQSSIAAIAQIPNVSLGSIWHFENFPSRYVAARNVDVWLPDGYSATKKYAVLYMHDGKSLFDSSIVWNHQEWGVDEVLGKLMAENKIKDCIVVGAWNTELTRHNEYLPQKPYESLRRDQQQVLLKAKRVGGNDVFSVDEIRSDDYLRFLVQELKPYIDSAFSTLPDQQHTFISGSSMGGLISIYAICEYPGVFGGAACLSTHWTGIFRKENNPFPGAMINYLGKNLPSPENHKIYFDHGTETIDSLYRSYQLRVDRKMKSRGFNKMNWVTKEYPGADHSERSWNKRLEIPMNFLLKK	UNKSP	CE1
0366	OG0000002	Endo-1_4-beta-xylanase_Z	MKGAVKFIFLCVCICFFSATANAGTVDTVSIYSNSMHRQIKAVLIKPGSYQNKSKRFPVVYLLHGYDGWYSNWIIRAPELKNHADTYQTIIVCPDGAVSSWYFDSPVDKNYRYETYITVDVVRYVDKNYRTIADRNHRAITGLSMGGHGALFLALRHSNIFGAAGSMSGGLDLKEVGYRFDLPKRIGDTVRYAKNWQDLSILGLAEKYTGTKLKIIFDCGVNDIFIGGNRRLHQKMLALKIPHQYTERAGAHNWDYWRSSVPYHLAFFRDFFNKK	EC	CE1
0373	OG0000002	Carbohydrate_acetyl_esterase/feruloyl_esterase	MIRFVSFLVSSIFAFGMTAQSGKVYDNLSLPSKILNMERKYAIYLPPDYETSSRSYPVLYLLHGGGDDQTGWVQFGEVQNITDKAINEGKATPMIIIMPDANTGRRGYSNNATGTWLYEDFFFKELMPFVEKKYRIKSDKRYRAIAGLSMGGDGSFTYALHHPELFSSACPLSAGTGPLSLEDAMTRVKRSDSTATDAQIKAYYEKQSVLHLINNVPEDQKKAVRWYIDCGDDDFLYEGNSLAHIAMRKQEIPHEFRTRDGKHSWVYWRAALPEVLDFVSQAFHQN	EC	CE1
0373	OG0000002	hypothetical_protein	MKKIISICFLLIGSKLVFFAQPTLKEAPIGFDQVRPGIAKGKIDTITYESKTVGTMRKALLYTPPGYDKKNKYPVFYLLHGIGGDEKEWLKGANPQVILDNLYAESKIEPMLVVMPNGRAMKDDRAVGNIFDKDKVEAFARFENDLLNDLIPFIEKTYPTLTDKDHRAIAGLSMGGGQSLNFGLGHLDKFSWVGGFSSAPNTKLPQELVPDPEAAKTKLKLLWISCGDSDGLLSFSKRTHDYLFQHDVPHVYYLEPGVHDFKVWKNGLYMFSQFLFKPVDATSFTSYTVLGSPATSNVRNAKFPQILPDNRVVFKLKAPDAQKVQIDLGKKYDLIKDTSGYWNVTTEVITRGFHYYSLLIDGLAVADPASESYYGMGRMASGIEIPDKEGDFYALKNVP…	UNKSP	CE1+CE1
[truncated: 5,671 more rows]

## Sheet: for Table S11 - CAZyme 63 MAGs
CAZyme results used for Table S11 - Ortholog-groups of predicted secreted CAZymes from MAGs of abundant and functionally relevant taxa
MAG	Orthogroup	Protein	Sequence	Location	CAZyme family		Row Labels	Count of Orthogroup
[truncated: 544 more rows]
