# Supplementary material for: The predicted secreted proteome of activated sludge microorganisms indicates distinct nutrient niches
Source: mSystems. 2024 Sep 10;9(10):e00301-24. doi: 10.1128/msystems.00301-24 (PMC11495043; doi:10.1128/msystems.00301-24)
Supplement: Supplemental Tables — Tables S1–S16. [file msystems.00301-24-s0005.xlsx]

## Sheet: Table S1 - MAG overview
Table S1. Overview of MAGs, counts of predicted secreted proteins and macromolecule-degrading enzymes. Results and protein sequences of macromolecule-degrading enzymes are available in Supplement data file 1.
MAG no. (this study)	MAG code (Singleton et al. 2021)	GenBank accession	Species-level representative MAG no's	GTDB taxonomy string (v214)	MiDAS4_8_1 Taxonomy	MiDAS4_8_1 16S rRNA gene % identity	Abundant and functionally relevant taxa	MAG size (bp)	MAG compl-etion (%)	MAG contam-ination (%)	Average read coverage (Singleton et al. 2021) (n.d. = not determined for redundant MAGs)	Growing (Dottorini et al. 2021)	No. of all proteins	Extracellular	Extracellular per 1000 proteins	Extracellular with signal peptides	Extracellular with signal peptides per 1000 proteins	Unknown with signal peptides (UNK+SPs)	Unknown with signal peptides (UNK+SPs) per 1000 proteins	Outer- membrane	Outer- membrane per 1000 proteins	Cell wall	Cell wall per 1000 proteins	Periplasmic	Periplasmic per 1000 proteins	Cytoplasmic membrane	Cytoplasmic membrane per 1000 proteins	Cytoplasmic	Cytoplasmic per 1000 proteins	Extracellular CAZy	UNK+SPs CAZy	Outer- membrane CAZy	Cell wall CAZy	Periplasmic CAZy	Extracellular peptidases	Outer- membrane & cell wall peptidases	Extracellular lipases	Extracellular lipases with signal peptides	Outer- membrane lipases	Cell wall lipases	UNK+SPs lipases	Extracellular nucleases	UNK+SPs nucleases	Outer- membrane nucleases & nucleotidases	Cell wall nucleases	Periplasmic nucleotidases	Extracellular RNases	UNK+SPs RNases
0001	AalE_18-Q3-R2-46_BAT3C.1_cln	GCA_016699045.1	0001	d__Bacteria;p__Dependentiae;c__Babeliae;o__Babeliales;f__RVW-14;g__AaIE-18;s__AaIE-18 sp016699045	FLASV84631.1362;tax=d:Bacteria,p:Dependentiae,c:Babeliae,o:Babeliales,f:midas_f_59940,g:midas_g_63920,s:midas_s_63920;	99.5	.	1451127	87.64	0	0.0110453	.	1299	16	12.3172	11	8.46805	279	214.781	7	5.38876	0	0	13	10.0077	215	165.512	515	396.459	0	0	0	0	0	0	0	0	0	0	0	0	0	0	0	0	0	0	0
0002	AalE_18-Q3-R2-46_BAT3C.116	GCA_016705575.1	0002	d__Bacteria;p__Pseudomonadota;c__Gammaproteobacteria;o__Burkholderiales;f__Burkholderiaceae_B;g__Rhodoferax_C;s__Rhodoferax_C sp016705575	FLASV38.1457;tax=d:Bacteria,p:Proteobacteria,c:Gammaproteobacteria,o:Burkholderiales,f:Comamonadaceae,g:Rhodoferax,s:midas_s_38;	99.7	Denitrifier	4141536	98.91	0.47	0.0726914	.	3956	30	7.58342	15	3.79171	297	75.0758	52	13.1446	0	0	118	29.8281	923	233.316	1571	397.118	1	0	0	0	0	1	0	1	1	0	0	1	0	0	0	0	2	0	1
0003	AalE_18-Q3-R2-46_BAT3C.151	GCA_016705605.1	Redundant	d__Bacteria;p__Pseudomonadota;c__Gammaproteobacteria;o__Burkholderiales;f__Burkholderiaceae_B;g__JAABQG01;s__JAABQG01 sp016721925	FLASV50.1455;tax=d:Bacteria,p:Proteobacteria,c:Gammaproteobacteria,o:Burkholderiales,f:Comamonadaceae,g:midas_g_33,s:midas_s_50;	99.9	.	4043974	94.7	0.47	n.d.	Yes	3895	29	7.44544	13	3.33761	313	80.3594	36	9.24262	0	0	159	40.8216	852	218.742	1609	413.094	1	0	0	0	0	0	0	1	0	1	0	0	0	0	0	0	1	0	1
0004	AalE_18-Q3-R2-46_BAT3C.188	GCA_016705565.1	Redundant	d__Bacteria;p__Actinomycetota;c__Actinomycetia;o__Actinomycetales;f__Dermatophilaceae;g__Phosphoribacter;s__Phosphoribacter hodrii	FLASV10.1442;tax=d:Bacteria,p:Actinobacteriota,c:Actinobacteria,o:Micrococcales,f:Intrasporangiaceae,g:Tetrasphaera,s:midas_s_5;	100	.	3441549	91.8	1.08	n.d.	Yes	3158	37	11.7163	18	5.69981	108	34.1989	0	0	11	3.48322	0	0	921	291.64	1493	472.768	4	0	0	0	0	0	0	0	0	0	1	0	0	0	0	1	0	1	0
0005	AalE_18-Q3-R2-46_BAT3C.189	GCA_016705545.1	0005	d__Bacteria;p__Bacteroidota;c__Bacteroidia;o__Flavobacteriales;f__PHOS-HE28;g__PHOS-HE28;s__PHOS-HE28 sp016705545	FLASV2313.1445;tax=d:Bacteria,p:Bacteroidota,c:Bacteroidia,o:Flavobacteriales,f:NS9_marine_group,g:midas_g_225,s:midas_s_2313;	99.7	.	3924042	95.07	0.27	0.0461407	Yes	3573	123	34.4249	73	20.431	546	152.813	56	15.6731	0	0	44	12.3146	721	201.791	1236	345.928	1	7	0	0	2	0	0	1	1	0	0	1	1	1	0	0	0	0	0
0006	AalE_18-Q3-R2-46_BAT3C.202	GCA_016705525.1	Redundant	d__Bacteria;p__Actinomycetota;c__Acidimicrobiia;o__Acidimicrobiales;f__Microtrichaceae;g__Microthrix;s__Microthrix subdominans	FLASV2.1445;tax=d:Bacteria,p:Actinobacteriota,c:Acidimicrobiia,o:Microtrichales,f:Microtrichaceae,g:Ca_Microthrix,s:Ca_Microthrix_subdominans;	99	.	4146565	90.6	2.56	n.d.	Yes	3951	29	7.33991	9	2.2779	156	39.4837	0	0	12	3.03721	0	0	1026	259.681	1917	485.194	0	1	0	0	0	0	0	1	1	0	0	1	1	0	0	0	0	0	0
0007	AalE_18-Q3-R2-46_BAT3C.204	GCA_016705495.1	0007	d__Bacteria;p__Campylobacterota;c__Campylobacteria;o__Campylobacterales;f__Arcobacteraceae;g__Aliarcobacter;s__Aliarcobacter sp017996075	FLASV13568.1345;tax=d:Bacteria,p:Campylobacterota,c:Campylobacteria,o:Campylobacterales,f:Arcobacteraceae,g:Arcobacter,s:Arcobacter_cryaerophilus;	100	.	1886931	98.17	2.24	0.0480068	.	2145	9	4.1958	3	1.3986	120	55.9441	33	15.3846	0	0	39	18.1818	398	185.548	1064	496.037	0	0	0	0	0	0	0	0	0	1	0	0	0	0	0	0	0	0	0
0008	AalE_18-Q3-R2-46_BAT3C.211	GCA_016705475.1	0008	d__Bacteria;p__Pseudomonadota;c__Gammaproteobacteria;o__Burkholderiales;f__Rhodocyclaceae;g__Azonexus;s__Azonexus sp016705475	FLASV2238.1460;tax=d:Bacteria,p:Proteobacteria,c:Gammaproteobacteria,o:Burkholderiales,f:Rhodocyclaceae,g:Ferribacterium,s:Ferribacterium_limneticum;	99.9	Abundant	3578532	90.84	4.74	0.139841	Yes	3542	28	7.90514	7	1.97628	237	66.9113	58	16.3749	0	0	109	30.7736	727	205.251	1490	420.666	1	0	0	0	0	0	0	1	0	0	0	0	0	0	0	0	0	0	1
0009	AalE_18-Q3-R2-46_BAT3C.214	GCA_016705465.1	Redundant	d__Bacteria;p__Pseudomonadota;c__Gammaproteobacteria;o__Xanthomonadales;f__Xanthomonadaceae;g__Thermomonas;s__Thermomonas sp016720345	FLASV11091.1366;tax=d:Bacteria,p:Proteobacteria,c:Gammaproteobacteria,o:Xanthomonadales,f:Xanthomonadaceae,g:Thermomonas,s:midas_s_203;	99	.	2613817	94.91	2	n.d.	Yes	2496	22	8.8141	11	4.40705	232	92.9487	56	22.4359	0	0	53	21.234	521	208.734	1100	440.705	0	4	1	0	0	3	0	0	0	0	0	0	0	0	0	0	0	0	0
0010	AalE_18-Q3-R2-46_BAT3C.229	GCA_016705435.1	Redundant	d__Bacteria;p__Bacteroidota;c__Bacteroidia;o__Chitinophagales;f__Saprospiraceae;g__UBA3362;s__UBA3362 sp016714365	FLASV177.1454;tax=d:Bacteria,p:Bacteroidota,c:Bacteroidia,o:Chitinophagales,f:Saprospiraceae,g:midas_g_65,s:midas_s_177;	99.9	.	4275206	94.31	0	n.d.	Yes	3619	78	21.5529	39	10.7765	514	142.028	109	30.1188	0	0	50	13.816	565	156.12	1429	394.86	0	5	2	0	2	1	1	0	0	0	0	0	0	1	0	0	0	0	0
0011	AalE_18-Q3-R2-46_BAT3C.235	GCA_016705425.1	Redundant	d__Bacteria;p__Gemmatimonadota;c__Gemmatimonadetes;o__Gemmatimonadales;f__Gemmatimonadaceae;g__SCN-70-22;s__SCN-70-22 sp016719105	FLASV2549.1448;tax=d:Bacteria,p:Gemmatimonadota,c:Gemmatimonadetes,o:Gemmatimonadales,f:Gemmatimonadaceae,g:midas_g_764,s:midas_s_929;	98.7	.	5952126	90.66	1.1	n.d.	Yes	5213	49	9.39958	32	6.1385	819	157.107	82	15.7299	0	0	143	27.4314	1080	207.174	1697	325.532	3	21	5	0	10	1	0	0	0	0	0	2	2	0	0	0	1	0	0
0012	AalE_18-Q3-R2-46_BAT3C.277	GCA_016705395.1	Redundant	d__Bacteria;p__Pseudomonadota;c__Alphaproteobacteria;o__Sphingomonadales;f__Sphingomonadaceae;g__Aquisediminimonas;s__Aquisediminimonas sp016704425	FLASV59.1411;tax=d:Bacteria,p:Proteobacteria,c:Alphaproteobacteria,o:Sphingomonadales,f:Sphingomonadaceae,g:midas_g_59,s:midas_s_59;	99.9	.	3347309	96.52	0.87	n.d.	.	3585	32	8.92608	14	3.90516	277	77.2664	67	18.689	0	0	65	18.1311	658	183.543	1449	404.184	1	0	0	0	0	0	0	0	0	0	0	0	0	0	0	0	0	0	0
0013	AalE_18-Q3-R2-46_BAT3C.320	GCA_016705365.1	0013	d__Bacteria;p__Pseudomonadota;c__Gammaproteobacteria;o__Pseudomonadales;f__UBA5518;g__UBA5518;s__UBA5518 sp002396625	FLASV27.1459;tax=d:Bacteria,p:Proteobacteria,c:Gammaproteobacteria,o:Pseudomonadales,f:Spongiibacteraceae,g:BD1-7_clade,s:midas_s_27;	99.5	.	4595504	95.82	2.04	0.0951093	.	4212	31	7.35992	8	1.89934	327	77.6353	86	20.4179	0	0	87	20.6553	760	180.437	2027	481.244	1	1	0	0	0	0	0	0	0	0	0	0	0	0	0	0	0	0	0
0014	AalE_18-Q3-R2-46_BAT3C.357	GCA_016705325.1	0014	d__Bacteria;p__Pseudomonadota;c__Gammaproteobacteria;o__Steroidobacterales;f__Steroidobacteraceae;g__RPQJ01;s__RPQJ01 sp016705325	FLASV15375.1359;tax=d:Bacteria,p:Proteobacteria,c:Gammaproteobacteria,o:Steroidobacterales,f:Steroidobacteraceae,g:midas_g_98,s:midas_s_98;	96.4	.	4025682	95.73	4.03	0.0397423	Yes	3803	38	9.99211	16	4.2072	376	98.8693	75	19.7213	0	0	78	20.5101	730	191.954	1573	413.621	0	2	0	0	1	0	0	0	0	1	0	0	0	1	0	0	0	0	1
0015	AalE_18-Q3-R2-46_BAT3C.409	GCA_016705355.1	Redundant	d__Bacteria;p__Chloroflexota;c__Dehalococcoidia;o__Tepidiformales;f__Tepidiformaceae;g__FeB-14;s__FeB-14 sp016719395	FLASV849.1412;tax=d:Bacteria,p:Chloroflexi,c:OLB14,o:midas_o_731,f:midas_f_731,g:midas_g_731,s:midas_s_849;	99.9	.	3510984	95.73	1.98	n.d.	Yes	3563	33	9.26186	10	2.80662	160	44.906	0	0	21	5.89391	0	0	910	255.403	1940	544.485	0	0	0	0	0	0	0	0	0	0	0	0	1	0	0	0	0	0	0
0016	AalE_18-Q3-R2-46_BATAC.147	GCA_016705285.1	Redundant	d__Bacteria;p__Bacteroidota;c__Bacteroidia;o__Chitinophagales;f__Saprospiraceae;g__OLB9;s__OLB9 sp016715245	FLASV37.1440;tax=d:Bacteria,p:Bacteroidota,c:Bacteroidia,o:Chitinophagales,f:Saprospiraceae,g:Ca_Epiflobacter,s:midas_s_37;	99.7	.	4542139	95.54	1.13	n.d.	Yes	4163	104	24.982	42	10.0889	545	130.915	90	21.619	0	0	47	11.2899	637	153.015	1504	361.278	3	7	1	0	1	3	0	0	0	0	0	0	1	0	0	0	1	0	0
0017	AalE_18-Q3-R2-46_BATAC.155	GCA_016705245.1	0017	d__Bacteria;p__Acidobacteriota;c__Blastocatellia;o__UBA7656;f__JADIYM01;g__JADIYM01;s__JADIYM01 sp016705245	FLASV502.1475;tax=d:Bacteria,p:Acidobacteriota,c:Blastocatellia,o:DS-100,f:midas_f_502,g:midas_g_502,s:midas_s_502;	96.8	.	5570566	94.02	3.42	0.0324427	Yes	4642	49	10.5558	25	5.38561	603	129.901	74	15.9414	0	0	96	20.6807	871	187.635	1856	399.828	1	9	0	0	1	2	1	1	1	0	0	0	0	0	0	0	1	0	0
0018	AalE_18-Q3-R2-46_BATAC.180	GCA_016705335.1	0018	d__Bacteria;p__Bacteroidota;c__Bacteroidia;o__Bacteroidales;f__Prolixibacteraceae;g__Draconibacterium;s__Draconibacterium sp016705335	FLASV19047.1348;tax=d:Bacteria,p:Bacteroidota,c:Bacteroidia,o:Bacteroidales,f:Prolixibacteraceae,g:midas_g_422,s:midas_s_422;	97.6	.	5714919	90.99	3.23	0.0213042	.	6091	91	14.9401	28	4.59695	762	125.103	110	18.0594	0	0	66	10.8357	966	158.595	2079	341.323	11	99	1	0	16	0	0	0	0	0	0	0	0	0	0	0	0	0	0
0019	AalE_18-Q3-R2-46_BATAC.194_sub	GCA_016705305.1	Redundant	d__Bacteria;p__Pseudomonadota;c__Gammaproteobacteria;o__Burkholderiales;f__Burkholderiaceae_B;g__Rhodoferax;s__Rhodoferax sp016718405	FLASV68446.1358;tax=d:Bacteria,p:Proteobacteria,c:Gammaproteobacteria,o:Pseudomonadales,f:Pseudomonadaceae,g:Pseudomonas,s:midas_s_29062;	98.9	.	4521072	92.4	4.13	n.d.	.	4557	59	12.9471	21	4.60829	351	77.0244	65	14.2638	0	0	149	32.6969	973	213.518	1679	368.444	0	2	0	0	0	0	0	1	1	1	0	0	0	0	0	0	2	0	1
0020	AalE_18-Q3-R2-46_BATAC.251	GCA_016705235.1	0020	d__Bacteria;p__Chloroflexota;c__Anaerolineae;o__Promineofilales;f__Promineofilaceae;g__JADJXA01;s__JADJXA01 sp016705235	FLASV461.1427;tax=d:Bacteria,p:Chloroflexi,c:Anaerolineae,o:Ardenticatenales,f:Ca_Promineofilaceae,g:midas_g_461,s:midas_s_461;	100	GAO; Denitrifier; Abundant	5709216	92.01	1.82	0.116755	Yes	4767	41	8.6008	20	4.19551	189	39.6476	0	0	22	4.61506	0	0	1749	366.897	2058	431.718	2	7	0	2	0	0	0	0	0	0	0	2	1	0	0	0	0	0	0
0021	AalE_18-Q3-R2-46_BATAC.258	GCA_016705225.1	Redundant	d__Bacteria;p__Pseudomonadota;c__Gammaproteobacteria;o__Pseudomonadales;f__UBA5518;g__UBA5518;s__UBA5518 sp016718385	FLASV3844.1455;tax=d:Bacteria,p:Proteobacteria,c:Gammaproteobacteria,o:Pseudomonadales,f:Spongiibacteraceae,g:BD1-7_clade,s:midas_s_263;	99.3	.	5425094	95.51	3.7	n.d.	.	5123	38	7.41753	14	2.73277	396	77.2985	99	19.3246	0	0	80	15.6159	845	164.942	2338	456.373	0	1	1	0	2	0	0	0	0	1	0	0	0	1	0	0	1	0	0
0022	AalE_18-Q3-R2-46_BATAC.29	GCA_016705195.1	Redundant	d__Bacteria;p__Bacteroidota;c__Bacteroidia;o__Chitinophagales;f__JADIYW01;g__JADJSS01;s__JADJSS01 sp016711605	FLASV558.1433;tax=d:Bacteria,p:Bacteroidota,c:Bacteroidia,o:Chitinophagales,f:midas_f_108,g:midas_g_558,s:midas_s_558;	99.6	.	3568001	91.35	4.98	n.d.	.	3944	115	29.1582	65	16.4807	497	126.014	71	18.002	0	0	38	9.63489	635	161.004	1328	336.714	0	3	0	0	0	2	0	1	0	0	0	0	1	1	0	0	2	0	0
0023	AalE_18-Q3-R2-46_BATAC.321	GCA_016705185.1	Redundant	d__Bacteria;p__Bacteroidota;c__Kapabacteria;o__Kapabacteriales;f__Kapabacteriaceae;g__UBA10438;s__UBA10438 sp002426145	FLASV428.1409;tax=d:Bacteria,p:Bacteroidota,c:Kapabacteria,o:Kapabacteriales,f:midas_f_428,g:midas_g_428,s:midas_s_428;	99.9	.	3468346	96.45	1.64	n.d.	Yes	2840	34	11.9718	30	10.5634	495	174.296	50	17.6056	0	0	31	10.9155	608	214.085	1067	375.704	0	0	0	0	0	0	0	0	0	0	0	1	0	0	0	0	0	0	0
0024	AalE_18-Q3-R2-46_BATAC.345	GCA_016705145.1	Redundant	d__Bacteria;p__Pseudomonadota;c__Gammaproteobacteria;o__Burkholderiales;f__Casimicrobiaceae;g__CAIWHR01;s__CAIWHR01 sp016720425	FLASV63496.1354;tax=d:Bacteria,p:Proteobacteria,c:Gammaproteobacteria,o:Burkholderiales,f:SC-I-84,g:midas_g_1341,s:midas_s_3347;	99.9	.	4442731	94.79	4.34	n.d.	Yes	4109	47	11.4383	24	5.84084	334	81.285	49	11.925	0	0	153	37.2353	979	238.257	1631	396.934	0	1	1	0	0	0	0	2	1	2	0	0	0	0	0	0	0	0	1
0025	AalE_18-Q3-R2-46_BATAC.376	GCA_016705085.1	Redundant	d__Bacteria;p__Pseudomonadota;c__Gammaproteobacteria;o__Xanthomonadales;f__Rhodanobacteraceae;g__Dokdonella;s__Dokdonella sp016707485	FLASV183.1461;tax=d:Bacteria,p:Proteobacteria,c:Gammaproteobacteria,o:Xanthomonadales,f:Rhodanobacteraceae,g:Dokdonella,s:midas_s_124;	99.2	.	3407350	94.68	0.82	n.d.	Yes	2955	49	16.5821	35	11.8443	313	105.922	57	19.2893	0	0	57	19.2893	672	227.411	1255	424.704	1	0	0	0	0	3	0	0	0	1	0	0	1	0	0	0	0	0	0
0026	AalE_18-Q3-R2-46_BATAC.574	GCA_016705135.1	Redundant	d__Bacteria;p__Bacteroidota;c__Bacteroidia;o__Chitinophagales;f__Chitinophagaceae;g__OLB11;s__OLB11 sp016711825	FLASV679.1447;tax=d:Bacteria,p:Bacteroidota,c:Bacteroidia,o:Chitinophagales,f:Chitinophagaceae,g:midas_g_679,s:midas_s_679;	99.9	.	3977590	96.55	1.72	n.d.	Yes	3645	157	43.0727	95	26.0631	559	153.361	80	21.9479	0	0	47	12.8944	567	155.556	1177	322.908	1	1	0	0	1	0	1	0	0	0	0	1	1	0	0	0	1	0	0
0027	AalE_18-Q3-R2-46_BATAC.579	GCA_016705125.1	0027	d__Bacteria;p__Bacteroidota;c__Bacteroidia;o__Chitinophagales;f__JADIYW01;g__JADIYW01;s__JADIYW01 sp016705125	FLASV108.1447;tax=d:Bacteria,p:Bacteroidota,c:Bacteroidia,o:Chitinophagales,f:midas_f_108,g:midas_g_108,s:midas_s_108;	100	Probable filamentous; Abundant	3302134	94.58	0.99	0.143745	Yes	3227	53	16.4239	34	10.5361	380	117.756	67	20.7623	0	0	24	7.43725	519	160.83	1377	426.712	0	3	0	0	0	1	0	1	1	0	0	0	1	1	0	0	0	0	0
0028	AalE_18-Q3-R2-46_BATAC.604	GCA_016705095.1	Redundant	d__Bacteria;p__Bacteroidota;c__Bacteroidia;o__Flavobacteriales;f__PHOS-HE28;g__PHOS-HE28;s__PHOS-HE28 sp016710015	FLASV9964.1353;tax=d:Bacteria,p:Bacteroidota,c:Bacteroidia,o:Flavobacteriales,f:NS9_marine_group,g:midas_g_385,s:midas_s_758;	99.3	.	4047615	95.43	1.61	n.d.	.	3788	108	28.5111	66	17.4234	549	144.931	69	18.2154	0	0	42	11.0876	695	183.474	1386	365.892	1	1	0	0	1	0	1	0	0	0	0	0	1	0	0	0	0	0	0
0029	AalE_18-Q3-R2-46_MAXAC.018	GCA_016705065.1	0029	d__Bacteria;p__Pseudomonadota;c__Gammaproteobacteria;o__Burkholderiales;f__Burkholderiaceae_B;g__JAAFJR01;s__JAAFJR01 sp016705065	FLASV33.1457;tax=d:Bacteria,p:Proteobacteria,c:Gammaproteobacteria,o:Burkholderiales,f:Comamonadaceae,g:Rhodoferax,s:midas_s_33;	99.9	Abundant	2759370	98.4	2.04	0.144706	Yes	2753	18	6.53832	10	3.6324	226	82.0923	33	11.9869	0	0	84	30.5122	593	215.401	1168	424.264	0	0	0	0	0	0	0	0	0	0	0	0	0	0	0	0	0	0	1
0030	AalE_18-Q3-R2-46_MAXAC.019	GCA_016705025.1	Redundant	d__Bacteria;p__Acidobacteriota;c__Thermoanaerobaculia;o__UBA5066;f__UBA5066;g__UBA5066;s__UBA5066 sp016719485	FLASV1688.1476;tax=d:Bacteria,p:Acidobacteriota,c:Holophagae,o:Subgroup_7,f:midas_f_973,g:midas_g_973,s:midas_s_973;	99.3	.	5617161	92.74	4.27	n.d.	Yes	5163	55	10.6527	23	4.45477	505	97.8113	81	15.6886	0	0	128	24.7918	1067	206.663	1895	367.035	3	8	0	0	1	1	0	0	0	0	0	1	2	0	0	0	3	0	0
0031	AalE_18-Q3-R2-46_MAXAC.020	GCA_016705015.1	Redundant	d__Bacteria;p__Bacteroidota;c__Bacteroidia;o__Chitinophagales;f__Saprospiraceae;g__OLB8;s__OLB8 sp016711705	FLASV29.1449;tax=d:Bacteria,p:Bacteroidota,c:Bacteroidia,o:Chitinophagales,f:Saprospiraceae,g:OLB8,s:midas_s_29;	99.9	.	4688936	95.19	1.52	n.d.	Yes	4302	95	22.0828	44	10.2278	580	134.821	112	26.0344	0	0	53	12.3199	633	147.141	1580	367.271	6	15	1	0	4	1	1	0	0	0	0	0	0	0	0	0	1	0	0
0032	AalE_18-Q3-R2-46_MAXAC.025	GCA_016705005.1	0032	d__Bacteria;p__Bacteroidota;c__Bacteroidia;o__Bacteroidales;f__Lentimicrobiaceae;g__Lentimicrobium;s__Lentimicrobium sp016705005	FLASV1390.1446;tax=d:Bacteria,p:Bacteroidota,c:Bacteroidia,o:Sphingobacteriales,f:Lentimicrobiaceae,g:Lentimicrobium,s:midas_s_1390;	100	.	5127966	97.31	3.23	0.0291963	Yes	4149	148	35.6712	78	18.7997	644	155.218	92	22.174	0	0	29	6.98964	815	196.433	1445	348.277	4	24	1	0	4	1	1	1	0	0	0	1	2	1	0	0	1	0	0
0033	AalE_18-Q3-R2-46_MAXAC.039	GCA_016704985.1	Redundant	d__Bacteria;p__Bacteroidota;c__Bacteroidia;o__Chitinophagales;f__Chitinophagaceae;g__JJ008;s__JJ008 sp016719015	FLASV32.1453;tax=d:Bacteria,p:Bacteroidota,c:Bacteroidia,o:Chitinophagales,f:Chitinophagaceae,g:Terrimonas,s:midas_s_32;	100	.	4036635	98.51	4.95	n.d.	Yes	3629	78	21.4935	58	15.9824	655	180.49	107	29.4847	0	0	55	15.1557	636	175.255	1337	368.421	5	17	2	0	2	0	1	0	0	0	0	0	0	0	0	0	2	0	0
0034	AalE_18-Q3-R2-46_MAXAC.064	GCA_016704955.1	Redundant	d__Bacteria;p__Bacteroidota;c__Bacteroidia;o__Chitinophagales;f__Saprospiraceae;g__JADJLQ01;s__JADJLQ01 sp016709995	FLASV56.1459;tax=d:Bacteria,p:Bacteroidota,c:Bacteroidia,o:Chitinophagales,f:Saprospiraceae,g:midas_g_56,s:midas_s_56;	100	.	5333676	98.64	1.24	n.d.	Yes	4520	67	14.823	41	9.0708	742	164.159	117	25.885	0	0	77	17.0354	778	172.124	1655	366.15	13	74	3	0	7	1	0	0	0	0	0	0	1	0	0	0	1	0	0
0035	AalE_18-Q3-R2-46_MAXAC.077_sub	GCA_016704915.1	Redundant	d__Bacteria;p__Pseudomonadota;c__Gammaproteobacteria;o__Burkholderiales;f__Burkholderiaceae_B;g__JAABRC01;s__JAABRC01 sp011391115	FLASV320.1457;tax=d:Bacteria,p:Proteobacteria,c:Gammaproteobacteria,o:Burkholderiales,f:Comamonadaceae,g:Rhodoferax,s:midas_s_320;	99.5	.	4160206	93.86	3.07	n.d.	Yes	4284	39	9.10364	13	3.03455	257	59.9907	37	8.63679	0	0	166	38.7488	929	216.853	1754	409.43	0	0	0	0	0	0	0	0	0	0	0	0	0	0	0	0	1	0	1
0036	AalE_18-Q3-R2-46_MAXAC.082	GCA_016704945.1	Redundant	d__Bacteria;p__Bacteroidota;c__Bacteroidia;o__Chitinophagales;f__Chitinophagaceae;g__Ferruginibacter;s__Ferruginibacter sp016715365	FLASV83.1451;tax=d:Bacteria,p:Bacteroidota,c:Bacteroidia,o:Chitinophagales,f:Chitinophagaceae,g:Ferruginibacter,s:midas_s_83;	99.7	.	4276253	96.28	2.96	n.d.	Yes	4358	109	25.0115	71	16.2919	710	162.919	103	23.6347	0	0	83	19.0454	732	167.967	1390	318.954	4	23	0	0	5	1	1	0	0	0	0	0	1	1	0	0	2	0	0
0037	AalE_18-Q3-R2-46_MAXAC.086	GCA_016704895.1	0037	d__Bacteria;p__Pseudomonadota;c__Gammaproteobacteria;o__Burkholderiales;f__Casimicrobiaceae;g__VBCG01;s__VBCG01 sp016704895	FLASV81323.1354;tax=d:Bacteria,p:Proteobacteria,c:Gammaproteobacteria,o:Burkholderiales,f:SC-I-84,g:midas_g_41102,s:midas_s_59116;	99.9	.	4175888	91.08	0.95	0.0638938	Yes	3963	41	10.3457	13	3.28034	303	76.4572	37	9.33636	0	0	144	36.3361	815	205.652	1684	424.931	2	0	0	0	0	1	0	2	0	1	0	1	0	0	0	0	1	0	1
0038	AalE_18-Q3-R2-46_MAXAC.100	GCA_016704885.1	Redundant	d__Bacteria;p__Pseudomonadota;c__Gammaproteobacteria;o__Burkholderiales;f__Rhodocyclaceae;g__Fen-999;s__Fen-999 sp016704145	FLASV5535.1460;tax=d:Bacteria,p:Proteobacteria,c:Gammaproteobacteria,o:Burkholderiales,f:Rhodocyclaceae,g:midas_g_5535,s:midas_s_5535;	99.9	.	3425218	90.01	0.51	n.d.	Yes	3459	30	8.67303	9	2.60191	225	65.0477	48	13.8768	0	0	92	26.5973	656	189.65	1646	475.86	0	0	0	0	0	0	0	0	0	1	0	0	0	0	0	0	0	0	0
0039	AalE_18-Q3-R2-46_MAXAC.103	GCA_016704865.1	Redundant	d__Bacteria;p__Bacteroidota;c__Bacteroidia;o__AKYH767-A;f__2013-40CM-41-45;g__JADKIH01;s__JADKIH01 sp016711505	FLASV13033.1353;tax=d:Bacteria,p:Bacteroidota,c:Bacteroidia,o:Sphingobacteriales,f:AKYH767,g:midas_g_300,s:midas_s_364;	98.8	.	4645399	96.97	3.49	n.d.	.	3927	175	44.5633	123	31.3216	571	145.404	113	28.7751	0	0	40	10.1859	673	171.378	1377	350.649	1	6	0	0	0	1	0	0	0	0	0	1	1	0	0	0	1	0	0
0040	AalE_18-Q3-R2-46_MAXAC.104	GCA_016704835.1	0040	d__Bacteria;p__Pseudomonadota;c__Alphaproteobacteria;o__Sphingomonadales;f__Sphingomonadaceae;g__Sphingopyxis;s__Sphingopyxis sp016704835	FLASV393.1411;tax=d:Bacteria,p:Proteobacteria,c:Alphaproteobacteria,o:Sphingomonadales,f:Sphingomonadaceae,g:Sphingopyxis,s:Sphingopyxis_bauzanensis;	99.5	.	4063871	97.99	1.76	0.0391982	Yes	4051	43	10.6147	21	5.18391	433	106.887	101	24.9321	0	0	81	19.9951	781	192.792	1534	378.672	0	6	0	0	3	0	0	0	0	1	0	1	0	0	0	0	0	0	0
0041	AalE_18-Q3-R2-46_MAXAC.133	GCA_016704795.1	Redundant	d__Bacteria;p__Gemmatimonadota;c__Gemmatimonadetes;o__Gemmatimonadales;f__GWC2-71-9;g__JADJOM01;s__JADJOM01 sp016713785	FLASV395.1432;tax=d:Bacteria,p:Gemmatimonadota,c:Gemmatimonadetes,o:Gemmatimonadales,f:Gemmatimonadaceae,g:midas_g_395,s:midas_s_395;	100	.	4535331	95.6	2.38	n.d.	Yes	4209	56	13.3048	30	7.12758	577	137.087	74	17.5814	0	0	81	19.2445	966	229.508	1435	340.936	1	13	1	0	2	0	1	0	0	0	0	0	0	0	0	0	1	0	0
0042	AalE_18-Q3-R2-46_MAXAC.235	GCA_016704785.1	Redundant	d__Bacteria;p__Bacteroidota;c__Bacteroidia;o__Flavobacteriales;f__PHOS-HE28;g__PHOS-HE28;s__PHOS-HE28 sp002396605	FLASV434.1444;tax=d:Bacteria,p:Bacteroidota,c:Bacteroidia,o:Flavobacteriales,f:NS9_marine_group,g:midas_g_434,s:midas_s_434;	99.9	.	4078769	99.46	4.57	n.d.	Yes	3580	110	30.7263	78	21.7877	541	151.117	60	16.7598	0	0	49	13.6872	662	184.916	1339	374.022	1	4	0	0	1	1	0	0	0	1	0	0	1	0	0	0	0	0	0
0043	AalW_18-Q3-R10-53_BAT3C.147	GCA_016704805.1	Redundant	d__Bacteria;p__Bacteroidota;c__Kapabacteria;o__Kapabacteriales;f__Kapabacteriaceae;g__UBA10438;s__UBA10438 sp002426145	FLASV428.1409;tax=d:Bacteria,p:Bacteroidota,c:Kapabacteria,o:Kapabacteriales,f:midas_f_428,g:midas_g_428,s:midas_s_428;	100	.	3728009	96.99	3.83	n.d.	Yes	3112	39	12.5321	29	9.31877	520	167.095	62	19.9229	0	0	37	11.8895	636	204.37	1151	369.859	0	1	0	0	0	0	0	0	0	0	0	1	0	0	0	0	0	0	0
0044	AalW_18-Q3-R10-53_BAT3C.180	GCA_016704755.1	Redundant	d__Bacteria;p__Pseudomonadota;c__Gammaproteobacteria;o__Xanthomonadales;f__Xanthomonadaceae;g__Thermomonas;s__Thermomonas sp016720345	FLASV37867.1366;tax=d:Bacteria,p:Proteobacteria,c:Gammaproteobacteria,o:Xanthomonadales,f:Xanthomonadaceae,g:Thermomonas,s:midas_s_203;	99.9	.	2746824	99.98	4.74	n.d.	Yes	2555	29	11.3503	13	5.08806	242	94.7162	60	23.4834	0	0	61	23.8748	546	213.699	1154	451.663	0	6	1	0	0	3	0	0	0	0	0	0	0	0	0	0	0	0	0
0045	AalW_18-Q3-R10-53_BAT3C.196	GCA_016704735.1	Redundant	d__Bacteria;p__Bacteroidota;c__Bacteroidia;o__AKYH767-A;f__2013-40CM-41-45;g__JADKJP01;s__JADKJP01 sp016720655	FLASV300.1445;tax=d:Bacteria,p:Bacteroidota,c:Bacteroidia,o:Sphingobacteriales,f:AKYH767,g:midas_g_300,s:midas_s_300;	99.1	.	4643342	97.62	1.59	n.d.	Yes	3993	185	46.3311	130	32.557	592	148.259	102	25.5447	0	0	38	9.51665	705	176.559	1455	364.388	1	4	1	0	1	2	1	0	0	0	0	0	1	0	0	0	0	0	0
0046	AalW_18-Q3-R10-53_BAT3C.204	GCA_016704725.1	Redundant	d__Bacteria;p__Acidobacteriota;c__Blastocatellia;o__UBA7656;f__JADIYM01;g__JADIYM01;s__JADIYM01 sp016705245	FLASV575.1475;tax=d:Bacteria,p:Acidobacteriota,c:Blastocatellia,o:DS-100,f:midas_f_502,g:midas_g_502,s:midas_s_502;	99.9	.	5782885	93.16	4.27	n.d.	Yes	4886	59	12.0753	29	5.93533	619	126.688	72	14.736	0	0	101	20.6713	872	178.469	1922	393.369	1	10	0	0	0	4	1	0	0	0	0	0	1	0	0	0	1	0	0
0047	AalW_18-Q3-R10-53_BAT3C.243	GCA_016704695.1	Redundant	d__Bacteria;p__Pseudomonadota;c__Gammaproteobacteria;o__Xanthomonadales;f__Ahniellaceae;g__JADKHK01;s__JADKHK01 sp016708465	FLASV116.1467;tax=d:Bacteria,p:Proteobacteria,c:Gammaproteobacteria,o:Xanthomonadales,f:Rhodanobacteraceae,g:Ahniella,s:midas_s_116;	99.9	.	3161995	95.14	3.73	n.d.	Yes	3055	54	17.6759	34	11.1293	308	100.818	45	14.73	0	0	56	18.3306	644	210.802	1261	412.766	0	1	0	0	0	2	0	0	0	0	0	1	1	0	0	0	0	0	0
0048	AalW_18-Q3-R10-53_BAT3C.245	GCA_016704655.1	0048	d__Bacteria;p__Pseudomonadota;c__Gammaproteobacteria;o__Steroidobacterales;f__Steroidobacteraceae;g__RPQJ01;s__RPQJ01 sp016704655	FLASV267.1460;tax=d:Bacteria,p:Proteobacteria,c:Gammaproteobacteria,o:Steroidobacterales,f:Steroidobacteraceae,g:midas_g_98,s:midas_s_98;	99.9	.	3951671	95.95	4.51	0.0602018	Yes	3763	31	8.23811	18	4.78342	365	96.9971	79	20.9939	0	0	101	26.8403	765	203.295	1599	424.927	0	1	0	0	0	0	0	0	0	0	0	0	0	0	0	0	0	0	1
0049	AalW_18-Q3-R10-53_BAT3C.371_sub	GCA_016704685.1	Redundant	d__Bacteria;p__Chloroflexota;c__Anaerolineae;o__SSC4;f__SSC4;g__JADJYJ01;s__JADJYJ01 sp016719785	FLASV1.1417;tax=d:Bacteria,p:Chloroflexi,c:Anaerolineae,o:C10-SB1A,f:Amarolineaceae,g:Ca_Amarolinea,s:midas_s_1;	99.8	.	6250365	93.43	1.09	n.d.	Yes	5447	91	16.7064	46	8.44502	246	45.1625	0	0	49	8.99578	0	0	1793	329.172	2269	416.56	3	7	0	3	0	0	0	0	0	0	0	0	0	0	0	3	0	0	0
0050	AalW_18-Q3-R10-53_BAT3C.395	GCA_016699085.1	0050	d__Bacteria;p__Patescibacteria;c__Paceibacteria;o__UBA9983_A;f__UBA9973;g__GCA-016699085;s__GCA-016699085 sp016699085	FLASV30922.1473;tax=d:Bacteria,p:Patescibacteria,c:Parcubacteria,o:Ca_Nomurabacteria,f:midas_f_30922,g:midas_g_30922,s:midas_s_30922;	100	.	808221	79.59	0	0.0122841	.	844	13	15.4028	6	7.109	45	53.3175	0	0	0	0	0	0	219	259.479	377	446.682	0	0	0	0	0	0	0	0	0	0	0	0	0	0	0	0	0	0	0
0051	AalW_18-Q3-R10-53_BAT3C.461	GCA_016704625.1	Redundant	d__Bacteria;p__Gemmatimonadota;c__Gemmatimonadetes;o__Gemmatimonadales;f__Gemmatimonadaceae;g__SCN-70-22;s__SCN-70-22 sp016719105	FLASV2549.1448;tax=d:Bacteria,p:Gemmatimonadota,c:Gemmatimonadetes,o:Gemmatimonadales,f:Gemmatimonadaceae,g:midas_g_764,s:midas_s_929;	100	.	6100096	98.9	2.2	n.d.	Yes	5072	47	9.26656	36	7.09779	862	169.953	102	20.1104	0	0	143	28.194	1087	214.314	1721	339.314	2	33	4	0	11	0	0	0	0	0	0	1	1	0	0	0	1	0	0
0052	AalW_18-Q3-R10-53_BAT3C.502	GCA_016704645.1	Redundant	d__Bacteria;p__Actinomycetota;c__Acidimicrobiia;o__Acidimicrobiales;f__Microtrichaceae;g__Microthrix;s__Microthrix subdominans	FLASV14.1445;tax=d:Bacteria,p:Actinobacteriota,c:Acidimicrobiia,o:Microtrichales,f:Microtrichaceae,g:Ca_Microthrix,s:Ca_Microthrix_subdominans;	99.9	.	3946847	93.16	4.27	n.d.	Yes	3675	19	5.17007	8	2.17687	144	39.1837	0	0	11	2.9932	0	0	1000	272.109	1792	487.619	0	0	0	0	0	0	0	0	0	0	0	1	1	0	0	0	0	0	0
0053	AalW_18-Q3-R10-53_BAT3C.508_uni	GCA_016699065.1	Redundant	d__Bacteria;p__Patescibacteria;c__Saccharimonadia;o__Saccharimonadales;f__Saccharimonadaceae;g__Saccharimonas;s__Saccharimonas aalborgensis	FLASV728.1491;tax=d:Bacteria,p:Patescibacteria,c:Saccharimonadia,o:Saccharimonadales,f:Saccharimonadaceae,g:Ca_Saccharimonas,s:Ca_Saccharimonas_aalborgensis;	100	.	979137	61.97	0.85	n.d.	Yes	1133	13	11.474	3	2.64784	34	30.0088	0	0	2	1.76523	0	0	291	256.84	522	460.724	1	0	0	0	0	0	0	0	0	0	0	0	0	0	0	0	0	0	0
0054	AalW_18-Q3-R10-53_BAT3C.524	GCA_016704565.1	0054	d__Bacteria;p__Actinomycetota;c__Actinomycetia;o__Actinomycetales;f__Dermatophilaceae;g__Phosphoribacter;s__Phosphoribacter baldrii	FLASV5.1442;tax=d:Bacteria,p:Actinobacteriota,c:Actinobacteria,o:Micrococcales,f:Intrasporangiaceae,g:Tetrasphaera,s:midas_s_5;	99.9	PAO; Abundant	3605160	95.36	0.81	0.949728	Yes	3282	44	13.4065	23	7.00792	102	31.0786	0	0	8	2.43754	0	0	948	288.848	1585	482.937	2	1	0	0	0	1	0	0	0	0	1	0	0	0	0	1	0	1	0
0055	AalW_18-Q3-R10-53_BAT3C.64	GCA_016704595.1	Redundant	d__Bacteria;p__Bacteroidota;c__Bacteroidia;o__Chitinophagales;f__Saprospiraceae;g__OLB8;s__OLB8 sp016711705	FLASV29.1449;tax=d:Bacteria,p:Bacteroidota,c:Bacteroidia,o:Chitinophagales,f:Saprospiraceae,g:OLB8,s:midas_s_29;	100	.	4678233	97.77	2.48	n.d.	Yes	3783	68	17.9752	47	12.424	570	150.674	115	30.3992	0	0	52	13.7457	622	164.42	1537	406.291	5	21	1	0	4	2	1	0	0	0	0	0	1	0	0	0	1	0	0
0056	AalW_18-Q3-R10-53_BAT3C.9	GCA_016704525.1	Redundant	d__Bacteria;p__Myxococcota;c__Polyangia;o__Polyangiales;f__Polyangiaceae;g__JAAFHV01;s__JAAFHV01 sp016720545	FLASV2913.1481;tax=d:Bacteria,p:Myxococcota,c:Polyangia,o:Polyangiales,f:Polyangiaceae,g:Pajaroellobacter,s:midas_s_2913;	99.9	.	7466539	90.22	3.41	n.d.	Yes	6197	126	20.3324	108	17.4278	1232	198.806	96	15.4914	0	0	190	30.66	1001	161.53	2067	333.548	1	15	0	0	0	1	3	3	3	0	0	4	0	0	0	0	1	0	0
0057	AalW_18-Q3-R10-53_BATAC.11	GCA_016704575.1	Redundant	d__Bacteria;p__Bacteroidota;c__Bacteroidia;o__Chitinophagales;f__Saprospiraceae;g__JADJLQ01;s__JADJLQ01 sp016709995	FLASV56.1459;tax=d:Bacteria,p:Bacteroidota,c:Bacteroidia,o:Chitinophagales,f:Saprospiraceae,g:midas_g_56,s:midas_s_56;	100	.	5846713	98.64	2.72	n.d.	Yes	5126	84	16.387	47	9.16894	775	151.19	121	23.6052	0	0	83	16.192	863	168.357	1712	333.984	14	78	3	0	8	1	0	0	0	0	0	0	1	0	0	0	1	0	0
0058	AalW_18-Q3-R10-53_BATAC.157	GCA_016704535.1	0058	d__Bacteria;p__Pseudomonadota;c__Gammaproteobacteria;o__Burkholderiales;f__Burkholderiaceae_B;g__Rubrivivax;s__Rubrivivax sp016704535	FLASV386.1451;tax=d:Bacteria,p:Proteobacteria,c:Gammaproteobacteria,o:Burkholderiales,f:Comamonadaceae,g:Leptothrix,s:midas_s_386;	99.8	.	4436871	91.97	2.53	0.0261495	Yes	4156	47	11.309	13	3.12801	406	97.6901	57	13.7151	0	0	152	36.5736	918	220.885	1586	381.617	4	8	0	0	1	0	0	2	1	0	0	0	0	0	0	0	1	0	1
0059	AalW_18-Q3-R10-53_BATAC.16	GCA_016704485.1	0059	d__Bacteria;p__Bacteroidota;c__Bacteroidia;o__Flavobacteriales;f__PHOS-HE28;g__PHOS-HE28;s__PHOS-HE28 sp016704485	FLASV10278.1351;tax=d:Bacteria,p:Bacteroidota,c:Bacteroidia,o:Flavobacteriales,f:NS9_marine_group,g:midas_g_385,s:midas_s_385;	100	.	4355594	100	0	0.0386246	Yes	3689	115	31.1738	88	23.8547	574	155.598	75	20.3307	0	0	35	9.48767	711	192.735	1422	385.47	0	5	0	0	0	1	0	1	0	1	0	0	1	1	0	0	0	0	0
0060	AalW_18-Q3-R10-53_BATAC.174	GCA_016704435.1	0060	d__Bacteria;p__Pseudomonadota;c__Alphaproteobacteria;o__Rhodobacterales;f__Rhodobacteraceae;g__JAAKGP01;s__JAAKGP01 sp016704435	FLASV10015.1299;tax=d:Bacteria,p:Proteobacteria,c:Alphaproteobacteria,o:Rhodobacterales,f:Rhodobacteraceae,g:Rhodobacter,s:midas_s_63;	99.2	Denitrifier	4362972	95.24	0.61	0.0499628	Yes	4516	22	4.87157	2	0.44287	339	75.0664	30	6.64305	0	0	132	29.2294	1029	227.857	1823	403.676	0	1	0	0	0	0	0	0	0	0	0	0	1	0	0	0	1	0	0
0061	AalW_18-Q3-R10-53_BATAC.245	GCA_016704425.1	0061	d__Bacteria;p__Pseudomonadota;c__Alphaproteobacteria;o__Sphingomonadales;f__Sphingomonadaceae;g__Aquisediminimonas;s__Aquisediminimonas sp016704425	FLASV9667.1308;tax=d:Bacteria,p:Proteobacteria,c:Alphaproteobacteria,o:Sphingomonadales,f:Sphingomonadaceae,g:midas_g_59,s:midas_s_59;	99.4	.	3545835	99.35	0.43	0.0829945	.	3558	31	8.71276	15	4.21585	296	83.1928	75	21.0793	0	0	53	14.896	603	169.477	1552	436.2	1	1	0	0	0	0	0	0	0	0	0	0	0	0	0	0	0	0	0
0062	AalW_18-Q3-R10-53_BATAC.281	GCA_016704465.1	0062	d__Bacteria;p__Gemmatimonadota;c__Gemmatimonadetes;o__Gemmatimonadales;f__Gemmatimonadaceae;g__SCN-70-22;s__SCN-70-22 sp016704465	FLASV764.1450;tax=d:Bacteria,p:Gemmatimonadota,c:Gemmatimonadetes,o:Gemmatimonadales,f:Gemmatimonadaceae,g:midas_g_764,s:midas_s_764;	99.5	.	6108737	94.74	0	0.0276998	Yes	5082	61	12.0031	35	6.88705	782	153.876	109	21.4482	0	0	115	22.6289	1101	216.647	1607	316.214	3	15	3	0	3	0	0	1	1	0	0	0	1	0	0	0	2	0	0
0063	AalW_18-Q3-R10-53_BATAC.29	GCA_016704445.1	Redundant	d__Bacteria;p__Myxococcota;c__Polyangia;o__Polyangiales;f__Ga0077539;g__SCUS01;s__SCUS01 sp016704445	FLASV22346.1374;tax=d:Bacteria,p:Myxococcota,c:Polyangia,o:mle1-27,f:midas_f_990,g:midas_g_3704,s:midas_s_3704;	100	.	9763740	91.16	3.53	n.d.	.	8625	278	32.2319	158	18.3188	1191	138.087	85	9.85507	0	0	129	14.9565	1460	169.275	2820	326.957	3	7	0	0	1	1	0	2	2	0	0	3	1	0	0	0	2	0	0
0064	AalW_18-Q3-R10-53_BATAC.324	GCA_016704395.1	Redundant	d__Bacteria;p__Bacteroidota;c__Bacteroidia;o__Chitinophagales;f__Saprospiraceae;g__OLB9;s__OLB9 sp016717105	FLASV89.1442;tax=d:Bacteria,p:Bacteroidota,c:Bacteroidia,o:Chitinophagales,f:Saprospiraceae,g:Ca_Epiflobacter,s:midas_s_89;	100	.	4864525	92.57	1.49	n.d.	Yes	4760	136	28.5714	62	13.0252	587	123.319	121	25.4202	0	0	51	10.7143	665	139.706	1579	331.723	3	5	1	0	3	2	0	0	0	0	0	0	1	2	0	0	0	0	0
0065	AalW_18-Q3-R10-53_BATAC.339	GCA_016704325.1	0065	d__Bacteria;p__Bacteroidota;c__Bacteroidia;o__Chitinophagales;f__UBA10324;g__JACCZZ01;s__JACCZZ01 sp016704325	FLASV11003.1357;tax=d:Bacteria,p:Bacteroidota,c:Bacteroidia,o:Chitinophagales,f:midas_f_11003,g:midas_g_11003,s:midas_s_11003;	100	.	4921780	90.64	1.01	0.0483258	.	3994	159	39.8097	117	29.2939	631	157.987	100	25.0376	0	0	45	11.2669	670	167.752	1352	338.508	3	12	1	0	2	7	0	0	0	0	0	0	0	1	0	0	1	0	0
0066	AalW_18-Q3-R10-53_BATAC.340	GCA_016704345.1	0066	d__Bacteria;p__Bacteroidota;c__Ignavibacteria;o__SJA-28;f__B-1AR;g__JADJAH01;s__JADJAH01 sp016704345	FLASV1068.1441;tax=d:Bacteria,p:Bacteroidota,c:Ignavibacteria,o:SJA-28,f:midas_f_31,g:midas_g_31,s:midas_s_137;	99.7	.	4581485	95.08	2.51	0.0544748	Yes	4099	161	39.2779	93	22.6885	475	115.882	121	29.5194	0	0	31	7.56282	631	153.94	1592	388.387	2	0	0	0	0	0	0	0	0	0	0	1	0	0	1	0	2	0	0
0067	AalW_18-Q3-R10-53_BATAC.377	GCA_016704375.1	Redundant	d__Bacteria;p__Actinomycetota;c__Acidimicrobiia;o__Acidimicrobiales;f__Microtrichaceae;g__Microthrix;s__Microthrix parvicella	FLASV3.1527;tax=d:Bacteria,p:Actinobacteriota,c:Acidimicrobiia,o:Microtrichales,f:Microtrichaceae,g:Ca_Microthrix,s:Ca_Microthrix_parvicella;	100	.	3692711	92.9	0.85	n.d.	Yes	3434	22	6.40652	5	1.45603	148	43.0984	0	0	28	8.15376	0	0	868	252.766	1662	483.984	0	1	0	0	0	0	0	1	1	0	1	1	1	1	0	0	0	0	0
0068	AalW_18-Q3-R10-53_BATAC.388	GCA_016704335.1	0068	d__Bacteria;p__Myxococcota;c__Polyangia;o__Polyangiales;f__Polyangiaceae;g__CAITIQ01;s__CAITIQ01 sp016719945	FLASV28514.1374;tax=d:Bacteria,p:Myxococcota,c:Polyangia,o:Polyangiales,f:Phaselicystidaceae,g:Phaselicystis,s:midas_s_2771;	99.9	.	10084970	92.01	3.94	0.0167834	.	8682	258	29.7167	177	20.387	1371	157.913	68	7.8323	0	0	186	21.4236	1277	147.086	3067	353.26	0	8	0	0	1	0	0	2	1	0	0	0	0	0	0	0	2	0	0
0069	AalW_18-Q3-R10-53_BATAC.41	GCA_016704275.1	0069	d__Bacteria;p__Gemmatimonadota;c__Gemmatimonadetes;o__Gemmatimonadales;f__GWC2-71-9;g__Palsa-1233;s__Palsa-1233 sp016704275	FLASV992.1432;tax=d:Bacteria,p:Gemmatimonadota,c:Gemmatimonadetes,o:Gemmatimonadales,f:Gemmatimonadaceae,g:midas_g_992,s:midas_s_992;	100	.	3401354	96.7	1.1	0.0281997	Yes	3214	26	8.08961	13	4.0448	478	148.724	46	14.3124	0	0	77	23.9577	829	257.934	1057	328.874	0	11	3	0	3	1	0	0	0	0	0	0	0	0	0	0	1	0	0
0070	AalW_18-Q3-R10-53_BATAC.498	GCA_016704305.1	0070	d__Bacteria;p__Pseudomonadota;c__Gammaproteobacteria;o__Pseudomonadales;f__Halieaceae;g__Halioglobus;s__Halioglobus sp016704305	FLASV10184.1355;tax=d:Bacteria,p:Proteobacteria,c:Gammaproteobacteria,o:Pseudomonadales,f:Halieaceae,g:OM60NOR5_clade,s:midas_s_869;	99	.	5375741	93.36	2.48	0.034061	.	5415	59	10.8957	28	5.17082	425	78.4857	102	18.8366	0	0	98	18.0979	1024	189.104	2164	399.631	0	1	0	0	0	1	0	2	1	0	0	0	0	0	0	0	0	0	0
0071	AalW_18-Q3-R10-53_BATAC.5	GCA_016704245.1	Redundant	d__Bacteria;p__Bacteroidota;c__Bacteroidia;o__Flavobacteriales;f__Crocinitomicaceae;g__JADJGJ01;s__JADJGJ01 sp016709005	FLASV1882.1446;tax=d:Bacteria,p:Bacteroidota,c:Bacteroidia,o:Flavobacteriales,f:Crocinitomicaceae,g:Crocinitomix,s:midas_s_1882;	99.9	.	4082885	90.54	1.89	n.d.	Yes	4528	156	34.4523	71	15.6802	599	132.288	71	15.6802	0	0	29	6.40459	662	146.201	1530	337.898	1	1	1	0	0	1	0	0	0	0	0	1	1	1	0	0	0	0	0
0072	AalW_18-Q3-R10-53_BATAC.545	GCA_016704255.1	Redundant	d__Bacteria;p__Bacteroidota;c__Bacteroidia;o__AKYH767;f__B-17BO;g__UBA2475;s__UBA2475 sp016705695	FLASV88325.1352;tax=d:Bacteria,p:Bacteroidota,c:Bacteroidia,o:Sphingobacteriales,f:env.OPS_17,g:midas_g_3487,s:midas_s_5378;	99	.	3528183	91.83	4.68	n.d.	.	3747	128	34.1607	74	19.7491	527	140.646	80	21.3504	0	0	46	12.2765	545	145.45	1358	362.423	2	2	0	0	0	2	0	2	1	0	0	0	1	1	0	0	1	0	0
0073	AalW_18-Q3-R10-53_BATAC.706	GCA_016704225.1	Redundant	d__Bacteria;p__Bacteroidota;c__Ignavibacteria;o__SJA-28;f__B-1AR;g__JAEUSI01;s__JAEUSI01 sp016709315	FLASV31.1442;tax=d:Bacteria,p:Bacteroidota,c:Ignavibacteria,o:SJA-28,f:midas_f_31,g:midas_g_31,s:midas_s_31;	100	.	3777440	90.69	1.64	n.d.	Yes	3710	126	33.9623	71	19.1375	369	99.4609	119	32.0755	0	0	40	10.7817	580	156.334	1425	384.097	0	2	0	0	0	0	0	0	0	0	0	1	1	1	0	0	2	0	0
0074	AalW_18-Q3-R10-53_BATAC.822	GCA_016704195.1	Redundant	d__Bacteria;p__Bacteroidota;c__Bacteroidia;o__Flavobacteriales;f__PHOS-HE28;g__PHOS-HE28;s__PHOS-HE28 sp016703105	FLASV3411.1446;tax=d:Bacteria,p:Bacteroidota,c:Bacteroidia,o:Flavobacteriales,f:NS9_marine_group,g:midas_g_843,s:midas_s_3050;	99	.	4737896	98.88	3.76	n.d.	.	4181	125	29.8972	73	17.4599	688	164.554	63	15.0682	0	0	62	14.829	815	194.929	1460	349.199	2	7	0	0	0	1	0	1	1	1	0	0	1	0	0	0	0	0	0
0075	AalW_18-Q3-R10-53_BATAC.872	GCA_016704175.1	Redundant	d__Bacteria;p__Bacteroidota;c__Bacteroidia;o__Flavobacteriales;f__PHOS-HE28;g__PHOS-HE28;s__PHOS-HE28 sp016710015	FLASV758.1445;tax=d:Bacteria,p:Bacteroidota,c:Bacteroidia,o:Flavobacteriales,f:NS9_marine_group,g:midas_g_385,s:midas_s_758;	99.9	.	4214157	99.46	1.08	n.d.	.	3760	93	24.734	72	19.1489	578	153.723	75	19.9468	0	0	40	10.6383	706	187.766	1404	373.404	1	1	0	0	1	0	1	0	0	0	0	0	1	0	0	0	0	0	0
0076	AalW_18-Q3-R10-53_BATAC.906	GCA_016704165.1	Redundant	d__Bacteria;p__Bacteroidota;c__Bacteroidia;o__Chitinophagales;f__Saprospiraceae;g__UBA3362;s__UBA3362 sp016717265	FLASV6.1456;tax=d:Bacteria,p:Bacteroidota,c:Bacteroidia,o:Chitinophagales,f:Saprospiraceae,g:midas_g_6,s:midas_s_6;	100	.	4323454	98.6	0	n.d.	Yes	3488	59	16.9151	38	10.8945	548	157.11	111	31.8234	0	0	29	8.31422	574	164.564	1364	391.055	2	5	0	0	1	2	2	0	0	0	0	0	0	1	0	0	0	0	0
0077	AalW_18-Q3-R10-53_BATAC.909	GCA_016704145.1	0077	d__Bacteria;p__Pseudomonadota;c__Gammaproteobacteria;o__Burkholderiales;f__Rhodocyclaceae;g__Fen-999;s__Fen-999 sp016704145	FLASV23030.1359;tax=d:Bacteria,p:Proteobacteria,c:Gammaproteobacteria,o:Burkholderiales,f:Rhodocyclaceae,g:midas_g_5535,s:midas_s_5535;	99.3	.	3579756	96.04	0.27	0.0850153	Yes	3462	26	7.51011	7	2.02195	251	72.5014	48	13.8648	0	0	99	28.5962	649	187.464	1684	486.424	0	0	0	0	0	0	0	0	0	1	0	0	0	0	0	0	0	0	1
0078	AalW_18-Q3-R10-53_MAXAC.018	GCA_016704105.1	Redundant	d__Bacteria;p__Chloroflexota;c__Dehalococcoidia;o__Tepidiformales;f__Tepidiformaceae;g__FeB-14;s__FeB-14 sp016719395	FLASV849.1412;tax=d:Bacteria,p:Chloroflexi,c:OLB14,o:midas_o_731,f:midas_f_731,g:midas_g_731,s:midas_s_849;	99.9	.	3711359	95.54	2.97	n.d.	Yes	3805	40	10.5125	13	3.41656	159	41.7871	0	0	20	5.25624	0	0	991	260.447	1983	521.156	0	0	0	0	0	0	0	0	0	0	0	0	2	0	0	0	0	0	0
0079	AalW_18-Q3-R10-53_MAXAC.024	GCA_016704125.1	Redundant	d__Bacteria;p__Campylobacterota;c__Campylobacteria;o__Campylobacterales;f__Arcobacteraceae;g__Aliarcobacter;s__Aliarcobacter sp017996075	FLASV2255.1440;tax=d:Bacteria,p:Campylobacterota,c:Campylobacteria,o:Campylobacterales,f:Arcobacteraceae,g:Arcobacter,s:Arcobacter_cryaerophilus;	100	.	1997185	96.14	2.85	n.d.	.	2269	9	3.96651	3	1.32217	125	55.0903	34	14.9846	0	0	45	19.8325	456	200.97	1086	478.625	0	0	0	0	0	0	0	0	0	1	0	0	0	0	0	0	0	0	0
0080	AalW_18-Q3-R10-53_MAXAC.039	GCA_016704085.1	Redundant	d__Bacteria;p__Pseudomonadota;c__Gammaproteobacteria;o__Burkholderiales;f__Burkholderiaceae_B;g__JAABQG01;s__JAABQG01 sp016721925	FLASV50.1455;tax=d:Bacteria,p:Proteobacteria,c:Gammaproteobacteria,o:Burkholderiales,f:Comamonadaceae,g:midas_g_33,s:midas_s_50;	100	.	4689548	94	3.8	n.d.	Yes	4657	43	9.23341	13	2.7915	335	71.9347	47	10.0923	0	0	155	33.2832	947	203.35	1801	386.73	1	0	0	0	0	0	0	1	0	1	0	0	0	0	0	0	1	0	1
0081	AalW_18-Q3-R10-53_MAXAC.051	GCA_016704065.1	Redundant	d__Bacteria;p__Myxococcota;c__Polyangia;o__Polyangiales;f__SG8-38;g__JADJJE01;s__JADJJE01 sp016706685	FLASV12590.1376;tax=d:Bacteria,p:Myxococcota,c:Polyangia,o:Polyangiales,f:Sandaracinaceae,g:midas_g_4851,s:midas_s_4851;	100	.	7912503	92.37	3.39	n.d.	.	7036	168	23.8772	116	16.4866	960	136.441	54	7.67482	0	0	71	10.091	1276	181.353	2569	365.122	0	8	0	0	0	0	0	2	1	0	0	1	0	2	0	0	0	0	0
0082	AalW_18-Q3-R10-53_MAXAC.054	GCA_016704045.1	Redundant	d__Bacteria;p__Bacteroidota;c__Bacteroidia;o__Chitinophagales;f__Saprospiraceae;g__OLB9;s__OLB9 sp016715245	FLASV11100.1346;tax=d:Bacteria,p:Bacteroidota,c:Bacteroidia,o:Chitinophagales,f:Saprospiraceae,g:Ca_Epiflobacter,s:midas_s_37;	100	.	4560839	97.52	3.47	n.d.	Yes	3825	79	20.6536	49	12.8105	545	142.484	93	24.3137	0	0	49	12.8105	627	163.922	1508	394.248	4	10	2	0	1	2	0	0	0	0	0	0	1	0	0	0	1	0	0
0083	AalW_18-Q3-R10-53_MAXAC.061	GCA_016704005.1	Redundant	d__Bacteria;p__Pseudomonadota;c__Gammaproteobacteria;o__Burkholderiales;f__Burkholderiaceae_B;g__Rhodoferax_C;s__Rhodoferax_C sp016705575	FLASV38.1457;tax=d:Bacteria,p:Proteobacteria,c:Gammaproteobacteria,o:Burkholderiales,f:Comamonadaceae,g:Rhodoferax,s:midas_s_38;	99.9	.	4163607	99.61	4.08	n.d.	.	3924	29	7.39042	15	3.82263	285	72.63	50	12.7421	0	0	120	30.581	920	234.455	1562	398.063	0	0	0	0	0	1	0	1	1	0	0	1	0	0	0	0	2	0	1
0084	AalW_18-Q3-R10-53_MAXAC.084	GCA_016703985.1	Redundant	d__Bacteria;p__Pseudomonadota;c__Gammaproteobacteria;o__Pseudomonadales;f__UBA5518;g__UBA5518;s__UBA5518 sp002396625	FLASV27.1459;tax=d:Bacteria,p:Proteobacteria,c:Gammaproteobacteria,o:Pseudomonadales,f:Spongiibacteraceae,g:BD1-7_clade,s:midas_s_27;	100	.	4839875	95.82	3.89	n.d.	.	4437	34	7.66284	7	1.57764	343	77.3045	94	21.1855	0	0	90	20.284	805	181.429	2118	477.35	1	1	0	0	0	0	0	0	0	0	0	0	0	0	0	0	0	0	0
0085	AalW_18-Q3-R10-53_MAXAC.123	GCA_016704015.1	Redundant	d__Bacteria;p__Bacteroidota;c__Bacteroidia;o__Chitinophagales;f__Saprospiraceae;g__UBA3362;s__UBA3362 sp016714365	FLASV177.1454;tax=d:Bacteria,p:Bacteroidota,c:Bacteroidia,o:Chitinophagales,f:Saprospiraceae,g:midas_g_65,s:midas_s_177;	100	.	4651778	98.51	3.96	n.d.	Yes	3872	81	20.9194	49	12.655	543	140.238	125	32.2831	0	0	50	12.9132	577	149.019	1550	400.31	0	5	2	0	1	1	1	0	0	0	0	0	0	1	0	0	0	0	1
0086	AalW_18-Q3-R10-53_MAXAC.144	GCA_016703965.1	0086	d__Bacteria;p__Acidobacteriota;c__Blastocatellia;o__Pyrinomonadales;f__Pyrinomonadaceae;g__OLB17;s__OLB17 sp016703965	FLASV233.1445;tax=d:Bacteria,p:Acidobacteriota,c:Blastocatellia,o:Blastocatellales,f:Blastocatellaceae,g:JGI_0001001-H03,s:midas_s_233;	99.9	.	5079012	94.02	2.56	0.0310681	.	4652	64	13.7575	34	7.30868	629	135.211	81	17.4119	0	0	108	23.2158	807	173.474	1777	381.986	5	31	0	0	6	1	2	0	0	0	0	0	2	0	0	0	1	0	0
0087	AalW_18-Q3-R10-53_MAXAC.171	GCA_016703945.1	0087	d__Bacteria;p__Pseudomonadota;c__Gammaproteobacteria;o__Burkholderiales;f__Burkholderiaceae_B;g__Rhodoferax_C;s__Rhodoferax_C sp016703945	FLASV161.1457;tax=d:Bacteria,p:Proteobacteria,c:Gammaproteobacteria,o:Burkholderiales,f:Comamonadaceae,g:Rhodoferax,s:midas_s_38;	100	.	6081658	98.86	3.9	0.0371969	.	5954	97	16.2916	34	5.71045	459	77.091	82	13.7723	0	0	190	31.9113	1235	207.424	2041	342.795	2	6	0	0	0	0	0	3	1	0	0	0	0	1	0	0	2	0	1
0088	AalW_18-Q3-R10-53_MAXAC.200	GCA_016703885.1	Redundant	d__Bacteria;p__Spirochaetota;c__Leptospirae;o__Leptospirales;f__Leptospiraceae;g__UBA2033;s__UBA2033 sp016708435	FLASV18938.1338;tax=d:Bacteria,p:Spirochaetota,c:Leptospirae,o:Leptospirales,f:Leptospiraceae,g:Leptospira,s:midas_s_1386;	99.9	.	5949666	92.35	1.18	n.d.	Yes	5712	108	18.9076	59	10.3291	589	103.116	92	16.1064	0	0	40	7.0028	1013	177.346	2334	408.613	0	1	0	0	0	0	0	0	0	0	0	1	0	0	0	0	0	0	0
0089	AalW_18-Q3-R10-53_MAXAC.296	GCA_016703895.1	0089	d__Bacteria;p__Pseudomonadota;c__Gammaproteobacteria;o__Steroidobacterales;f__Steroidobacteraceae;g__CADEED01;s__CADEED01 sp016703895	FLASV197.1460;tax=d:Bacteria,p:Proteobacteria,c:Gammaproteobacteria,o:midas_o_26,f:midas_f_98,g:Acidibacter,s:midas_s_197;	99.2	.	3933608	92.49	2.49	0.0430605	Yes	3988	40	10.0301	18	4.51354	407	102.056	90	22.5677	0	0	110	27.5827	826	207.121	1429	358.325	0	0	0	0	0	0	0	0	0	1	0	1	0	0	0	0	0	0	0
0090	AalW_18-Q3-R10-53_MAXAC.302	GCA_016703905.1	0090	d__Bacteria;p__Coprothermobacterota;c__Coprothermobacteria;o__Coprothermobacterales;f__Coprothermobacteraceae;g__Coprothermobacter;s__Coprothermobacter proteolyticus	FLASV408.1458;tax=d:Bacteria,p:Coprothermobacterota,c:Coprothermobacteria,o:Coprothermobacterales,f:Coprothermobacteraceae,g:Coprothermobacter,s:Coprothermobacter_proteolyticus;	99.7	.	1405357	93.8	0	0.0147185	Yes	1746	2	1.14548	0	0	31	17.7549	2	1.14548	0	0	9	5.15464	314	179.84	894	512.027	0	1	0	0	0	0	0	0	0	0	0	0	0	0	0	0	2	0	0
0091	AalW_18-Q3-R10-53_MAXAC.327	GCA_016703855.1	Redundant	d__Bacteria;p__Pseudomonadota;c__Gammaproteobacteria;o__Burkholderiales;f__Burkholderiaceae_B;g__Ottowia;s__Ottowia sp016703145	FLASV924.1451;tax=d:Bacteria,p:Proteobacteria,c:Gammaproteobacteria,o:Burkholderiales,f:Comamonadaceae,g:Ottowia,s:midas_s_924;	100	.	4679260	96.81	2.57	n.d.	Yes	4576	36	7.86713	22	4.80769	374	81.7308	46	10.0524	0	0	152	33.2168	802	175.262	1832	400.35	0	2	0	0	0	0	0	0	0	0	0	0	0	0	0	0	0	0	1
0092	AalW_18-Q3-R10-53_MAXAC.339	GCA_016703845.1	Redundant	d__Bacteria;p__Pseudomonadota;c__Gammaproteobacteria;o__Burkholderiales;f__Casimicrobiaceae;g__CAIWHR01;s__CAIWHR01 sp016720425	FLASV3347.1465;tax=d:Bacteria,p:Proteobacteria,c:Gammaproteobacteria,o:Burkholderiales,f:SC-I-84,g:midas_g_1341,s:midas_s_3347;	99.9	.	4438619	99.29	3.57	n.d.	Yes	4050	54	13.3333	18	4.44444	346	85.4321	51	12.5926	0	0	155	38.2716	951	234.815	1641	405.185	0	1	1	0	0	1	0	2	1	2	0	0	0	0	0	0	0	0	1
0093	AalW_18-Q3-R10-53_MAXAC.353	GCA_016703795.1	Redundant	d__Bacteria;p__Bacteroidota;c__Bacteroidia;o__Chitinophagales;f__UBA2359;g__BJ6;s__BJ6 sp014584595	FLASV1223.1447;tax=d:Bacteria,p:Bacteroidota,c:Bacteroidia,o:Chitinophagales,f:37-13,g:midas_g_1223,s:midas_s_1223;	99.6	.	4314232	97.51	2.22	n.d.	.	3516	109	31.0011	65	18.4869	539	153.299	66	18.7713	0	0	58	16.496	619	176.052	1091	310.296	3	3	1	0	1	2	0	0	0	0	0	0	0	0	0	0	1	0	0
0094	AalW_18-Q3-R10-53_MAXAC.364	GCA_016703775.1	Redundant	d__Bacteria;p__Bacteroidota;c__Bacteroidia;o__Chitinophagales;f__Chitinophagaceae;g__Ferruginibacter;s__Ferruginibacter sp002381005	FLASV11.1455;tax=d:Bacteria,p:Bacteroidota,c:Bacteroidia,o:Chitinophagales,f:Chitinophagaceae,g:Ferruginibacter,s:midas_s_11;	99.9	.	3097878	99.01	0	n.d.	Yes	2710	61	22.5092	49	18.0812	404	149.077	69	25.4613	0	0	42	15.4982	506	186.716	1038	383.026	1	19	1	0	5	1	1	0	0	0	0	1	1	1	0	0	1	0	0
0095	AalW_18-Q3-R10-53_MAXAC.389	GCA_016703745.1	0095	d__Bacteria;p__Pseudomonadota;c__Gammaproteobacteria;o__Burkholderiales;f__Nitrosomonadaceae;g__Nitrosomonas;s__Nitrosomonas sp016703745	FLASV2254.1462;tax=d:Bacteria,p:Proteobacteria,c:Gammaproteobacteria,o:Burkholderiales,f:Nitrosomonadaceae,g:Nitrosomonas,s:midas_s_2254;	100	.	2750057	98.56	1.98	0.0293738	Yes	2683	36	13.4178	16	5.96347	204	76.0343	46	17.145	0	0	64	23.8539	542	202.013	1121	417.816	0	0	0	0	0	0	0	0	0	0	0	0	0	1	0	0	0	0	0
0096	AalW_18-Q3-R10-53_MAXAC.392	GCA_016703765.1	0096	d__Bacteria;p__Bacteroidota;c__Bacteroidia;o__Chitinophagales;f__Saprospiraceae;g__JADJTT01;s__JADJTT01 sp016703765	FLASV5222.1447;tax=d:Bacteria,p:Bacteroidota,c:Bacteroidia,o:Chitinophagales,f:Saprospiraceae,g:midas_g_1838,s:midas_s_1838;	99.7	.	4982023	96.04	1.9	0.036227	Yes	4347	100	23.0044	48	11.0421	653	150.219	96	22.0842	0	0	47	10.8121	762	175.293	1702	391.534	2	17	0	0	3	4	0	0	0	0	0	0	0	0	0	0	1	0	0
0097	AalW_18-Q3-R10-53_MAXAC.393	GCA_016703785.1	0097	d__Bacteria;p__Pseudomonadota;c__Gammaproteobacteria;o__Burkholderiales;f__Rhodocyclaceae;g__Desulfobacillus;s__Desulfobacillus sp016703785	FLASV58783.1359;tax=d:Bacteria,p:Proteobacteria,c:Gammaproteobacteria,o:Burkholderiales,f:Rhodocyclaceae,g:Denitratisoma,s:midas_s_58783;	98.4	.	3723500	96.31	4.21	0.0311819	Yes	3772	33	8.74867	11	2.91622	255	67.6034	40	10.6045	0	0	122	32.3436	802	212.619	1706	452.28	0	0	0	0	0	0	0	0	0	0	0	0	0	0	0	0	0	0	1
0098	AalW_18-Q3-R10-53_MAXAC.406	GCA_016703725.1	Redundant	d__Bacteria;p__Pseudomonadota;c__Gammaproteobacteria;o__Burkholderiales;f__Rhodocyclaceae;g__JADJEF01;s__JADJEF01 sp016702335	FLASV42067.1357;tax=d:Bacteria,p:Proteobacteria,c:Gammaproteobacteria,o:Burkholderiales,f:Rhodocyclaceae,g:Sulfuritalea,s:midas_s_3126;	99.6	.	4005331	94.56	2.88	n.d.	.	4088	68	16.6341	9	2.20157	279	68.2485	50	12.2309	0	0	113	27.6419	810	198.141	1550	379.159	1	0	0	0	0	0	0	0	0	0	0	1	0	0	0	0	0	0	1
0099	AalW_18-Q3-R10-53_MAXAC.410	GCA_016703685.1	Redundant	d__Bacteria;p__Bacteroidota;c__Bacteroidia;o__Flavobacteriales;f__PHOS-HE28;g__PHOS-HE28;s__PHOS-HE28 sp016713875	FLASV14390.1354;tax=d:Bacteria,p:Bacteroidota,c:Bacteroidia,o:Flavobacteriales,f:NS9_marine_group,g:midas_g_3186,s:midas_s_3186;	100	.	4321064	98.75	1.61	n.d.	.	3678	89	24.1979	70	19.0321	640	174.008	60	16.3132	0	0	42	11.4192	756	205.546	1357	368.951	1	4	0	0	1	1	0	0	0	0	0	2	1	0	0	0	0	0	0
0100	Aved_18-Q3-R54-62_BAT3C.16_uni	GCA_016699105.1	0100	d__Bacteria;p__Patescibacteria;c__Saccharimonadia;o__UBA4664;f__UBA4664;g__GCA-016699105;s__GCA-016699105 sp016699105	FLASV903.1387;tax=d:Bacteria,p:Patescibacteria,c:Saccharimonadia,o:Saccharimonadales,f:midas_f_903,g:midas_g_903,s:midas_s_903;	100	.	1322297	65.23	0	0.0335441	Yes	1619	33	20.383	15	9.26498	59	36.4422	0	0	2	1.23533	0	0	524	323.657	612	378.011	2	0	0	0	0	0	0	0	0	0	0	1	1	0	0	0	0	1	0
0101	Aved_18-Q3-R54-62_BAT3C.210	GCA_016699125.1	0101	d__Bacteria;p__Dependentiae;c__Babeliae;o__Babeliales;f__Vermiphilaceae;g__AWTP1-30;s__AWTP1-30 sp016699125	FLASV7927.1465;tax=d:Bacteria,p:Dependentiae,c:Babeliae,o:Babeliales,f:Vermiphilaceae,g:midas_g_7927,s:midas_s_7927;	100	.	1089574	85.39	0	0.0213625	.	1006	6	5.96421	4	3.97614	171	169.98	5	4.97018	0	0	7	6.95825	164	163.022	431	428.429	0	0	0	0	0	0	0	0	0	0	0	0	0	0	0	0	0	0	0
0102	Aved_18-Q3-R54-62_BAT3C.258_sub	GCA_016703625.1	Redundant	d__Bacteria;p__Bacteroidota;c__Bacteroidia;o__Chitinophagales;f__Chitinophagaceae;g__Ferruginibacter;s__Ferruginibacter sp016703625	FLASV154.1451;tax=d:Bacteria,p:Bacteroidota,c:Bacteroidia,o:Chitinophagales,f:Chitinophagaceae,g:Ferruginibacter,s:midas_s_83;	99.9	.	3774284	95.42	1.48	n.d.	Yes	4315	101	23.4067	52	12.051	556	128.853	73	16.9177	0	0	62	14.3685	765	177.289	1336	309.618	3	10	0	0	5	0	0	0	0	0	0	0	1	1	0	0	2	0	0
0103	Aved_18-Q3-R54-62_BAT3C.302	GCA_016703655.1	Redundant	d__Bacteria;p__Bacteroidota;c__Bacteroidia;o__AKYH767-A;f__OLB10;g__JADKJB01;s__JADKJB01 sp016713525	FLASV9892.1353;tax=d:Bacteria,p:Bacteroidota,c:Bacteroidia,o:Sphingobacteriales,f:AKYH767,g:midas_g_283,s:midas_s_283;	99.8	.	4988809	95.93	3.33	n.d.	Yes	5000	284	56.8	143	28.6	591	118.2	76	15.2	0	0	40	8	762	152.4	1399	279.8	1	5	1	0	0	4	0	0	0	0	0	0	0	0	0	0	1	0	0
0104	Aved_18-Q3-R54-62_BAT3C.309	GCA_016703645.1	0104	d__Bacteria;p__Pseudomonadota;c__Gammaproteobacteria;o__Burkholderiales;f__Rhodocyclaceae;g__Zoogloea;s__Zoogloea sp008011925	FLASV2550.1460;tax=d:Bacteria,p:Proteobacteria,c:Gammaproteobacteria,o:Burkholderiales,f:Rhodocyclaceae,g:Zoogloea,s:Zoogloea_caeni;	100	Denitrifier	4987483	98.96	1.3	0.0151496	.	4516	42	9.30027	14	3.10009	337	74.6236	85	18.822	0	0	117	25.9079	930	205.934	1921	425.376	0	1	0	0	0	0	0	0	0	1	0	3	0	0	0	0	1	0	1
0105	Aved_18-Q3-R54-62_BAT3C.344	GCA_016699145.1	0105	d__Bacteria;p__Patescibacteria;c__Gracilibacteria;o__UBA1369;f__2-02-FULL-48-14;g__GCA-016699145;s__GCA-016699145 sp016699145	FLASV68406.1289;tax=d:Bacteria,p:Patescibacteria,c:Gracilibacteria,o:Ca_Peregrinibacteria,f:midas_f_5174,g:midas_g_7188,s:midas_s_68406;	99	.	1338973	80.69	0	0.00169834	.	1451	9	6.20262	5	3.4459	85	58.5803	0	0	29	19.9862	0	0	361	248.794	721	496.899	0	0	0	0	0	0	0	0	0	0	0	0	0	0	0	0	0	0	0
0106	Aved_18-Q3-R54-62_BAT3C.394	GCA_016703665.1	0106	d__Bacteria;p__Pseudomonadota;c__Gammaproteobacteria;o__Burkholderiales;f__Burkholderiaceae_B;g__JADJBS01;s__JADJBS01 sp016703665	FLASV901.1450;tax=d:Bacteria,p:Proteobacteria,c:Gammaproteobacteria,o:Burkholderiales,f:Comamonadaceae,g:Rhodoferax,s:midas_s_901;	100	.	4788042	97.87	0.95	0.0272494	Yes	4802	48	9.99584	24	4.99792	344	71.6368	48	9.99584	0	0	178	37.0679	1049	218.451	1829	380.883	0	1	0	0	0	0	0	1	1	1	0	0	0	0	0	0	1	0	1
0107	Aved_18-Q3-R54-62_BAT3C.448	GCA_016703575.1	Redundant	d__Bacteria;p__Pseudomonadota;c__Gammaproteobacteria;o__Ga0077536;f__Ga0077536;g__JADJYF01;s__JADJYF01 sp016719885	FLASV58570.1330;tax=d:Bacteria,p:Proteobacteria,c:Gammaproteobacteria,o:Run-SP154,f:midas_f_27,g:midas_g_3775,s:midas_s_3775;	99.2	.	5329360	92.33	3.69	n.d.	.	5028	75	14.9165	24	4.77327	376	74.7812	64	12.7287	0	0	121	24.0652	881	175.219	2266	450.676	0	1	0	0	0	0	0	1	1	0	0	0	0	0	0	0	0	0	0
0108	Aved_18-Q3-R54-62_BAT3C.518	GCA_016703605.1	0108	d__Bacteria;p__Chloroflexota;c__Anaerolineae;o__Anaerolineales;f__EnvOPS12;g__OLB14;s__OLB14 sp016703605	FLASV13093.1338;tax=d:Bacteria,p:Chloroflexi,c:Anaerolineae,o:Anaerolineales,f:Anaerolineaceae,g:Ca_Villigracilis,s:midas_s_13093;	99.9	.	4437855	93.64	1.82	0.0151545	Yes	4140	33	7.97101	14	3.38164	202	48.7923	0	0	19	4.58937	0	0	1384	334.3	1925	464.976	1	0	0	0	0	0	0	0	0	0	0	1	0	0	0	0	0	0	0
0109	Aved_18-Q3-R54-62_BAT3C.540	GCA_016703535.1	0109	d__Bacteria;p__Myxococcota;c__WYAZ01;o__WYAZ01;f__WYAZ01;g__JADJBV01;s__JADJBV01 sp016703535	FLASV7079.1480;tax=d:Bacteria,p:Myxococcota,c:Myxococcia,o:Myxococcales,f:Myxococcaceae,g:P3OB-42,s:midas_s_6017;	99.8	.	9757120	95.48	4.84	0.0177396	.	7874	134	17.018	89	11.303	1331	169.037	134	17.018	0	0	136	17.272	1489	189.103	3030	384.811	2	6	0	0	1	0	0	1	1	0	0	1	1	0	0	0	1	0	0
0110	Aved_18-Q3-R54-62_BAT3C.633	GCA_016703525.1	0110	d__Bacteria;p__Actinomycetota;c__Acidimicrobiia;o__Acidimicrobiales;f__Microtrichaceae;g__JADJBW01;s__JADJBW01 sp016703525	FLASV334.1444;tax=d:Bacteria,p:Actinobacteriota,c:Acidimicrobiia,o:Microtrichales,f:Microtrichaceae,g:midas_g_120,s:midas_s_334;	99.4	.	4209001	93.16	1.28	0.103201	Yes	4098	51	12.4451	26	6.34456	204	49.7804	0	0	9	2.19619	0	0	1070	261.103	2030	495.364	0	0	0	0	0	0	0	1	1	0	1	0	1	0	0	1	0	0	0
0111	Aved_18-Q3-R54-62_BAT3C.689	GCA_016703545.1	0111	d__Bacteria;p__Chloroflexota;c__Dehalococcoidia;o__Tepidiformales;f__Tepidiformaceae;g__JACPOQ01;s__JACPOQ01 sp016703545	FLASV14224.1311;tax=d:Bacteria,p:Chloroflexi,c:OLB14,o:midas_o_731,f:midas_f_731,g:midas_g_1412,s:midas_s_8871;	99.5	.	3490229	93.56	0.99	0.015466	.	3572	40	11.1982	23	6.43897	162	45.3527	0	0	13	3.63942	0	0	947	265.118	1852	518.477	0	0	0	0	0	0	0	0	0	0	0	0	1	0	0	0	0	0	0
0112	Aved_18-Q3-R54-62_BAT3C.695	GCA_016703485.1	Redundant	d__Bacteria;p__Bacteroidota;c__Bacteroidia;o__Chitinophagales;f__Saprospiraceae;g__OLB9;s__OLB9 sp016717105	FLASV1267.1442;tax=d:Bacteria,p:Bacteroidota,c:Bacteroidia,o:Chitinophagales,f:Saprospiraceae,g:Ca_Epiflobacter,s:midas_s_89;	99.2	.	4414082	94.31	2.81	n.d.	Yes	3834	112	29.2123	62	16.1711	555	144.757	109	28.4298	0	0	47	12.2587	586	152.843	1412	368.284	3	8	1	0	2	2	0	0	0	0	0	0	1	2	0	0	0	0	0
0113	Aved_18-Q3-R54-62_BAT3C.95	GCA_016703495.1	Redundant	d__Bacteria;p__Pseudomonadota;c__Gammaproteobacteria;o__Steroidobacterales;f__Steroidobacteraceae;g__ZC4RG30;s__ZC4RG30 sp016720075	FLASV273.1460;tax=d:Bacteria,p:Proteobacteria,c:Gammaproteobacteria,o:midas_o_26,f:midas_f_98,g:midas_g_273,s:midas_s_273;	98.7	.	3737352	90.74	3.11	n.d.	Yes	3670	31	8.44687	16	4.35967	558	152.044	95	25.8856	0	0	102	27.7929	728	198.365	1327	361.58	1	2	0	0	0	0	0	0	0	0	0	0	0	0	0	0	0	0	0
0114	Aved_18-Q3-R54-62_BATAC.150	GCA_016703425.1	0114	d__Bacteria;p__Myxococcota;c__Polyangia;o__Polyangiales;f__Polyangiaceae;g__JADJCA01;s__JADJCA01 sp016703425	FLASV25436.1376;tax=d:Bacteria,p:Myxococcota,c:Polyangia,o:Polyangiales,f:Polyangiaceae,g:Pajaroellobacter,s:midas_s_2895;	99.9	.	9023203	90.48	3.25	0.0204723	.	7983	265	33.1955	180	22.5479	1657	207.566	90	11.274	0	0	256	32.0681	1192	149.317	2423	303.52	6	5	0	0	1	0	0	4	3	0	0	3	1	1	0	0	2	0	0
0115	Aved_18-Q3-R54-62_BATAC.192	GCA_016703445.1	Redundant	d__Bacteria;p__Chloroflexota;c__Anaerolineae;o__Promineofilales;f__Promineofilaceae;g__JADJXA01;s__JADJXA01 sp016705235	FLASV461.1427;tax=d:Bacteria,p:Chloroflexi,c:Anaerolineae,o:Ardenticatenales,f:Ca_Promineofilaceae,g:midas_g_461,s:midas_s_461;	100	.	5798759	92.92	3.82	n.d.	Yes	4941	50	10.1194	25	5.0597	196	39.6681	0	0	22	4.45254	0	0	1790	362.275	2108	426.634	3	7	0	4	0	0	0	0	0	0	0	2	1	0	0	0	0	0	0
0116	Aved_18-Q3-R54-62_BATAC.241	GCA_016703435.1	Redundant	d__Bacteria;p__Pseudomonadota;c__Gammaproteobacteria;o__Burkholderiales;f__Rhodocyclaceae;g__Fen-999;s__Fen-999 sp016704145	FLASV23030.1359;tax=d:Bacteria,p:Proteobacteria,c:Gammaproteobacteria,o:Burkholderiales,f:Rhodocyclaceae,g:midas_g_5535,s:midas_s_5535;	100	.	3494599	91.3	2.55	n.d.	Yes	3470	26	7.4928	7	2.01729	241	69.4524	47	13.5447	0	0	105	30.2594	645	185.879	1667	480.403	0	0	0	0	0	0	0	0	0	1	0	0	0	0	0	0	0	0	1
0117	Aved_18-Q3-R54-62_BATAC.249	GCA_016703385.1	Redundant	d__Bacteria;p__Bacteroidota;c__Ignavibacteria;o__Ignavibacteriales;f__Ignavibacteriaceae;g__UTCHB3;s__UTCHB3 sp016707285	FLASV1940.1447;tax=d:Bacteria,p:Bacteroidota,c:Ignavibacteria,o:Ignavibacteriales,f:Ignavibacteriaceae,g:Ignavibacterium,s:midas_s_1940;	99.8	.	4456571	96.93	3.63	n.d.	.	4674	66	14.1207	39	8.34403	462	98.8447	107	22.8926	0	0	46	9.84168	788	168.592	1647	352.375	2	11	1	0	4	1	0	0	0	0	0	0	2	1	0	0	0	0	0
0118	Aved_18-Q3-R54-62_BATAC.253	GCA_016703395.1	Redundant	d__Bacteria;p__Pseudomonadota;c__Alphaproteobacteria;o__Sphingomonadales;f__Sphingomonadaceae;g__Sphingorhabdus_B;s__Sphingorhabdus_B sp016720115	FLASV353.1409;tax=d:Bacteria,p:Proteobacteria,c:Alphaproteobacteria,o:Sphingomonadales,f:Sphingomonadaceae,g:midas_g_59,s:midas_s_353;	99.8	.	3026160	99.25	1.24	n.d.	Yes	3032	28	9.23483	9	2.96834	276	91.029	65	21.438	0	0	73	24.0765	513	169.195	1321	435.686	0	1	0	0	1	0	0	0	0	1	0	0	0	0	0	0	1	0	0
0119	Aved_18-Q3-R54-62_BATAC.266	GCA_016703345.1	Redundant	d__Bacteria;p__Bacteroidota;c__Bacteroidia;o__Chitinophagales;f__Saprospiraceae;g__UBA3362;s__UBA3362 sp016712225	FLASV66.1450;tax=d:Bacteria,p:Bacteroidota,c:Bacteroidia,o:Chitinophagales,f:Saprospiraceae,g:midas_g_65,s:midas_s_65;	99.9	.	5122374	97.73	1.61	n.d.	Yes	4319	100	23.1535	72	16.6705	658	152.35	133	30.7942	0	0	38	8.79833	633	146.562	1574	364.436	1	6	0	0	0	3	1	0	0	0	0	0	0	0	0	0	0	0	0
0120	Aved_18-Q3-R54-62_BATAC.292	GCA_016703335.1	0120	d__Bacteria;p__Pseudomonadota;c__Alphaproteobacteria;o__Caulobacterales;f__TH1-2;g__Vitreimonas;s__Vitreimonas sp016703335	FLASV56430.1286;tax=d:Bacteria,p:Proteobacteria,c:Alphaproteobacteria,o:Caulobacterales,f:Hyphomonadaceae,g:SWB02,s:midas_s_56430;	99.4	.	3647907	92.39	1.41	0.0222923	.	4323	43	9.9468	25	5.78302	459	106.176	53	12.26	0	0	49	11.3347	860	198.936	1424	329.401	0	1	0	0	0	0	0	0	0	0	0	0	0	0	0	0	0	0	0
0121	Aved_18-Q3-R54-62_BATAC.321_sub	GCA_016703325.1	0121	d__Bacteria;p__Pseudomonadota;c__Gammaproteobacteria;o__Burkholderiales;f__Burkholderiaceae_B;g__JADJCH01;s__JADJCH01 sp016703325	FLASV4628.1449;tax=d:Bacteria,p:Proteobacteria,c:Gammaproteobacteria,o:Burkholderiales,f:Comamonadaceae,g:Sphaerotilus,s:midas_s_4338;	100	.	5645544	95.16	0.62	0.0310209	.	5068	61	12.0363	30	5.91949	377	74.3883	66	13.0229	0	0	160	31.5706	1043	205.801	2020	398.579	1	3	0	0	1	0	0	1	1	0	0	0	0	0	0	0	1	0	1
0122	Aved_18-Q3-R54-62_BATAC.345	GCA_016703285.1	Redundant	d__Bacteria;p__Acidobacteriota;c__Blastocatellia;o__Pyrinomonadales;f__Pyrinomonadaceae;g__OLB17;s__OLB17 sp016718135	FLASV518.1443;tax=d:Bacteria,p:Acidobacteriota,c:Blastocatellia,o:Blastocatellales,f:Blastocatellaceae,g:JGI_0001001-H03,s:midas_s_518;	99.9	.	4274637	92.31	3.85	n.d.	.	4176	86	20.5939	31	7.42337	539	129.071	71	17.0019	0	0	96	22.9885	679	162.596	1586	379.789	1	18	0	0	2	1	1	0	0	0	0	0	2	0	0	0	1	0	0
0123	Aved_18-Q3-R54-62_BATAC.358_cln	GCA_016699165.1	0123	d__Bacteria;p__Cyanobacteriota;c__Vampirovibrionia;o__Obscuribacterales;f__Obscuribacteraceae;g__Aved-18;s__Aved-18 sp016699165	FLASV21100.1345;tax=d:Bacteria,p:Cyanobacteria,c:Vampirivibrionia,o:Obscuribacterales,f:Obscuribacteraceae,g:midas_g_12063,s:midas_s_12063;	100	.	5037910	97.44	2.28	0.0153927	Yes	4597	55	11.9643	26	5.65586	646	140.526	31	6.74353	0	0	108	23.4936	812	176.637	1848	402.001	1	1	0	0	0	0	0	0	0	0	0	1	0	0	0	0	0	0	0
0124	Aved_18-Q3-R54-62_BATAC.362	GCA_016703275.1	Redundant	d__Bacteria;p__Bacteroidota;c__Bacteroidia;o__Chitinophagales;f__BACL12;g__JADKAC01;s__JADKAC01 sp016715425	FLASV8382.1449;tax=d:Bacteria,p:Bacteroidota,c:Bacteroidia,o:Chitinophagales,f:midas_f_536,g:midas_g_8382,s:midas_s_8382;	100	.	3657326	94.48	0.49	n.d.	.	3428	85	24.7958	54	15.7526	506	147.608	81	23.6289	0	0	38	11.0852	589	171.82	1238	361.144	0	8	1	0	1	3	0	0	0	0	0	0	0	0	0	0	0	0	0
0125	Aved_18-Q3-R54-62_BATAC.392	GCA_016703265.1	0125	d__Bacteria;p__Krumholzibacteriota;c__Krumholzibacteria;o__LZORAL124-64-63;f__LZORAL124-64-63;g__CAINDZ01;s__CAINDZ01 sp016703265	FLASV4832.1487;tax=d:Bacteria,p:Latescibacterota,c:midas_c_18,o:midas_o_753,f:midas_f_753,g:midas_g_753,s:midas_s_753;	100	.	4776410	97.8	0	0.0727193	Yes	4041	61	15.0953	40	9.89854	670	165.801	58	14.3529	0	0	90	22.2717	849	210.097	1526	377.629	3	14	1	0	1	2	1	0	0	0	0	0	0	1	0	0	4	0	0
0126	Aved_18-Q3-R54-62_BATAC.490	GCA_016703235.1	Redundant	d__Bacteria;p__Pseudomonadota;c__Alphaproteobacteria;o__Sphingomonadales;f__Sphingomonadaceae;g__Aquisediminimonas;s__Aquisediminimonas sp016704425	FLASV59.1411;tax=d:Bacteria,p:Proteobacteria,c:Alphaproteobacteria,o:Sphingomonadales,f:Sphingomonadaceae,g:midas_g_59,s:midas_s_59;	100	.	3619951	98.91	0.43	n.d.	.	3625	31	8.55172	17	4.68966	311	85.7931	72	19.8621	0	0	58	16	637	175.724	1558	429.793	1	1	0	0	0	0	0	0	0	0	0	0	0	0	0	0	0	0	0
0127	Aved_18-Q3-R54-62_BATAC.500	GCA_016703225.1	0127	d__Bacteria;p__Pseudomonadota;c__Gammaproteobacteria;o__Xanthomonadales;f__Ahniellaceae;g__JADKHK01;s__JADKHK01 sp016703225	FLASV17965.1366;tax=d:Bacteria,p:Proteobacteria,c:Gammaproteobacteria,o:Xanthomonadales,f:Rhodanobacteraceae,g:Ahniella,s:midas_s_953;	100	.	4358088	98.36	2.49	0.0191083	Yes	3912	77	19.683	59	15.0818	480	122.699	62	15.8487	0	0	70	17.8937	789	201.687	1489	380.624	0	7	0	0	0	2	0	1	1	0	0	1	1	0	0	0	0	0	0
0128	Aved_18-Q3-R54-62_BATAC.558	GCA_016703175.1	Redundant	d__Bacteria;p__Pseudomonadota;c__Gammaproteobacteria;o__Pseudomonadales;f__Halieaceae;g__Halioglobus;s__Halioglobus sp016704305	FLASV10184.1355;tax=d:Bacteria,p:Proteobacteria,c:Gammaproteobacteria,o:Pseudomonadales,f:Halieaceae,g:OM60NOR5_clade,s:midas_s_869;	99.1	.	5885621	97.67	4.81	n.d.	.	5805	53	9.13006	31	5.34022	471	81.137	110	18.9492	0	0	102	17.5711	1046	180.189	2239	385.702	0	1	0	0	1	1	0	1	1	0	0	0	0	0	0	0	0	0	0
0129	Aved_18-Q3-R54-62_BATAC.560	GCA_016703145.1	0129	d__Bacteria;p__Pseudomonadota;c__Gammaproteobacteria;o__Burkholderiales;f__Burkholderiaceae_B;g__Ottowia;s__Ottowia sp016703145	FLASV24769.1350;tax=d:Bacteria,p:Proteobacteria,c:Gammaproteobacteria,o:Burkholderiales,f:Comamonadaceae,g:Ottowia,s:midas_s_924;	99.2	.	4006449	97.76	1.47	0.0195824	Yes	3820	30	7.8534	18	4.71204	290	75.9162	38	9.94764	0	0	136	35.6021	701	183.508	1646	430.89	0	0	0	0	0	0	0	0	0	0	0	0	0	0	0	0	0	0	1
0130	Aved_18-Q3-R54-62_BATAC.570	GCA_016703155.1	0130	d__Bacteria;p__Pseudomonadota;c__Gammaproteobacteria;o__Burkholderiales;f__Thiobacillaceae;g__JADJCP01;s__JADJCP01 sp016703155	FLASV2315.1449;tax=d:Bacteria,p:Proteobacteria,c:Gammaproteobacteria,o:Burkholderiales,f:Hydrogenophilaceae,g:midas_g_1040,s:midas_s_1040;	99.9	.	3809948	91.65	0.26	0.00921157	Yes	3873	37	9.55332	18	4.64756	321	82.8815	51	13.1681	0	0	131	33.8239	783	202.169	1559	402.53	0	1	0	0	0	0	0	0	0	0	0	0	0	0	0	0	1	0	1
0131	Aved_18-Q3-R54-62_BATAC.601	GCA_016703135.1	Redundant	d__Bacteria;p__Acidobacteriota;c__Blastocatellia;o__Pyrinomonadales;f__Pyrinomonadaceae;g__OLB17;s__OLB17 sp016713675	FLASV1248.1444;tax=d:Bacteria,p:Acidobacteriota,c:Blastocatellia,o:Blastocatellales,f:Blastocatellaceae,g:Stenotrophobacter,s:midas_s_1188;	99.9	.	3961352	91.88	2.56	n.d.	Yes	3767	65	17.2551	30	7.9639	513	136.183	51	13.5386	0	0	70	18.5824	654	173.613	1489	395.275	2	6	0	0	3	1	2	0	0	0	0	0	2	0	0	0	1	0	0
0132	Aved_18-Q3-R54-62_BATAC.616	GCA_016703125.1	0132	d__Bacteria;p__Actinomycetota;c__Actinomycetia;o__Nanopelagicales;f__UBA10799;g__JADKAV01;s__JADKAV01 sp016703125	FLASV12313.1343;tax=d:Bacteria,p:Actinobacteriota,c:Actinobacteria,o:Propionibacteriales,f:Nocardioidaceae,g:Nocardioides,s:midas_s_625;	93.7	.	3254103	94.56	0.76	0.0124891	Yes	3306	53	16.0315	30	9.07441	182	55.0514	0	0	3	0.907441	0	0	978	295.826	1550	468.845	0	1	0	0	0	0	0	1	0	0	0	2	0	0	0	0	0	0	0
0133	Aved_18-Q3-R54-62_BATAC.626	GCA_016703105.1	0133	d__Bacteria;p__Bacteroidota;c__Bacteroidia;o__Flavobacteriales;f__PHOS-HE28;g__PHOS-HE28;s__PHOS-HE28 sp016703105	FLASV597.1445;tax=d:Bacteria,p:Bacteroidota,c:Bacteroidia,o:Flavobacteriales,f:NS9_marine_group,g:midas_g_225,s:midas_s_597;	99.9	.	4870956	97.94	0.54	0.0535478	Yes	4327	138	31.8928	73	16.8708	699	161.544	63	14.5597	0	0	64	14.7908	820	189.508	1503	347.354	2	7	0	0	0	3	0	1	1	1	0	0	1	0	0	0	0	0	0
0134	Aved_18-Q3-R54-62_BATAC.645_sub	GCA_016703035.1	Redundant	d__Bacteria;p__Pseudomonadota;c__Gammaproteobacteria;o__Pseudomonadales;f__Moraxellaceae;g__Agitococcus;s__Agitococcus sp002333125	FLASV3170.1447;tax=d:Bacteria,p:Proteobacteria,c:Gammaproteobacteria,o:Pseudomonadales,f:Moraxellaceae,g:Agitococcus_lubricus_group,s:midas_s_3170;	99.5	.	3171843	95.63	3.38	n.d.	.	3450	41	11.8841	15	4.34783	234	67.8261	59	17.1014	0	0	46	13.3333	654	189.565	1254	363.478	0	1	0	0	0	0	0	5	2	0	0	5	1	0	0	0	0	0	0
0135	Aved_18-Q3-R54-62_BATAC.765	GCA_016703065.1	0135	d__Bacteria;p__AABM5-125-24;c__RPQS01;o__RPQS01;f__RPQS01;g__JABWCQ01;s__JABWCQ01 sp016703065	FLASV14067.1356;tax=d:Bacteria,p:LCP-89,c:midas_c_1477,o:midas_o_14067,f:midas_f_14067,g:midas_g_14067,s:midas_s_14067;	92.4	.	3088792	96.09	0	0.00534551	.	2882	93	32.2693	57	19.7779	415	143.997	43	14.9202	0	0	51	17.696	522	181.124	1093	379.251	1	2	0	0	0	0	0	0	0	0	0	0	0	0	0	0	1	0	0
0136	Aved_18-Q3-R54-62_BATAC.767	GCA_016703025.1	0136	d__Bacteria;p__Chloroflexota;c__Anaerolineae;o__UCB3;f__UCB3;g__JADJCV01;s__JADJCV01 sp016703025	FLASV42232.1313;tax=d:Bacteria,p:Chloroflexi,c:Anaerolineae,o:SBR1031,f:midas_f_119,g:midas_g_1676,s:midas_s_1676;	99.8	.	4347427	94.95	2.14	0.0472547	Yes	3237	77	23.7875	53	16.3732	345	106.58	0	0	20	6.17856	0	0	1014	313.253	1256	388.014	0	2	0	0	0	2	0	0	0	0	0	0	3	0	0	0	0	0	0
0137	Aved_18-Q3-R54-62_BATAC.785	GCA_016703055.1	Redundant	d__Bacteria;p__Bacteroidota;c__Kapabacteria;o__Kapabacteriales;f__Kapabacteriaceae;g__UBA10438;s__UBA10438 sp002426145	FLASV428.1409;tax=d:Bacteria,p:Bacteroidota,c:Kapabacteria,o:Kapabacteriales,f:midas_f_428,g:midas_g_428,s:midas_s_428;	100	.	3320432	96.17	0.55	n.d.	Yes	2777	37	13.3237	25	9.00252	488	175.729	58	20.8858	0	0	28	10.0828	588	211.739	1040	374.505	0	1	0	0	0	0	0	0	0	0	0	1	0	0	0	0	0	0	0
0138	Aved_18-Q3-R54-62_BATAC.823_sub	GCA_016703005.1	0138	d__Bacteria;p__Bacteroidota;c__Bacteroidia;o__Flavobacteriales;f__PHOS-HE28;g__PHOS-HE28;s__PHOS-HE28 sp016703005	FLASV1171.1446;tax=d:Bacteria,p:Bacteroidota,c:Bacteroidia,o:Flavobacteriales,f:NS9_marine_group,g:midas_g_843,s:midas_s_1171;	99	.	4155192	95.84	1.79	0.03267	Yes	4185	114	27.2401	64	15.2927	630	150.538	59	14.098	0	0	60	14.3369	798	190.681	1296	309.677	1	7	1	0	2	0	0	1	1	0	0	2	1	1	0	0	1	0	0
0139	Aved_18-Q3-R54-62_BATAC.843	GCA_016702955.1	0139	d__Bacteria;p__Gemmatimonadota;c__Gemmatimonadetes;o__Gemmatimonadales;f__GWC2-71-9;g__JADJOM01;s__JADJOM01 sp016713785	FLASV395.1432;tax=d:Bacteria,p:Gemmatimonadota,c:Gemmatimonadetes,o:Gemmatimonadales,f:Gemmatimonadaceae,g:midas_g_395,s:midas_s_395;	100	.	4961593	98.9	2.38	0.105647	Yes	4609	56	12.1501	30	6.509	615	133.435	73	15.8386	0	0	90	19.527	1012	219.57	1550	336.299	1	12	0	0	3	0	0	0	0	0	0	0	0	0	0	0	1	0	0
0140	Aved_18-Q3-R54-62_BATAC.851	GCA_016702945.1	Redundant	d__Bacteria;p__Acidobacteriota;c__Blastocatellia;o__RBC074;f__RBC074;g__JADJLO01;s__JADJLO01 sp016710075	FLASV2551.1452;tax=d:Bacteria,p:Acidobacteriota,c:Blastocatellia,o:11-24,f:midas_f_1424,g:midas_g_1424,s:midas_s_1424;	97.9	.	5688097	94.02	2.56	n.d.	Yes	4970	52	10.4628	16	3.21932	581	116.901	87	17.505	0	0	97	19.5171	927	186.519	1944	391.147	1	21	0	0	4	1	0	0	0	0	0	0	0	0	0	0	2	0	0
0141	Aved_18-Q3-R54-62_MAXAC.010	GCA_016702935.1	Redundant	d__Bacteria;p__Pseudomonadota;c__Gammaproteobacteria;o__Burkholderiales;f__Burkholderiaceae_B;g__Rubrivivax;s__Rubrivivax sp016709385	FLASV81.1451;tax=d:Bacteria,p:Proteobacteria,c:Gammaproteobacteria,o:Burkholderiales,f:Comamonadaceae,g:Leptothrix,s:midas_s_81;	100	.	5311087	93.51	4.46	n.d.	Yes	5123	61	11.9071	13	2.53758	426	83.1544	60	11.7119	0	0	169	32.9885	1037	202.42	1910	372.828	1	1	0	0	0	0	0	0	0	0	0	1	0	0	0	0	2	0	1
0142	Aved_18-Q3-R54-62_MAXAC.030	GCA_016702925.1	Redundant	d__Bacteria;p__Bacteroidota;c__Ignavibacteria;o__SJA-28;f__B-1AR;g__JAEUSI01;s__JAEUSI01 sp016709315	FLASV73.1442;tax=d:Bacteria,p:Bacteroidota,c:Ignavibacteria,o:SJA-28,f:midas_f_31,g:midas_g_31,s:midas_s_31;	100	.	4397807	94.24	1.64	n.d.	Yes	3883	143	36.8272	99	25.4958	471	121.298	123	31.6765	0	0	38	9.78625	563	144.991	1550	399.176	3	1	0	0	0	0	0	1	1	0	0	1	1	1	0	0	1	0	0
0143	Aved_18-Q3-R54-62_MAXAC.055	GCA_016702905.1	Redundant	d__Bacteria;p__Bacteroidota;c__Bacteroidia;o__Chitinophagales;f__Saprospiraceae;g__OLB9;s__OLB9 sp016715245	FLASV37.1440;tax=d:Bacteria,p:Bacteroidota,c:Bacteroidia,o:Chitinophagales,f:Saprospiraceae,g:Ca_Epiflobacter,s:midas_s_37;	99.7	.	4221617	93.56	1.73	n.d.	Yes	4627	113	24.4219	34	7.34817	492	106.332	85	18.3704	0	0	59	12.7512	675	145.883	1499	323.968	4	6	2	0	2	2	1	0	0	0	0	0	1	0	0	0	1	0	0
0144	Aved_18-Q3-R54-62_MAXAC.057_sub	GCA_016702885.1	Redundant	d__Bacteria;p__Chloroflexota;c__Anaerolineae;o__Anaerolineales;f__EnvOPS12;g__OLB14;s__OLB14 sp016721315	FLASV6664.1432;tax=d:Bacteria,p:Chloroflexi,c:Anaerolineae,o:Anaerolineales,f:Anaerolineaceae,g:Ca_Villigracilis,s:midas_s_6664;	99.9	.	4467787	91.82	4.55	n.d.	Yes	4419	26	5.88368	12	2.71555	219	49.5587	0	0	15	3.39443	0	0	1499	339.217	1989	450.102	1	0	0	2	0	0	0	0	0	0	0	0	0	0	0	0	0	0	0
0145	Aved_18-Q3-R54-62_MAXAC.060	GCA_016702865.1	Redundant	d__Bacteria;p__Myxococcota;c__Polyangia;o__Polyangiales;f__SG8-38;g__JADJJE01;s__JADJJE01 sp016706685	FLASV11454.1376;tax=d:Bacteria,p:Myxococcota,c:Polyangia,o:Polyangiales,f:Sandaracinaceae,g:midas_g_4851,s:midas_s_4851;	99.9	.	7691735	93.66	3.41	n.d.	.	6851	168	24.522	108	15.7641	924	134.871	59	8.61188	0	0	73	10.6554	1265	184.645	2498	364.618	0	8	0	0	0	0	0	1	1	0	0	0	0	1	0	0	0	0	0
0146	Aved_18-Q3-R54-62_MAXAC.067	GCA_016702835.1	Redundant	d__Bacteria;p__Bacteroidota;c__Bacteroidia;o__Chitinophagales;f__Saprospiraceae;g__JADJLQ01;s__JADJLQ01 sp016709995	FLASV9855.1365;tax=d:Bacteria,p:Bacteroidota,c:Bacteroidia,o:Chitinophagales,f:Saprospiraceae,g:midas_g_56,s:midas_s_56;	100	.	5241478	96.16	3.71	n.d.	Yes	4464	70	15.681	44	9.85663	695	155.69	117	26.2097	0	0	83	18.5932	768	172.043	1631	365.367	11	62	4	0	10	1	0	0	0	0	0	0	1	0	0	0	1	0	0
0147	Aved_18-Q3-R54-62_MAXAC.082_sub	GCA_016702815.1	Redundant	d__Bacteria;p__Pseudomonadota;c__Alphaproteobacteria;o__Sphingomonadales;f__Sphingomonadaceae;g__Novosphingobium;s__Novosphingobium sp016719755	FLASV244.1409;tax=d:Bacteria,p:Proteobacteria,c:Alphaproteobacteria,o:Sphingomonadales,f:Sphingomonadaceae,g:Novosphingobium,s:midas_s_244;	100	.	3645893	98.77	1.61	n.d.	Yes	3646	40	10.9709	15	4.1141	363	99.5612	81	22.2161	0	0	58	15.9078	611	167.581	1559	427.592	0	0	0	0	0	0	0	0	0	0	0	1	0	0	0	0	1	0	0
0148	Aved_18-Q3-R54-62_MAXAC.086	GCA_016702805.1	Redundant	d__Bacteria;p__Pseudomonadota;c__Gammaproteobacteria;o__Burkholderiales;f__Casimicrobiaceae;g__VBCG01;s__VBCG01 sp016704895	FLASV59116.1354;tax=d:Bacteria,p:Proteobacteria,c:Gammaproteobacteria,o:Burkholderiales,f:SC-I-84,g:midas_g_41102,s:midas_s_59116;	99.8	.	4569298	98.4	4.41	n.d.	Yes	4277	55	12.8595	25	5.84522	349	81.5993	49	11.4566	0	0	145	33.9023	920	215.104	1828	427.402	0	0	0	0	0	1	0	0	0	1	0	0	0	0	0	0	0	0	1
0149	Aved_18-Q3-R54-62_MAXAC.090	GCA_016702775.1	Redundant	d__Bacteria;p__Bacteroidota;c__Bacteroidia;o__Chitinophagales;f__Chitinophagaceae;g__OLB11;s__OLB11 sp016711825	FLASV10651.1355;tax=d:Bacteria,p:Bacteroidota,c:Bacteroidia,o:Chitinophagales,f:Chitinophagaceae,g:midas_g_679,s:midas_s_679;	99	.	4205571	94.83	2.22	n.d.	Yes	3923	186	47.4127	100	25.4907	571	145.552	74	18.8631	0	0	51	13.0003	599	152.689	1171	298.496	1	2	0	0	1	0	1	0	0	0	0	1	1	0	0	0	1	0	0
0150	Aved_18-Q3-R54-62_MAXAC.105	GCA_016702745.1	0150	d__Bacteria;p__Bacteroidota;c__Bacteroidia;o__Chitinophagales;f__Chitinophagaceae;g__JJ008;s__JJ008 sp016702745	FLASV10968.1361;tax=d:Bacteria,p:Bacteroidota,c:Bacteroidia,o:Chitinophagales,f:Chitinophagaceae,g:Terrimonas,s:midas_s_548;	99.9	.	4663951	96.06	0.74	0.0396579	Yes	4529	99	21.8591	70	15.456	753	166.262	109	24.0671	0	0	84	18.5471	785	173.327	1523	336.277	10	24	2	0	13	0	2	0	0	0	0	0	0	0	0	0	2	0	0
0151	Aved_18-Q3-R54-62_MAXAC.112	GCA_016702755.1	Redundant	d__Bacteria;p__Bacteroidota;c__Bacteroidia;o__Chitinophagales;f__Saprospiraceae;g__UBA3362;s__UBA3362 sp016714365	FLASV177.1454;tax=d:Bacteria,p:Bacteroidota,c:Bacteroidia,o:Chitinophagales,f:Saprospiraceae,g:midas_g_65,s:midas_s_177;	99.7	.	4683136	96.29	1.73	n.d.	Yes	4321	120	27.7713	46	10.6457	584	135.154	115	26.6142	0	0	51	11.8028	616	142.56	1567	362.648	0	5	1	0	1	1	1	0	0	0	0	0	0	1	0	0	0	0	1
0152	Aved_18-Q3-R54-62_MAXAC.126	GCA_016702715.1	Redundant	d__Bacteria;p__Gemmatimonadota;c__Gemmatimonadetes;o__Gemmatimonadales;f__Gemmatimonadaceae;g__SCN-70-22;s__SCN-70-22 sp016719105	FLASV929.1448;tax=d:Bacteria,p:Gemmatimonadota,c:Gemmatimonadetes,o:Gemmatimonadales,f:Gemmatimonadaceae,g:midas_g_764,s:midas_s_929;	100	.	6520271	97.8	2.3	n.d.	Yes	5508	59	10.7117	36	6.53595	902	163.762	96	17.4292	0	0	148	26.87	1141	207.153	1855	336.783	2	30	3	0	12	0	0	2	0	0	0	0	1	0	0	0	1	0	0
0153	Aved_18-Q3-R54-62_MAXAC.142	GCA_016702705.1	0153	d__Bacteria;p__Bacteroidota;c__Bacteroidia;o__AKYH767;f__B-17BO;g__JADJDM01;s__JADJDM01 sp016702705	FLASV2883.1442;tax=d:Bacteria,p:Bacteroidota,c:Bacteroidia,o:Sphingobacteriales,f:env.OPS_17,g:midas_g_2883,s:midas_s_2883;	99.4	.	4522176	97.04	4.03	0.0238146	.	4582	156	34.0463	93	20.2968	645	140.768	103	22.4793	0	0	43	9.38455	676	147.534	1564	341.336	0	0	0	0	0	0	2	2	2	0	0	0	1	1	0	0	0	0	0
0154	Aved_18-Q3-R54-62_MAXAC.153	GCA_016702675.1	Redundant	d__Bacteria;p__Bacteroidota;c__Bacteroidia;o__AKYH767-A;f__2013-40CM-41-45;g__JADKJP01;s__JADKJP01 sp016720655	FLASV300.1445;tax=d:Bacteria,p:Bacteroidota,c:Bacteroidia,o:Sphingobacteriales,f:AKYH767,g:midas_g_300,s:midas_s_300;	99.3	.	4682263	94.76	2.46	n.d.	Yes	4612	205	44.4493	114	24.7181	599	129.879	84	18.2134	0	0	43	9.3235	771	167.173	1502	325.672	1	3	1	0	0	2	0	0	0	0	0	0	1	0	0	0	1	0	0
0155	Aved_18-Q3-R54-62_MAXAC.186	GCA_016702655.1	0155	d__Bacteria;p__Pseudomonadota;c__Gammaproteobacteria;o__Burkholderiales;f__Burkholderiaceae_B;g__CAIKUF01;s__CAIKUF01 sp016702655	FLASV17779.1352;tax=d:Bacteria,p:Proteobacteria,c:Gammaproteobacteria,o:Burkholderiales,f:Comamonadaceae,g:Rhizobacter,s:midas_s_4800;	100	.	5086733	95.91	3.89	0.0331532	.	4822	46	9.53961	20	4.14766	390	80.8793	48	9.95438	0	0	153	31.7296	962	199.502	1919	397.968	0	0	0	0	0	1	0	0	0	0	0	2	0	0	0	0	0	0	1
0156	Aved_18-Q3-R54-62_MAXAC.228_sub	GCA_016702645.1	0156	d__Bacteria;p__Bacteroidota;c__Bacteroidia;o__Flavobacteriales;f__PHOS-HE28;g__PHOS-HE28;s__PHOS-HE28 sp016702645	FLASV937.1445;tax=d:Bacteria,p:Bacteroidota,c:Bacteroidia,o:Flavobacteriales,f:NS9_marine_group,g:midas_g_225,s:midas_s_937;	99.6	.	3979298	95.7	1.88	0.0249519	Yes	4092	150	36.6569	80	19.5503	553	135.142	44	10.7527	0	0	48	11.7302	733	179.13	1343	328.201	2	6	0	0	0	1	0	0	0	0	0	0	1	1	0	0	0	0	0
0157	Aved_18-Q3-R54-62_MAXAC.235	GCA_016702605.1	0157	d__Bacteria;p__Pseudomonadota;c__Gammaproteobacteria;o__Burkholderiales;f__Burkholderiaceae_B;g__JADJDQ01;s__JADJDQ01 sp016702605	FLASV3056.1449;tax=d:Bacteria,p:Proteobacteria,c:Gammaproteobacteria,o:Burkholderiales,f:Comamonadaceae,g:Leptothrix,s:midas_s_1298;	99.4	.	5965215	98.1	1.46	0.0136972	Yes	5234	78	14.9026	38	7.26022	443	84.6389	74	14.1383	0	0	178	34.0084	1186	226.595	1898	362.629	5	1	0	0	1	0	0	2	1	0	0	1	0	0	0	0	0	0	0
0158	Aved_18-Q3-R54-62_MAXAC.248_sub	GCA_016702615.1	Redundant	d__Bacteria;p__Actinomycetota;c__Actinomycetia;o__Actinomycetales;f__Kineosporiaceae;g__JADJPO01;s__JADJPO01 sp016713225	FLASV327.1441;tax=d:Bacteria,p:Actinobacteriota,c:Actinobacteria,o:Kineosporiales,f:Kineosporiaceae,g:midas_g_327,s:midas_s_327;	99.9	.	5950811	97.21	0.27	n.d.	Yes	5379	64	11.8981	30	5.57724	233	43.3166	0	0	9	1.67317	0	0	1616	300.428	2480	461.052	2	3	0	0	0	1	0	1	0	0	0	0	0	0	0	1	0	1	0
0159	Aved_18-Q3-R54-62_MAXAC.265	GCA_016702565.1	Redundant	d__Bacteria;p__Bacteroidota;c__Bacteroidia;o__Chitinophagales;f__Saprospiraceae;g__UBA3362;s__UBA3362 sp016712145	FLASV1289.1456;tax=d:Bacteria,p:Bacteroidota,c:Bacteroidia,o:Chitinophagales,f:Saprospiraceae,g:midas_g_6,s:midas_s_862;	100	.	4358578	99.01	3.96	n.d.	Yes	3494	82	23.4688	54	15.4551	572	163.709	100	28.6205	0	0	46	13.1654	575	164.568	1357	388.38	2	5	0	0	1	2	1	0	0	0	0	0	0	0	0	0	0	0	0
0160	Aved_18-Q3-R54-62_MAXAC.289	GCA_016702545.1	0160	d__Bacteria;p__Myxococcota;c__Polyangia;o__GCA-2747355;f__GCA-2747355;g__JADJTL01;s__JADJTL01 sp016702545	FLASV82816.1380;tax=d:Bacteria,p:Myxococcota,c:Polyangia,o:UASB-TL25,f:midas_f_5277,g:midas_g_5277,s:midas_s_35099;	99.4	.	5135008	94.39	3.87	0.0207595	.	4242	75	17.6803	37	8.7223	584	137.671	57	13.4371	0	0	50	11.7869	831	195.898	1449	341.584	0	0	0	0	0	0	0	0	0	0	0	0	0	0	0	0	0	0	0
0161	Aved_18-Q3-R54-62_MAXAC.290	GCA_016702505.1	0161	d__Bacteria;p__Actinomycetota;c__Acidimicrobiia;o__Acidimicrobiales;f__JAAYBP01;g__JAAZBK01;s__JAAZBK01 sp016702505	FLASV290.1445;tax=d:Bacteria,p:Actinobacteriota,c:Acidimicrobiia,o:Microtrichales,f:Iamiaceae,g:Iamia,s:midas_s_290;	98.9	.	3923940	90.6	0.85	0.0213923	Yes	4055	31	7.64488	12	2.95931	195	48.0888	0	0	7	1.72626	0	0	951	234.525	1971	486.067	1	1	0	0	0	0	0	0	0	0	1	1	0	0	0	0	0	0	0
0162	Aved_18-Q3-R54-62_MAXAC.293	GCA_016702555.1	0162	d__Bacteria;p__Pseudomonadota;c__Gammaproteobacteria;o__Burkholderiales;f__Burkholderiaceae_B;g__Ottowia;s__Ottowia sp016702555	FLASV1352.1453;tax=d:Bacteria,p:Proteobacteria,c:Gammaproteobacteria,o:Burkholderiales,f:Comamonadaceae,g:Ottowia,s:midas_s_482;	99.9	.	3773590	97.96	0.47	0.0697978	Yes	3685	15	4.07056	5	1.35685	249	67.5712	35	9.49796	0	0	123	33.3786	761	206.513	1604	435.278	0	0	0	0	0	0	0	0	0	0	0	1	0	0	0	0	0	0	1
0163	Aved_18-Q3-R54-62_MAXAC.297	GCA_016702515.1	Redundant	d__Bacteria;p__Bacteroidota;c__Ignavibacteria;o__SJA-28;f__B-1AR;g__JADJAH01;s__JADJAH01 sp016704345	FLASV137.1441;tax=d:Bacteria,p:Bacteroidota,c:Ignavibacteria,o:SJA-28,f:midas_f_31,g:midas_g_31,s:midas_s_137;	97.4	.	4787578	92.51	4.37	n.d.	Yes	4510	191	42.3503	99	21.9512	497	110.2	134	29.7118	0	0	31	6.87361	688	152.55	1627	360.754	3	0	0	0	0	0	0	1	1	0	0	0	1	0	0	0	1	0	0
0164	Aved_18-Q3-R54-62_MAXAC.302	GCA_016702475.1	Redundant	d__Bacteria;p__Bacteroidota;c__Bacteroidia;o__Flavobacteriales;f__PHOS-HE28;g__PHOS-HE28;s__PHOS-HE28 sp002396605	FLASV434.1444;tax=d:Bacteria,p:Bacteroidota,c:Bacteroidia,o:Flavobacteriales,f:NS9_marine_group,g:midas_g_434,s:midas_s_434;	99.7	.	4053641	100	1.61	n.d.	Yes	3692	124	33.5861	79	21.3976	513	138.949	60	16.2514	0	0	53	14.3554	657	177.952	1318	356.988	1	1	0	0	1	2	0	0	0	1	0	0	1	0	0	0	0	0	0
0165	Aved_18-Q3-R54-62_MAXAC.321	GCA_016702405.1	Redundant	d__Bacteria;p__Elusimicrobiota;c__Elusimicrobia;o__FEN-1173;f__FEN-1173;g__JADJJR01;s__JADJJR01 sp016706425	FLASV595.1458;tax=d:Bacteria,p:Elusimicrobiota,c:Elusimicrobia,o:MVP-88,f:midas_f_595,g:midas_g_595,s:midas_s_595;	100	.	2607699	97.75	1.12	n.d.	Yes	2260	9	3.9823	6	2.65487	220	97.3451	53	23.4513	0	0	42	18.5841	507	224.336	920	407.08	0	0	0	0	0	0	0	0	0	0	0	0	0	1	0	0	0	0	0
0166	Aved_18-Q3-R54-62_MAXAC.344	GCA_016702425.1	Redundant	d__Bacteria;p__Bacteroidota;c__Bacteroidia;o__Chitinophagales;f__UBA2359;g__BJ6;s__BJ6 sp014584595	FLASV1223.1447;tax=d:Bacteria,p:Bacteroidota,c:Bacteroidia,o:Chitinophagales,f:37-13,g:midas_g_1223,s:midas_s_1223;	100	.	4452840	99.01	3.69	n.d.	.	3405	91	26.7254	66	19.3833	548	160.94	71	20.8517	0	0	55	16.1527	623	182.966	1114	327.166	3	4	1	0	1	2	0	0	0	0	0	0	0	0	0	0	1	0	0
0167	Aved_18-Q3-R54-62_MAXAC.378	GCA_016702415.1	0167	d__Bacteria;p__Actinomycetota;c__Actinomycetia;o__Actinomycetales;f__Dermatophilaceae;g__Tetrasphaera_A;s__Tetrasphaera_A sp016702415	FLASV5717.1442;tax=d:Bacteria,p:Actinobacteriota,c:Actinobacteria,o:Micrococcales,f:Intrasporangiaceae,g:Tetrasphaera,s:midas_s_1404;	99.6	.	4137894	98.36	3.01	0.0259088	.	3937	67	17.018	31	7.87402	134	34.0361	0	0	12	3.04801	0	0	1082	274.829	1838	466.853	2	2	0	0	0	1	0	0	0	0	0	1	0	0	0	1	0	1	0
0168	Aved_18-Q3-R54-62_MAXAC.386	GCA_016702455.1	Redundant	d__Bacteria;p__Bacteroidota;c__Bacteroidia;o__Chitinophagales;f__Saprospiraceae;g__JADJTT01;s__JADJTT01 sp016703765	FLASV5222.1447;tax=d:Bacteria,p:Bacteroidota,c:Bacteroidia,o:Chitinophagales,f:Saprospiraceae,g:midas_g_1838,s:midas_s_1838;	99.9	.	5427890	99.01	3.47	n.d.	Yes	4512	109	24.1578	55	12.1897	698	154.699	105	23.2713	0	0	56	12.4113	796	176.418	1771	392.509	4	18	0	0	2	3	1	0	0	0	0	0	0	0	0	0	1	0	0
0169	Aved_18-Q3-R54-62_MAXAC.390	GCA_016702315.1	Redundant	d__Bacteria;p__Bacteroidota;c__Bacteroidia;o__Flavobacteriales;f__PHOS-HE28;g__PHOS-HE28;s__PHOS-HE28 sp016710015	FLASV758.1445;tax=d:Bacteria,p:Bacteroidota,c:Bacteroidia,o:Flavobacteriales,f:NS9_marine_group,g:midas_g_385,s:midas_s_758;	99.8	.	4322873	98.92	1.34	n.d.	.	4026	95	23.5966	68	16.8902	576	143.07	80	19.8708	0	0	40	9.93542	730	181.321	1439	357.427	1	1	0	0	1	0	1	0	0	0	0	0	1	0	0	0	0	0	0
0170	Aved_18-Q3-R54-62_MAXAC.392	GCA_016702325.1	0170	d__Bacteria;p__Pseudomonadota;c__Alphaproteobacteria;o__Micavibrionales;f__Micavibrionaceae;g__JAGNKE01;s__JAGNKE01 sp016699735	FLASV2943.1409;tax=d:Bacteria,p:Proteobacteria,c:Alphaproteobacteria,o:Micavibrionales,f:Micavibrionaceae,g:midas_g_2943,s:midas_s_2943;	100	.	2838944	94.57	1.59	0.0577887	Yes	2724	50	18.3554	8	2.93686	247	90.6755	29	10.6461	0	0	52	19.0896	463	169.971	1280	469.897	0	2	0	0	0	0	0	0	0	0	0	0	0	0	0	0	0	0	0
0171	Aved_18-Q3-R54-62_MAXAC.397_sub	GCA_016709225.1	0171	d__Bacteria;p__Myxococcota;c__Polyangia;o__Nannocystales;f__Nannocystaceae;g__Ga0077550;s__Ga0077550 sp016709225	FLASV3982.1466;tax=d:Bacteria,p:Myxococcota,c:Polyangia,o:Nannocystales,f:Nannocystaceae,g:Nannocystis,s:midas_s_3982;	99.3	.	9612643	95.61	1.13	0.0232925	Yes	7978	372	46.6282	316	39.6089	1595	199.925	58	7.26999	0	0	157	19.6791	1295	162.321	2759	345.826	4	10	0	0	3	1	0	2	1	0	0	2	0	1	0	0	0	0	0
0172	Aved_18-Q3-R54-62_MAXAC.403	GCA_016702335.1	0172	d__Bacteria;p__Pseudomonadota;c__Gammaproteobacteria;o__Burkholderiales;f__Rhodocyclaceae;g__JADJEF01;s__JADJEF01 sp016702335	FLASV29041.1357;tax=d:Bacteria,p:Proteobacteria,c:Gammaproteobacteria,o:Burkholderiales,f:Rhodocyclaceae,g:Sulfuritalea,s:midas_s_3126;	99.7	.	4117193	96.18	0.49	0.0189735	.	3987	68	17.0554	9	2.25734	285	71.4823	46	11.5375	0	0	99	24.8307	802	201.154	1587	398.044	1	0	0	0	0	0	0	0	0	0	0	2	0	0	0	0	0	0	1
0173	Aved_18-Q3-R54-62_MAXAC.406	GCA_016702345.1	Redundant	d__Bacteria;p__Krumholzibacteriota;c__Krumholzibacteria;o__LZORAL124-64-63;f__LZORAL124-64-63;g__PNOJ01;s__PNOJ01 sp016719645	FLASV5048.1479;tax=d:Bacteria,p:Latescibacterota,c:midas_c_18,o:midas_o_753,f:midas_f_753,g:midas_g_4788,s:midas_s_4788;	100	.	4236341	97.25	2.2	n.d.	.	3667	50	13.6351	30	8.18107	570	155.44	56	15.2713	0	0	70	19.0892	758	206.708	1392	379.602	4	8	1	0	2	4	0	0	0	1	0	0	0	1	0	0	2	0	0
0174	Aved_18-Q3-R54-62_MAXAC.418	GCA_016702305.1	0174	d__Bacteria;p__AABM5-125-24;c__RPQS01;o__RPQS01;f__RPQS01;g__JABWCQ01;s__JABWCQ01 sp016702305	FLASV2815.1446;tax=d:Bacteria,p:Fibrobacterota,c:Chitinivibrionia,o:midas_o_1477,f:midas_f_1477,g:midas_g_1477,s:midas_s_2815;	100	.	3383257	98.9	0	0.0150347	.	2905	74	25.4733	53	18.2444	421	144.923	51	17.5559	0	0	44	15.1463	548	188.64	1121	385.886	0	6	0	0	0	0	0	0	0	0	0	0	0	0	0	0	2	0	0
0175	Aved_18-Q3-R54-62_MAXAC.426	GCA_016709155.1	0175	d__Bacteria;p__Bacteroidota;c__Ignavibacteria;o__Ignavibacteriales;f__Ignavibacteriaceae;g__JADJEI01;s__JADJEI01 sp016709155	FLASV1255.1467;tax=d:Bacteria,p:Bacteroidota,c:Ignavibacteria,o:Ignavibacteriales,f:PHOS-HE36,g:midas_g_179,s:midas_s_1255;	100	.	4007487	95.51	2.35	0.0175707	Yes	3979	62	15.5818	39	9.80146	421	105.805	126	31.6662	0	0	35	8.79618	745	187.233	1477	371.199	2	15	2	0	2	1	0	0	0	0	0	0	0	0	0	0	1	0	0
0176	Aved_18-Q3-R54-62_MAXAC.439	GCA_016709195.1	Redundant	d__Bacteria;p__Bacteroidota;c__Bacteroidia;o__Chitinophagales;f__Saprospiraceae;g__M3007;s__M3007 sp016719895	FLASV70435.1349;tax=d:Bacteria,p:Bacteroidota,c:Bacteroidia,o:Chitinophagales,f:Saprospiraceae,g:midas_g_1409,s:midas_s_70435;	98.7	.	5477474	93.88	0.5	n.d.	.	4530	86	18.9845	36	7.94702	653	144.15	104	22.9581	0	0	65	14.3488	816	180.132	1637	361.369	3	18	2	0	6	5	0	1	1	0	0	0	1	1	0	0	0	0	0
0177	Aved_18-Q3-R54-62_MAXAC.457	GCA_016709145.1	0177	d__Bacteria;p__Planctomycetota;c__B15-G4;o__B15-G4;f__JADJEK01;g__JADJEK01;s__JADJEK01 sp016709145	FLASV62066.1367;tax=d:Bacteria,p:Planctomycetota,c:OM190,o:midas_o_35381,f:midas_f_35381,g:midas_g_62066,s:midas_s_62066;	99.9	.	5892551	93.18	0	0.0110396	.	4655	83	17.8303	59	12.6745	726	155.961	30	6.44468	0	0	65	13.9635	858	184.318	1904	409.023	1	6	0	0	0	0	0	0	0	0	0	0	1	0	0	0	0	0	0
0178	Bjer_18-Q3-R1-45_BAT3C.1	GCA_016709105.1	Redundant	d__Bacteria;p__Pseudomonadota;c__Gammaproteobacteria;o__Xanthomonadales;f__Xanthomonadaceae;g__Thermomonas;s__Thermomonas sp016720345	FLASV203.1467;tax=d:Bacteria,p:Proteobacteria,c:Gammaproteobacteria,o:Xanthomonadales,f:Xanthomonadaceae,g:Thermomonas,s:midas_s_203;	99.9	.	2618330	98.43	0.93	n.d.	Yes	2422	25	10.322	13	5.36746	233	96.2015	58	23.9472	0	0	53	21.8827	523	215.937	1092	450.867	0	6	1	0	0	3	0	0	0	0	0	0	0	0	0	0	0	0	0
0179	Bjer_18-Q3-R1-45_BAT3C.132	GCA_016709115.1	Redundant	d__Bacteria;p__Pseudomonadota;c__Gammaproteobacteria;o__Burkholderiales;f__Burkholderiaceae_B;g__JAABQG01;s__JAABQG01 sp016721925	FLASV50.1455;tax=d:Bacteria,p:Proteobacteria,c:Gammaproteobacteria,o:Burkholderiales,f:Comamonadaceae,g:midas_g_33,s:midas_s_50;	99.9	.	3808083	90.2	0.47	n.d.	Yes	3688	27	7.32104	10	2.7115	276	74.8373	39	10.5748	0	0	139	37.6898	802	217.462	1531	415.13	1	0	0	0	0	0	0	1	0	1	0	0	0	0	0	0	1	0	1
0180	Bjer_18-Q3-R1-45_BAT3C.170	GCA_016709065.1	Redundant	d__Bacteria;p__Bacteroidota;c__Bacteroidia;o__Chitinophagales;f__Saprospiraceae;g__JADJPL01;s__JADJPL01 sp016707205	FLASV16823.1343;tax=d:Bacteria,p:Bacteroidota,c:Bacteroidia,o:Chitinophagales,f:Saprospiraceae,g:Haliscomenobacter,s:midas_s_217;	99.6	.	4946673	91.94	3.03	n.d.	Yes	4854	61	12.567	31	6.38649	551	113.515	115	23.6918	0	0	96	19.7775	837	172.435	1764	363.412	9	37	1	0	13	3	2	0	0	0	0	1	2	0	0	0	2	0	0
0181	Bjer_18-Q3-R1-45_BAT3C.178	GCA_016709055.1	0181	d__Bacteria;p__Bacteroidota;c__Bacteroidia;o__Bacteroidales;f__DTU049;g__DTU049;s__DTU049 sp001512885	FLASV16.1463;tax=d:Bacteria,p:Bacteroidota,c:Bacteroidia,o:Sphingobacteriales,f:Lentimicrobiaceae,g:Lentimicrobium,s:midas_s_16;	98.9	.	2219840	92.86	2.78	0.00275071	.	2101	57	27.1299	23	10.9472	219	104.236	43	20.4664	0	0	11	5.2356	294	139.933	991	471.68	0	0	1	0	0	3	1	0	0	0	0	0	1	0	0	0	1	0	0
0182	Bjer_18-Q3-R1-45_BAT3C.2	GCA_016709045.1	Redundant	d__Bacteria;p__Bacteroidota;c__Bacteroidia;o__Chitinophagales;f__Chitinophagaceae;g__JJ008;s__JJ008 sp016719815	FLASV90.1453;tax=d:Bacteria,p:Bacteroidota,c:Bacteroidia,o:Chitinophagales,f:Chitinophagaceae,g:Terrimonas,s:midas_s_90;	99.2	.	3873111	93.08	2.13	n.d.	Yes	3892	73	18.7564	47	12.0761	588	151.079	99	25.4368	0	0	71	18.2425	598	153.649	1333	342.497	16	61	1	0	12	0	1	0	0	0	0	0	1	0	0	0	2	0	0
0183	Bjer_18-Q3-R1-45_BAT3C.201_fly	GCA_016699205.1	0183	d__Bacteria;p__Patescibacteria;c__ABY1;o__SG8-24;f__2-12-FULL-60-25;g__CAIXDN01;s__CAIXDN01 sp016699205	FLASV16902.1323;tax=d:Bacteria,p:Patescibacteria,c:ABY1,o:Ca_Magasanikbacteria,f:midas_f_13206,g:midas_g_16902,s:midas_s_16902;	100	.	1082254	71.78	0	0.0185426	.	1067	12	11.2465	3	2.81162	48	44.9859	0	0	2	1.87441	0	0	287	268.978	580	543.58	0	0	0	0	0	1	0	0	0	0	0	0	0	0	0	0	0	0	0
0184	Bjer_18-Q3-R1-45_BAT3C.220	GCA_016709025.1	0184	d__Bacteria;p__Bacteroidota;c__Bacteroidia;o__Bacteroidales;f__Lentimicrobiaceae;g__Lentimicrobium;s__Lentimicrobium sp016709025	FLASV36004.1354;tax=d:Bacteria,p:Bacteroidota,c:Bacteroidia,o:Sphingobacteriales,f:Lentimicrobiaceae,g:Lentimicrobium,s:midas_s_362;	99.9	.	6695176	97.85	4.84	0.0253063	.	5582	182	32.6048	119	21.3185	859	153.887	147	26.3346	0	0	46	8.24077	1054	188.821	1788	320.315	6	42	3	0	6	2	1	1	1	0	0	0	3	1	0	0	1	0	0
0185	Bjer_18-Q3-R1-45_BAT3C.224	GCA_016708985.1	Redundant	d__Bacteria;p__Bacteroidota;c__Bacteroidia;o__Flavobacteriales;f__PHOS-HE28;g__PHOS-HE28;s__PHOS-HE28 sp016704485	FLASV385.1443;tax=d:Bacteria,p:Bacteroidota,c:Bacteroidia,o:Flavobacteriales,f:NS9_marine_group,g:midas_g_385,s:midas_s_385;	100	.	4293318	99.73	0.54	n.d.	Yes	3650	115	31.5068	89	24.3836	574	157.26	73	20	0	0	36	9.86301	688	188.493	1400	383.562	0	5	0	0	0	1	0	1	0	1	0	0	2	1	0	0	0	0	0
0186	Bjer_18-Q3-R1-45_BAT3C.235	GCA_016708955.1	0186	d__Bacteria;p__Pseudomonadota;c__Gammaproteobacteria;o__Burkholderiales;f__Nitrosomonadaceae;g__Nitrosomonas;s__Nitrosomonas sp016708955	FLASV26698.1359;tax=d:Bacteria,p:Proteobacteria,c:Gammaproteobacteria,o:Burkholderiales,f:Nitrosomonadaceae,g:Nitrosomonas,s:midas_s_717;	99.9	Ammonia-oxidizer; Abundant	3435766	90.73	2.39	0.103795	Yes	3498	46	13.1504	8	2.28702	274	78.3305	46	13.1504	0	0	77	22.0126	659	188.393	1278	365.352	2	0	0	0	0	2	0	1	1	0	0	0	0	1	0	0	0	0	0
0187	Bjer_18-Q3-R1-45_BAT3C.258	GCA_016708925.1	0187	d__Bacteria;p__Pseudomonadota;c__Gammaproteobacteria;o__Pseudomonadales;f__Porticoccaceae;g__JAGPUQ01;s__JAGPUQ01 sp016708925	FLASV61028.1354;tax=d:Bacteria,p:Proteobacteria,c:Gammaproteobacteria,o:Pseudomonadales,f:Spongiibacteraceae,g:BD1-7_clade,s:midas_s_263;	98.7	.	3075447	92.46	2.22	0.0566874	.	3029	11	3.63156	4	1.32057	158	52.1624	34	11.2248	0	0	35	11.555	511	168.703	1404	463.519	0	0	0	0	0	0	0	0	0	0	0	0	0	1	0	0	0	0	0
0188	Bjer_18-Q3-R1-45_BAT3C.293	GCA_016709005.1	0188	d__Bacteria;p__Bacteroidota;c__Bacteroidia;o__Flavobacteriales;f__Crocinitomicaceae;g__JADJGJ01;s__JADJGJ01 sp016709005	FLASV2263.1446;tax=d:Bacteria,p:Bacteroidota,c:Bacteroidia,o:Flavobacteriales,f:Crocinitomicaceae,g:Crocinitomix,s:midas_s_1882;	99.9	.	4021127	96.49	0	0.020658	Yes	3720	118	31.7204	91	24.4624	641	172.312	82	22.043	0	0	26	6.98925	584	156.989	1457	391.667	1	1	1	0	0	2	0	0	0	0	0	1	0	1	0	0	1	0	0
0189	Bjer_18-Q3-R1-45_BAT3C.298	GCA_016699185.1	Redundant	d__Bacteria;p__Dependentiae;c__Babeliae;o__Babeliales;f__Vermiphilaceae;g__AWTP1-30;s__AWTP1-30 sp016699125	FLASV7927.1465;tax=d:Bacteria,p:Dependentiae,c:Babeliae,o:Babeliales,f:Vermiphilaceae,g:midas_g_7927,s:midas_s_7927;	100	.	1089559	84.27	0	n.d.	.	1002	6	5.98802	3	2.99401	170	169.661	5	4.99002	0	0	8	7.98403	165	164.671	431	430.14	0	0	0	0	0	0	0	0	0	0	0	0	0	0	0	0	0	0	0
0190	Bjer_18-Q3-R1-45_BAT3C.347	GCA_016708905.1	Redundant	d__Bacteria;p__Pseudomonadota;c__Gammaproteobacteria;o__Burkholderiales;f__Rhodocyclaceae;g__Methylophosphatis;s__Methylophosphatis roskildensis	FLASV484.1517;tax=d:Bacteria,p:Proteobacteria,c:Gammaproteobacteria,o:Burkholderiales,f:B1-7BS,g:Ca_Methylophosphatis,s:Ca_Methylophosphatis_roskildensis;	100	.	5005197	91.26	4.23	n.d.	Yes	4617	37	8.01386	14	3.03227	334	72.3413	68	14.7282	0	0	96	20.7927	829	179.554	1987	430.366	2	2	0	0	0	0	0	2	1	1	0	0	0	0	0	0	1	0	1
0191	Bjer_18-Q3-R1-45_BAT3C.93	GCA_016708855.1	Redundant	d__Bacteria;p__Actinomycetota;c__Actinomycetia;o__Actinomycetales;f__Dermatophilaceae;g__Phosphoribacter;s__Phosphoribacter baldrii	FLASV5.1442;tax=d:Bacteria,p:Actinobacteriota,c:Actinobacteria,o:Micrococcales,f:Intrasporangiaceae,g:Tetrasphaera,s:midas_s_5;	100	.	3560129	91.44	4.62	n.d.	Yes	3268	41	12.5459	22	6.73195	104	31.8237	0	0	6	1.83599	0	0	927	283.66	1551	474.602	2	0	0	0	0	1	0	0	0	0	1	0	0	0	0	1	0	1	0
0192	Bjer_18-Q3-R1-45_BATAC.113	GCA_016708935.1	Redundant	d__Bacteria;p__Bacteroidota;c__Bacteroidia;o__Cytophagales;f__Spirosomaceae;g__Leadbetterella;s__Leadbetterella sp016722655	FLASV85.1426;tax=d:Bacteria,p:Bacteroidota,c:Bacteroidia,o:Cytophagales,f:Spirosomaceae,g:Lacihabitans,s:midas_s_85;	99.7	.	5264529	94.19	4.32	n.d.	Yes	5586	108	19.334	55	9.84604	725	129.789	143	25.5997	0	0	70	12.5313	852	152.524	1935	346.402	7	63	2	0	13	1	2	0	0	0	0	0	0	0	0	0	0	0	0
0193	Bjer_18-Q3-R1-45_BATAC.226	GCA_016708795.1	Redundant	d__Bacteria;p__Actinomycetota;c__Acidimicrobiia;o__Acidimicrobiales;f__Microtrichaceae;g__Microthrix;s__Microthrix subdominans	FLASV10392.1342;tax=d:Bacteria,p:Actinobacteriota,c:Acidimicrobiia,o:Microtrichales,f:Microtrichaceae,g:Ca_Microthrix,s:Ca_Microthrix_subdominans;	99.8	.	4335907	91.38	1.71	n.d.	Yes	3955	30	7.58534	13	3.28698	163	41.2137	0	0	11	2.78129	0	0	1053	266.245	1959	495.322	0	1	0	0	0	1	0	1	1	0	0	2	1	0	0	0	0	0	0
0194	Bjer_18-Q3-R1-45_BATAC.230	GCA_016708825.1	0194	d__Bacteria;p__Pseudomonadota;c__Gammaproteobacteria;o__Burkholderiales;f__Usitatibacteraceae;g__FEB-7;s__FEB-7 sp016708825	FLASV26613.1356;tax=d:Bacteria,p:Proteobacteria,c:Gammaproteobacteria,o:Burkholderiales,f:Nitrosomonadaceae,g:Ellin6067,s:midas_s_26613;	97	.	3703824	91.96	0.95	0.013046	.	3699	44	11.8951	20	5.40687	318	85.9692	55	14.8689	0	0	150	40.5515	829	224.115	1502	406.056	0	0	0	0	0	2	0	0	0	0	0	1	0	0	0	0	0	0	1
0195	Bjer_18-Q3-R1-45_BATAC.327	GCA_016708875.1	0195	d__Bacteria;p__Bacteroidota;c__Bacteroidia;o__Chitinophagales;f__Saprospiraceae;g__M3007;s__M3007 sp016708875	FLASV12812.1340;tax=d:Bacteria,p:Bacteroidota,c:Bacteroidia,o:Chitinophagales,f:Saprospiraceae,g:midas_g_1226,s:midas_s_1226;	99.3	.	6139682	93.61	3.63	0.0315922	Yes	5408	155	28.6612	78	14.4231	827	152.922	119	22.0044	0	0	81	14.9778	911	168.454	1652	305.473	5	16	1	0	3	7	0	0	0	0	0	0	1	1	0	0	0	0	0
0196	Bjer_18-Q3-R1-45_BATAC.331	GCA_016708845.1	0196	d__Bacteria;p__Bacteroidota;c__Bacteroidia;o__AKYH767;f__B-17BO;g__UBA4416;s__UBA4416 sp016708845	FLASV16122.1354;tax=d:Bacteria,p:Bacteroidota,c:Bacteroidia,o:Sphingobacteriales,f:env.OPS_17,g:midas_g_3838,s:midas_s_6658;	99.7	.	3869084	90.7	3.25	0.0114659	Yes	4035	140	34.6964	85	21.0657	536	132.838	88	21.8092	0	0	51	12.6394	676	167.534	1295	320.942	1	2	1	0	1	1	0	1	1	0	0	1	1	0	0	0	1	0	0
0197	Bjer_18-Q3-R1-45_BATAC.43	GCA_016708785.1	0197	d__Bacteria;p__Bacteroidota;c__Bacteroidia;o__AKYH767-A;f__2013-40CM-41-45;g__JADKIH01;s__JADKIH01 sp016708785	FLASV402.1445;tax=d:Bacteria,p:Bacteroidota,c:Bacteroidia,o:Sphingobacteriales,f:AKYH767,g:midas_g_300,s:midas_s_364;	99.8	.	4376412	94.6	3.02	0.0640522	.	4069	188	46.203	106	26.0506	504	123.863	88	21.6269	0	0	38	9.3389	671	164.905	1360	334.234	1	4	0	0	1	1	0	0	0	0	0	0	0	1	0	0	0	0	0
0198	Bjer_18-Q3-R1-45_BATAC.444	GCA_016708765.1	0198	d__Bacteria;p__Bacteroidota;c__Bacteroidia;o__Chitinophagales;f__Chitinophagaceae;g__JJ008;s__JJ008 sp016708765	FLASV26224.1361;tax=d:Bacteria,p:Bacteroidota,c:Bacteroidia,o:Chitinophagales,f:Chitinophagaceae,g:Terrimonas,s:midas_s_743;	99.9	.	3525934	97.37	0.74	0.0335287	Yes	3504	55	15.6963	30	8.56164	570	162.671	100	28.5388	0	0	60	17.1233	594	169.521	1310	373.858	2	18	1	0	5	0	1	0	0	0	0	0	0	1	0	0	3	0	0
0199	Bjer_18-Q3-R1-45_BATAC.458	GCA_016708725.1	0199	d__Bacteria;p__Pseudomonadota;c__Gammaproteobacteria;o__Burkholderiales;f__Burkholderiaceae_B;g__Rhodoferax_C;s__Rhodoferax_C sp016708725	FLASV14165.1356;tax=d:Bacteria,p:Proteobacteria,c:Gammaproteobacteria,o:Burkholderiales,f:Comamonadaceae,g:Rhodoferax,s:midas_s_4982;	99.7	.	6086223	94.86	3.2	0.0211578	.	5628	106	18.8344	34	6.04122	381	67.6972	68	12.0824	0	0	97	17.2353	1007	178.927	1965	349.147	2	0	0	0	0	0	0	2	2	0	0	0	0	0	1	0	1	0	1
0200	Bjer_18-Q3-R1-45_BATAC.496	GCA_016708675.1	Redundant	d__Bacteria;p__Bacteroidota;c__Bacteroidia;o__Chitinophagales;f__Saprospiraceae;g__JADKBO01;s__JADKBO01 sp016717655	FLASV10903.1347;tax=d:Bacteria,p:Bacteroidota,c:Bacteroidia,o:Chitinophagales,f:Saprospiraceae,g:midas_g_142,s:midas_s_142;	100	.	4788375	92.9	0.5	n.d.	Yes	4747	126	26.5431	54	11.3756	655	137.982	105	22.1192	0	0	66	13.9035	765	161.154	1546	325.679	2	11	0	0	5	1	0	0	0	0	0	0	0	1	0	0	1	0	0
0201	Bjer_18-Q3-R1-45_BATAC.569	GCA_016708715.1	Redundant	d__Bacteria;p__Pseudomonadota;c__Gammaproteobacteria;o__Burkholderiales;f__Burkholderiaceae_B;g__Rhodoferax_C;s__Rhodoferax_C sp016719405	FLASV4839.1486;tax=d:Bacteria,p:Proteobacteria,c:Gammaproteobacteria,o:Burkholderiales,f:Comamonadaceae,g:Limnohabitans,s:midas_s_2834;	99.9	.	4212075	92.53	3.9	n.d.	.	4303	75	17.4297	35	8.13386	313	72.7399	39	9.06344	0	0	112	26.0284	840	195.213	1497	347.897	0	1	0	0	1	0	0	5	5	0	0	1	0	0	0	0	1	0	0
0202	Bjer_18-Q3-R1-45_MAXAC.004	GCA_016708695.1	Redundant	d__Bacteria;p__Actinomycetota;c__Acidimicrobiia;o__Acidimicrobiales;f__Microtrichaceae;g__Microthrix;s__Microthrix parvicella	FLASV3.1527;tax=d:Bacteria,p:Actinobacteriota,c:Acidimicrobiia,o:Microtrichales,f:Microtrichaceae,g:Ca_Microthrix,s:Ca_Microthrix_parvicella;	100	.	4318275	94.87	1.71	n.d.	Yes	4107	33	8.03506	10	2.43487	180	43.8276	0	0	26	6.33065	0	0	1023	249.087	1973	480.399	0	1	0	0	0	0	0	1	1	0	1	1	1	0	0	0	0	0	0
0203	Bjer_18-Q3-R1-45_MAXAC.011	GCA_016708665.1	Redundant	d__Bacteria;p__Pseudomonadota;c__Gammaproteobacteria;o__Burkholderiales;f__Rhodocyclaceae;g__Sulfuritalea;s__Sulfuritalea sp016710465	FLASV48194.1359;tax=d:Bacteria,p:Proteobacteria,c:Gammaproteobacteria,o:Burkholderiales,f:Rhodocyclaceae,g:Sulfuritalea,s:midas_s_37539;	100	.	4370855	98.21	2.14	n.d.	.	4170	48	11.5108	6	1.43885	276	66.1871	43	10.3118	0	0	110	26.3789	852	204.317	1888	452.758	0	1	0	0	0	0	0	0	0	1	0	0	0	0	0	0	0	0	1
0204	Bjer_18-Q3-R1-45_MAXAC.012	GCA_016708645.1	Redundant	d__Bacteria;p__Pseudomonadota;c__Gammaproteobacteria;o__Burkholderiales;f__Burkholderiaceae_B;g__JAAFJR01;s__JAAFJR01 sp016705065	FLASV378.1457;tax=d:Bacteria,p:Proteobacteria,c:Gammaproteobacteria,o:Burkholderiales,f:Comamonadaceae,g:Rhodoferax,s:midas_s_33;	100	.	2586075	92.71	1.13	n.d.	Yes	2736	15	5.48246	7	2.55848	190	69.4444	30	10.9649	0	0	76	27.7778	621	226.974	1102	402.778	0	0	0	0	0	0	0	0	0	0	0	0	0	0	0	0	0	0	1
0205	Bjer_18-Q3-R1-45_MAXAC.014	GCA_016708585.1	0205	d__Bacteria;p__Pseudomonadota;c__Gammaproteobacteria;o__Burkholderiales;f__Rhodocyclaceae;g__Sulfuritalea;s__Sulfuritalea sp016708585	FLASV5089.1460;tax=d:Bacteria,p:Proteobacteria,c:Gammaproteobacteria,o:Burkholderiales,f:Rhodocyclaceae,g:Sulfuritalea,s:Sulfuritalea_hydrogenivorans;	99.9	.	3701172	94.79	4.11	0.182635	Yes	3747	38	10.1414	6	1.60128	265	70.7232	41	10.9421	0	0	112	29.8906	733	195.623	1611	429.944	0	0	0	0	0	0	0	0	0	0	0	0	0	0	0	0	0	0	1
0206	Bjer_18-Q3-R1-45_MAXAC.024	GCA_016708595.1	Redundant	d__Bacteria;p__Bacteroidota;c__Bacteroidia;o__Chitinophagales;f__BACL12;g__UBA7236;s__UBA7236 sp002473275	FLASV536.1445;tax=d:Bacteria,p:Bacteroidota,c:Bacteroidia,o:Chitinophagales,f:midas_f_536,g:midas_g_536,s:midas_s_536;	100	.	5024145	97.29	4.68	n.d.	.	4518	108	23.9044	77	17.0429	818	181.054	105	23.2404	0	0	42	9.29615	748	165.56	1633	361.443	2	8	2	0	2	1	0	1	1	0	0	0	0	0	0	0	0	0	0
0207	Bjer_18-Q3-R1-45_MAXAC.033	GCA_016708575.1	Redundant	d__Bacteria;p__Pseudomonadota;c__Gammaproteobacteria;o__Xanthomonadales;f__Rhodanobacteraceae;g__Dokdonella;s__Dokdonella sp016707485	FLASV183.1461;tax=d:Bacteria,p:Proteobacteria,c:Gammaproteobacteria,o:Xanthomonadales,f:Rhodanobacteraceae,g:Dokdonella,s:midas_s_124;	99.4	.	3542938	94.53	1.04	n.d.	Yes	3340	61	18.2635	35	10.479	291	87.1257	65	19.4611	0	0	56	16.7665	729	218.263	1335	399.701	1	0	0	0	0	3	0	0	0	1	0	0	1	0	0	0	0	0	0
0208	Bjer_18-Q3-R1-45_MAXAC.048	GCA_016708565.1	Redundant	d__Bacteria;p__Myxococcota;c__Polyangia;o__Haliangiales;f__Haliangiaceae;g__UBA2376;s__UBA2376 sp016707895	FLASV458.1461;tax=d:Bacteria,p:Myxococcota,c:Polyangia,o:Haliangiales,f:Haliangiaceae,g:Haliangium,s:midas_s_458;	100	.	10173296	94.98	2.55	n.d.	Yes	8600	181	21.0465	149	17.3256	1934	224.884	63	7.32558	0	0	215	25	1539	178.953	2565	298.256	0	12	0	0	4	2	0	0	0	0	0	1	0	1	0	0	3	0	1
0209	Bjer_18-Q3-R1-45_MAXAC.058_sub	GCA_016708515.1	Redundant	d__Bacteria;p__Bacteroidota;c__Bacteroidia;o__Bacteroidales;f__UBA4417;g__UBA4417;s__UBA4417 sp016707785	FLASV11312.1355;tax=d:Bacteria,p:Bacteroidota,c:Bacteroidia,o:Sphingobacteriales,f:Lentimicrobiaceae,g:midas_g_1061,s:midas_s_1061;	99.9	.	4870134	90.68	1.61	n.d.	Yes	4488	185	41.221	75	16.7112	574	127.897	96	21.3904	0	0	48	10.6952	856	190.731	1424	317.291	4	30	1	0	6	3	0	0	0	0	0	1	2	2	0	0	1	0	0
0210	Bjer_18-Q3-R1-45_MAXAC.065	GCA_016708545.1	Redundant	d__Bacteria;p__Bacteroidota;c__Bacteroidia;o__Chitinophagales;f__Chitinophagaceae;g__OLB11;s__OLB11 sp016711825	FLASV679.1447;tax=d:Bacteria,p:Bacteroidota,c:Bacteroidia,o:Chitinophagales,f:Chitinophagaceae,g:midas_g_679,s:midas_s_679;	100	.	4174458	96.8	1.72	n.d.	Yes	3776	153	40.5191	101	26.7479	574	152.013	77	20.3919	0	0	50	13.2415	555	146.981	1198	317.267	1	3	0	0	2	0	0	0	0	0	0	1	1	0	0	0	1	0	0
0211	Bjer_18-Q3-R1-45_MAXAC.089	GCA_016708475.1	0211	d__Bacteria;p__Myxococcota;c__Polyangia;o__Polyangiales;f__Ga0077539;g__SCUS01;s__SCUS01 sp016704445	FLASV990.1477;tax=d:Bacteria,p:Myxococcota,c:Polyangia,o:mle1-27,f:midas_f_990,g:midas_g_990,s:midas_s_990;	100	.	8701471	91.15	1.85	0.0430995	Yes	7589	255	33.6013	155	20.4243	1044	137.568	72	9.48742	0	0	112	14.7582	1329	175.122	2459	324.022	2	4	0	0	1	1	0	3	2	0	0	1	1	0	0	0	2	0	0
0212	Bjer_18-Q3-R1-45_MAXAC.090	GCA_016708495.1	Redundant	d__Bacteria;p__Krumholzibacteriota;c__Krumholzibacteria;o__LZORAL124-64-63;f__LZORAL124-64-63;g__CAINDZ01;s__CAINDZ01 sp016703265	FLASV24956.1382;tax=d:Bacteria,p:Latescibacterota,c:midas_c_18,o:midas_o_753,f:midas_f_753,g:midas_g_753,s:midas_s_753;	100	.	5431584	98.9	3.3	n.d.	Yes	4509	69	15.3027	39	8.64937	808	179.197	75	16.6334	0	0	106	23.5085	1020	226.214	1582	350.854	4	15	3	0	0	1	1	0	0	1	0	0	0	1	1	0	4	0	0
0213	Bjer_18-Q3-R1-45_MAXAC.094	GCA_016708405.1	Redundant	d__Bacteria;p__Bacteroidota;c__Kapabacteria;o__Kapabacteriales;f__Kapabacteriaceae;g__UBA10438;s__UBA10438 sp002426145	FLASV428.1409;tax=d:Bacteria,p:Bacteroidota,c:Kapabacteria,o:Kapabacteriales,f:midas_f_428,g:midas_g_428,s:midas_s_428;	99.3	.	3633287	94.65	1.64	n.d.	Yes	3283	53	16.1438	31	9.44258	497	151.386	63	19.1898	0	0	32	9.74718	635	193.421	1135	345.72	0	0	0	0	0	0	0	0	0	0	0	1	0	0	0	0	0	0	0
0214	Bjer_18-Q3-R1-45_MAXAC.099	GCA_016708465.1	0214	d__Bacteria;p__Pseudomonadota;c__Gammaproteobacteria;o__Xanthomonadales;f__Ahniellaceae;g__JADKHK01;s__JADKHK01 sp016708465	FLASV116.1467;tax=d:Bacteria,p:Proteobacteria,c:Gammaproteobacteria,o:Xanthomonadales,f:Rhodanobacteraceae,g:Ahniella,s:midas_s_116;	99.3	.	3235493	91.35	1.36	0.0331122	Yes	3181	64	20.1195	28	8.80226	328	103.112	48	15.0896	0	0	59	18.5476	658	206.853	1297	407.733	0	1	0	0	0	4	1	0	0	0	0	1	0	0	0	0	0	0	0
0215	Bjer_18-Q3-R1-45_MAXAC.113	GCA_016708365.1	Redundant	d__Bacteria;p__Pseudomonadota;c__Gammaproteobacteria;o__Burkholderiales;f__Burkholderiaceae_B;g__Rubrivivax;s__Rubrivivax sp016707445	FLASV262.1451;tax=d:Bacteria,p:Proteobacteria,c:Gammaproteobacteria,o:Burkholderiales,f:Comamonadaceae,g:Ideonella,s:midas_s_262;	99.5	.	5175569	94.28	3.57	n.d.	.	4991	41	8.21479	11	2.20397	403	80.7453	59	11.8213	0	0	168	33.6606	1122	224.805	1899	380.485	0	2	0	0	0	0	0	1	1	0	0	1	0	0	0	0	1	0	0
0216	Bjer_18-Q3-R1-45_MAXAC.114	GCA_016708435.1	0216	d__Bacteria;p__Spirochaetota;c__Leptospirae;o__Leptospirales;f__Leptospiraceae;g__UBA2033;s__UBA2033 sp016708435	FLASV26108.1338;tax=d:Bacteria,p:Spirochaetota,c:Leptospirae,o:Leptospirales,f:Leptospiraceae,g:Leptospira,s:midas_s_1386;	99.9	.	6136773	98.24	1.76	0.125	Yes	5718	106	18.538	67	11.7174	584	102.134	95	16.6142	0	0	45	7.86988	1036	181.182	2379	416.055	0	1	0	0	0	0	0	0	0	0	0	1	0	1	0	0	0	0	0
0217	Bjer_18-Q3-R1-45_MAXAC.115	GCA_016708425.1	Redundant	d__Bacteria;p__Bacteroidota;c__Bacteroidia;o__Flavobacteriales;f__PHOS-HE28;g__PHOS-HE28;s__PHOS-HE28 sp016703105	FLASV11099.1353;tax=d:Bacteria,p:Bacteroidota,c:Bacteroidia,o:Flavobacteriales,f:NS9_marine_group,g:midas_g_225,s:midas_s_597;	99.8	.	4724480	93.91	3.05	n.d.	Yes	4740	154	32.4895	73	15.4008	647	136.498	58	12.2363	0	0	64	13.5021	864	182.278	1479	312.025	1	5	0	0	0	2	0	1	1	1	0	0	2	0	0	0	0	0	0
0218	Bjer_18-Q3-R1-45_MAXAC.141	GCA_016708345.1	0218	d__Bacteria;p__Pseudomonadota;c__Gammaproteobacteria;o__Burkholderiales;f__Burkholderiaceae_B;g__Rhodoferax;s__Rhodoferax sp016708345	FLASV9950.1356;tax=d:Bacteria,p:Proteobacteria,c:Gammaproteobacteria,o:Burkholderiales,f:Comamonadaceae,g:Rhodoferax,s:midas_s_306;	99.6	Denitrifier	4960954	96.31	3.66	0.068352	.	4793	81	16.8996	30	6.25913	332	69.2677	66	13.7701	0	0	128	26.7056	861	179.637	1679	350.303	0	0	0	0	0	1	0	3	3	1	0	2	0	0	0	0	1	0	0
0219	Bjer_18-Q3-R1-45_MAXAC.193	GCA_016708385.1	Redundant	d__Bacteria;p__Pseudomonadota;c__Gammaproteobacteria;o__Burkholderiales;f__Casimicrobiaceae;g__CAIWHR01;s__CAIWHR01 sp016720425	FLASV3347.1465;tax=d:Bacteria,p:Proteobacteria,c:Gammaproteobacteria,o:Burkholderiales,f:SC-I-84,g:midas_g_1341,s:midas_s_3347;	99.9	.	4545512	98.42	4.3	n.d.	Yes	4162	46	11.0524	21	5.04565	364	87.458	53	12.7343	0	0	153	36.7612	985	236.665	1655	397.645	0	1	1	0	0	1	0	1	0	2	0	0	0	0	0	0	0	0	1
0220	Bjer_18-Q3-R1-45_MAXAC.202	GCA_016708275.1	Redundant	d__Bacteria;p__Bacteroidota;c__Bacteroidia;o__Chitinophagales;f__Chitinophagaceae;g__Ferruginibacter;s__Ferruginibacter sp002381005	FLASV9814.1363;tax=d:Bacteria,p:Bacteroidota,c:Bacteroidia,o:Chitinophagales,f:Chitinophagaceae,g:Ferruginibacter,s:midas_s_11;	99.9	.	3263156	98.89	2.22	n.d.	Yes	2995	62	20.7012	46	15.3589	440	146.912	68	22.7045	0	0	42	14.0234	525	175.292	1107	369.616	1	18	0	0	6	1	1	0	0	0	0	1	1	1	0	0	1	0	0
0221	Bjer_18-Q3-R1-45_MAXAC.214	GCA_016708265.1	0221	d__Bacteria;p__Bacteroidota;c__Bacteroidia;o__Chitinophagales;f__Saprospiraceae;g__JADJGA01;s__JADJGA01 sp016708265	FLASV207.1456;tax=d:Bacteria,p:Bacteroidota,c:Bacteroidia,o:Chitinophagales,f:Saprospiraceae,g:midas_g_207,s:midas_s_207;	99.9	.	4406903	96.25	3.71	0.0445297	Yes	3859	80	20.7308	34	8.81057	504	130.604	111	28.7639	0	0	41	10.6245	635	164.55	1525	395.18	2	25	1	0	4	1	0	0	0	0	0	0	0	0	0	0	0	0	0
0222	Bjer_18-Q3-R1-45_MAXAC.222	GCA_016708305.1	0222	d__Bacteria;p__Bacteroidota;c__Bacteroidia;o__Chitinophagales;f__Chitinophagaceae;g__Niabella;s__Niabella sp016708305	FLASV719.1453;tax=d:Bacteria,p:Bacteroidota,c:Bacteroidia,o:Chitinophagales,f:Chitinophagaceae,g:Niabella,s:midas_s_719;	98.7	.	4083520	93.85	2.06	0.0115957	.	4563	54	11.8343	32	7.01293	479	104.975	96	21.0388	0	0	61	13.3684	617	135.218	1587	347.798	12	50	3	0	15	0	0	0	0	0	0	1	0	0	0	0	1	0	0
0223	Bjer_18-Q3-R1-45_MAXAC.225	GCA_016708315.1	0223	d__Bacteria;p__Zixibacteria;c__MSB-5A5;o__CAIYYT01;f__CAIYYT01;g__JADJGC01;s__JADJGC01 sp016708315	FLASV962.1477;tax=d:Bacteria,p:Latescibacterota,c:midas_c_18,o:midas_o_962,f:midas_f_962,g:midas_g_962,s:midas_s_962;	99.9	.	3872506	99.94	4.95	0.0380139	Yes	3524	55	15.6073	36	10.2157	444	125.993	74	20.9989	0	0	56	15.891	732	207.719	1394	395.573	0	2	0	0	0	1	0	0	0	0	0	0	0	0	0	0	0	0	0
0224	Bjer_18-Q3-R1-45_MAXAC.229	GCA_016708235.1	Redundant	d__Bacteria;p__Bacteroidota;c__Bacteroidia;o__Flavobacteriales;f__PHOS-HE28;g__PHOS-HE28;s__PHOS-HE28 sp016710015	FLASV758.1445;tax=d:Bacteria,p:Bacteroidota,c:Bacteroidia,o:Flavobacteriales,f:NS9_marine_group,g:midas_g_385,s:midas_s_758;	100	.	4327360	99.46	1.08	n.d.	.	3873	94	24.2706	71	18.332	586	151.304	75	19.3648	0	0	41	10.5861	709	183.062	1413	364.833	1	1	0	0	1	0	1	0	0	0	0	0	1	0	0	0	0	0	0
0225	Bjer_18-Q3-R1-45_MAXAC.232	GCA_016708205.1	Redundant	d__Bacteria;p__Bacteroidota;c__Bacteroidia;o__Chitinophagales;f__BACL12;g__JADKAC01;s__JADKAC01 sp016715425	FLASV16018.1357;tax=d:Bacteria,p:Bacteroidota,c:Bacteroidia,o:Chitinophagales,f:midas_f_536,g:midas_g_8382,s:midas_s_8382;	99.9	.	3872370	98.52	1.72	n.d.	.	3584	83	23.1585	54	15.067	534	148.996	89	24.8326	0	0	36	10.0446	639	178.292	1354	377.79	0	9	1	0	1	2	0	0	0	0	0	0	0	0	0	0	0	0	0
0226	Bjer_18-Q3-R1-45_MAXAC.250	GCA_016708125.1	0226	d__Bacteria;p__Bacteroidota;c__Ignavibacteria;o__Ignavibacteriales;f__Melioribacteraceae;g__GCA-2746605;s__GCA-2746605 sp016708125	FLASV8553.1454;tax=d:Bacteria,p:Bacteroidota,c:Ignavibacteria,o:Ignavibacteriales,f:Melioribacteraceae,g:IheB3-7,s:midas_s_1841;	100	.	4621792	97.77	2.79	0.011881	Yes	4030	41	10.1737	24	5.95533	484	120.099	174	43.1762	0	0	41	10.1737	689	170.968	1799	446.402	7	45	9	0	9	1	0	0	0	0	0	1	0	0	0	0	0	0	0
0227	Damh_18-Q3-R51-60_BAT3C.248	GCA_016708225.1	Redundant	d__Bacteria;p__Bacteroidota;c__Bacteroidia;o__Flavobacteriales;f__PHOS-HE28;g__PHOS-HE28;s__PHOS-HE28 sp016710015	FLASV758.1445;tax=d:Bacteria,p:Bacteroidota,c:Bacteroidia,o:Flavobacteriales,f:NS9_marine_group,g:midas_g_385,s:midas_s_758;	99	.	4133660	99.19	0.54	n.d.	.	3701	88	23.7774	64	17.2926	558	150.77	74	19.9946	0	0	39	10.5377	699	188.868	1397	377.466	1	1	0	0	1	0	1	0	0	0	0	0	1	0	0	0	0	0	0
0228	Damh_18-Q3-R51-60_BAT3C.25	GCA_016708185.1	Redundant	d__Bacteria;p__Pseudomonadota;c__Gammaproteobacteria;o__Burkholderiales;f__Burkholderiaceae_B;g__JAABQG01;s__JAABQG01 sp016721925	FLASV237.1455;tax=d:Bacteria,p:Proteobacteria,c:Gammaproteobacteria,o:Burkholderiales,f:Comamonadaceae,g:midas_g_33,s:midas_s_50;	99.9	.	4476804	98.38	4.94	n.d.	Yes	4413	28	6.34489	12	2.71924	332	75.2323	43	9.74394	0	0	161	36.4831	941	213.234	1799	407.659	0	0	0	0	0	0	0	0	0	1	0	0	0	0	0	0	1	0	1
0229	Damh_18-Q3-R51-60_BAT3C.259	GCA_016708155.1	Redundant	d__Bacteria;p__Chloroflexota;c__Dehalococcoidia;o__Tepidiformales;f__Tepidiformaceae;g__FeB-14;s__FeB-14 sp016719395	FLASV4104.1412;tax=d:Bacteria,p:Chloroflexi,c:OLB14,o:midas_o_731,f:midas_f_731,g:midas_g_731,s:midas_s_849;	99.6	.	3440540	94.06	1.98	n.d.	Yes	3542	32	9.03444	12	3.38792	154	43.4783	0	0	19	5.3642	0	0	914	258.046	1889	533.315	0	0	0	0	0	0	0	0	0	0	0	0	1	0	0	0	0	0	0
0230	Damh_18-Q3-R51-60_BAT3C.266	GCA_016708105.1	0230	d__Bacteria;p__Bacteroidota;c__Bacteroidia;o__Flavobacteriales;f__Crocinitomicaceae;g__JADJGJ01;s__JADJGJ01 sp016708105	FLASV3696.1446;tax=d:Bacteria,p:Bacteroidota,c:Bacteroidia,o:Flavobacteriales,f:Crocinitomicaceae,g:Crocinitomix,s:midas_s_3696;	99.8	.	4252051	100	0	0.0126465	.	3627	120	33.0852	98	27.0196	646	178.109	76	20.954	0	0	24	6.61704	562	154.949	1466	404.191	0	3	0	0	1	1	1	0	0	0	0	0	0	1	0	0	1	0	0
0231	Damh_18-Q3-R51-60_BAT3C.350	GCA_016699225.1	Redundant	d__Bacteria;p__Dependentiae;c__Babeliae;o__Babeliales;f__Vermiphilaceae;g__AWTP1-30;s__AWTP1-30 sp016699125	FLASV7927.1465;tax=d:Bacteria,p:Dependentiae,c:Babeliae,o:Babeliales,f:Vermiphilaceae,g:midas_g_7927,s:midas_s_7927;	100	.	1100371	85.29	0	n.d.	.	1092	7	6.41026	4	3.663	169	154.762	5	4.57875	0	0	8	7.32601	174	159.341	451	413.004	0	0	0	0	0	0	0	0	0	0	0	0	0	0	0	0	0	0	0
0232	Damh_18-Q3-R51-60_BAT3C.395	GCA_016708085.1	Redundant	d__Bacteria;p__Bacteroidota;c__Bacteroidia;o__Chitinophagales;f__Chitinophagaceae;g__Ferruginibacter;s__Ferruginibacter sp016703625	FLASV29740.1359;tax=d:Bacteria,p:Bacteroidota,c:Bacteroidia,o:Chitinophagales,f:Chitinophagaceae,g:Ferruginibacter,s:midas_s_83;	99.8	.	3580314	91.01	1.18	n.d.	Yes	3666	71	19.3672	47	12.8205	528	144.026	77	21.0038	0	0	57	15.5483	684	186.579	1222	333.333	3	19	0	0	5	0	0	0	0	0	0	0	1	1	0	0	1	0	0
0233	Damh_18-Q3-R51-60_BAT3C.434	GCA_016708015.1	Redundant	d__Bacteria;p__Bacteroidota;c__Bacteroidia;o__Bacteroidales;f__VadinHA17;g__LD21;s__LD21 sp016709865	FLASV7340.1448;tax=d:Bacteria,p:Bacteroidota,c:Bacteroidia,o:Bacteroidales,f:Bacteroidetes_vadinHA17,g:midas_g_3337,s:midas_s_5678;	99.9	.	4238693	97.46	4.05	n.d.	.	3678	54	14.6819	29	7.88472	611	166.123	98	26.6449	0	0	55	14.9538	711	193.312	1471	399.946	5	77	1	0	8	2	0	0	0	0	0	1	0	0	0	0	2	0	0
0234	Damh_18-Q3-R51-60_BAT3C.63_uni	GCA_016699265.1	0234	d__Bacteria;p__Patescibacteria;c__Microgenomatia;o__UBA1406;f__GWC2-37-13;g__JACOTV01;s__JACOTV01 sp016699265	FLASV850.1427;tax=d:Bacteria,p:Patescibacteria,c:Microgenomatia,o:Ca_Roizmanbacteria,f:midas_f_850,g:midas_g_850,s:midas_s_850;	99.8	.	928688	69.42	1.12	0.0754831	.	1018	17	16.6994	4	3.92927	23	22.5933	0	0	2	1.96464	0	0	309	303.536	421	413.556	0	0	0	0	0	0	0	0	0	0	0	0	1	0	0	0	0	0	0
0235	Damh_18-Q3-R51-60_BAT3C.98	GCA_016708055.1	Redundant	d__Bacteria;p__Pseudomonadota;c__Gammaproteobacteria;o__Steroidobacterales;f__Steroidobacteraceae;g__ZC4RG30;s__ZC4RG30 sp016720075	FLASV273.1460;tax=d:Bacteria,p:Proteobacteria,c:Gammaproteobacteria,o:midas_o_26,f:midas_f_98,g:midas_g_273,s:midas_s_273;	100	.	3314024	90.79	1.45	n.d.	Yes	3200	31	9.6875	12	3.75	510	159.375	82	25.625	0	0	102	31.875	638	199.375	1202	375.625	1	2	0	0	0	0	1	0	0	0	0	0	0	0	0	0	0	0	0
0236	Damh_18-Q3-R51-60_BATAC.231	GCA_016708135.1	Redundant	d__Bacteria;p__Myxococcota;c__Polyangia;o__Polyangiales;f__SG8-38;g__JADJJE01;s__JADJJE01 sp016706685	FLASV13502.1376;tax=d:Bacteria,p:Myxococcota,c:Polyangia,o:Polyangiales,f:Sandaracinaceae,g:midas_g_4851,s:midas_s_4851;	100	.	8017645	97.2	4.7	n.d.	.	7041	174	24.7124	119	16.901	1006	142.877	54	7.66937	0	0	77	10.9359	1298	184.349	2591	367.988	0	9	0	0	0	0	0	2	1	0	0	0	0	2	0	0	0	0	0
0237	Damh_18-Q3-R51-60_BATAC.247	GCA_016707985.1	0237	d__Bacteria;p__Pseudomonadota;c__Gammaproteobacteria;o__Burkholderiales;f__Rhodocyclaceae;g__Desulfobacillus;s__Desulfobacillus sp905339315	FLASV28185.1361;tax=d:Bacteria,p:Proteobacteria,c:Gammaproteobacteria,o:Burkholderiales,f:Rhodocyclaceae,g:Denitratisoma,s:midas_s_5897;	99.9	.	3064694	95.13	1.63	0.0705274	Yes	3032	18	5.93668	7	2.30871	218	71.8997	34	11.2137	0	0	104	34.3008	655	216.029	1457	480.541	0	0	0	0	0	0	0	0	0	0	0	0	0	0	0	0	0	0	1
0238	Damh_18-Q3-R51-60_BATAC.249	GCA_016707995.1	Redundant	d__Bacteria;p__Bacteroidota;c__Bacteroidia;o__Chitinophagales;f__JADIYW01;g__JADIYW01;s__JADIYW01 sp016705125	FLASV108.1447;tax=d:Bacteria,p:Bacteroidota,c:Bacteroidia,o:Chitinophagales,f:midas_f_108,g:midas_g_108,s:midas_s_108;	100	.	3144088	91.95	2.22	n.d.	Yes	3337	52	15.5829	24	7.19209	332	99.4906	67	20.0779	0	0	25	7.49176	542	162.421	1325	397.063	0	2	0	0	1	1	0	1	0	0	0	0	1	1	0	0	0	0	0
0239	Damh_18-Q3-R51-60_BATAC.282	GCA_016708025.1	0239	d__Bacteria;p__Zixibacteria;c__MSB-5A5;o__GN15;f__FEB-12;g__FEB-12;s__FEB-12 sp016708025	FLASV67265.1373;tax=d:Bacteria,p:Latescibacterota,c:midas_c_18,o:midas_o_962,f:midas_f_4998,g:midas_g_7867,s:midas_s_67265;	100	.	3805089	96.15	4.4	0.00832833	.	3270	46	14.0673	30	9.17431	450	137.615	52	15.9021	0	0	49	14.9847	740	226.3	1325	405.199	0	1	0	0	0	1	0	0	0	0	0	0	0	0	0	0	0	0	0
0240	Damh_18-Q3-R51-60_BATAC.285	GCA_016707955.1	Redundant	d__Bacteria;p__Pseudomonadota;c__Gammaproteobacteria;o__Xanthomonadales;f__Ahniellaceae;g__JADKHK01;s__JADKHK01 sp016703225	FLASV1375.1467;tax=d:Bacteria,p:Proteobacteria,c:Gammaproteobacteria,o:Xanthomonadales,f:Rhodanobacteraceae,g:Ahniella,s:midas_s_953;	100	.	4174748	91.5	3.28	n.d.	Yes	3828	88	22.9885	62	16.1964	456	119.122	57	14.8903	0	0	69	18.0251	740	193.312	1389	362.853	0	6	0	0	0	3	0	1	1	0	0	1	1	0	0	0	0	0	0
0241	Damh_18-Q3-R51-60_BATAC.300	GCA_016707915.1	Redundant	d__Bacteria;p__Bacteroidota;c__Ignavibacteria;o__SJA-28;f__B-1AR;g__JAEUSI01;s__JAEUSI01 sp016709315	FLASV31.1442;tax=d:Bacteria,p:Bacteroidota,c:Ignavibacteria,o:SJA-28,f:midas_f_31,g:midas_g_31,s:midas_s_31;	99.9	.	4373194	90.16	3.01	n.d.	Yes	4069	158	38.8302	91	22.3642	434	106.66	127	31.2116	0	0	39	9.58466	630	154.829	1499	368.395	1	3	0	0	0	0	1	2	1	0	0	0	1	1	0	0	2	0	0
0242	Damh_18-Q3-R51-60_BATAC.307	GCA_016707905.1	Redundant	d__Bacteria;p__Bacteroidota;c__Bacteroidia;o__Chitinophagales;f__LD1;g__Bog-950;s__Bog-950 sp016715625	FLASV9179.1447;tax=d:Bacteria,p:Bacteroidota,c:Bacteroidia,o:Chitinophagales,f:37-13,g:midas_g_1851,s:midas_s_9179;	99.7	.	3455809	91.3	1.48	n.d.	.	3064	136	44.3864	88	28.7206	482	157.311	71	23.1723	0	0	42	13.7076	550	179.504	1072	349.869	0	4	0	0	1	1	0	3	3	0	0	0	1	0	0	0	0	0	0
0243	Damh_18-Q3-R51-60_BATAC.316	GCA_016707885.1	0243	d__Bacteria;p__Pseudomonadota;c__Alphaproteobacteria;o__Sphingomonadales;f__Sphingomonadaceae;g__Sphingorhabdus_B;s__Sphingorhabdus_B sp016707885	FLASV520.1411;tax=d:Bacteria,p:Proteobacteria,c:Alphaproteobacteria,o:Sphingomonadales,f:Sphingomonadaceae,g:midas_g_59,s:midas_s_520;	99.5	.	3004743	96.52	0.56	0.0247757	Yes	3069	25	8.14598	14	4.56175	327	106.549	68	22.1571	0	0	68	22.1571	591	192.571	1296	422.287	1	4	0	0	3	0	0	1	0	0	0	1	0	0	0	0	1	0	0
0244	Damh_18-Q3-R51-60_BATAC.454	GCA_016707895.1	0244	d__Bacteria;p__Myxococcota;c__Polyangia;o__Haliangiales;f__Haliangiaceae;g__UBA2376;s__UBA2376 sp016707895	FLASV458.1461;tax=d:Bacteria,p:Myxococcota,c:Polyangia,o:Haliangiales,f:Haliangiaceae,g:Haliangium,s:midas_s_458;	99.7	.	9739973	97.72	2.76	0.0857017	Yes	8235	180	21.8579	146	17.7292	1913	232.301	56	6.80024	0	0	203	24.6509	1509	183.242	2443	296.661	0	10	0	0	4	3	0	0	0	0	0	1	0	1	0	0	3	0	1
0245	Damh_18-Q3-R51-60_MAXAC.005	GCA_016707825.1	Redundant	d__Bacteria;p__Actinomycetota;c__Acidimicrobiia;o__Acidimicrobiales;f__Microtrichaceae;g__Microthrix;s__Microthrix subdominans	FLASV9891.1342;tax=d:Bacteria,p:Actinobacteriota,c:Acidimicrobiia,o:Microtrichales,f:Microtrichaceae,g:Ca_Microthrix,s:Ca_Microthrix_subdominans;	99.3	.	4429308	91.17	0.85	n.d.	Yes	4174	34	8.14566	13	3.11452	165	39.5304	0	0	14	3.3541	0	0	1068	255.87	2059	493.292	0	1	0	0	0	0	0	1	1	0	0	1	1	0	0	0	0	0	0
0246	Damh_18-Q3-R51-60_MAXAC.008	GCA_016707865.1	Redundant	d__Bacteria;p__Chloroflexota;c__Anaerolineae;o__Promineofilales;f__Promineofilaceae;g__JADJXA01;s__JADJXA01 sp016705235	FLASV11964.1324;tax=d:Bacteria,p:Chloroflexi,c:Anaerolineae,o:Ardenticatenales,f:Ca_Promineofilaceae,g:midas_g_461,s:midas_s_461;	95.5	.	6832063	93.83	3.82	n.d.	Yes	6102	54	8.84956	20	3.27761	217	35.5621	0	0	22	3.60538	0	0	2178	356.932	2455	402.327	3	7	0	2	0	1	0	0	0	0	0	1	1	0	0	0	0	0	0
0247	Damh_18-Q3-R51-60_MAXAC.071	GCA_016707795.1	Redundant	d__Bacteria;p__Pseudomonadota;c__Gammaproteobacteria;o__Pseudomonadales;f__UBA5518;g__UBA5518;s__UBA5518 sp002396625	FLASV27.1459;tax=d:Bacteria,p:Proteobacteria,c:Gammaproteobacteria,o:Pseudomonadales,f:Spongiibacteraceae,g:BD1-7_clade,s:midas_s_27;	100	.	4522127	91.61	3.98	n.d.	.	4213	35	8.30762	6	1.42416	314	74.5312	87	20.6504	0	0	80	18.9888	747	177.308	2039	483.978	1	1	0	0	0	0	0	0	0	0	0	0	0	0	0	0	0	0	0
0248	Damh_18-Q3-R51-60_MAXAC.084	GCA_016707785.1	0248	d__Bacteria;p__Bacteroidota;c__Bacteroidia;o__Bacteroidales;f__UBA4417;g__UBA4417;s__UBA4417 sp016707785	FLASV1061.1447;tax=d:Bacteria,p:Bacteroidota,c:Bacteroidia,o:Sphingobacteriales,f:Lentimicrobiaceae,g:midas_g_1061,s:midas_s_1061;	99.9	.	5142367	95.7	2.42	0.0457396	Yes	4113	146	35.4972	82	19.9368	664	161.439	111	26.9876	0	0	43	10.4547	803	195.235	1436	349.137	5	33	4	0	11	2	0	0	0	0	0	1	1	2	0	0	1	0	0
0249	Damh_18-Q3-R51-60_MAXAC.102	GCA_016707835.1	Redundant	d__Bacteria;p__Bacteroidota;c__Kapabacteria;o__Kapabacteriales;f__Kapabacteriaceae;g__UBA10438;s__UBA10438 sp002426145	FLASV428.1409;tax=d:Bacteria,p:Bacteroidota,c:Kapabacteria,o:Kapabacteriales,f:midas_f_428,g:midas_g_428,s:midas_s_428;	99.9	.	3363443	93.44	2.46	n.d.	Yes	2911	36	12.3669	22	7.55754	453	155.617	67	23.0161	0	0	33	11.3363	584	200.618	1038	356.578	0	1	0	0	0	0	0	0	0	0	0	1	0	0	0	0	0	0	0
0250	Damh_18-Q3-R51-60_MAXAC.104	GCA_016707765.1	Redundant	d__Bacteria;p__Krumholzibacteriota;c__Krumholzibacteria;o__LZORAL124-64-63;f__LZORAL124-64-63;g__CAINDZ01;s__CAINDZ01 sp016703265	FLASV88601.1382;tax=d:Bacteria,p:Latescibacterota,c:midas_c_18,o:midas_o_753,f:midas_f_753,g:midas_g_753,s:midas_s_753;	98.3	.	4575255	96.7	1.1	n.d.	Yes	3948	67	16.9706	35	8.86525	603	152.736	62	15.7042	0	0	77	19.5035	841	213.019	1424	360.689	3	13	1	0	0	1	1	0	0	0	0	0	0	1	1	0	4	0	0
0251	Damh_18-Q3-R51-60_MAXAC.106	GCA_016707735.1	Redundant	d__Bacteria;p__Chloroflexota;c__Anaerolineae;o__SSC4;f__SSC4;g__JADJYJ01;s__JADJYJ01 sp016719785	FLASV1.1417;tax=d:Bacteria,p:Chloroflexi,c:Anaerolineae,o:C10-SB1A,f:Amarolineaceae,g:Ca_Amarolinea,s:midas_s_1;	100	.	6404416	95.45	1.49	n.d.	Yes	5679	84	14.7913	44	7.74784	279	49.1284	0	0	47	8.2761	0	0	1873	329.812	2321	408.699	1	6	0	3	0	0	0	0	0	0	0	0	0	0	0	3	0	0	0
0252	Damh_18-Q3-R51-60_MAXAC.107	GCA_016707705.1	0252	d__Bacteria;p__Bacteroidota;c__Bacteroidia;o__Bacteroidales;f__UBA4417;g__UBA4417;s__UBA4417 sp016707705	FLASV13199.1353;tax=d:Bacteria,p:Bacteroidota,c:Bacteroidia,o:Sphingobacteriales,f:Lentimicrobiaceae,g:midas_g_1061,s:midas_s_2768;	99.9	.	5092718	94.89	1.88	0.0221332	.	4004	129	32.2178	80	19.98	673	168.082	114	28.4715	0	0	49	12.2378	757	189.061	1403	350.4	6	45	2	0	13	0	0	0	0	0	0	0	1	2	0	0	1	0	0
0253	Damh_18-Q3-R51-60_MAXAC.126_sub	GCA_016707685.1	0253	d__Bacteria;p__Bacteroidota;c__Bacteroidia;o__AKYH767;f__2-12-FULL-35-15;g__2-12-FULL-35-15;s__2-12-FULL-35-15 sp016707685	FLASV3846.1445;tax=d:Bacteria,p:Bacteroidota,c:Bacteroidia,o:Sphingobacteriales,f:KD3-93,g:midas_g_3846,s:midas_s_3846;	99.2	.	3279882	91.48	2.65	0.0285169	.	3385	101	29.8375	66	19.4978	475	140.325	69	20.384	0	0	34	10.0443	574	169.572	1205	355.982	1	2	0	0	1	1	1	1	1	0	0	0	1	0	0	0	1	0	0
0254	Damh_18-Q3-R51-60_MAXAC.170	GCA_016707625.1	Redundant	d__Bacteria;p__Pseudomonadota;c__Gammaproteobacteria;o__Xanthomonadales;f__Xanthomonadaceae;g__Thermomonas;s__Thermomonas sp016720345	FLASV203.1467;tax=d:Bacteria,p:Proteobacteria,c:Gammaproteobacteria,o:Xanthomonadales,f:Xanthomonadaceae,g:Thermomonas,s:midas_s_203;	99.5	.	2549864	96.14	1.87	n.d.	Yes	2375	24	10.1053	11	4.63158	224	94.3158	57	24	0	0	59	24.8421	516	217.263	1045	440	0	5	2	0	0	3	0	0	0	1	0	0	0	0	0	0	0	0	0
0255	Damh_18-Q3-R51-60_MAXAC.210	GCA_016707615.1	Redundant	d__Bacteria;p__Elusimicrobiota;c__Elusimicrobia;o__FEN-1173;f__FEN-1173;g__JADJJR01;s__JADJJR01 sp016706425	FLASV595.1458;tax=d:Bacteria,p:Elusimicrobiota,c:Elusimicrobia,o:MVP-88,f:midas_f_595,g:midas_g_595,s:midas_s_595;	100	.	2546756	97.75	0.19	n.d.	Yes	2159	10	4.63177	6	2.77906	211	97.7304	55	25.4748	0	0	35	16.2112	496	229.736	895	414.544	0	0	0	0	0	0	0	0	0	0	0	0	0	1	0	0	0	0	0
0256	Damh_18-Q3-R51-60_MAXAC.235_fly	GCA_016699245.1	0256	d__Bacteria;p__Patescibacteria;c__Paceibacteria;o__UBA9983_A;f__UBA918;g__Damh-18;s__Damh-18 sp016699245	FLASV39249.1295;tax=d:Bacteria,p:Patescibacteria,c:Parcubacteria,o:Ca_Kaiserbacteria,f:midas_f_11971,g:midas_g_34298,s:midas_s_39249;	96.3	.	1054716	61.23	1.71	0.023976	.	1083	9	8.31025	5	4.61681	50	46.1681	0	0	7	6.46353	0	0	282	260.388	527	486.611	0	0	0	1	0	0	0	0	0	0	0	0	0	0	0	0	0	0	0
0257	Damh_18-Q3-R51-60_MAXAC.246	GCA_016707695.1	Redundant	d__Bacteria;p__Bacteroidota;c__Bacteroidia;o__Chitinophagales;f__Saprospiraceae;g__UBA3362;s__UBA3362 sp016710265	FLASV321.1460;tax=d:Bacteria,p:Bacteroidota,c:Bacteroidia,o:Chitinophagales,f:Saprospiraceae,g:midas_g_321,s:midas_s_321;	99.8	.	4008354	95.05	0	n.d.	Yes	3586	72	20.0781	34	9.48132	516	143.893	97	27.0496	0	0	27	7.52928	613	170.943	1358	378.695	0	5	1	0	1	2	0	0	0	0	0	0	0	1	0	0	0	0	0
0258	Ega_18-Q3-R5-49_BAT3C.104	GCA_016707665.1	Redundant	d__Bacteria;p__Bacteroidota;c__Bacteroidia;o__Chitinophagales;f__Saprospiraceae;g__JADKBO01;s__JADKBO01 sp016717655	FLASV142.1441;tax=d:Bacteria,p:Bacteroidota,c:Bacteroidia,o:Chitinophagales,f:Saprospiraceae,g:midas_g_142,s:midas_s_142;	100	.	5064714	95.3	2.48	n.d.	Yes	4544	128	28.169	61	13.4243	693	152.509	121	26.6285	0	0	57	12.544	749	164.833	1577	347.051	3	13	0	0	5	1	0	1	0	0	0	0	1	1	0	0	1	0	0
0259	Ega_18-Q3-R5-49_BAT3C.159	GCA_016707605.1	0259	d__Bacteria;p__Chloroflexota;c__Anaerolineae;o__Promineofilales;f__Promineofilaceae;g__Promineofilum;s__Promineofilum sp016707605	FLASV12327.1324;tax=d:Bacteria,p:Chloroflexi,c:Anaerolineae,o:Ardenticatenales,f:Ca_Promineofilaceae,g:Ca_Promineofilum,s:midas_s_176;	99.8	.	5044159	90	4.55	0.09366	Yes	4389	40	9.11369	22	5.01253	220	50.1253	0	0	14	3.18979	0	0	1504	342.675	1996	454.773	0	7	0	3	0	1	0	0	0	0	0	0	1	0	0	1	0	0	0
0260	Ega_18-Q3-R5-49_BAT3C.165_sub	GCA_016707555.1	Redundant	d__Bacteria;p__Bacteroidota;c__Bacteroidia;o__Chitinophagales;f__Saprospiraceae;g__UBA3362;s__UBA3362 sp016722295	FLASV20.1450;tax=d:Bacteria,p:Bacteroidota,c:Bacteroidia,o:Chitinophagales,f:Saprospiraceae,g:midas_g_20,s:midas_s_20;	99.2	.	4062319	92.08	3.47	n.d.	Yes	3841	92	23.9521	44	11.4554	486	126.53	123	32.0229	0	0	32	8.33116	542	141.109	1388	361.364	1	3	1	0	0	2	0	0	0	0	0	0	0	1	0	0	0	0	1
0261	Ega_18-Q3-R5-49_BAT3C.193	GCA_016707585.1	0261	d__Bacteria;p__Bacteroidota;c__Ignavibacteria;o__Ignavibacteriales;f__Ignavibacteriaceae;g__IGN3;s__IGN3 sp016707585	FLASV179.1455;tax=d:Bacteria,p:Bacteroidota,c:Ignavibacteria,o:Ignavibacteriales,f:PHOS-HE36,g:midas_g_179,s:midas_s_179;	99.9	Abundant	3928197	95.53	0.56	0.176371	Yes	3597	73	20.2947	53	14.7345	440	122.324	163	45.3155	0	0	52	14.4565	705	195.997	1434	398.666	1	23	1	0	7	0	0	0	0	0	0	2	0	2	0	0	2	0	0
0262	Ega_18-Q3-R5-49_BAT3C.215	GCA_016707545.1	Redundant	d__Bacteria;p__Bacteroidota;c__Bacteroidia;o__Chitinophagales;f__Saprospiraceae;g__UBA3362;s__UBA3362 sp016712225	FLASV66.1450;tax=d:Bacteria,p:Bacteroidota,c:Bacteroidia,o:Chitinophagales,f:Saprospiraceae,g:midas_g_65,s:midas_s_65;	99.9	.	4934147	96.44	1.61	n.d.	Yes	4046	106	26.1987	77	19.0311	646	159.664	126	31.1419	0	0	37	9.14483	605	149.53	1452	358.873	1	6	1	0	0	3	2	0	0	0	0	0	0	0	0	0	0	0	0
0263	Ega_18-Q3-R5-49_BAT3C.216	GCA_016707485.1	0263	d__Bacteria;p__Pseudomonadota;c__Gammaproteobacteria;o__Xanthomonadales;f__Rhodanobacteraceae;g__Dokdonella;s__Dokdonella sp016707485	FLASV183.1461;tax=d:Bacteria,p:Proteobacteria,c:Gammaproteobacteria,o:Xanthomonadales,f:Rhodanobacteraceae,g:Dokdonella,s:midas_s_124;	100	.	3537739	98.59	1.15	0.0551952	Yes	3017	48	15.9098	35	11.6009	323	107.06	62	20.5502	0	0	58	19.2244	692	229.367	1294	428.903	1	0	0	0	0	3	0	0	0	1	0	0	1	0	0	0	0	0	0
0264	Ega_18-Q3-R5-49_BAT3C.230	GCA_016707465.1	Redundant	d__Bacteria;p__Bacteroidota;c__Bacteroidia;o__Flavobacteriales;f__PHOS-HE28;g__PHOS-HE28;s__PHOS-HE28 sp016704485	FLASV43428.1353;tax=d:Bacteria,p:Bacteroidota,c:Bacteroidia,o:Flavobacteriales,f:NS9_marine_group,g:midas_g_385,s:midas_s_758;	98.8	.	4374618	98.39	1.08	n.d.	.	3887	133	34.2166	92	23.6686	583	149.987	76	19.5524	0	0	36	9.26164	711	182.917	1404	361.204	0	3	0	0	0	1	0	1	0	1	0	1	2	1	0	0	0	0	0
0265	Ega_18-Q3-R5-49_BATAC.118	GCA_016707525.1	0265	d__Bacteria;p__Bacteroidota;c__UBA10030;o__UBA10030;f__UBA6906;g__JAGDMK01;s__JAGDMK01 sp016707525	FLASV784.1458;tax=d:Bacteria,p:Bacteroidota,c:Kryptonia,o:Kryptoniales,f:BSV26,g:midas_g_627,s:midas_s_627;	99.9	.	5196947	95.63	3.83	0.024622	Yes	4350	67	15.4023	35	8.04598	624	143.448	96	22.069	0	0	70	16.092	969	222.759	1629	374.483	4	62	2	0	6	1	0	0	0	0	0	0	0	0	0	0	2	0	0
0266	Ega_18-Q3-R5-49_BATAC.204	GCA_016707455.1	0266	d__Bacteria;p__Pseudomonadota;c__Gammaproteobacteria;o__Burkholderiales;f__Rhodocyclaceae;g__Methylophosphatis;s__Methylophosphatis roskildensis	FLASV2274.1517;tax=d:Bacteria,p:Proteobacteria,c:Gammaproteobacteria,o:Burkholderiales,f:B1-7BS,g:Ca_Methylophosphatis,s:Ca_Methylophosphatis_roskildensis;	98.4	PAO; Abundant	5107739	96.27	2.01	0.174761	Yes	4901	58	11.8343	18	3.67272	363	74.0665	71	14.4868	0	0	101	20.608	847	172.822	1979	403.795	0	3	0	0	0	0	0	1	0	1	0	0	0	0	0	0	1	0	1
0267	Ega_18-Q3-R5-49_BATAC.212	GCA_016707445.1	0267	d__Bacteria;p__Pseudomonadota;c__Gammaproteobacteria;o__Burkholderiales;f__Burkholderiaceae_B;g__Rubrivivax;s__Rubrivivax sp016707445	FLASV262.1451;tax=d:Bacteria,p:Proteobacteria,c:Gammaproteobacteria,o:Burkholderiales,f:Comamonadaceae,g:Ideonella,s:midas_s_262;	99.5	.	5180334	96.72	0.76	0.0581776	.	4873	47	9.64498	17	3.48861	388	79.6224	56	11.4919	0	0	164	33.6548	1120	229.838	1950	400.164	0	2	0	0	0	1	0	1	1	1	0	1	0	0	0	0	1	0	0
0268	Ega_18-Q3-R5-49_BATAC.213	GCA_016707395.1	Redundant	d__Bacteria;p__Bacteroidota;c__Ignavibacteria;o__SJA-28;f__B-1AR;g__JAEUSI01;s__JAEUSI01 sp016709315	FLASV9795.1354;tax=d:Bacteria,p:Bacteroidota,c:Ignavibacteria,o:SJA-28,f:midas_f_31,g:midas_g_31,s:midas_s_31;	99.8	.	4396794	93.72	3.42	n.d.	Yes	4021	180	44.765	102	25.3668	474	117.881	123	30.5894	0	0	41	10.1965	608	151.206	1447	359.861	3	2	0	0	0	0	1	1	1	0	0	1	1	1	0	0	1	0	0
0269	Ega_18-Q3-R5-49_BATAC.220	GCA_016707385.1	Redundant	d__Bacteria;p__Bacteroidota;c__Bacteroidia;o__Flavobacteriales;f__PHOS-HE28;g__PHOS-HE28;s__PHOS-HE28 sp002396605	FLASV434.1444;tax=d:Bacteria,p:Bacteroidota,c:Bacteroidia,o:Flavobacteriales,f:NS9_marine_group,g:midas_g_434,s:midas_s_434;	99.9	.	3979778	97.85	0	n.d.	Yes	3448	105	30.4524	79	22.9118	527	152.842	58	16.8213	0	0	46	13.3411	660	191.415	1289	373.84	1	4	0	0	1	1	0	0	0	1	0	0	1	0	0	0	0	0	0
0270	Ega_18-Q3-R5-49_BATAC.239	GCA_016707425.1	0270	d__Bacteria;p__Pseudomonadota;c__Gammaproteobacteria;o__Steroidobacterales;f__Steroidobacteraceae;g__JADJHU01;s__JADJHU01 sp016707425	FLASV20389.1357;tax=d:Bacteria,p:Proteobacteria,c:Gammaproteobacteria,o:midas_o_26,f:midas_f_98,g:midas_g_3463,s:midas_s_20389;	99.3	.	3347152	93.99	1.63	0.00380549	Yes	3240	26	8.02469	9	2.77778	253	78.0864	77	23.7654	0	0	54	16.6667	565	174.383	1550	478.395	0	0	0	0	0	0	0	0	0	0	0	0	0	0	0	0	0	0	0
0271	Ega_18-Q3-R5-49_BATAC.280	GCA_016707365.1	Redundant	d__Bacteria;p__Bacteroidota;c__Bacteroidia;o__Flavobacteriales;f__PHOS-HE28;g__PHOS-HE28;s__PHOS-HE28 sp016703105	FLASV11099.1353;tax=d:Bacteria,p:Bacteroidota,c:Bacteroidia,o:Flavobacteriales,f:NS9_marine_group,g:midas_g_225,s:midas_s_597;	99.9	.	4299829	91.6	3.9	n.d.	Yes	4057	117	28.839	53	13.0638	597	147.153	47	11.5849	0	0	53	13.0638	733	180.675	1371	337.934	3	4	0	0	0	2	0	1	1	1	0	0	1	0	0	0	0	0	0
0272	Ega_18-Q3-R5-49_BATAC.305	GCA_016707325.1	Redundant	d__Bacteria;p__Pseudomonadota;c__Gammaproteobacteria;o__Burkholderiales;f__Burkholderiaceae_B;g__Rubrivivax;s__Rubrivivax sp016709385	FLASV81.1451;tax=d:Bacteria,p:Proteobacteria,c:Gammaproteobacteria,o:Burkholderiales,f:Comamonadaceae,g:Leptothrix,s:midas_s_81;	99.7	.	4688135	90.65	1.54	n.d.	Yes	4474	32	7.15244	11	2.45865	398	88.9584	58	12.9638	0	0	146	32.633	922	206.08	1779	397.631	1	4	0	0	0	0	0	0	0	0	0	1	0	0	0	0	1	0	1
0273	Ega_18-Q3-R5-49_BATAC.333	GCA_016707335.1	Redundant	d__Bacteria;p__Pseudomonadota;c__Gammaproteobacteria;o__Burkholderiales;f__Burkholderiaceae_B;g__Rhodoferax_C;s__Rhodoferax_C sp016705575	FLASV38.1457;tax=d:Bacteria,p:Proteobacteria,c:Gammaproteobacteria,o:Burkholderiales,f:Comamonadaceae,g:Rhodoferax,s:midas_s_38;	99.9	.	4298445	99.08	0.73	n.d.	.	4224	34	8.04924	18	4.26136	319	75.5208	52	12.3106	0	0	126	29.8295	981	232.244	1579	373.816	0	1	0	0	0	1	0	1	1	0	0	1	0	0	0	0	3	0	1
0274	Ega_18-Q3-R5-49_BATAC.486	GCA_016707305.1	Redundant	d__Bacteria;p__Bacteroidota;c__Bacteroidia;o__AKYH767-A;f__2013-40CM-41-45;g__JADKIH01;s__JADKIH01 sp016708785	FLASV1014.1445;tax=d:Bacteria,p:Bacteroidota,c:Bacteroidia,o:Sphingobacteriales,f:AKYH767,g:midas_g_300,s:midas_s_1014;	98.8	.	4397170	94.5	3.25	n.d.	.	3934	183	46.5175	109	27.7072	555	141.078	89	22.6233	0	0	38	9.65938	661	168.022	1389	353.076	2	4	0	0	1	1	0	0	0	0	0	0	0	0	0	0	0	0	0
0275	Ega_18-Q3-R5-49_BATAC.545	GCA_016707205.1	0275	d__Bacteria;p__Bacteroidota;c__Bacteroidia;o__Chitinophagales;f__Saprospiraceae;g__JADJPL01;s__JADJPL01 sp016707205	FLASV217.1437;tax=d:Bacteria,p:Bacteroidota,c:Bacteroidia,o:Chitinophagales,f:Saprospiraceae,g:Haliscomenobacter,s:midas_s_217;	99.9	Filamentous	4952893	93.69	2.02	0.0276713	Yes	4184	65	15.5354	43	10.2772	577	137.906	127	30.3537	0	0	83	19.8375	775	185.229	1634	390.535	14	49	6	0	13	3	1	0	0	0	0	1	2	0	0	0	2	0	0
0276	Ega_18-Q3-R5-49_BATAC.76	GCA_016707285.1	0276	d__Bacteria;p__Bacteroidota;c__Ignavibacteria;o__Ignavibacteriales;f__Ignavibacteriaceae;g__UTCHB3;s__UTCHB3 sp016707285	FLASV1940.1447;tax=d:Bacteria,p:Bacteroidota,c:Ignavibacteria,o:Ignavibacteriales,f:Ignavibacteriaceae,g:Ignavibacterium,s:midas_s_1940;	99.9	.	3755673	96.65	0.56	0.0179002	.	3289	52	15.8103	36	10.9456	430	130.739	106	32.2286	0	0	33	10.0334	606	184.251	1369	416.236	1	13	2	0	5	0	0	0	0	0	0	0	1	2	0	0	0	0	0
0277	Ega_18-Q3-R5-49_MAXAC.001	GCA_016707175.1	0277	d__Bacteria;p__Actinomycetota;c__Actinomycetia;o__Actinomycetales;f__Dermatophilaceae;g__Phosphoribacter;s__Phosphoribacter hodrii	FLASV10.1442;tax=d:Bacteria,p:Actinobacteriota,c:Actinobacteria,o:Micrococcales,f:Intrasporangiaceae,g:Tetrasphaera,s:midas_s_5;	100	PAO; Abundant	3909549	97.52	1.35	0.860756	Yes	3589	41	11.4238	15	4.17944	119	33.1569	0	0	16	4.45807	0	0	1017	283.366	1706	475.341	3	0	0	0	0	0	0	0	0	0	1	0	0	0	0	1	0	1	0
0278	Ega_18-Q3-R5-49_MAXAC.013	GCA_016707235.1	Redundant	d__Bacteria;p__Pseudomonadota;c__Gammaproteobacteria;o__Burkholderiales;f__Burkholderiaceae_B;g__JAAFJR01;s__JAAFJR01 sp016705065	FLASV9647.1356;tax=d:Bacteria,p:Proteobacteria,c:Gammaproteobacteria,o:Burkholderiales,f:Comamonadaceae,g:Rhodoferax,s:midas_s_33;	99.4	.	2669684	93.11	4.56	n.d.	Yes	2885	27	9.35875	8	2.77296	198	68.6308	29	10.052	0	0	90	31.1958	601	208.319	1161	402.426	0	0	0	0	0	0	0	0	0	0	0	0	0	0	0	0	0	0	1
0279	Ega_18-Q3-R5-49_MAXAC.016	GCA_016707225.1	Redundant	d__Bacteria;p__Bacteroidota;c__Bacteroidia;o__Chitinophagales;f__Saprospiraceae;g__OLB8;s__OLB8 sp016711705	FLASV29.1449;tax=d:Bacteria,p:Bacteroidota,c:Bacteroidia,o:Chitinophagales,f:Saprospiraceae,g:OLB8,s:midas_s_29;	100	.	4767943	97.28	4.21	n.d.	Yes	3943	69	17.4994	48	12.1735	585	148.364	121	30.6873	0	0	53	13.4415	621	157.494	1552	393.609	5	19	1	0	5	1	1	0	0	0	0	0	0	0	0	0	1	0	0
0280	Ega_18-Q3-R5-49_MAXAC.022	GCA_016707245.1	Redundant	d__Bacteria;p__Pseudomonadota;c__Gammaproteobacteria;o__Burkholderiales;f__Burkholderiaceae_B;g__JAABQG01;s__JAABQG01 sp016721925	FLASV3005.1459;tax=d:Bacteria,p:Proteobacteria,c:Gammaproteobacteria,o:Burkholderiales,f:Comamonadaceae,g:Rhodoferax,s:Rhodoferax_antarcticus;	99.7	.	4595192	97.87	4.35	n.d.	Yes	4525	35	7.73481	12	2.65193	326	72.0442	51	11.2707	0	0	156	34.4751	933	206.188	1807	399.337	0	0	0	0	0	1	0	0	0	1	0	1	0	0	0	0	1	0	1
0281	Ega_18-Q3-R5-49_MAXAC.038	GCA_016707165.1	0281	d__Bacteria;p__Pseudomonadota;c__Gammaproteobacteria;o__Burkholderiales;f__Nitrosomonadaceae;g__Nitrosomonas;s__Nitrosomonas oligotropha_A	FLASV2344.1460;tax=d:Bacteria,p:Proteobacteria,c:Gammaproteobacteria,o:Burkholderiales,f:Nitrosomonadaceae,g:Nitrosomonas,s:Nitrosomonas_oligotropha;	100	Ammonia-oxidizer	3712819	98.56	2.95	0.0619163	.	3921	57	14.5371	10	2.55037	277	70.6452	43	10.9666	0	0	75	19.1278	624	159.143	1566	399.388	0	0	0	0	0	0	0	0	0	0	0	0	0	1	0	0	1	0	0
0282	Ega_18-Q3-R5-49_MAXAC.048	GCA_016707125.1	Redundant	d__Bacteria;p__Bacteroidota;c__Bacteroidia;o__Chitinophagales;f__Saprospiraceae;g__JADJLQ01;s__JADJLQ01 sp016709995	FLASV56.1459;tax=d:Bacteria,p:Bacteroidota,c:Bacteroidia,o:Chitinophagales,f:Saprospiraceae,g:midas_g_56,s:midas_s_56;	100	.	5006812	91.21	1.49	n.d.	Yes	4661	80	17.1637	37	7.93821	689	147.822	118	25.3165	0	0	73	15.6619	781	167.561	1620	347.565	12	54	3	0	7	1	0	0	0	0	0	0	1	0	0	0	1	0	0
0283	Ega_18-Q3-R5-49_MAXAC.056	GCA_016707115.1	0283	d__Bacteria;p__Bacteroidota;c__Ignavibacteria;o__Ignavibacteriales;f__Ignavibacteriaceae;g__IGN3;s__IGN3 sp016707115	FLASV9809.1354;tax=d:Bacteria,p:Bacteroidota,c:Ignavibacteria,o:Ignavibacteriales,f:PHOS-HE36,g:midas_g_179,s:midas_s_179;	99.9	.	4280636	95.53	2.23	0.109144	Yes	3969	76	19.1484	49	12.3457	494	124.465	155	39.0527	0	0	44	11.0859	756	190.476	1472	370.874	3	16	2	0	2	0	1	0	0	0	0	1	1	1	0	0	1	0	0
0284	Ega_18-Q3-R5-49_MAXAC.062	GCA_016707075.1	0284	d__Bacteria;p__Pseudomonadota;c__Gammaproteobacteria;o__Burkholderiales;f__Burkholderiaceae_B;g__JAABRC01;s__JAABRC01 sp011391115	FLASV320.1457;tax=d:Bacteria,p:Proteobacteria,c:Gammaproteobacteria,o:Burkholderiales,f:Comamonadaceae,g:Rhodoferax,s:midas_s_320;	99.7	Denitrifier	4340715	98.01	4.13	0.0562041	Yes	4362	44	10.0871	12	2.75103	269	61.669	37	8.48235	0	0	168	38.5144	959	219.853	1774	406.694	0	0	0	0	0	0	0	1	1	1	0	0	0	0	0	0	1	0	1
0285	Ega_18-Q3-R5-49_MAXAC.071	GCA_016707065.1	Redundant	d__Bacteria;p__Pseudomonadota;c__Gammaproteobacteria;o__Burkholderiales;f__Rhodocyclaceae;g__Propionivibrio;s__Propionivibrio aalborgensis	FLASV2103.1528;tax=d:Bacteria,p:Proteobacteria,c:Gammaproteobacteria,o:Burkholderiales,f:Rhodocyclaceae,g:Propionivibrio,s:Ca_Propionivibrio_aalborgensis;	99.5	.	3955392	96.88	3.8	n.d.	Yes	3872	28	7.2314	8	2.06612	258	66.6322	47	12.1384	0	0	87	22.469	837	216.167	1664	429.752	0	0	0	0	0	0	0	0	0	0	0	0	0	0	0	0	0	0	0
0286	Ega_18-Q3-R5-49_MAXAC.074	GCA_016707105.1	Redundant	d__Bacteria;p__Bacteroidota;c__Bacteroidia;o__Chitinophagales;f__Chitinophagaceae;g__OLB11;s__OLB11 sp016711825	FLASV679.1447;tax=d:Bacteria,p:Bacteroidota,c:Bacteroidia,o:Chitinophagales,f:Chitinophagaceae,g:midas_g_679,s:midas_s_679;	99.1	.	3620272	92.88	0.99	n.d.	Yes	3478	161	46.291	81	23.2892	509	146.348	59	16.9638	0	0	44	12.6509	545	156.699	1094	314.549	0	1	0	0	1	0	0	0	0	0	0	1	1	0	0	0	1	0	0
0287	Ega_18-Q3-R5-49_MAXAC.075	GCA_016706985.1	Redundant	d__Bacteria;p__Bacteroidota;c__Bacteroidia;o__AKYH767-A;f__OLB10;g__JADKJB01;s__JADKJB01 sp016713525	FLASV9892.1353;tax=d:Bacteria,p:Bacteroidota,c:Bacteroidia,o:Sphingobacteriales,f:AKYH767,g:midas_g_283,s:midas_s_283;	99.8	.	4929677	95.48	3.81	n.d.	Yes	4405	231	52.4404	127	28.8309	609	138.252	89	20.2043	0	0	44	9.98865	727	165.04	1403	318.502	1	3	1	0	0	5	0	0	0	0	0	0	0	0	0	0	1	0	0
0288	Ega_18-Q3-R5-49_MAXAC.109	GCA_016706965.1	Redundant	d__Bacteria;p__Bacteroidota;c__Kapabacteria;o__Kapabacteriales;f__Kapabacteriaceae;g__UBA10438;s__UBA10438 sp002426145	FLASV428.1409;tax=d:Bacteria,p:Bacteroidota,c:Kapabacteria,o:Kapabacteriales,f:midas_f_428,g:midas_g_428,s:midas_s_428;	99.9	.	3465899	93.15	0.55	n.d.	Yes	2832	37	13.065	26	9.18079	498	175.847	60	21.1864	0	0	30	10.5932	597	210.805	1051	371.116	0	1	0	0	0	0	0	0	0	0	0	1	0	0	0	0	0	0	0
0289	Ega_18-Q3-R5-49_MAXAC.112v2	GCA_016699285.1	0289	d__Bacteria;p__Planctomycetota;c__Brocadiia;o__Brocadiales;f__Brocadiaceae;g__Brocadia;s__Brocadia sapporoensis	FLASV65819.1411;tax=d:Bacteria,p:Planctomycetota,c:Brocadiae,o:Brocadiales,f:Brocadiaceae,g:Ca_Brocadia,s:midas_s_65819;	98.2	.	3260747	97.53	1.65	0.0105588	.	2875	20	6.95652	3	1.04348	178	61.913	30	10.4348	0	0	24	8.34783	487	169.391	1516	527.304	0	0	0	0	0	1	0	0	0	0	0	0	0	0	0	0	0	0	0
0290	Ega_18-Q3-R5-49_MAXAC.199	GCA_016706945.1	Redundant	d__Bacteria;p__Elusimicrobiota;c__Elusimicrobia;o__FEN-1173;f__FEN-1173;g__JADJJR01;s__JADJJR01 sp016706425	FLASV595.1458;tax=d:Bacteria,p:Elusimicrobiota,c:Elusimicrobia,o:MVP-88,f:midas_f_595,g:midas_g_595,s:midas_s_595;	100	.	2614025	96.63	0	n.d.	Yes	2245	11	4.89978	6	2.67261	208	92.6503	54	24.0535	0	0	40	17.8174	497	221.381	903	402.227	0	0	0	0	0	0	0	0	0	0	0	0	0	1	0	0	0	0	0
0291	Ega_18-Q3-R5-49_MAXAC.200	GCA_016707015.1	Redundant	d__Bacteria;p__Pseudomonadota;c__Gammaproteobacteria;o__Burkholderiales;f__Casimicrobiaceae;g__CAIWHR01;s__CAIWHR01 sp016720425	FLASV34881.1354;tax=d:Bacteria,p:Proteobacteria,c:Gammaproteobacteria,o:Burkholderiales,f:SC-I-84,g:midas_g_1341,s:midas_s_3347;	99.9	.	4543325	98.5	2.88	n.d.	Yes	4155	52	12.515	22	5.29483	361	86.8833	56	13.4777	0	0	151	36.3418	1003	241.396	1628	391.817	0	1	1	0	0	1	0	1	0	2	0	0	0	0	0	0	0	0	1
0292	Ega_18-Q3-R5-49_MAXAC.254	GCA_016706995.1	0292	d__Bacteria;p__OLB16;c__OLB16;o__OLB16;f__OLB16;g__OLB16;s__OLB16 sp001567115	FLASV12043.1382;tax=d:Bacteria,p:Sumerlaeota,c:Sumerlaeia,o:midas_o_3047,f:midas_f_4465,g:midas_g_12043,s:midas_s_12043;	99.6	.	4287934	91.77	1.08	0.00483894	.	4106	60	14.6128	24	5.8451	383	93.2781	26	6.3322	0	0	52	12.6644	762	185.582	1730	421.335	1	11	0	0	2	0	1	1	0	0	0	0	0	0	0	0	0	0	0
0293	Ejby_18-Q3-R6-50_BAT3C.119	GCA_016707005.1	0293	d__Bacteria;p__Bacteroidota;c__Kapabacteria;o__Kapabacteriales;f__Kapabacteriaceae;g__UBA10438;s__UBA10438 sp002426145	FLASV428.1409;tax=d:Bacteria,p:Bacteroidota,c:Kapabacteria,o:Kapabacteriales,f:midas_f_428,g:midas_g_428,s:midas_s_428;	99.8	.	3502098	96.99	0.55	0.0474269	Yes	2844	39	13.7131	29	10.1969	505	177.567	54	18.9873	0	0	32	11.2518	609	214.135	1072	376.934	0	1	0	0	0	0	0	0	0	0	0	1	0	0	0	0	0	0	0
0294	Ejby_18-Q3-R6-50_BAT3C.142_sub	GCA_016706925.1	Redundant	d__Bacteria;p__Bacteroidota;c__Bacteroidia;o__Chitinophagales;f__Saprospiraceae;g__UBA3362;s__UBA3362 sp016714365	FLASV177.1454;tax=d:Bacteria,p:Bacteroidota,c:Bacteroidia,o:Chitinophagales,f:Saprospiraceae,g:midas_g_65,s:midas_s_177;	100	.	5315207	97.9	3.96	n.d.	Yes	4695	102	21.7252	44	9.37167	617	131.416	131	27.902	0	0	66	14.0575	668	142.279	1667	355.059	0	6	2	0	3	1	1	0	0	0	0	0	0	1	0	0	0	0	1
0295	Ejby_18-Q3-R6-50_BAT3C.200	GCA_016706865.1	0295	d__Bacteria;p__Bacteroidota;c__Bacteroidia;o__Chitinophagales;f__BACL12;g__UBA7236;s__UBA7236 sp002473275	FLASV536.1445;tax=d:Bacteria,p:Bacteroidota,c:Bacteroidia,o:Chitinophagales,f:midas_f_536,g:midas_g_536,s:midas_s_536;	100	Abundant	4804539	98.28	0.49	0.160193	.	4043	104	25.7235	86	21.2713	789	195.152	101	24.9814	0	0	38	9.39896	692	171.16	1560	385.852	2	6	2	0	2	1	0	1	1	0	0	0	0	0	0	0	0	0	0
0296	Ejby_18-Q3-R6-50_BAT3C.203	GCA_016706875.1	Redundant	d__Bacteria;p__Actinomycetota;c__Actinomycetia;o__Actinomycetales;f__Dermatophilaceae;g__JADJTI01;s__JADJTI01 sp016711265	FLASV724.1443;tax=d:Bacteria,p:Actinobacteriota,c:Actinobacteria,o:Micrococcales,f:Dermatophilaceae,g:midas_g_724,s:midas_s_724;	100	.	3529762	99.73	0.55	n.d.	Yes	3165	29	9.16272	11	3.47551	114	36.019	0	0	14	4.42338	0	0	859	271.406	1613	509.637	3	1	0	0	0	0	0	0	0	0	0	0	1	0	0	0	0	0	0
0297	Ejby_18-Q3-R6-50_BAT3C.216	GCA_016706855.1	Redundant	d__Bacteria;p__Chloroflexota;c__Dehalococcoidia;o__Tepidiformales;f__Tepidiformaceae;g__FeB-14;s__FeB-14 sp016719395	FLASV4104.1412;tax=d:Bacteria,p:Chloroflexi,c:OLB14,o:midas_o_731,f:midas_f_731,g:midas_g_731,s:midas_s_849;	99.8	.	3270025	91.09	0.99	n.d.	Yes	3476	26	7.47986	13	3.73993	137	39.4131	0	0	15	4.3153	0	0	909	261.507	1850	532.221	0	0	0	0	0	0	0	0	0	0	0	0	1	0	0	0	0	0	0
0298	Ejby_18-Q3-R6-50_BAT3C.246	GCA_016706845.1	0298	d__Bacteria;p__Krumholzibacteriota;c__Krumholzibacteria;o__LZORAL124-64-63;f__LZORAL124-64-63;g__PNOJ01;s__PNOJ01 sp016719645	FLASV4788.1479;tax=d:Bacteria,p:Latescibacterota,c:midas_c_18,o:midas_o_753,f:midas_f_753,g:midas_g_4788,s:midas_s_4788;	99.5	.	3368937	91.76	1.1	0.012349	.	3080	27	8.76623	15	4.87013	426	138.312	42	13.6364	0	0	51	16.5584	606	196.753	1166	378.571	2	3	0	0	1	1	0	0	0	2	0	0	0	1	0	0	1	0	0
0299	Ejby_18-Q3-R6-50_BAT3C.362	GCA_016706815.1	Redundant	d__Bacteria;p__Myxococcota;c__UBA796;o__UBA796;f__CAJQPC01;g__JADKFE01;s__JADKFE01 sp016717595	FLASV814.1441;tax=d:Bacteria,p:Bdellovibrionota,c:Bdellovibrionia,o:Bdellovibrionales,f:Bdellovibrionaceae,g:OM27_clade,s:midas_s_814;	99.9	.	7779645	91.74	4.54	n.d.	Yes	7214	155	21.486	99	13.7233	1096	151.927	86	11.9213	0	0	103	14.2778	1236	171.334	2316	321.042	1	5	1	0	0	1	0	2	1	0	0	0	0	1	0	0	0	0	0
0300	Ejby_18-Q3-R6-50_BAT3C.370	GCA_016706785.1	Redundant	d__Bacteria;p__Bacteroidota;c__Bacteroidia;o__Chitinophagales;f__Chitinophagaceae;g__Ferruginibacter;s__Ferruginibacter sp002381005	FLASV11.1455;tax=d:Bacteria,p:Bacteroidota,c:Bacteroidia,o:Chitinophagales,f:Chitinophagaceae,g:Ferruginibacter,s:midas_s_11;	98.5	.	2921588	96.14	0	n.d.	Yes	2868	78	27.1967	45	15.6904	399	139.121	64	22.3152	0	0	41	14.2957	505	176.081	1021	355.997	1	15	0	0	6	1	1	0	0	0	0	1	1	1	0	0	1	0	0
0301	Ejby_18-Q3-R6-50_BAT3C.384	GCA_016706775.1	0301	d__Bacteria;p__Bacteroidota;c__Bacteroidia;o__Bacteroidales;f__VadinHA17;g__SR-FBR-E99;s__SR-FBR-E99 sp009881065	FLASV9717.1357;tax=d:Bacteria,p:Bacteroidota,c:Bacteroidia,o:Bacteroidales,f:Bacteroidetes_vadinHA17,g:midas_g_19,s:midas_s_19;	99.9	.	3136521	95.24	2.38	0.0154095	.	2793	33	11.8153	16	5.72861	398	142.499	64	22.9144	0	0	36	12.8894	503	180.093	1144	409.595	3	42	0	0	7	1	0	0	0	0	0	0	0	1	0	0	3	0	0
0302	Ejby_18-Q3-R6-50_BAT3C.80	GCA_016706765.1	Redundant	d__Bacteria;p__Gemmatimonadota;c__Gemmatimonadetes;o__Gemmatimonadales;f__GWC2-71-9;g__JADJOM01;s__JADJOM01 sp016713785	FLASV395.1432;tax=d:Bacteria,p:Gemmatimonadota,c:Gemmatimonadetes,o:Gemmatimonadales,f:Gemmatimonadaceae,g:midas_g_395,s:midas_s_395;	99.8	.	4264875	97.7	2.38	n.d.	Yes	3943	51	12.9343	30	7.60842	533	135.176	68	17.2458	0	0	74	18.7674	921	233.578	1409	357.342	1	12	1	0	2	0	0	0	0	0	0	0	0	0	0	0	1	0	0
0303	Ejby_18-Q3-R6-50_BATAC.123	GCA_016706695.1	Redundant	d__Bacteria;p__Cyanobacteriota;c__Vampirovibrionia;o__Obscuribacterales;f__Obscuribacteraceae;g__Obscuribacter;s__Obscuribacter sp016718315	FLASV11758.1313;tax=d:Bacteria,p:Cyanobacteria,c:Vampirivibrionia,o:Obscuribacterales,f:Obscuribacteraceae,g:Ca_Obscuribacter,s:midas_s_2716;	98.6	.	6032000	91.88	3.99	n.d.	Yes	5467	80	14.6333	36	6.58496	682	124.748	54	9.87745	0	0	118	21.584	1044	190.964	1807	330.529	0	3	0	0	1	1	0	1	1	0	0	2	0	0	0	0	0	0	0
0304	Ejby_18-Q3-R6-50_BATAC.207	GCA_016706705.1	Redundant	d__Bacteria;p__Pseudomonadota;c__Gammaproteobacteria;o__Burkholderiales;f__Casimicrobiaceae;g__CAIWHR01;s__CAIWHR01 sp016720425	FLASV62638.1354;tax=d:Bacteria,p:Proteobacteria,c:Gammaproteobacteria,o:Burkholderiales,f:SC-I-84,g:midas_g_1341,s:midas_s_3347;	98.3	.	4141864	95.51	2.61	n.d.	Yes	3848	35	9.09563	17	4.41788	328	85.2391	50	12.9938	0	0	144	37.422	923	239.865	1537	399.428	0	2	1	0	0	1	0	2	1	2	0	0	0	0	0	0	0	0	1
0305	Ejby_18-Q3-R6-50_BATAC.215_sub	GCA_016706735.1	Redundant	d__Bacteria;p__Bacteroidota;c__Bacteroidia;o__Flavobacteriales;f__PHOS-HE28;g__PHOS-HE28;s__PHOS-HE28 sp016703105	FLASV597.1445;tax=d:Bacteria,p:Bacteroidota,c:Bacteroidia,o:Flavobacteriales,f:NS9_marine_group,g:midas_g_225,s:midas_s_597;	99.7	.	4500956	97.58	0.54	n.d.	Yes	4020	121	30.0995	72	17.9104	645	160.448	60	14.9254	0	0	56	13.9303	755	187.811	1427	354.975	2	8	0	0	0	1	0	1	1	1	0	0	1	0	0	0	1	0	0
0306	Ejby_18-Q3-R6-50_BATAC.240	GCA_016706665.1	0306	d__Bacteria;p__Bacteroidota;c__Bacteroidia;o__Chitinophagales;f__Saprospiraceae;g__OLB8;s__OLB8 sp001567405	FLASV3279.1450;tax=d:Bacteria,p:Bacteroidota,c:Bacteroidia,o:Chitinophagales,f:Saprospiraceae,g:OLB8,s:midas_s_3279;	99.7	.	3960261	97.03	2.48	0.00612254	.	3472	57	16.4171	41	11.8088	456	131.336	84	24.1935	0	0	41	11.8088	549	158.122	1387	399.482	3	18	1	0	4	1	0	0	0	0	0	0	0	0	0	0	0	0	0
0307	Ejby_18-Q3-R6-50_BATAC.260	GCA_016706685.1	0307	d__Bacteria;p__Myxococcota;c__Polyangia;o__Polyangiales;f__SG8-38;g__JADJJE01;s__JADJJE01 sp016706685	FLASV11454.1376;tax=d:Bacteria,p:Myxococcota,c:Polyangia,o:Polyangiales,f:Sandaracinaceae,g:midas_g_4851,s:midas_s_4851;	99.9	.	7855595	95.27	2.76	0.0745157	.	6875	172	25.0182	113	16.4364	981	142.691	62	9.01818	0	0	77	11.2	1294	188.218	2548	370.618	0	10	0	0	0	0	0	2	1	0	0	0	0	1	0	0	0	0	0
0308	Ejby_18-Q3-R6-50_BATAC.262	GCA_016706645.1	0308	d__Bacteria;p__Pseudomonadota;c__Gammaproteobacteria;o__Burkholderiales;f__Rhodocyclaceae;g__Sulfuritalea;s__Sulfuritalea sp016712985	FLASV46102.1359;tax=d:Bacteria,p:Proteobacteria,c:Gammaproteobacteria,o:Burkholderiales,f:Rhodocyclaceae,g:Sulfuritalea,s:midas_s_31772;	99.9	.	4924366	90.18	3.59	0.10762	Yes	4923	52	10.5627	16	3.25005	275	55.8602	46	9.3439	0	0	120	24.3754	969	196.831	1921	390.209	0	0	0	0	0	0	0	0	0	0	0	0	0	0	0	0	1	0	1
0309	Ejby_18-Q3-R6-50_BATAC.272	GCA_016706585.1	Redundant	d__Bacteria;p__Bacteroidota;c__Bacteroidia;o__Chitinophagales;f__Saprospiraceae;g__UBA3362;s__UBA3362 sp016714025	FLASV862.1456;tax=d:Bacteria,p:Bacteroidota,c:Bacteroidia,o:Chitinophagales,f:Saprospiraceae,g:midas_g_6,s:midas_s_862;	100	.	3707187	98.51	1.98	n.d.	Yes	2922	53	18.1383	32	10.9514	480	164.271	96	32.8542	0	0	39	13.347	513	175.565	1196	409.309	2	4	0	0	0	2	1	0	0	0	0	0	0	0	0	0	0	0	0
0310	Ejby_18-Q3-R6-50_BATAC.314	GCA_016706595.1	0310	d__Bacteria;p__Bacteroidota;c__Bacteroidia;o__Chitinophagales;f__Chitinophagaceae;g__OLB11;s__OLB11 sp016706595	FLASV7373.1449;tax=d:Bacteria,p:Bacteroidota,c:Bacteroidia,o:Chitinophagales,f:Chitinophagaceae,g:midas_g_679,s:midas_s_5542;	99.7	.	3764867	92.61	1.48	0.00758531	.	3072	129	41.9922	83	27.0182	477	155.273	76	24.7396	0	0	34	11.0677	477	155.273	1139	370.768	0	4	0	0	1	0	1	0	0	0	0	0	2	0	0	0	0	0	0
0311	Ejby_18-Q3-R6-50_BATAC.337	GCA_016706565.1	0311	d__Bacteria;p__Pseudomonadota;c__Gammaproteobacteria;o__Burkholderiales;f__Burkholderiaceae_B;g__Piscinibacter;s__Piscinibacter sp016706565	FLASV522.1451;tax=d:Bacteria,p:Proteobacteria,c:Gammaproteobacteria,o:Burkholderiales,f:Comamonadaceae,g:Piscinibacter,s:Piscinibacter_aquaticus;	99.9	.	5257475	97.4	2.1	0.077198	.	4995	46	9.20921	26	5.20521	497	99.4995	75	15.015	0	0	193	38.6386	1101	220.42	2025	405.405	1	7	0	0	0	0	1	1	1	0	0	1	0	0	0	0	1	0	1
0312	Ejby_18-Q3-R6-50_BATAC.338	GCA_016706575.1	Redundant	d__Bacteria;p__Krumholzibacteriota;c__Krumholzibacteria;o__LZORAL124-64-63;f__LZORAL124-64-63;g__CAINDZ01;s__CAINDZ01 sp016703265	FLASV24956.1382;tax=d:Bacteria,p:Latescibacterota,c:midas_c_18,o:midas_o_753,f:midas_f_753,g:midas_g_753,s:midas_s_753;	99.8	.	4327873	90.11	2.2	n.d.	Yes	3751	64	17.0621	31	8.26446	589	157.025	57	15.1959	0	0	84	22.394	805	214.609	1327	353.772	2	11	1	0	0	1	0	0	0	1	0	0	0	1	1	0	2	0	0
0313	Ejby_18-Q3-R6-50_BATAC.353	GCA_016706545.1	0313	d__Bacteria;p__Myxococcota;c__Polyangia;o__Haliangiales;f__Haliangiaceae;g__JABFXX01;s__JABFXX01 sp016706545	FLASV3599.1470;tax=d:Bacteria,p:Myxococcota,c:Polyangia,o:Haliangiales,f:Haliangiaceae,g:Haliangium,s:midas_s_3599;	99.3	.	8558619	90.79	1.31	0.00970314	.	6606	125	18.9222	76	11.5047	1022	154.708	115	17.4084	0	0	152	23.0094	1157	175.144	2195	332.274	1	7	1	0	1	4	0	1	1	0	0	2	2	1	0	0	2	0	0
0314	Ejby_18-Q3-R6-50_BATAC.463	GCA_016710265.1	0314	d__Bacteria;p__Bacteroidota;c__Bacteroidia;o__Chitinophagales;f__Saprospiraceae;g__UBA3362;s__UBA3362 sp016710265	FLASV321.1460;tax=d:Bacteria,p:Bacteroidota,c:Bacteroidia,o:Chitinophagales,f:Saprospiraceae,g:midas_g_321,s:midas_s_321;	100	.	4024898	97.77	0	0.0830675	Yes	3296	48	14.5631	32	9.70874	518	157.16	103	31.25	0	0	32	9.70874	569	172.633	1335	405.036	0	6	0	0	1	2	0	0	0	0	0	0	0	1	0	0	0	0	0
0315	Ejby_18-Q3-R6-50_MAXAC.009	GCA_016706525.1	Redundant	d__Bacteria;p__Pseudomonadota;c__Gammaproteobacteria;o__Burkholderiales;f__Burkholderiaceae_B;g__Rubrivivax;s__Rubrivivax sp016709385	FLASV81.1451;tax=d:Bacteria,p:Proteobacteria,c:Gammaproteobacteria,o:Burkholderiales,f:Comamonadaceae,g:Leptothrix,s:midas_s_81;	100	.	5022679	94.3	3.31	n.d.	Yes	4731	51	10.78	13	2.74783	405	85.6056	65	13.7392	0	0	166	35.0877	970	205.031	1814	383.428	1	2	0	0	1	0	0	0	0	0	0	1	0	0	0	0	1	0	1
0316	Ejby_18-Q3-R6-50_MAXAC.023	GCA_016706485.1	Redundant	d__Bacteria;p__Bacteroidota;c__Bacteroidia;o__Chitinophagales;f__JADIYW01;g__JADIYW01;s__JADIYW01 sp016705125	FLASV108.1447;tax=d:Bacteria,p:Bacteroidota,c:Bacteroidia,o:Chitinophagales,f:midas_f_108,g:midas_g_108,s:midas_s_108;	99.6	.	3301797	92.2	2.16	n.d.	Yes	3481	50	14.3637	28	8.04367	382	109.739	81	23.2692	0	0	27	7.75639	543	155.99	1358	390.118	0	3	0	0	0	1	0	1	1	0	0	0	1	1	0	0	0	0	0
0317	Ejby_18-Q3-R6-50_MAXAC.047	GCA_016706465.1	Redundant	d__Bacteria;p__Bacteroidota;c__Bacteroidia;o__Chitinophagales;f__Saprospiraceae;g__OLB9;s__OLB9 sp016715245	FLASV11100.1346;tax=d:Bacteria,p:Bacteroidota,c:Bacteroidia,o:Chitinophagales,f:Saprospiraceae,g:Ca_Epiflobacter,s:midas_s_37;	99.4	.	4228619	96.04	0.99	n.d.	Yes	3733	89	23.8414	43	11.5189	517	138.495	90	24.1093	0	0	43	11.5189	593	158.853	1441	386.017	4	8	1	0	1	2	0	0	0	0	0	0	1	0	0	0	1	0	0
0318	Ejby_18-Q3-R6-50_MAXAC.157	GCA_016706495.1	Redundant	d__Bacteria;p__Bacteroidota;c__Bacteroidia;o__Chitinophagales;f__Chitinophagaceae;g__Ferruginibacter;s__Ferruginibacter sp016703625	FLASV154.1451;tax=d:Bacteria,p:Bacteroidota,c:Bacteroidia,o:Chitinophagales,f:Chitinophagaceae,g:Ferruginibacter,s:midas_s_83;	98.8	.	3784577	97.96	2.66	n.d.	Yes	3827	71	18.5524	43	11.236	594	155.213	83	21.688	0	0	54	14.1103	707	184.74	1298	339.169	3	18	0	0	3	0	0	0	0	0	0	0	1	1	0	0	2	0	0
0319	Ejby_18-Q3-R6-50_MAXAC.161	GCA_016706435.1	Redundant	d__Bacteria;p__Bacteroidota;c__Bacteroidia;o__Flavobacteriales;f__PHOS-HE28;g__PHOS-HE28;s__PHOS-HE28 sp016703005	FLASV1171.1446;tax=d:Bacteria,p:Bacteroidota,c:Bacteroidia,o:Flavobacteriales,f:NS9_marine_group,g:midas_g_843,s:midas_s_1171;	84.6	.	4392950	96.77	2.15	n.d.	Yes	4175	128	30.6587	80	19.1617	685	164.072	78	18.6826	0	0	59	14.1317	786	188.263	1334	319.521	1	4	1	0	1	0	0	0	0	1	0	2	1	1	0	0	0	0	0
0320	Ejby_18-Q3-R6-50_MAXAC.192	GCA_016706425.1	0320	d__Bacteria;p__Elusimicrobiota;c__Elusimicrobia;o__FEN-1173;f__FEN-1173;g__JADJJR01;s__JADJJR01 sp016706425	FLASV595.1458;tax=d:Bacteria,p:Elusimicrobiota,c:Elusimicrobia,o:MVP-88,f:midas_f_595,g:midas_g_595,s:midas_s_595;	100	Abundant	2622925	97.75	0	0.159365	Yes	2242	10	4.4603	6	2.67618	218	97.2346	57	25.4237	0	0	40	17.8412	497	221.677	915	408.118	0	0	0	0	0	0	0	0	0	0	0	0	0	1	0	0	0	0	0
0321	Ejby_18-Q3-R6-50_MAXAC.193	GCA_016706355.1	Redundant	d__Bacteria;p__Pseudomonadota;c__Gammaproteobacteria;o__Competibacterales;f__Competibacteraceae;g__Competibacter_A;s__Competibacter_A sp016713505	FLASV601.1456;tax=d:Bacteria,p:Proteobacteria,c:Gammaproteobacteria,o:Competibacterales,f:Competibacteraceae,g:Ca_Competibacter,s:midas_s_601;	99.8	.	4262545	95.66	2.88	n.d.	Yes	4116	47	11.4189	13	3.15841	252	61.2245	49	11.9048	0	0	90	21.8659	819	198.98	1685	409.378	1	3	2	0	3	2	0	2	1	0	0	2	0	0	0	0	0	0	0
0322	Ejby_18-Q3-R6-50_MAXAC.200_cln	GCA_016699305.1	0322	d__Bacteria;p__Pseudomonadota;c__Alphaproteobacteria;o__GCA-016699305;f__GCA-016699305;g__GCA-016699305;s__GCA-016699305 sp016699305	FLASV9154.1410;tax=d:Bacteria,p:Proteobacteria,c:Alphaproteobacteria,o:Rhodospirillales,f:midas_f_2010,g:midas_g_4554,s:midas_s_4554;	100	.	2060775	80.79	1.67	0.0191372	.	1963	29	14.7733	6	3.05655	132	67.244	28	14.2639	0	0	40	20.377	347	176.77	763	388.691	0	0	0	0	0	0	0	0	0	0	0	0	0	0	0	0	0	0	0
0323	Ejby_18-Q3-R6-50_MAXAC.201	GCA_016706405.1	0323	d__Bacteria;p__Bacteroidota;c__Bacteroidia;o__Chitinophagales;f__UBA2359;g__BJ6;s__BJ6 sp014584595	FLASV1223.1447;tax=d:Bacteria,p:Bacteroidota,c:Bacteroidia,o:Chitinophagales,f:37-13,g:midas_g_1223,s:midas_s_1223;	99.9	.	4277870	98.36	1.48	0.0751553	.	3289	92	27.972	68	20.675	533	162.055	71	21.5871	0	0	54	16.4184	605	183.946	1033	314.077	3	4	1	0	1	2	0	0	0	0	0	0	0	0	0	0	1	0	0
0324	Ejby_18-Q3-R6-50_MAXAC.240	GCA_016706365.1	0324	d__Bacteria;p__Bacteroidota;c__Bacteroidia;o__Chitinophagales;f__Saprospiraceae;g__SLDF01;s__SLDF01 sp016706365	FLASV896.1444;tax=d:Bacteria,p:Bacteroidota,c:Bacteroidia,o:Chitinophagales,f:Saprospiraceae,g:midas_g_896,s:midas_s_896;	97.4	.	4899191	91.57	1.75	0.00872921	Yes	4333	91	21.0016	41	9.46227	608	140.318	91	21.0016	0	0	48	11.0778	777	179.321	1580	364.643	2	14	1	0	1	0	1	0	0	0	0	0	1	0	0	0	1	0	0
0325	EsbE_18-Q3-R3-47_BAT3C.110	GCA_016706345.1	0325	d__Bacteria;p__Desulfobacterota;c__Syntrophia;o__Syntrophales;f__UBA4778;g__UBA2192;s__UBA2192 sp012728915	FLASV16956.1378;tax=d:Bacteria,p:Desulfobacterota,c:Syntrophia,o:Syntrophales,f:midas_f_134,g:midas_g_134,s:midas_s_1266;	98.8	.	3179548	91.25	4.12	0.00885485	.	3171	21	6.62252	6	1.89215	199	62.7562	31	9.7761	0	0	45	14.1911	539	169.978	1620	510.88	0	3	0	0	0	0	0	0	0	1	0	0	0	0	0	0	1	0	0
0326	EsbE_18-Q3-R3-47_BAT3C.118	GCA_016706265.1	Redundant	d__Bacteria;p__Bacteroidota;c__Bacteroidia;o__AKYH767-A;f__2013-40CM-41-45;g__JADKIH01;s__JADKIH01 sp016708785	FLASV9776.1353;tax=d:Bacteria,p:Bacteroidota,c:Bacteroidia,o:Sphingobacteriales,f:AKYH767,g:midas_g_300,s:midas_s_364;	99.6	.	3848729	90.32	2.54	n.d.	.	3229	141	43.6668	88	27.253	459	142.149	85	26.3239	0	0	30	9.2908	561	173.738	1214	375.968	1	3	1	0	0	1	0	0	0	0	0	0	0	1	0	0	0	0	0
0327	EsbE_18-Q3-R3-47_BAT3C.140	GCA_016706325.1	0327	d__Archaea;p__Halobacteriota;c__Methanosarcinia;o__Methanotrichales;f__Methanotrichaceae;g__Methanothrix;s__Methanothrix sp016706325	FLASV3802.1436;tax=d:Archaea,p:Halobacterota,c:Methanosarcinia,o:Methanosarciniales,f:Methanosaetaceae,g:Methanothrix,s:Methanothrix_soehngenii;	98.9	.	2501102	96.73	0.65	0.0224033	.	2399	25	10.421	14	5.83576	119	49.604	0	0	10	4.1684	0	0	374	155.898	1617	674.031	3	0	0	0	0	0	0	0	0	0	0	0	0	0	0	0	0	0	0
0328	EsbE_18-Q3-R3-47_BAT3C.144	GCA_016706275.1	0328	d__Bacteria;p__Acidobacteriota;c__Blastocatellia;o__Pyrinomonadales;f__Pyrinomonadaceae;g__OLB17;s__OLB17 sp016706275	FLASV623.1444;tax=d:Bacteria,p:Acidobacteriota,c:Blastocatellia,o:Blastocatellales,f:Blastocatellaceae,g:Stenotrophobacter,s:midas_s_144;	100	.	3369823	96.58	2.75	0.0157087	Yes	3094	44	14.2211	31	10.0194	454	146.736	48	15.5139	0	0	60	19.3924	564	182.288	1299	419.845	0	3	1	0	3	1	0	0	0	0	0	0	1	0	0	0	1	0	0
0329	EsbE_18-Q3-R3-47_BAT3C.161	GCA_016706255.1	0329	d__Bacteria;p__Bacteroidota;c__Bacteroidia;o__Chitinophagales;f__BACL12;g__UBA7236;s__UBA7236 sp016706255	FLASV1785.1447;tax=d:Bacteria,p:Bacteroidota,c:Bacteroidia,o:Chitinophagales,f:midas_f_536,g:midas_g_536,s:midas_s_1785;	100	.	5142260	98.03	3.57	0.0781833	.	4792	117	24.4157	85	17.7379	881	183.848	111	23.1636	0	0	50	10.4341	789	164.649	1514	315.943	0	15	2	0	2	2	1	0	0	0	0	0	0	0	0	0	1	0	0
0330	EsbE_18-Q3-R3-47_BAT3C.162	GCA_016706245.1	Redundant	d__Bacteria;p__Bacteroidota;c__Bacteroidia;o__Chitinophagales;f__Chitinophagaceae;g__Ferruginibacter;s__Ferruginibacter sp016721725	FLASV1038.1451;tax=d:Bacteria,p:Bacteroidota,c:Bacteroidia,o:Chitinophagales,f:Chitinophagaceae,g:Ferruginibacter,s:midas_s_1038;	99.8	.	3425301	92.8	0.74	n.d.	Yes	3323	70	21.0653	40	12.0373	478	143.846	92	27.6858	0	0	48	14.4448	553	166.416	1246	374.962	2	14	2	0	1	2	1	1	1	0	0	0	1	0	0	0	1	0	0
0331	EsbE_18-Q3-R3-47_BAT3C.181	GCA_016706225.1	0331	d__Bacteria;p__Myxococcota;c__Polyangia;o__Polyangiales;f__Polyangiaceae;g__JADJKB01;s__JADJKB01 sp016706225	FLASV68581.1376;tax=d:Bacteria,p:Myxococcota,c:Polyangia,o:Polyangiales,f:BIrii41,g:midas_g_3573,s:midas_s_3573;	99	.	9628654	94.62	3.87	0.0237086	Yes	8454	460	54.4121	401	47.4332	1624	192.098	87	10.291	0	0	214	25.3135	1370	162.053	2717	321.386	1	15	0	0	2	0	0	2	2	0	0	3	0	1	0	0	1	0	0
0332	EsbE_18-Q3-R3-47_BAT3C.200	GCA_016706205.1	Redundant	d__Bacteria;p__Bacteroidota;c__Bacteroidia;o__Chitinophagales;f__Chitinophagaceae;g__JJ008;s__JJ008 sp016720585	FLASV157.1453;tax=d:Bacteria,p:Bacteroidota,c:Bacteroidia,o:Chitinophagales,f:Chitinophagaceae,g:Terrimonas,s:midas_s_157;	100	.	3328793	92.28	1.97	n.d.	Yes	3092	55	17.7878	50	16.1708	494	159.767	66	21.3454	0	0	54	17.4644	575	185.964	1201	388.422	6	12	1	0	5	0	0	0	0	0	0	0	0	0	0	0	2	0	0
0333	EsbE_18-Q3-R3-47_BAT3C.210	GCA_016706185.1	0333	d__Bacteria;p__Bacteroidota;c__Bacteroidia;o__Bacteroidales;f__VadinHA17;g__LD21;s__LD21 sp012519515	FLASV13360.1356;tax=d:Bacteria,p:Bacteroidota,c:Bacteroidia,o:Bacteroidales,f:Bacteroidetes_vadinHA17,g:midas_g_410,s:midas_s_410;	99	.	3454701	94.6	2.57	0.00506093	.	3498	43	12.2927	20	5.71755	452	129.217	60	17.1527	0	0	37	10.5775	527	150.658	1382	395.083	2	38	2	0	8	0	0	0	0	0	0	0	0	1	0	0	3	0	0
0334	EsbE_18-Q3-R3-47_BAT3C.226	GCA_016706135.1	Redundant	d__Bacteria;p__Nitrospirota;c__Nitrospiria;o__Nitrospirales;f__Nitrospiraceae;g__Nitrospira_A;s__Nitrospira_A sp900170025	FLASV48.1461;tax=d:Bacteria,p:Nitrospirota,c:Nitrospiria,o:Nitrospirales,f:Nitrospiraceae,g:Nitrospira,s:Nitrospira_defluvii;	100	.	4021250	96.76	2.73	n.d.	Yes	3948	30	7.59878	12	3.03951	439	111.196	49	12.4113	0	0	67	16.9706	769	194.782	1565	396.403	0	2	0	0	0	0	0	0	0	0	0	0	0	0	0	0	0	0	1
0335	EsbE_18-Q3-R3-47_BAT3C.270	GCA_016699325.1	0335	d__Archaea;p__Halobacteriota;c__Methanomicrobia;o__Methanomicrobiales;f__Methanoregulaceae;g__UBA9949;s__UBA9949 sp016699325	FLASV4219.1432;tax=d:Archaea,p:Halobacterota,c:Methanomicrobia,o:Methanomicrobiales,f:Methanoregulaceae,g:Methanolinea,s:midas_s_1190;	97.6	.	1951030	97.06	0	0.0343134	.	1976	15	7.59109	9	4.55466	57	28.8462	0	0	1	0.506073	0	0	330	167.004	1296	655.87	0	0	0	0	0	0	0	0	0	0	0	0	1	0	0	0	0	0	0
0336	EsbE_18-Q3-R3-47_BAT3C.309	GCA_016706145.1	Redundant	d__Bacteria;p__Bacteroidota;c__Bacteroidia;o__Flavobacteriales;f__PHOS-HE28;g__PHOS-HE28;s__PHOS-HE28 sp016710015	FLASV758.1445;tax=d:Bacteria,p:Bacteroidota,c:Bacteroidia,o:Flavobacteriales,f:NS9_marine_group,g:midas_g_385,s:midas_s_758;	100	.	4092960	96.88	3.76	n.d.	.	3682	70	19.0114	57	15.4807	549	149.104	69	18.7398	0	0	39	10.5921	693	188.213	1413	383.759	1	1	0	0	1	0	1	0	0	0	0	0	1	0	0	0	0	0	0
0337	EsbE_18-Q3-R3-47_BATAC.167	GCA_016706095.1	Redundant	d__Bacteria;p__Pseudomonadota;c__Gammaproteobacteria;o__Burkholderiales;f__Casimicrobiaceae;g__PALSA-1005;s__PALSA-1005 sp016717855	FLASV1957.1489;tax=d:Bacteria,p:Proteobacteria,c:Gammaproteobacteria,o:Burkholderiales,f:A21b,g:midas_g_454,s:midas_s_454;	100	.	6359190	91.82	2.29	n.d.	Yes	6344	136	21.4376	60	9.45776	565	89.0605	57	8.98487	0	0	209	32.9445	1339	211.066	2261	356.4	0	2	0	0	0	0	0	0	0	0	0	1	0	0	0	0	1	0	1
0338	EsbE_18-Q3-R3-47_BATAC.189	GCA_016706115.1	Redundant	d__Bacteria;p__Bacteroidota;c__Bacteroidia;o__Bacteroidales;f__VadinHA17;g__SR-FBR-E99;s__SR-FBR-E99 sp009881065	FLASV9717.1357;tax=d:Bacteria,p:Bacteroidota,c:Bacteroidia,o:Bacteroidales,f:Bacteroidetes_vadinHA17,g:midas_g_19,s:midas_s_19;	99.6	.	2898553	92.86	2.38	n.d.	.	2537	28	11.0367	17	6.70083	361	142.294	66	26.015	0	0	37	14.5842	460	181.317	1041	410.327	3	40	2	0	6	1	0	0	0	0	0	0	0	1	0	0	2	0	0
0339	EsbE_18-Q3-R3-47_BATAC.204	GCA_016706085.1	Redundant	d__Bacteria;p__Pseudomonadota;c__Gammaproteobacteria;o__Pseudomonadales;f__UBA5518;g__UBA5518;s__UBA5518 sp002396625	FLASV27.1459;tax=d:Bacteria,p:Proteobacteria,c:Gammaproteobacteria,o:Pseudomonadales,f:Spongiibacteraceae,g:BD1-7_clade,s:midas_s_27;	98.7	.	4570796	95.26	2.1	n.d.	.	4175	31	7.42515	5	1.1976	317	75.9281	80	19.1617	0	0	83	19.8802	762	182.515	2022	484.311	1	1	0	0	0	0	0	0	0	0	0	0	0	0	0	0	0	0	0
0340	EsbE_18-Q3-R3-47_BATAC.228	GCA_016706035.1	Redundant	d__Bacteria;p__Acidobacteriota;c__Blastocatellia;o__Pyrinomonadales;f__Pyrinomonadaceae;g__OLB17;s__OLB17 sp016720705	FLASV170.1443;tax=d:Bacteria,p:Acidobacteriota,c:Blastocatellia,o:Blastocatellales,f:Blastocatellaceae,g:JGI_0001001-H03,s:midas_s_170;	99.9	.	3900387	94.87	1.76	n.d.	.	3448	57	16.5313	36	10.4408	451	130.8	65	18.8515	0	0	66	19.1415	584	169.374	1467	425.464	1	5	0	0	2	1	1	0	0	0	0	0	2	0	0	0	1	0	0
0341	EsbE_18-Q3-R3-47_BATAC.232	GCA_016706025.1	Redundant	d__Bacteria;p__Bacteroidota;c__Bacteroidia;o__Chitinophagales;f__Saprospiraceae;g__JADJLQ01;s__JADJLQ01 sp016709995	FLASV56.1459;tax=d:Bacteria,p:Bacteroidota,c:Bacteroidia,o:Chitinophagales,f:Saprospiraceae,g:midas_g_56,s:midas_s_56;	99.9	.	5833281	98.64	3.47	n.d.	Yes	5095	86	16.8793	42	8.24338	774	151.914	124	24.3376	0	0	93	18.2532	841	165.064	1731	339.745	12	71	4	0	8	1	0	0	0	0	0	0	1	0	0	0	1	0	0
0342	EsbE_18-Q3-R3-47_BATAC.289	GCA_016706055.1	0342	d__Bacteria;p__Bacteroidota;c__Bacteroidia;o__Chitinophagales;f__Chitinophagaceae;g__JJ008;s__JJ008 sp016706055	FLASV9715.1361;tax=d:Bacteria,p:Bacteroidota,c:Bacteroidia,o:Chitinophagales,f:Chitinophagaceae,g:Terrimonas,s:midas_s_743;	99.9	.	3971089	96.31	2.46	0.0237321	Yes	4107	66	16.0701	40	9.73947	656	159.727	101	24.5922	0	0	57	13.8787	695	169.223	1432	348.673	4	22	2	0	6	0	0	0	0	0	0	1	1	0	0	0	2	0	0
0343	EsbE_18-Q3-R3-47_BATAC.309	GCA_016706005.1	Redundant	d__Bacteria;p__Pseudomonadota;c__Gammaproteobacteria;o__Pseudomonadales;f__Moraxellaceae;g__Agitococcus;s__Agitococcus sp002333125	FLASV3170.1447;tax=d:Bacteria,p:Proteobacteria,c:Gammaproteobacteria,o:Pseudomonadales,f:Moraxellaceae,g:Agitococcus_lubricus_group,s:midas_s_3170;	99.4	.	3067607	92.67	2.24	n.d.	.	3507	52	14.8275	22	6.27317	225	64.1574	58	16.5384	0	0	47	13.4018	643	183.348	1309	373.253	0	1	0	0	0	0	0	3	3	0	0	6	1	0	0	0	0	0	0
0344	EsbE_18-Q3-R3-47_BATAC.414	GCA_016705985.1	Redundant	d__Bacteria;p__Pseudomonadota;c__Gammaproteobacteria;o__Burkholderiales;f__Burkholderiaceae_B;g__Rhodoferax_C;s__Rhodoferax_C sp016705575	FLASV38.1457;tax=d:Bacteria,p:Proteobacteria,c:Gammaproteobacteria,o:Burkholderiales,f:Comamonadaceae,g:Rhodoferax,s:midas_s_38;	99.9	.	4359707	98.96	3.07	n.d.	.	4280	35	8.17757	18	4.20561	315	73.5981	52	12.1495	0	0	121	28.271	988	230.841	1598	373.364	0	1	0	0	1	1	0	1	1	0	0	1	0	0	0	0	3	0	1
0345	EsbE_18-Q3-R3-47_BATAC.451	GCA_016705955.1	0345	d__Bacteria;p__Bacteroidota;c__Bacteroidia;o__Flavobacteriales;f__PHOS-HE28;g__PHOS-HE28;s__PHOS-HE28 sp016705955	FLASV16875.1353;tax=d:Bacteria,p:Bacteroidota,c:Bacteroidia,o:Flavobacteriales,f:NS9_marine_group,g:midas_g_385,s:midas_s_4553;	99.9	.	4079593	96.95	1.08	0.0163553	.	3715	94	25.3028	67	18.035	553	148.856	47	12.6514	0	0	37	9.95962	707	190.31	1390	374.159	1	4	0	0	1	0	0	0	0	0	0	0	1	0	0	0	0	0	0
0346	EsbE_18-Q3-R3-47_BATAC.457_sub	GCA_016705925.1	Redundant	d__Bacteria;p__Actinomycetota;c__Acidimicrobiia;o__Acidimicrobiales;f__Microtrichaceae;g__Microthrix;s__Microthrix parvicella	FLASV9891.1342;tax=d:Bacteria,p:Actinobacteriota,c:Acidimicrobiia,o:Microtrichales,f:Microtrichaceae,g:Ca_Microthrix,s:Ca_Microthrix_subdominans;	99.3	.	4096258	91.45	2.14	n.d.	Yes	3894	25	6.42013	10	2.56805	160	41.0889	0	0	21	5.39291	0	0	988	253.724	1885	484.078	0	1	0	0	0	0	0	1	1	0	0	0	1	0	0	0	0	0	0
0347	EsbE_18-Q3-R3-47_BATAC.463	GCA_016705885.1	Redundant	d__Bacteria;p__Pseudomonadota;c__Alphaproteobacteria;o__Sphingomonadales;f__Sphingomonadaceae;g__Aquisediminimonas;s__Aquisediminimonas sp016704425	FLASV9667.1308;tax=d:Bacteria,p:Proteobacteria,c:Alphaproteobacteria,o:Sphingomonadales,f:Sphingomonadaceae,g:midas_g_59,s:midas_s_59;	99.5	.	3025848	91.52	3.91	n.d.	.	3399	29	8.53192	8	2.35363	265	77.9641	55	16.1812	0	0	50	14.7102	607	178.582	1351	397.47	1	1	0	0	1	0	0	0	0	0	0	0	0	0	0	0	0	0	0
0348	EsbE_18-Q3-R3-47_MAXAC.007	GCA_016705945.1	Redundant	d__Bacteria;p__Acidobacteriota;c__Holophagae;o__Holophagales;f__Holophagaceae;g__Geothrix;s__Geothrix odensensis	FLASV16011.1359;tax=d:Bacteria,p:Acidobacteriota,c:Holophagae,o:Holophagales,f:Holophagaceae,g:Geothrix,s:Ca_Geothrix_odensensis;	99.9	.	3301456	98.25	3.51	n.d.	Yes	3113	43	13.813	22	7.06714	314	100.867	51	16.3829	0	0	62	19.9165	673	216.19	1304	418.889	0	4	0	0	1	6	0	0	0	0	0	0	0	0	0	0	2	0	1
0349	EsbE_18-Q3-R3-47_MAXAC.015	GCA_016705845.1	Redundant	d__Bacteria;p__Chloroflexota;c__Dehalococcoidia;o__Tepidiformales;f__Tepidiformaceae;g__FeB-14;s__FeB-14 sp016719395	FLASV849.1412;tax=d:Bacteria,p:Chloroflexi,c:OLB14,o:midas_o_731,f:midas_f_731,g:midas_g_731,s:midas_s_849;	99	.	3286588	91.09	0.99	n.d.	Yes	3588	35	9.75474	10	2.78707	139	38.7402	0	0	15	4.1806	0	0	886	246.934	1886	525.641	0	0	0	0	0	0	0	0	0	0	0	0	2	0	0	0	0	0	0
0350	EsbE_18-Q3-R3-47_MAXAC.031_sub	GCA_016705895.1	Redundant	d__Bacteria;p__Chloroflexota;c__Anaerolineae;o__Anaerolineales;f__EnvOPS12;g__OLB14;s__OLB14 sp016718275	FLASV2518.1432;tax=d:Bacteria,p:Chloroflexi,c:Anaerolineae,o:Anaerolineales,f:Anaerolineaceae,g:Ca_Villigracilis,s:midas_s_471;	99.9	.	5205816	91.82	2.22	n.d.	Yes	5021	36	7.16989	10	1.99164	235	46.8034	0	0	69	13.7423	0	0	1818	362.079	2168	431.786	2	4	0	3	0	0	0	0	0	0	0	0	0	0	0	1	0	0	0
0351	EsbE_18-Q3-R3-47_MAXAC.052	GCA_016705825.1	Redundant	d__Bacteria;p__Pseudomonadota;c__Gammaproteobacteria;o__Burkholderiales;f__Casimicrobiaceae;g__VBCG01;s__VBCG01 sp016704895	FLASV81323.1354;tax=d:Bacteria,p:Proteobacteria,c:Gammaproteobacteria,o:Burkholderiales,f:SC-I-84,g:midas_g_41102,s:midas_s_59116;	99.6	.	4454689	91.6	1.9	n.d.	Yes	4225	40	9.46746	17	4.02367	343	81.1834	44	10.4142	0	0	147	34.7929	913	216.095	1788	423.195	0	0	0	0	0	2	0	0	0	1	0	0	0	0	0	0	0	0	1
0352	EsbE_18-Q3-R3-47_MAXAC.055	GCA_016705765.1	Redundant	d__Bacteria;p__Bacteroidota;c__Bacteroidia;o__Chitinophagales;f__Chitinophagaceae;g__Ferruginibacter;s__Ferruginibacter sp016715365	FLASV83.1451;tax=d:Bacteria,p:Bacteroidota,c:Bacteroidia,o:Chitinophagales,f:Chitinophagaceae,g:Ferruginibacter,s:midas_s_83;	99.6	.	4251844	94.52	2.22	n.d.	Yes	4466	107	23.9588	50	11.1957	709	158.755	93	20.824	0	0	72	16.1218	779	174.429	1366	305.867	3	25	0	0	5	1	1	0	0	0	0	0	1	0	0	0	1	0	0
0353	EsbE_18-Q3-R3-47_MAXAC.059	GCA_016705775.1	0353	d__Bacteria;p__Pseudomonadota;c__Gammaproteobacteria;o__Burkholderiales;f__Rhodocyclaceae;g__Propionivibrio;s__Propionivibrio aalborgensis	FLASV2103.1528;tax=d:Bacteria,p:Proteobacteria,c:Gammaproteobacteria,o:Burkholderiales,f:Rhodocyclaceae,g:Propionivibrio,s:Ca_Propionivibrio_aalborgensis;	100	GAO; Abundant	3354719	93.62	2.82	0.963496	Yes	3183	23	7.22589	5	1.57085	206	64.7188	38	11.9384	0	0	67	21.0493	701	220.232	1448	454.917	0	0	0	0	0	0	0	0	0	0	0	0	0	0	0	0	0	0	0
0354	EsbE_18-Q3-R3-47_MAXAC.073	GCA_016705745.1	Redundant	d__Bacteria;p__Bacteroidota;c__Bacteroidia;o__Chitinophagales;f__Saprospiraceae;g__UBA3362;s__UBA3362 sp016714365	FLASV177.1454;tax=d:Bacteria,p:Bacteroidota,c:Bacteroidia,o:Chitinophagales,f:Saprospiraceae,g:midas_g_65,s:midas_s_177;	100	.	4872896	98.27	3.22	n.d.	Yes	4119	73	17.7227	37	8.98276	579	140.568	126	30.5899	0	0	58	14.0811	628	152.464	1583	384.317	0	6	2	0	2	1	1	0	0	0	0	0	0	1	0	0	0	0	1
0355	EsbE_18-Q3-R3-47_MAXAC.074	GCA_016705805.1	Redundant	d__Bacteria;p__Bacteroidota;c__Bacteroidia;o__Flavobacteriales;f__PHOS-HE28;g__PHOS-HE28;s__PHOS-HE28 sp016704485	FLASV385.1443;tax=d:Bacteria,p:Bacteroidota,c:Bacteroidia,o:Flavobacteriales,f:NS9_marine_group,g:midas_g_385,s:midas_s_385;	98.3	.	4143105	90.45	0	n.d.	Yes	4255	160	37.6028	73	17.1563	545	128.085	57	13.396	0	0	40	9.40071	725	170.388	1407	330.67	0	4	0	0	1	1	0	0	0	1	0	1	1	1	0	0	0	0	0
0356	EsbE_18-Q3-R3-47_MAXAC.085	GCA_016705815.1	Redundant	d__Bacteria;p__Gemmatimonadota;c__Gemmatimonadetes;o__Gemmatimonadales;f__GWC2-71-9;g__JADJOM01;s__JADJOM01 sp016713785	FLASV395.1432;tax=d:Bacteria,p:Gemmatimonadota,c:Gemmatimonadetes,o:Gemmatimonadales,f:Gemmatimonadaceae,g:midas_g_395,s:midas_s_395;	100	.	4507923	97.8	2.38	n.d.	Yes	4096	51	12.4512	32	7.8125	567	138.428	74	18.0664	0	0	78	19.043	954	232.91	1462	356.934	1	12	2	0	3	0	1	0	0	0	0	0	0	0	0	0	1	0	0
0357	EsbE_18-Q3-R3-47_MAXAC.117_sub	GCA_016705695.1	0357	d__Bacteria;p__Bacteroidota;c__Bacteroidia;o__AKYH767;f__B-17BO;g__UBA2475;s__UBA2475 sp016705695	FLASV5378.1444;tax=d:Bacteria,p:Bacteroidota,c:Bacteroidia,o:Sphingobacteriales,f:env.OPS_17,g:midas_g_3487,s:midas_s_5378;	96.9	.	3673139	98.49	1.11	0.0315513	.	3245	108	33.282	87	26.8105	562	173.19	87	26.8105	0	0	44	13.5593	500	154.083	1300	400.616	1	2	1	0	0	2	0	1	1	0	0	0	0	2	0	0	0	0	0
0358	EsbE_18-Q3-R3-47_MAXAC.131	GCA_016705685.1	0358	d__Bacteria;p__Pseudomonadota;c__Gammaproteobacteria;o__Burkholderiales;f__Rhodocyclaceae;g__Propionivibrio;s__Propionivibrio sp016705685	FLASV421.1462;tax=d:Bacteria,p:Proteobacteria,c:Gammaproteobacteria,o:Burkholderiales,f:Rhodocyclaceae,g:Propionivibrio,s:midas_s_421;	100	GAO; Abundant	3458321	97.31	1.26	0.155042	Yes	3294	27	8.19672	2	0.607165	212	64.3594	39	11.8397	0	0	66	20.0364	687	208.561	1476	448.087	0	0	0	0	0	0	0	0	0	0	0	0	0	0	0	0	0	0	1
0359	EsbE_18-Q3-R3-47_MAXAC.140	GCA_016705675.1	Redundant	d__Bacteria;p__Bacteroidota;c__Bacteroidia;o__Flavobacteriales;f__PHOS-HE28;g__PHOS-HE28;s__PHOS-HE28 sp002396605	FLASV10100.1352;tax=d:Bacteria,p:Bacteroidota,c:Bacteroidia,o:Flavobacteriales,f:NS9_marine_group,g:midas_g_434,s:midas_s_434;	98.7	.	3661595	90.41	0.72	n.d.	Yes	3817	125	32.7482	52	13.6233	467	122.347	54	14.1472	0	0	43	11.2654	641	167.933	1272	333.246	1	4	0	0	0	2	0	0	0	1	0	0	1	0	0	0	0	0	0
0360	EsbE_18-Q3-R3-47_MAXAC.154	GCA_016705665.1	Redundant	d__Bacteria;p__Bacteroidota;c__Bacteroidia;o__Chitinophagales;f__Saprospiraceae;g__UBA3362;s__UBA3362 sp016714025	FLASV862.1456;tax=d:Bacteria,p:Bacteroidota,c:Bacteroidia,o:Chitinophagales,f:Saprospiraceae,g:midas_g_6,s:midas_s_862;	100	.	3965216	98.51	4.46	n.d.	Yes	3258	60	18.4162	35	10.7428	502	154.082	96	29.4659	0	0	46	14.1191	545	167.281	1294	397.176	3	5	0	0	0	2	1	0	0	0	0	0	0	0	0	0	0	0	0
0361	EsbE_18-Q3-R3-47_MAXAC.155	GCA_016705625.1	Redundant	d__Bacteria;p__Pseudomonadota;c__Gammaproteobacteria;o__Burkholderiales;f__Nitrosomonadaceae;g__Nitrosomonas;s__Nitrosomonas sp016710135	FLASV478.1460;tax=d:Bacteria,p:Proteobacteria,c:Gammaproteobacteria,o:Burkholderiales,f:Nitrosomonadaceae,g:Nitrosomonas,s:midas_s_478;	99.9	.	3187628	98.92	2.31	n.d.	Yes	3162	53	16.7615	12	3.79507	228	72.1063	46	14.5478	0	0	59	18.6591	564	178.368	1343	424.731	0	1	0	0	0	1	0	0	0	0	0	0	0	0	0	0	0	0	0
0362	EsbE_18-Q3-R3-47_MAXAC.166	GCA_016705635.1	Redundant	d__Bacteria;p__Bacteroidota;c__Bacteroidia;o__Chitinophagales;f__Chitinophagaceae;g__Ferruginibacter;s__Ferruginibacter sp002381005	FLASV11.1455;tax=d:Bacteria,p:Bacteroidota,c:Bacteroidia,o:Chitinophagales,f:Chitinophagaceae,g:Ferruginibacter,s:midas_s_11;	99.9	.	3336767	99.51	2.46	n.d.	Yes	3125	65	20.8	48	15.36	441	141.12	64	20.48	0	0	46	14.72	542	173.44	1135	363.2	1	19	0	0	5	1	1	0	0	0	0	1	1	1	0	0	1	0	0
0363	EsbE_18-Q3-R3-47_MAXAC.169	GCA_016710235.1	0363	d__Bacteria;p__Bacteroidota;c__Bacteroidia;o__Chitinophagales;f__Saprospiraceae;g__UBA3362;s__UBA3362 sp016710235	FLASV384.1450;tax=d:Bacteria,p:Bacteroidota,c:Bacteroidia,o:Chitinophagales,f:Saprospiraceae,g:midas_g_384,s:midas_s_384;	99.9	.	3504761	98.02	0.5	0.0354778	Yes	2757	59	21.4001	38	13.7831	418	151.614	99	35.9086	0	0	28	10.156	413	149.801	1184	429.452	0	4	0	0	1	2	1	0	0	0	0	0	0	0	0	0	0	0	0
0364	EsbE_18-Q3-R3-47_MAXAC.180	GCA_016710225.1	Redundant	d__Bacteria;p__Bacteroidota;c__Bacteroidia;o__Chitinophagales;f__Saprospiraceae;g__JADJTT01;s__JADJTT01 sp016703765	FLASV18917.1353;tax=d:Bacteria,p:Bacteroidota,c:Bacteroidia,o:Chitinophagales,f:Saprospiraceae,g:midas_g_1838,s:midas_s_1838;	100	.	5143908	92.9	3.47	n.d.	Yes	4640	105	22.6293	48	10.3448	661	142.457	94	20.2586	0	0	59	12.7155	768	165.517	1739	374.784	2	12	0	0	3	3	1	0	0	0	0	0	0	0	0	0	1	0	0
0365	EsbE_18-Q3-R3-47_MAXAC.188	GCA_016710185.1	Redundant	d__Bacteria;p__Pseudomonadota;c__Alphaproteobacteria;o__Micavibrionales;f__Micavibrionaceae;g__UBA7657;s__UBA7657 sp002483465	FLASV4210.1411;tax=d:Bacteria,p:Proteobacteria,c:Alphaproteobacteria,o:Micavibrionales,f:midas_f_2943,g:midas_g_4210,s:midas_s_4210;	99.4	.	2530400	94.35	3.35	n.d.	Yes	2880	31	10.7639	8	2.77778	202	70.1389	30	10.4167	0	0	49	17.0139	396	137.5	1251	434.375	0	0	0	0	0	0	0	0	0	0	0	0	0	0	0	0	0	0	0
0366	EsbE_18-Q3-R3-47_MAXAC.191	GCA_016710165.1	0366	d__Bacteria;p__Bacteroidota;c__Bacteroidia;o__Chitinophagales;f__Chitinophagaceae;g__Ferruginibacter;s__Ferruginibacter sp016710165	FLASV329.1451;tax=d:Bacteria,p:Bacteroidota,c:Bacteroidia,o:Chitinophagales,f:Chitinophagaceae,g:Ferruginibacter,s:midas_s_329;	99.9	.	4000215	98.28	0.74	0.0282567	Yes	3699	76	20.5461	51	13.7875	604	163.287	101	27.3047	0	0	63	17.0316	639	172.749	1355	366.315	6	31	1	0	9	0	1	0	0	0	0	0	0	1	0	0	1	0	0
0367	EsbE_18-Q3-R3-47_MAXAC.197	GCA_016710175.1	Redundant	d__Bacteria;p__Bacteroidota;c__Ignavibacteria;o__Ignavibacteriales;f__Ignavibacteriaceae;g__JADJEI01;s__JADJEI01 sp016709155	FLASV1384.1467;tax=d:Bacteria,p:Bacteroidota,c:Ignavibacteria,o:Ignavibacteriales,f:PHOS-HE36,g:midas_g_179,s:midas_s_1255;	100	.	4716480	97.77	4.19	n.d.	Yes	4513	84	18.6129	56	12.4086	487	107.91	146	32.351	0	0	41	9.08487	747	165.522	1706	378.019	2	12	3	0	2	4	0	0	0	0	0	0	0	0	0	0	1	0	0
0368	EsbW_18-Q3-R4-48_BAT3C.113	GCA_016710095.1	0368	d__Bacteria;p__Eisenbacteria;c__RBG-16-71-46;o__RBG-16-71-46;f__RBG-16-71-46;g__CAIXRL01;s__CAIXRL01 sp016710095	FLASV2686.1480;tax=d:Bacteria,p:Latescibacterota,c:midas_c_18,o:midas_o_753,f:midas_f_1938,g:midas_g_2686,s:midas_s_2686;	99.6	.	4382438	93.41	2.2	0.0184402	.	3647	71	19.4681	49	13.4357	542	148.615	59	16.1777	0	0	76	20.839	785	215.245	1287	352.893	1	10	0	0	0	1	0	0	0	0	0	0	0	2	0	0	2	0	0
0369	EsbW_18-Q3-R4-48_BAT3C.13	GCA_016710135.1	0369	d__Bacteria;p__Pseudomonadota;c__Gammaproteobacteria;o__Burkholderiales;f__Nitrosomonadaceae;g__Nitrosomonas;s__Nitrosomonas sp016710135	FLASV478.1460;tax=d:Bacteria,p:Proteobacteria,c:Gammaproteobacteria,o:Burkholderiales,f:Nitrosomonadaceae,g:Nitrosomonas,s:midas_s_478;	99.7	Ammonia-oxidizer	2830071	96.86	0.96	0.0443125	Yes	3088	51	16.5155	10	3.23834	203	65.7383	46	14.8964	0	0	58	18.7824	561	181.671	1283	415.479	0	1	0	0	0	1	0	0	0	0	0	0	0	0	0	0	0	0	0
0370	EsbW_18-Q3-R4-48_BAT3C.148	GCA_016710115.1	0370	d__Bacteria;p__Bacteroidota;c__Bacteroidia;o__Chitinophagales;f__Saprospiraceae;g__JAGNXB01;s__JAGNXB01 sp016710115	FLASV3372.1442;tax=d:Bacteria,p:Bacteroidota,c:Bacteroidia,o:Chitinophagales,f:Saprospiraceae,g:midas_g_1328,s:midas_s_3372;	99.6	.	4453041	92.92	2.72	0.00854041	.	4298	98	22.8013	30	6.97999	535	124.477	62	14.4253	0	0	56	13.0293	734	170.777	1515	352.49	1	3	0	0	1	3	0	0	0	0	0	1	0	0	0	0	1	0	0
0371	EsbW_18-Q3-R4-48_BAT3C.194	GCA_016710075.1	0371	d__Bacteria;p__Acidobacteriota;c__Blastocatellia;o__RBC074;f__RBC074;g__JADJLO01;s__JADJLO01 sp016710075	FLASV1424.1452;tax=d:Bacteria,p:Acidobacteriota,c:Blastocatellia,o:11-24,f:midas_f_1424,g:midas_g_1424,s:midas_s_1424;	99.7	.	5949241	92.08	1.71	0.0359328	Yes	5472	62	11.3304	17	3.10673	592	108.187	103	18.8231	0	0	110	20.1023	987	180.373	2037	372.259	3	12	0	0	2	1	2	0	0	0	0	0	0	0	0	0	1	0	0
0372	EsbW_18-Q3-R4-48_BAT3C.207	GCA_016710065.1	0372	d__Bacteria;p__Pseudomonadota;c__Gammaproteobacteria;o__Burkholderiales;f__Burkholderiaceae_B;g__Ideonella;s__Ideonella sp016710065	FLASV10151.1350;tax=d:Bacteria,p:Proteobacteria,c:Gammaproteobacteria,o:Burkholderiales,f:Comamonadaceae,g:Leptothrix,s:midas_s_130;	100	.	5531576	97.67	1.25	0.0636714	Yes	5154	55	10.6713	28	5.43267	439	85.1766	81	15.7159	0	0	207	40.163	1044	202.561	1906	369.81	3	8	2	0	4	0	0	2	2	0	0	0	0	0	0	0	1	0	1
0373	EsbW_18-Q3-R4-48_BAT3C.222	GCA_016709995.1	0373	d__Bacteria;p__Bacteroidota;c__Bacteroidia;o__Chitinophagales;f__Saprospiraceae;g__JADJLQ01;s__JADJLQ01 sp016709995	FLASV56.1459;tax=d:Bacteria,p:Bacteroidota,c:Bacteroidia,o:Chitinophagales,f:Saprospiraceae,g:midas_g_56,s:midas_s_56;	100	.	5276914	96.74	0.5	0.130678	Yes	4496	72	16.0142	47	10.4537	735	163.479	130	28.9146	0	0	86	19.1281	770	171.263	1646	366.103	11	68	4	0	8	1	0	0	0	0	0	0	1	0	0	0	1	0	0
0374	EsbW_18-Q3-R4-48_BAT3C.247	GCA_016710015.1	0374	d__Bacteria;p__Bacteroidota;c__Bacteroidia;o__Flavobacteriales;f__PHOS-HE28;g__PHOS-HE28;s__PHOS-HE28 sp016710015	FLASV758.1445;tax=d:Bacteria,p:Bacteroidota,c:Bacteroidia,o:Flavobacteriales,f:NS9_marine_group,g:midas_g_385,s:midas_s_758;	100	.	4011999	100	0.54	0.0711671	.	3581	84	23.4571	65	18.1514	540	150.796	73	20.3854	0	0	40	11.1701	678	189.333	1348	376.431	1	1	0	0	1	0	1	0	0	0	0	0	1	0	0	0	0	0	0
0375	EsbW_18-Q3-R4-48_BAT3C.251	GCA_016709975.1	Redundant	d__Bacteria;p__Gemmatimonadota;c__Gemmatimonadetes;o__Gemmatimonadales;f__GWC2-71-9;g__Palsa-1233;s__Palsa-1233 sp016720805	FLASV1024.1432;tax=d:Bacteria,p:Gemmatimonadota,c:Gemmatimonadetes,o:Gemmatimonadales,f:Gemmatimonadaceae,g:midas_g_992,s:midas_s_992;	100	.	3588471	96.15	4.4	n.d.	Yes	3469	35	10.0894	18	5.18882	469	135.197	40	11.5307	0	0	65	18.7374	878	253.099	1129	325.454	0	11	2	0	4	0	0	0	0	0	0	0	0	0	0	0	0	0	0
0376	EsbW_18-Q3-R4-48_BAT3C.275	GCA_016709965.1	0376	d__Bacteria;p__Pseudomonadota;c__Gammaproteobacteria;o__Burkholderiales;f__Rhodocyclaceae;g__Azonexus;s__Azonexus sp016709965	FLASV94.1460;tax=d:Bacteria,p:Proteobacteria,c:Gammaproteobacteria,o:Burkholderiales,f:Rhodocyclaceae,g:Ferribacterium,s:Ferribacterium_limneticum;	100	Denitrifier; Abundant	4174266	97.88	0.14	0.277968	Yes	3994	43	10.7661	13	3.25488	327	81.8728	69	17.2759	0	0	105	26.2894	843	211.067	1669	417.877	2	0	0	0	0	0	0	2	0	0	0	0	0	0	0	0	0	0	0
0377	EsbW_18-Q3-R4-48_BAT3C.281	GCA_016710025.1	Redundant	d__Bacteria;p__Bacteroidota;c__Bacteroidia;o__Chitinophagales;f__Saprospiraceae;g__OLB9;s__OLB9 sp016718205	FLASV23.1439;tax=d:Bacteria,p:Bacteroidota,c:Bacteroidia,o:Chitinophagales,f:Saprospiraceae,g:Ca_Epiflobacter,s:midas_s_23;	99.4	.	6134657	90.98	4.95	n.d.	Yes	6847	97	14.1668	33	4.81963	645	94.2018	117	17.0878	0	0	74	10.8077	896	130.86	2087	304.805	1	19	2	0	8	1	0	0	0	0	0	0	2	1	0	0	1	0	0
0378	EsbW_18-Q3-R4-48_BAT3C.288	GCA_016709945.1	Redundant	d__Bacteria;p__Actinomycetota;c__Actinomycetia;o__Actinomycetales;f__Kineosporiaceae;g__JADJPO01;s__JADJPO01 sp016713225	FLASV327.1441;tax=d:Bacteria,p:Actinobacteriota,c:Actinobacteria,o:Kineosporiales,f:Kineosporiaceae,g:midas_g_327,s:midas_s_327;	100	.	5313734	92.55	0	n.d.	Yes	4748	59	12.4263	25	5.26537	201	42.3336	0	0	9	1.89553	0	0	1436	302.443	2230	469.671	2	2	0	0	0	1	0	1	0	0	0	0	0	0	0	1	0	1	0
0379	EsbW_18-Q3-R4-48_BAT3C.295	GCA_016709925.1	Redundant	d__Bacteria;p__Actinomycetota;c__Actinomycetia;o__Actinomycetales;f__Dermatophilaceae;g__Phosphoribacter;s__Phosphoribacter baldrii	FLASV5.1442;tax=d:Bacteria,p:Actinobacteriota,c:Actinobacteria,o:Micrococcales,f:Intrasporangiaceae,g:Tetrasphaera,s:midas_s_5;	100	.	3677074	91.95	4.95	n.d.	Yes	3375	52	15.4074	27	8	109	32.2963	0	0	9	2.66667	0	0	961	284.741	1589	470.815	2	0	0	0	0	1	0	0	0	0	0	0	0	0	0	1	0	1	0
0380	EsbW_18-Q3-R4-48_BAT3C.307	GCA_016709865.1	0380	d__Bacteria;p__Bacteroidota;c__Bacteroidia;o__Bacteroidales;f__VadinHA17;g__LD21;s__LD21 sp016709865	FLASV7340.1448;tax=d:Bacteria,p:Bacteroidota,c:Bacteroidia,o:Bacteroidales,f:Bacteroidetes_vadinHA17,g:midas_g_3337,s:midas_s_5678;	99.8	.	4481807	99.52	1.9	0.0105331	.	3693	50	13.5391	34	9.20661	653	176.821	101	27.349	0	0	48	12.9976	716	193.88	1484	401.841	5	84	2	0	7	2	0	0	0	0	0	0	0	0	0	0	2	0	0
0381	EsbW_18-Q3-R4-48_BAT3C.4_cln	GCA_016699405.1	0381	d__Bacteria;p__Acidobacteriota;c__Thermoanaerobaculia;o__UBA5704;f__UBA5704;g__JAAYLR01;s__JAAYLR01 sp016699405	FLASV18081.1376;tax=d:Bacteria,p:Acidobacteriota,c:Thermoanaerobaculia,o:Thermoanaerobaculales,f:Thermoanaerobaculaceae,g:Subgroup_10,s:midas_s_4082;	100	.	5224191	96.1	1.99	0.102425	.	4293	62	14.4421	50	11.6469	570	132.774	65	15.1409	0	0	65	15.1409	1070	249.243	1652	384.812	3	6	1	0	0	3	0	0	0	0	0	0	1	0	0	0	0	0	0
0382	EsbW_18-Q3-R4-48_BAT3C.485	GCA_016709885.1	Redundant	d__Bacteria;p__Pseudomonadota;c__Gammaproteobacteria;o__Burkholderiales;f__Burkholderiaceae_B;g__JADJBS01;s__JADJBS01 sp016703665	FLASV901.1450;tax=d:Bacteria,p:Proteobacteria,c:Gammaproteobacteria,o:Burkholderiales,f:Comamonadaceae,g:Rhodoferax,s:midas_s_901;	99.8	.	4765120	92.94	0.78	n.d.	Yes	5226	60	11.4811	20	3.82702	348	66.5901	47	8.99349	0	0	173	33.1037	1114	213.165	1887	361.079	1	1	0	0	0	0	0	1	1	0	0	0	0	0	0	0	0	0	1
0383	EsbW_18-Q3-R4-48_BAT3C.505	GCA_016709875.1	0383	d__Bacteria;p__Planctomycetota;c__UBA1135;o__UBA1135;f__GCA-002686595;g__JADJLZ01;s__JADJLZ01 sp016709875	FLASV81606.1371;tax=d:Bacteria,p:Planctomycetota,c:OM190,o:midas_o_2104,f:midas_f_7287,g:midas_g_81606,s:midas_s_81606;	90.1	.	5118896	97.31	2.15	0.00486633	.	4277	125	29.2261	94	21.978	682	159.458	38	8.88473	0	0	73	17.068	771	180.267	1791	418.751	0	8	0	0	0	1	0	0	0	0	0	0	0	0	0	0	0	0	0
0384	EsbW_18-Q3-R4-48_BAT3C.7	GCA_016709845.1	0384	d__Bacteria;p__Bacteroidota;c__Bacteroidia;o__Cytophagales;f__Cyclobacteriaceae;g__ELB16-189;s__ELB16-189 sp016709845	FLASV9840.1353;tax=d:Bacteria,p:Bacteroidota,c:Bacteroidia,o:Cytophagales,f:Microscillaceae,g:OLB12,s:midas_s_1472;	99.3	.	5099775	90.82	3.92	0.00426691	Yes	6256	85	13.587	26	4.15601	645	103.101	97	15.5051	0	0	63	10.0703	1106	176.79	1894	302.749	1	14	0	0	5	0	0	0	0	0	0	1	0	0	0	0	0	0	0
0385	EsbW_18-Q3-R4-48_BAT3C.93	GCA_016709795.1	Redundant	d__Bacteria;p__Pseudomonadota;c__Gammaproteobacteria;o__Burkholderiales;f__Rhodocyclaceae;g__Methylophosphatis;s__Methylophosphatis roskildensis	FLASV13376.1416;tax=d:Bacteria,p:Proteobacteria,c:Gammaproteobacteria,o:Burkholderiales,f:B1-7BS,g:Ca_Methylophosphatis,s:Ca_Methylophosphatis_roskildensis;	99.9	.	4408098	96.23	3.25	n.d.	Yes	4024	41	10.1889	15	3.72763	356	88.4692	67	16.6501	0	0	99	24.6024	823	204.523	1693	420.726	1	2	0	0	0	0	0	2	1	1	0	0	0	0	0	0	1	0	1
0386	EsbW_18-Q3-R4-48_BATAC.159	GCA_016709805.1	Redundant	d__Bacteria;p__Bacteroidota;c__Bacteroidia;o__Chitinophagales;f__JADIYW01;g__JADIYW01;s__JADIYW01 sp016705125	FLASV108.1447;tax=d:Bacteria,p:Bacteroidota,c:Bacteroidia,o:Chitinophagales,f:midas_f_108,g:midas_g_108,s:midas_s_108;	100	.	3246648	93.35	1.35	n.d.	Yes	3197	45	14.0757	27	8.44542	361	112.918	69	21.5827	0	0	24	7.50704	536	167.657	1337	418.205	0	3	0	0	1	1	0	2	1	0	0	0	1	1	0	0	0	0	0
0387	EsbW_18-Q3-R4-48_BATAC.168	GCA_016709765.1	0387	d__Bacteria;p__Bacteroidota;c__Ignavibacteria;o__Ignavibacteriales;f__Ignavibacteriaceae;g__IGN3;s__IGN3 sp016709765	FLASV1958.1455;tax=d:Bacteria,p:Bacteroidota,c:Ignavibacteria,o:Ignavibacteriales,f:PHOS-HE36,g:midas_g_179,s:midas_s_179;	100	.	4337376	97.21	3.91	0.0266448	Yes	3966	83	20.9279	60	15.1286	527	132.879	160	40.3429	0	0	39	9.83359	819	206.505	1511	380.988	1	13	4	0	0	0	2	0	0	0	0	0	0	0	1	0	2	0	0
0388	EsbW_18-Q3-R4-48_BATAC.211	GCA_016709775.1	Redundant	d__Bacteria;p__Krumholzibacteriota;c__Krumholzibacteria;o__LZORAL124-64-63;f__LZORAL124-64-63;g__CAINDZ01;s__CAINDZ01 sp016703265	FLASV24956.1382;tax=d:Bacteria,p:Latescibacterota,c:midas_c_18,o:midas_o_753,f:midas_f_753,g:midas_g_753,s:midas_s_753;	100	.	4364188	98.9	1.1	n.d.	Yes	3560	57	16.0112	41	11.5169	583	163.764	57	16.0112	0	0	84	23.5955	785	220.506	1399	392.978	2	10	3	0	1	1	1	0	0	1	0	0	1	1	1	0	4	0	0
0389	EsbW_18-Q3-R4-48_BATAC.233	GCA_016709745.1	Redundant	d__Bacteria;p__Pseudomonadota;c__Gammaproteobacteria;o__Burkholderiales;f__Rhodocyclaceae;g__JADJEF01;s__JADJEF01 sp016721505	FLASV9998.1359;tax=d:Bacteria,p:Proteobacteria,c:Gammaproteobacteria,o:Burkholderiales,f:Rhodocyclaceae,g:Sulfuritalea,s:midas_s_730;	99.3	.	3357707	92.58	2.9	n.d.	Yes	3532	50	14.1563	9	2.54813	260	73.6127	48	13.59	0	0	87	24.6319	726	205.549	1380	390.713	0	1	0	0	0	0	0	0	0	0	0	0	0	0	0	0	0	0	1
0390	EsbW_18-Q3-R4-48_BATAC.26	GCA_016709725.1	0390	d__Bacteria;p__Bacteroidota;c__Bacteroidia;o__AKYH767-A;f__OLB10;g__JAJTFW01;s__JAJTFW01 sp016709725	FLASV11821.1353;tax=d:Bacteria,p:Bacteroidota,c:Bacteroidia,o:Sphingobacteriales,f:AKYH767,g:midas_g_1363,s:midas_s_1363;	99.3	.	4378188	96.17	3.02	0.018273	Yes	4107	212	51.6192	109	26.5401	532	129.535	86	20.9399	0	0	34	8.27855	669	162.893	1342	326.759	1	2	1	0	1	4	2	0	0	0	0	0	1	0	0	0	1	0	0
0391	EsbW_18-Q3-R4-48_BATAC.285	GCA_016709675.1	0391	d__Bacteria;p__Pseudomonadota;c__Gammaproteobacteria;o__Burkholderiales;f__Rhodocyclaceae;g__Accumulibacter;s__Accumulibacter proximus	FLASV15451.1359;tax=d:Bacteria,p:Proteobacteria,c:Gammaproteobacteria,o:Burkholderiales,f:Rhodocyclaceae,g:Ca_Accumulibacter,s:Ca_Accumulibacter_phosphatis;	99.9	PAO	5402764	96.67	3.63	0.0568811	Yes	4993	60	12.0168	7	1.40196	332	66.4931	56	11.2157	0	0	115	23.0322	992	198.678	1951	390.747	1	3	0	0	0	0	0	1	1	1	0	0	0	0	0	0	1	0	1
0392	EsbW_18-Q3-R4-48_BATAC.303	GCA_016709665.1	0392	d__Bacteria;p__Pseudomonadota;c__Gammaproteobacteria;o__Burkholderiales;f__Usitatibacteraceae;g__FEB-7;s__FEB-7 sp016709665	FLASV323.1457;tax=d:Bacteria,p:Proteobacteria,c:Gammaproteobacteria,o:Burkholderiales,f:Nitrosomonadaceae,g:Ellin6067,s:midas_s_323;	99	.	4931112	96.17	1.9	0.0349656	.	4737	50	10.5552	25	5.2776	495	104.497	72	15.1995	0	0	214	45.1763	1004	211.948	1882	397.298	0	1	1	0	0	5	0	0	0	2	0	0	0	0	0	0	0	0	1
0393	EsbW_18-Q3-R4-48_BATAC.313	GCA_016709685.1	Redundant	d__Bacteria;p__Bacteroidota;c__Bacteroidia;o__Chitinophagales;f__Chitinophagaceae;g__JJ008;s__JJ008 sp016719015	FLASV32.1453;tax=d:Bacteria,p:Bacteroidota,c:Bacteroidia,o:Chitinophagales,f:Chitinophagaceae,g:Terrimonas,s:midas_s_32;	100	.	3647345	97.54	0.49	n.d.	Yes	3293	69	20.9535	51	15.4874	609	184.938	97	29.4564	0	0	49	14.88	595	180.686	1228	372.912	5	15	2	0	3	0	1	0	0	0	0	0	0	0	0	0	2	0	0
0394	EsbW_18-Q3-R4-48_BATAC.318	GCA_016709645.1	Redundant	d__Bacteria;p__Acidobacteriota;c__Blastocatellia;o__Pyrinomonadales;f__Pyrinomonadaceae;g__JAFDVJ01;s__JAFDVJ01 sp016715115	FLASV895.1442;tax=d:Bacteria,p:Acidobacteriota,c:Blastocatellia,o:Blastocatellales,f:Blastocatellaceae,g:JGI_0001001-H03,s:midas_s_895;	99.4	.	5938608	91.03	3.47	n.d.	.	5372	83	15.4505	33	6.14296	724	134.773	102	18.9873	0	0	79	14.7059	794	147.803	2013	374.721	4	17	0	0	1	1	0	1	0	0	0	0	2	0	0	0	2	0	0
0395	EsbW_18-Q3-R4-48_BATAC.355	GCA_016709625.1	Redundant	d__Bacteria;p__Bacteroidota;c__Bacteroidia;o__Chitinophagales;f__Chitinophagaceae;g__OLB11;s__OLB11 sp016712665	FLASV2520.1447;tax=d:Bacteria,p:Bacteroidota,c:Bacteroidia,o:Chitinophagales,f:Chitinophagaceae,g:midas_g_679,s:midas_s_679;	100	.	3737481	96.43	2.22	n.d.	Yes	3491	118	33.8012	68	19.4787	560	160.412	84	24.0619	0	0	37	10.5987	525	150.387	1219	349.184	2	6	1	0	0	1	1	0	0	0	0	0	1	0	0	0	2	0	0
0396	EsbW_18-Q3-R4-48_BATAC.389	GCA_016709575.1	0396	d__Bacteria;p__Bacteroidota;c__Bacteroidia;o__AKYH767;f__B-17BO;g__JAFLBH01;s__JAFLBH01 sp016709575	FLASV12675.1353;tax=d:Bacteria,p:Bacteroidota,c:Bacteroidia,o:Sphingobacteriales,f:env.OPS_17,g:midas_g_8908,s:midas_s_8908;	98.7	.	4156910	93.54	4.21	0.00735085	.	4606	155	33.6518	97	21.0595	616	133.739	94	20.4082	0	0	51	11.0725	688	149.37	1542	334.781	1	3	1	0	1	3	1	1	1	0	0	1	1	0	0	0	1	0	0
0397	EsbW_18-Q3-R4-48_BATAC.420	GCA_016709565.1	Redundant	d__Bacteria;p__Pseudomonadota;c__Gammaproteobacteria;o__Pseudomonadales;f__UBA5518;g__UBA5518;s__UBA5518 sp002396625	FLASV27.1459;tax=d:Bacteria,p:Proteobacteria,c:Gammaproteobacteria,o:Pseudomonadales,f:Spongiibacteraceae,g:BD1-7_clade,s:midas_s_27;	99.8	.	4796675	95.21	2.41	n.d.	.	4434	38	8.57014	6	1.35318	332	74.876	92	20.7488	0	0	92	20.7488	790	178.169	2086	470.456	1	1	0	0	0	0	0	0	0	0	0	0	0	0	0	0	0	0	0
0398	EsbW_18-Q3-R4-48_BATAC.438	GCA_016709545.1	0398	d__Bacteria;p__Myxococcota;c__Polyangia;o__Polyangiales;f__JADJMO01;g__JADJMO01;s__JADJMO01 sp016709545	FLASV2413.1477;tax=d:Bacteria,p:Myxococcota,c:Polyangia,o:mle1-27,f:midas_f_1432,g:midas_g_2413,s:midas_s_2413;	98.8	.	9539105	91.61	4.68	0.0144349	.	8854	215	24.2828	140	15.8121	1619	182.855	45	5.08245	0	0	227	25.6381	1386	156.539	3073	347.075	2	11	0	0	2	0	0	2	1	0	0	3	0	0	0	0	1	0	0
0399	EsbW_18-Q3-R4-48_BATAC.445	GCA_016709555.1	Redundant	d__Bacteria;p__Elusimicrobiota;c__Elusimicrobia;o__FEN-1173;f__FEN-1173;g__JADJJR01;s__JADJJR01 sp016706425	FLASV595.1458;tax=d:Bacteria,p:Elusimicrobiota,c:Elusimicrobia,o:MVP-88,f:midas_f_595,g:midas_g_595,s:midas_s_595;	100	.	2605011	96.63	0	n.d.	Yes	2293	11	4.79721	5	2.18055	217	94.6358	56	24.4222	0	0	39	17.0083	514	224.16	933	406.891	0	0	0	0	0	0	0	0	0	0	0	0	0	1	0	0	0	0	0
0400	EsbW_18-Q3-R4-48_BATAC.453	GCA_016709515.1	0400	d__Bacteria;p__Pseudomonadota;c__Gammaproteobacteria;o__Burkholderiales;f__Burkholderiaceae_B;g__Giesbergeria;s__Giesbergeria sp017985015	FLASV1484.1455;tax=d:Bacteria,p:Proteobacteria,c:Gammaproteobacteria,o:Burkholderiales,f:Comamonadaceae,g:Acidovorax,s:midas_s_1484;	99.7	.	4102072	95.43	4.91	0.0624013	.	4171	26	6.23352	4	0.959003	250	59.9377	53	12.7068	0	0	125	29.9688	951	228.003	1596	382.642	3	1	0	0	0	0	0	1	0	2	0	1	0	0	0	0	0	0	1
0401	EsbW_18-Q3-R4-48_BATAC.459	GCA_016709425.1	Redundant	d__Bacteria;p__Bacteroidota;c__Bacteroidia;o__Bacteroidales;f__VadinHA17;g__LD21;s__LD21 sp016715075	FLASV1078.1448;tax=d:Bacteria,p:Bacteroidota,c:Bacteroidia,o:Bacteroidales,f:Bacteroidetes_vadinHA17,g:midas_g_800,s:midas_s_1078;	99.7	.	5355578	93.54	3.37	n.d.	.	5335	86	16.12	42	7.87254	747	140.019	100	18.7441	0	0	58	10.8716	892	167.198	1896	355.389	5	79	2	0	11	0	0	0	0	0	0	1	0	1	0	0	1	0	0
0402	EsbW_18-Q3-R4-48_BATAC.463	GCA_016709495.1	0402	d__Bacteria;p__Pseudomonadota;c__Gammaproteobacteria;o__Burkholderiales;f__Rhodocyclaceae;g__Azonexus;s__Azonexus sp016709495	FLASV9862.1359;tax=d:Bacteria,p:Proteobacteria,c:Gammaproteobacteria,o:Burkholderiales,f:Rhodocyclaceae,g:midas_g_94,s:midas_s_566;	99.9	.	4450621	96.58	2.24	0.0327604	.	4919	36	7.31856	6	1.21976	301	61.1913	72	14.6371	0	0	125	25.4117	1070	217.524	1831	372.23	1	0	0	0	0	0	0	1	1	2	0	0	0	0	0	0	0	0	1
0403	EsbW_18-Q3-R4-48_BATAC.476_sub	GCA_016709475.1	Redundant	d__Bacteria;p__Bacteroidota;c__Bacteroidia;o__Chitinophagales;f__Saprospiraceae;g__OLB9;s__OLB9 sp016717105	FLASV9941.1348;tax=d:Bacteria,p:Bacteroidota,c:Bacteroidia,o:Chitinophagales,f:Saprospiraceae,g:Ca_Epiflobacter,s:midas_s_89;	99.9	.	4794466	94.55	4.87	n.d.	Yes	4752	133	27.9882	58	12.2054	546	114.899	104	21.8855	0	0	55	11.5741	640	134.68	1566	329.545	3	5	0	0	4	2	0	0	0	0	0	0	1	1	0	0	1	0	0
0404	EsbW_18-Q3-R4-48_BATAC.523	GCA_016709465.1	Redundant	d__Bacteria;p__Bacteroidota;c__Bacteroidia;o__Chitinophagales;f__Saprospiraceae;g__JADJTT01;s__JADJTT01 sp016711045	FLASV51385.1353;tax=d:Bacteria,p:Bacteroidota,c:Bacteroidia,o:Chitinophagales,f:Saprospiraceae,g:midas_g_1838,s:midas_s_5796;	99.7	.	5304906	96.46	3.05	n.d.	.	5033	121	24.0413	41	8.14623	663	131.731	95	18.8754	0	0	60	11.9213	868	172.462	1901	377.707	3	21	0	0	3	2	1	0	0	0	0	0	0	1	0	0	1	0	0
0405	EsbW_18-Q3-R4-48_BATAC.72	GCA_016709445.1	0405	d__Bacteria;p__Planctomycetota;c__Phycisphaerae;o__Phycisphaerales;f__UBA1924;g__PNC22;s__PNC22 sp016709445	FLASV59445.1317;tax=d:Bacteria,p:Planctomycetota,c:Phycisphaerae,o:Phycisphaerales,f:Phycisphaeraceae,g:SM1A02,s:midas_s_56882;	99	.	4299234	94.32	1.14	0.00419449	.	3739	93	24.873	62	16.582	550	147.098	23	6.15138	0	0	62	16.582	698	186.681	1359	363.466	2	17	0	0	0	1	0	0	0	0	0	0	0	0	0	0	0	0	0
0406	EsbW_18-Q3-R4-48_MAXAC.006_sub	GCA_016709385.1	0406	d__Bacteria;p__Pseudomonadota;c__Gammaproteobacteria;o__Burkholderiales;f__Burkholderiaceae_B;g__Rubrivivax;s__Rubrivivax sp016709385	FLASV81.1451;tax=d:Bacteria,p:Proteobacteria,c:Gammaproteobacteria,o:Burkholderiales,f:Comamonadaceae,g:Leptothrix,s:midas_s_81;	99.4	Abundant	4958022	98.68	0.7	0.420228	Yes	4676	39	8.34046	10	2.13858	400	85.5432	59	12.6176	0	0	161	34.4311	1009	215.783	1847	394.996	1	3	0	0	1	0	0	0	0	0	0	1	0	0	0	0	0	0	1
0407	EsbW_18-Q3-R4-48_MAXAC.007	GCA_016709375.1	Redundant	d__Bacteria;p__Bacteroidota;c__Bacteroidia;o__Chitinophagales;f__Saprospiraceae;g__UBA3362;s__UBA3362 sp016722295	FLASV20.1450;tax=d:Bacteria,p:Bacteroidota,c:Bacteroidia,o:Chitinophagales,f:Saprospiraceae,g:midas_g_20,s:midas_s_20;	99.9	.	4544409	91.67	4.42	n.d.	Yes	4614	111	24.0572	49	10.6199	557	120.72	130	28.1751	0	0	37	8.01907	641	138.925	1537	333.117	1	2	3	0	0	3	0	0	0	0	0	0	0	1	0	0	0	0	1
0408	EsbW_18-Q3-R4-48_MAXAC.012	GCA_016709365.1	Redundant	d__Bacteria;p__Nitrospirota;c__Nitrospiria;o__Nitrospirales;f__Nitrospiraceae;g__Nitrospira_A;s__Nitrospira_A sp900170025	FLASV48.1461;tax=d:Bacteria,p:Nitrospirota,c:Nitrospiria,o:Nitrospirales,f:Nitrospiraceae,g:Nitrospira,s:Nitrospira_defluvii;	100	.	4447652	97.67	2.73	n.d.	Yes	4297	31	7.21434	13	3.02537	494	114.964	57	13.2651	0	0	76	17.6868	817	190.133	1701	395.858	0	3	0	0	0	0	0	0	0	0	0	0	0	0	0	0	0	0	1
0409	EsbW_18-Q3-R4-48_MAXAC.017	GCA_016709315.1	0409	d__Bacteria;p__Bacteroidota;c__Ignavibacteria;o__SJA-28;f__B-1AR;g__JAEUSI01;s__JAEUSI01 sp016709315	FLASV31.1442;tax=d:Bacteria,p:Bacteroidota,c:Ignavibacteria,o:SJA-28,f:midas_f_31,g:midas_g_31,s:midas_s_31;	98	.	4113935	94.15	0.55	0.137466	Yes	3621	148	40.8727	100	27.6167	421	116.266	122	33.6924	0	0	32	8.83734	562	155.206	1480	408.727	2	2	0	0	0	0	0	1	0	0	0	1	1	1	0	0	2	0	0
0410	EsbW_18-Q3-R4-48_MAXAC.021	GCA_016709305.1	0410	d__Bacteria;p__Chloroflexota;c__Anaerolineae;o__Anaerolineales;f__EnvOPS12;g__OLB14;s__OLB14 sp016709305	FLASV13244.1331;tax=d:Bacteria,p:Chloroflexi,c:Anaerolineae,o:Anaerolineales,f:Anaerolineaceae,g:Ca_Villigracilis,s:midas_s_471;	99.3	Probable filamentous; Abundant	4851661	96.36	2.55	0.178056	Yes	4919	53	10.7745	17	3.45599	205	41.6751	0	0	20	4.06587	0	0	1612	327.709	2183	443.789	4	4	0	1	0	3	1	0	0	0	0	0	0	0	0	1	0	0	0
0411	EsbW_18-Q3-R4-48_MAXAC.032	GCA_016709275.1	Redundant	d__Bacteria;p__Chloroflexota;c__Anaerolineae;o__Anaerolineales;f__EnvOPS12;g__OLB14;s__OLB14 sp016721315	FLASV6664.1432;tax=d:Bacteria,p:Chloroflexi,c:Anaerolineae,o:Anaerolineales,f:Anaerolineaceae,g:Ca_Villigracilis,s:midas_s_6664;	100	.	4296854	91.27	2.73	n.d.	Yes	4650	28	6.02151	7	1.50538	228	49.0323	0	0	15	3.22581	0	0	1546	332.473	1995	429.032	1	1	0	0	0	0	0	0	0	0	0	0	0	0	0	0	0	0	0
0412	EsbW_18-Q3-R4-48_MAXAC.044	GCA_016709335.1	0412	d__Bacteria;p__Pseudomonadota;c__Gammaproteobacteria;o__Burkholderiales;f__Rhodocyclaceae;g__Propionivibrio;s__Propionivibrio dominans	FLASV12417.1361;tax=d:Bacteria,p:Proteobacteria,c:Gammaproteobacteria,o:Burkholderiales,f:Rhodocyclaceae,g:Ca_Accumulibacter,s:midas_s_315;	99.7	.	4421984	94	2.35	0.116255	Yes	4494	48	10.6809	6	1.33511	304	67.6457	59	13.1286	0	0	81	18.024	954	212.283	1693	376.725	0	0	0	0	0	1	0	0	0	0	0	0	0	0	0	0	0	0	1
0413	EsbW_18-Q3-R4-48_MAXAC.047	GCA_016714375.1	Redundant	d__Bacteria;p__Cyanobacteriota;c__Vampirovibrionia;o__Obscuribacterales;f__Obscuribacteraceae;g__Obscuribacter;s__Obscuribacter sp016718315	FLASV2716.1414;tax=d:Bacteria,p:Cyanobacteria,c:Vampirivibrionia,o:Obscuribacterales,f:Obscuribacteraceae,g:Ca_Obscuribacter,s:midas_s_2716;	99.7	.	6296033	94.87	3.99	n.d.	Yes	6239	96	15.3871	33	5.28931	696	111.556	48	7.69354	0	0	131	20.997	1099	176.15	2006	321.526	0	2	0	0	1	1	0	1	0	0	0	2	0	0	0	0	0	0	0
0414	EsbW_18-Q3-R4-48_MAXAC.050	GCA_016709235.1	Redundant	d__Bacteria;p__Pseudomonadota;c__Gammaproteobacteria;o__Burkholderiales;f__Rhodocyclaceae;g__Azonexus;s__Azonexus phosphorivorans	FLASV9671.1359;tax=d:Bacteria,p:Proteobacteria,c:Gammaproteobacteria,o:Burkholderiales,f:Rhodocyclaceae,g:Dechloromonas,s:Ca_Dechloromonas_phosphorivorans;	100	.	4698333	97.79	3.99	n.d.	Yes	4712	31	6.57895	9	1.91002	324	68.7606	63	13.3701	0	0	141	29.9236	961	203.947	1852	393.039	1	0	0	0	0	0	0	0	0	2	0	0	0	0	0	0	0	0	1
0415	EsbW_18-Q3-R4-48_MAXAC.058_sub	GCA_016714445.1	0415	d__Bacteria;p__Bacteroidota;c__Bacteroidia;o__Chitinophagales;f__Saprospiraceae;g__OLB9;s__OLB9 sp016714445	FLASV9641.1345;tax=d:Bacteria,p:Bacteroidota,c:Bacteroidia,o:Chitinophagales,f:Saprospiraceae,g:Ca_Epiflobacter,s:midas_s_40;	100	.	6254147	96.78	0.99	0.0584764	Yes	5235	117	22.3496	75	14.3266	771	147.278	145	27.6982	0	0	63	12.0344	826	157.784	1960	374.403	13	28	2	0	8	2	1	0	0	0	0	0	2	2	0	0	1	0	0
0416	EsbW_18-Q3-R4-48_MAXAC.070	GCA_016714425.1	Redundant	d__Bacteria;p__Pseudomonadota;c__Gammaproteobacteria;o__Burkholderiales;f__Rhodocyclaceae;g__Fen-999;s__Fen-999 sp016704145	FLASV23030.1359;tax=d:Bacteria,p:Proteobacteria,c:Gammaproteobacteria,o:Burkholderiales,f:Rhodocyclaceae,g:midas_g_5535,s:midas_s_5535;	99.7	.	3594271	91.74	3.15	n.d.	Yes	3613	31	8.58013	7	1.93745	241	66.7036	44	12.1782	0	0	104	28.7849	679	187.932	1682	465.541	0	0	0	0	0	0	0	0	0	1	0	0	0	0	0	0	0	0	1
0417	EsbW_18-Q3-R4-48_MAXAC.074	GCA_016714365.1	0417	d__Bacteria;p__Bacteroidota;c__Bacteroidia;o__Chitinophagales;f__Saprospiraceae;g__UBA3362;s__UBA3362 sp016714365	FLASV177.1454;tax=d:Bacteria,p:Bacteroidota,c:Bacteroidia,o:Chitinophagales,f:Saprospiraceae,g:midas_g_65,s:midas_s_177;	100	.	4661800	99.01	0	0.107385	Yes	3700	70	18.9189	44	11.8919	556	150.27	127	34.3243	0	0	52	14.0541	577	155.946	1517	410	0	6	2	0	2	1	1	0	0	0	0	0	0	1	0	0	0	0	1
0418	EsbW_18-Q3-R4-48_MAXAC.076	GCA_016714315.1	Redundant	d__Bacteria;p__Bacteroidota;c__Bacteroidia;o__Chitinophagales;f__Saprospiraceae;g__JADKBO01;s__JADKBO01 sp016717655	FLASV142.1441;tax=d:Bacteria,p:Bacteroidota,c:Bacteroidia,o:Chitinophagales,f:Saprospiraceae,g:midas_g_142,s:midas_s_142;	100	.	5100526	98.5	1.49	n.d.	Yes	4325	97	22.4277	60	13.8728	712	164.624	114	26.3584	0	0	56	12.948	750	173.41	1554	359.306	2	16	0	0	6	1	0	0	0	0	0	0	1	2	0	0	1	0	0
0419	EsbW_18-Q3-R4-48_MAXAC.080	GCA_016714265.1	Redundant	d__Bacteria;p__Acidobacteriota;c__Blastocatellia;o__Pyrinomonadales;f__Pyrinomonadaceae;g__OLB17;s__OLB17 sp016720705	FLASV170.1443;tax=d:Bacteria,p:Acidobacteriota,c:Blastocatellia,o:Blastocatellales,f:Blastocatellaceae,g:JGI_0001001-H03,s:midas_s_170;	99.7	.	4087816	96.58	1.76	n.d.	.	3800	74	19.4737	36	9.47368	461	121.316	64	16.8421	0	0	72	18.9474	618	162.632	1539	405	1	6	0	0	2	2	1	0	0	0	0	0	2	0	0	0	1	0	0
0420	EsbW_18-Q3-R4-48_MAXAC.084	GCA_016714295.1	Redundant	d__Bacteria;p__Gemmatimonadota;c__Gemmatimonadetes;o__Gemmatimonadales;f__Gemmatimonadaceae;g__SCN-70-22;s__SCN-70-22 sp016719105	FLASV929.1448;tax=d:Bacteria,p:Gemmatimonadota,c:Gemmatimonadetes,o:Gemmatimonadales,f:Gemmatimonadaceae,g:midas_g_764,s:midas_s_929;	100	.	6601977	98.9	2.75	n.d.	Yes	5562	54	9.70874	40	7.19166	932	167.566	100	17.9791	0	0	156	28.0475	1198	215.39	1841	330.996	2	33	4	0	11	0	0	0	0	0	0	3	1	0	0	0	1	0	0
0421	EsbW_18-Q3-R4-48_MAXAC.089	GCA_016709265.1	Redundant	d__Bacteria;p__Gemmatimonadota;c__Gemmatimonadetes;o__Gemmatimonadales;f__GWC2-71-9;g__JADJOM01;s__JADJOM01 sp016713785	FLASV395.1432;tax=d:Bacteria,p:Gemmatimonadota,c:Gemmatimonadetes,o:Gemmatimonadales,f:Gemmatimonadaceae,g:midas_g_395,s:midas_s_395;	100	.	4625850	97.8	2.38	n.d.	Yes	4232	54	12.7599	34	8.03403	561	132.561	80	18.9036	0	0	80	18.9036	985	232.75	1486	351.134	1	13	1	0	3	0	1	0	0	0	0	0	0	0	0	0	1	0	0
0422	EsbW_18-Q3-R4-48_MAXAC.090	GCA_016709185.1	Redundant	d__Bacteria;p__Chloroflexota;c__Anaerolineae;o__UCB3;f__UCB3;g__JADJUE01;s__JADJUE01 sp016710785	FLASV119.1406;tax=d:Bacteria,p:Chloroflexi,c:Anaerolineae,o:SBR1031,f:midas_f_119,g:midas_g_119,s:midas_s_119;	99.9	.	4929943	93.27	1.1	n.d.	Yes	3816	52	13.6268	40	10.4822	325	85.1677	0	0	24	6.28931	0	0	1328	348.008	1480	387.841	0	0	0	0	0	1	0	0	0	0	0	0	2	0	0	0	0	0	0
0423	EsbW_18-Q3-R4-48_MAXAC.145	GCA_016714285.1	0423	d__Bacteria;p__Myxococcota;c__Polyangia;o__Nannocystales;f__Nannocystaceae;g__Nannocystis;s__Nannocystis sp016714285	FLASV938.1451;tax=d:Bacteria,p:Myxococcota,c:Polyangia,o:Nannocystales,f:Nannocystaceae,g:Nannocystis,s:midas_s_938;	100	.	9083132	91.06	4.19	0.0513874	Yes	7412	314	42.3637	250	33.7291	1275	172.018	64	8.63465	0	0	162	21.8564	1274	171.883	2396	323.26	3	5	0	0	3	3	0	0	0	0	0	1	0	0	0	0	0	0	0
0424	EsbW_18-Q3-R4-48_MAXAC.154	GCA_016714245.1	Redundant	d__Bacteria;p__Bacteroidota;c__Bacteroidia;o__AKYH767;f__B-17BO;g__UBA2475;s__UBA2475 sp016705695	FLASV43437.1352;tax=d:Bacteria,p:Bacteroidota,c:Bacteroidia,o:Sphingobacteriales,f:env.OPS_17,g:midas_g_3487,s:midas_s_5378;	99.7	.	3714263	94.96	2.06	n.d.	.	4127	131	31.7422	66	15.9922	548	132.784	81	19.6268	0	0	42	10.1769	566	137.146	1397	338.503	1	2	0	0	0	3	1	2	1	0	0	0	1	2	0	0	1	0	0
0425	EsbW_18-Q3-R4-48_MAXAC.167_sub	GCA_016714275.1	0425	d__Bacteria;p__Actinomycetota;c__Actinomycetia;o__Propionibacteriales;f__Propionibacteriaceae;g__Arachnia;s__Arachnia sp016714275	FLASV7854.1444;tax=d:Bacteria,p:Actinobacteriota,c:Actinobacteria,o:Propionibacteriales,f:Propionibacteriaceae,g:Tessaracoccus,s:midas_s_1177;	100	.	4393879	98.25	0.79	0.00776151	.	4303	32	7.43667	16	3.71834	190	44.1552	0	0	14	3.25354	0	0	1186	275.622	2057	478.039	1	4	0	4	0	1	0	0	0	0	0	0	0	0	0	1	0	0	0
0426	EsbW_18-Q3-R4-48_MAXAC.185_sub	GCA_016714155.1	Redundant	d__Bacteria;p__Pseudomonadota;c__Gammaproteobacteria;o__Burkholderiales;f__Casimicrobiaceae;g__CAIWHR01;s__CAIWHR01 sp016720425	FLASV62638.1354;tax=d:Bacteria,p:Proteobacteria,c:Gammaproteobacteria,o:Burkholderiales,f:SC-I-84,g:midas_g_1341,s:midas_s_3347;	99.6	.	4491254	96.12	3.71	n.d.	Yes	4183	48	11.475	22	5.25938	354	84.6283	52	12.4313	0	0	158	37.7719	972	232.369	1650	394.454	0	2	0	0	0	0	0	2	1	2	0	0	0	0	0	0	0	0	1
0427	EsbW_18-Q3-R4-48_MAXAC.200_cln	GCA_016699365.1	0427	d__Bacteria;p__Patescibacteria;c__Paceibacteria;o__UBA9983_A;f__UBA9973;g__GCA-016699365;s__GCA-016699365 sp016699365	FLASV60565.1384;tax=d:Bacteria,p:Patescibacteria,c:Parcubacteria,o:Ca_Nomurabacteria,f:midas_f_60565,g:midas_g_60565,s:midas_s_60565;	99.9	.	705143	80.15	0	0.00781612	.	764	8	10.4712	4	5.2356	41	53.6649	0	0	1	1.3089	0	0	189	247.382	376	492.147	0	0	0	0	0	0	0	0	0	0	0	0	0	0	0	0	0	0	0
0428	EsbW_18-Q3-R4-48_MAXAC.238	GCA_016714175.1	Redundant	d__Bacteria;p__Bacteroidota;c__Bacteroidia;o__Chitinophagales;f__Saprospiraceae;g__UBA3362;s__UBA3362 sp016710235	FLASV384.1450;tax=d:Bacteria,p:Bacteroidota,c:Bacteroidia,o:Chitinophagales,f:Saprospiraceae,g:midas_g_384,s:midas_s_384;	100	.	3544664	98.02	0.74	n.d.	Yes	2774	57	20.5479	39	14.0591	414	149.243	102	36.77	0	0	30	10.8147	424	152.848	1192	429.704	0	3	0	0	1	2	1	0	0	0	0	0	0	0	0	0	0	0	0
0429	EsbW_18-Q3-R4-48_MAXAC.252	GCA_016714225.1	0429	d__Bacteria;p__Myxococcota;c__Myxococcia;o__Myxococcales;f__Myxococcaceae;g__JAEUJP01;s__JAEUJP01 sp016714225	FLASV10723.1368;tax=d:Bacteria,p:Myxococcota,c:Myxococcia,o:Myxococcales,f:Myxococcaceae,g:P3OB-42,s:midas_s_4524;	96.2	.	10134479	92.87	3.62	0.0148588	.	8897	308	34.6184	229	25.739	1523	171.181	117	13.1505	0	0	202	22.7043	1581	177.7	2830	318.085	1	10	0	0	4	0	0	1	0	0	0	2	0	1	0	0	2	0	0
0430	EsbW_18-Q3-R4-48_MAXAC.253	GCA_016714145.1	Redundant	d__Bacteria;p__Bacteroidota;c__Bacteroidia;o__AKYH767-A;f__2013-40CM-41-45;g__JADKJP01;s__JADKJP01 sp016720935	FLASV573.1445;tax=d:Bacteria,p:Bacteroidota,c:Bacteroidia,o:Sphingobacteriales,f:AKYH767,g:midas_g_300,s:midas_s_300;	100	.	5063086	98.1	4.21	n.d.	Yes	4191	197	47.0055	146	34.8366	637	151.992	101	24.0993	0	0	53	12.6461	725	172.99	1471	350.99	1	4	2	0	0	3	0	0	0	0	0	0	0	0	1	0	2	0	0
0431	EsbW_18-Q3-R4-48_MAXAC.267_cln	GCA_016699385.1	0431	d__Bacteria;p__Patescibacteria;c__Paceibacteria;o__Moranbacterales;f__UBA1568;g__GCA-016699975;s__GCA-016699975 sp016699385	FLASV44541.1377;tax=d:Bacteria,p:Patescibacteria,c:Parcubacteria,o:Ca_Moranbacteria,f:midas_f_10918,g:midas_g_17432,s:midas_s_44541;	100	.	1111322	70.13	0.99	0.0190494	.	1040	26	25	12	11.5385	46	44.2308	0	0	5	4.80769	0	0	329	316.346	486	467.308	0	0	0	0	0	3	0	0	0	0	0	0	1	0	0	0	0	0	0
0432	EsbW_18-Q3-R4-48_MAXAC.278_cln	GCA_016699425.1	0432	d__Bacteria;p__Patescibacteria;c__Paceibacteria;o__Moranbacterales;f__UBA1568;g__SSEF01;s__SSEF01 sp016699425	FLASV31972.1404;tax=d:Bacteria,p:Patescibacteria,c:Parcubacteria,o:Ca_Moranbacteria,f:midas_f_9621,g:midas_g_29954,s:midas_s_31972;	100	.	1217328	70.79	0.99	0.0194065	.	1243	19	15.2856	5	4.02253	46	37.0072	0	0	4	3.21802	0	0	362	291.231	596	479.485	0	0	0	0	0	0	0	0	0	0	0	0	1	0	0	0	0	0	0
0433	EsbW_18-Q3-R4-48_MAXAC.279_cln	GCA_016699445.1	0433	d__Bacteria;p__UBA10199;c__UBA10199;o__2-02-FULL-50-16;f__GCA-016699445;g__GCA-016699445;s__GCA-016699445 sp016699445	FLASV73008.1369;tax=d:Bacteria,p:Myxococcota,c:bacteriap25,o:midas_o_25924,f:midas_f_73008,g:midas_g_73008,s:midas_s_73008;	89.8	.	2746553	89.76	0.65	0.00379016	.	3067	96	31.3009	57	18.5849	223	72.7095	33	10.7597	0	0	30	9.78155	455	148.353	1362	444.082	0	0	0	0	0	0	0	0	0	0	0	0	0	0	0	0	0	0	0
0434	EsbW_18-Q3-R4-48_MAXAC.283_fly_man	GCA_016699465.1	0434	d__Bacteria;p__Patescibacteria;c__Paceibacteria;o__UBA9983_A;f__EsbW-18;g__EsbW-18;s__EsbW-18 sp016699465	FLASV24712.1428;tax=d:Bacteria,p:Patescibacteria,c:Parcubacteria,o:Ca_Campbellbacteria,f:midas_f_23156,g:midas_g_24712,s:midas_s_24712;	100	Abundant	811376	61.08	0	0.103085	.	865	9	10.4046	5	5.78035	35	40.4624	0	0	3	3.46821	0	0	226	261.272	438	506.358	0	0	0	0	0	0	0	0	0	0	0	0	1	0	0	0	0	0	0
0435	EsbW_18-Q3-R4-48_MAXAC.295	GCA_016714165.1	0435	d__Bacteria;p__Bdellovibrionota;c__Bdellovibrionia;o__Bdellovibrionales;f__UBA6776;g__JADJVA01;s__JADJVA01 sp016714165	FLASV39204.1335;tax=d:Bacteria,p:Bdellovibrionota,c:Bdellovibrionia,o:Bdellovibrionales,f:Bdellovibrionaceae,g:Bdellovibrio,s:midas_s_8914;	99.9	.	4163051	95.98	1.79	0.00326037	.	3878	64	16.5034	36	9.28314	577	148.788	63	16.2455	0	0	54	13.9247	661	170.449	1577	406.653	0	1	0	0	0	0	0	1	0	0	0	0	0	1	0	0	0	0	0
0436	Fred_18-Q3-R57-64_BAT3C.1_cln	GCA_016699515.1	0436	d__Bacteria;p__Patescibacteria;c__Gracilibacteria;o__UM-FILTER-43-11;f__UM-FILTER-43-11;g__GCA-016699515;s__GCA-016699515 sp016699515	FLASV47343.1388;tax=d:Bacteria,p:Patescibacteria,c:Gracilibacteria,o:midas_o_42566,f:midas_f_42566,g:midas_g_47343,s:midas_s_47343;	89.7	.	1338661	76.84	0	0.000971251	.	1458	20	13.7174	8	5.48697	69	47.3251	0	0	30	20.5761	0	0	320	219.479	726	497.942	0	0	0	2	0	0	0	0	0	0	0	0	1	0	0	0	0	0	0
0437	Fred_18-Q3-R57-64_BAT3C.162	GCA_016714095.1	Redundant	d__Bacteria;p__Pseudomonadota;c__Gammaproteobacteria;o__Burkholderiales;f__Rhodocyclaceae;g__Zoogloea;s__Zoogloea sp008011925	FLASV2550.1460;tax=d:Bacteria,p:Proteobacteria,c:Gammaproteobacteria,o:Burkholderiales,f:Rhodocyclaceae,g:Zoogloea,s:Zoogloea_caeni;	99.9	.	4692311	91.15	1.65	n.d.	.	4764	42	8.81612	12	2.51889	322	67.5903	77	16.1629	0	0	120	25.1889	941	197.523	1939	407.011	0	1	0	0	0	0	0	0	0	1	0	3	0	0	0	0	1	0	1
0438	Fred_18-Q3-R57-64_BAT3C.164	GCA_016714085.1	0438	d__Bacteria;p__Bacteroidota;c__Bacteroidia;o__Chitinophagales;f__Saprospiraceae;g__JADJNW01;s__JADJNW01 sp016714085	FLASV2987.1440;tax=d:Bacteria,p:Bacteroidota,c:Bacteroidia,o:Chitinophagales,f:Saprospiraceae,g:midas_g_132,s:midas_s_2987;	99.7	.	5978739	91.33	4.44	0.00229297	.	5822	69	11.8516	40	6.87049	813	139.643	145	24.9055	0	0	71	12.1951	1056	181.381	2074	356.235	7	38	3	0	8	4	0	0	0	0	0	1	2	0	0	0	1	0	0
0439	Fred_18-Q3-R57-64_BAT3C.169	GCA_016714125.1	0439	d__Bacteria;p__Bacteroidota;c__Ignavibacteria;o__Ignavibacteriales;f__Ignavibacteriaceae;g__UTCHB3;s__UTCHB3 sp016714125	FLASV8576.1447;tax=d:Bacteria,p:Bacteroidota,c:Ignavibacteria,o:Ignavibacteriales,f:Ignavibacteriaceae,g:Ignavibacterium,s:midas_s_1940;	99.5	.	3932431	94.27	1.68	0.006593	.	4080	81	19.8529	41	10.049	439	107.598	110	26.9608	0	0	38	9.31373	742	181.863	1566	383.824	1	6	2	0	5	1	0	0	0	0	0	0	2	3	0	0	0	0	0
0440	Fred_18-Q3-R57-64_BAT3C.208	GCA_016699575.1	0440	d__Bacteria;p__Bacteroidota;c__Bacteroidia;o__Flavobacteriales;f__PHOS-HE28;g__PHOS-HE28;s__PHOS-HE28 sp016699575	FLASV24156.1354;tax=d:Bacteria,p:Bacteroidota,c:Bacteroidia,o:Flavobacteriales,f:NS9_marine_group,g:midas_g_3186,s:midas_s_18986;	100	.	4479215	100	0.54	0.0172735	.	3757	122	32.4727	85	22.6244	635	169.018	63	16.7687	0	0	54	14.3732	756	201.224	1372	365.185	1	9	0	0	1	0	0	1	0	0	0	0	0	1	0	0	1	0	0
0441	Fred_18-Q3-R57-64_BAT3C.229	GCA_016714045.1	0441	d__Bacteria;p__Planctomycetota;c__UBA1135;o__UBA1135;f__GCA-002686595;g__JADJNY01;s__JADJNY01 sp016714045	FLASV47307.1371;tax=d:Bacteria,p:Planctomycetota,c:OM190,o:midas_o_2104,f:midas_f_7287,g:midas_g_47307,s:midas_s_47307;	90.8	.	6603389	93.55	3.76	0.0047828	.	5028	176	35.004	130	25.8552	822	163.484	68	13.5243	0	0	87	17.3031	884	175.815	1979	393.596	1	7	1	0	0	0	0	0	0	0	0	0	2	1	0	0	0	0	0
0442	Fred_18-Q3-R57-64_BAT3C.243	GCA_016714015.1	0442	d__Bacteria;p__Gemmatimonadota;c__Gemmatimonadetes;o__Gemmatimonadales;f__Gemmatimonadaceae;g__PNKF01;s__PNKF01 sp016714015	FLASV49943.1343;tax=d:Bacteria,p:Gemmatimonadota,c:Gemmatimonadetes,o:Gemmatimonadales,f:Gemmatimonadaceae,g:midas_g_1970,s:midas_s_3113;	100	.	4437635	97.8	2.2	0.0329765	.	3897	41	10.5209	27	6.92841	658	168.848	63	16.1663	0	0	75	19.2456	920	236.079	1357	348.217	2	25	2	0	2	0	0	0	0	0	0	1	1	0	0	0	0	0	0
0443	Fred_18-Q3-R57-64_BAT3C.256	GCA_016714005.1	0443	d__Bacteria;p__Bacteroidota;c__Bacteroidia;o__AKYH767-A;f__OLB10;g__JADJOA01;s__JADJOA01 sp016714005	FLASV19327.1353;tax=d:Bacteria,p:Bacteroidota,c:Bacteroidia,o:Sphingobacteriales,f:AKYH767,g:midas_g_6425,s:midas_s_11619;	99.3	.	3919098	90.34	1.27	0.00182233	.	4416	229	51.8569	106	24.0036	513	116.168	90	20.3804	0	0	38	8.60507	651	147.418	1310	296.649	0	5	1	0	3	7	0	0	0	1	0	0	1	0	0	0	0	0	0
0444	Fred_18-Q3-R57-64_BAT3C.3	GCA_016714025.1	0444	d__Bacteria;p__Bacteroidota;c__Bacteroidia;o__Chitinophagales;f__Saprospiraceae;g__UBA3362;s__UBA3362 sp016714025	FLASV862.1456;tax=d:Bacteria,p:Bacteroidota,c:Bacteroidia,o:Chitinophagales,f:Saprospiraceae,g:midas_g_6,s:midas_s_862;	100	.	3606913	98.51	0.99	0.0366944	Yes	2856	56	19.6078	35	12.2549	467	163.515	90	31.5126	0	0	35	12.2549	500	175.07	1166	408.263	2	5	0	0	0	2	1	0	0	0	0	0	0	0	1	0	0	0	0
0445	Fred_18-Q3-R57-64_BAT3C.305	GCA_016713965.1	0445	d__Bacteria;p__Bacteroidota;c__Bacteroidia;o__Chitinophagales;f__Chitinophagaceae;g__Ferruginibacter;s__Ferruginibacter sp016713965	FLASV61602.1357;tax=d:Bacteria,p:Bacteroidota,c:Bacteroidia,o:Chitinophagales,f:Chitinophagaceae,g:Ferruginibacter,s:midas_s_61602;	99.5	.	3615579	92.61	0.49	0.00129669	.	4259	56	13.1486	27	6.33952	457	107.302	77	18.0794	0	0	34	7.98309	595	139.704	1432	336.229	1	4	0	0	0	1	0	0	0	0	0	0	2	0	0	0	1	0	0
0446	Fred_18-Q3-R57-64_BAT3C.308	GCA_016713985.1	0446	d__Bacteria;p__Bacteroidota;c__Bacteroidia;o__Chitinophagales;f__Saprospiraceae;g__M3007;s__M3007 sp016713985	FLASV14529.1343;tax=d:Bacteria,p:Bacteroidota,c:Bacteroidia,o:Chitinophagales,f:Saprospiraceae,g:midas_g_1914,s:midas_s_14529;	99.8	.	5979863	91.83	2.66	0.00649067	Yes	5224	127	24.3109	70	13.3997	790	151.225	129	24.6937	0	0	66	12.634	863	165.199	1836	351.455	3	22	2	0	6	4	0	0	0	0	0	0	1	0	0	0	0	0	0
0447	Fred_18-Q3-R57-64_BAT3C.331	GCA_016713905.1	0447	d__Bacteria;p__Bacteroidota;c__Bacteroidia;o__Chitinophagales;f__Saprospiraceae;g__UBA3362;s__UBA3362 sp016713905	FLASV9827.1360;tax=d:Bacteria,p:Bacteroidota,c:Bacteroidia,o:Chitinophagales,f:Saprospiraceae,g:midas_g_65,s:midas_s_177;	100	.	4496903	98.51	1.02	0.0143285	Yes	3587	53	14.7756	36	10.0362	565	157.513	122	34.0117	0	0	45	12.5453	596	166.156	1439	401.171	0	9	1	0	2	2	0	0	0	0	0	0	0	1	0	0	0	0	0
0448	Fred_18-Q3-R57-64_BAT3C.339	GCA_016713885.1	0448	d__Bacteria;p__Bdellovibrionota;c__Bdellovibrionia;o__Bdellovibrionales;f__JAMPXM01;g__Ga0074137;s__Ga0074137 sp016713885	FLASV8603.1424;tax=d:Bacteria,p:Bdellovibrionota,c:Bdellovibrionia,o:Bdellovibrionales,f:Bdellovibrionaceae,g:Bdellovibrio,s:midas_s_8603;	98	.	4064481	91.31	0.89	0.00422536	.	4299	60	13.9567	31	7.21098	697	162.131	54	12.5611	0	0	61	14.1893	691	160.735	1622	377.297	1	2	0	0	0	0	1	1	1	1	0	0	1	0	0	0	0	0	0
0449	Fred_18-Q3-R57-64_BAT3C.352	GCA_016713865.1	0449	d__Bacteria;p__Bacteroidota;c__Bacteroidia;o__Flavobacteriales;f__PHOS-HE28;g__PHOS-HE28;s__PHOS-HE28 sp016713865	FLASV10590.1353;tax=d:Bacteria,p:Bacteroidota,c:Bacteroidia,o:Flavobacteriales,f:NS9_marine_group,g:midas_g_843,s:midas_s_10590;	98.8	.	3671123	92.2	0	0.00444643	.	3841	156	40.6144	83	21.609	499	129.914	46	11.976	0	0	40	10.414	693	180.422	1246	324.395	2	1	0	0	0	0	0	0	0	0	0	1	1	1	0	0	0	0	0
0450	Fred_18-Q3-R57-64_BAT3C.394	GCA_016713925.1	0450	d__Bacteria;p__Bacteroidota;c__Bacteroidia;o__AKYH767-A;f__OLB10;g__JAJTFW01;s__JAJTFW01 sp016713925	FLASV11563.1353;tax=d:Bacteria,p:Bacteroidota,c:Bacteroidia,o:Sphingobacteriales,f:AKYH767,g:midas_g_1363,s:midas_s_1657;	100	.	4637288	97.92	1.35	0.0179341	Yes	3919	159	40.5716	114	29.0891	579	147.742	82	20.9237	0	0	42	10.717	704	179.638	1402	357.744	1	7	1	0	0	4	1	0	0	0	0	0	0	0	1	0	2	0	0
0451	Fred_18-Q3-R57-64_BAT3C.401	GCA_016713875.1	0451	d__Bacteria;p__Bacteroidota;c__Bacteroidia;o__Flavobacteriales;f__PHOS-HE28;g__PHOS-HE28;s__PHOS-HE28 sp016713875	FLASV3186.1446;tax=d:Bacteria,p:Bacteroidota,c:Bacteroidia,o:Flavobacteriales,f:NS9_marine_group,g:midas_g_3186,s:midas_s_3186;	100	.	4240755	98.73	0.27	0.024082	.	3604	87	24.1398	66	18.313	636	176.471	58	16.0932	0	0	42	11.6537	750	208.102	1320	366.26	1	4	0	0	1	1	0	0	0	0	0	2	1	0	0	0	0	0	0
0452	Fred_18-Q3-R57-64_BAT3C.417	GCA_016699535.1	0452	d__Bacteria;p__Myxococcota;c__Polyangia;o__Polyangiales;f__GCA-016699535;g__GCA-016699535;s__GCA-016699535 sp016699535	FLASV58568.1376;tax=d:Bacteria,p:Myxococcota,c:Polyangia,o:Polyangiales,f:Sandaracinaceae,g:midas_g_58568,s:midas_s_58568;	99.9	.	4018871	91.72	1.29	0.00396395	.	3940	112	28.4264	82	20.8122	499	126.65	45	11.4213	0	0	40	10.1523	743	188.579	1509	382.995	0	3	0	0	2	0	0	1	0	0	0	0	0	0	0	0	1	0	0
0453	Fred_18-Q3-R57-64_BAT3C.431	GCA_016699555.1	0453	d__Archaea;p__Iainarchaeota;c__Iainarchaeia;o__Iainarchaeales;f__VGJJ01;g__VGJJ01;s__VGJJ01 sp016699555	NA	NA	.	1048949	79.13	0.93	0.00245094	.	1095	15	13.6986	8	7.30594	36	32.8767	0	0	3	2.73973	0	0	223	203.653	668	610.046	0	0	0	0	0	0	0	0	0	0	0	0	0	0	0	0	0	0	0
0454	Fred_18-Q3-R57-64_BAT3C.445	GCA_016713825.1	0454	d__Bacteria;p__Chloroflexota;c__Anaerolineae;o__Promineofilales;f__Promineofilaceae;g__GCA-2699125;s__GCA-2699125 sp016713825	FLASV19036.1324;tax=d:Bacteria,p:Chloroflexi,c:Anaerolineae,o:Ardenticatenales,f:Ca_Promineofilaceae,g:midas_g_461,s:midas_s_1196;	100	.	5432132	94.46	3.64	0.0405556	Yes	4819	38	7.88545	20	4.15024	173	35.8996	0	0	18	3.73521	0	0	1779	369.164	1992	413.364	1	6	0	2	0	2	0	0	0	0	0	1	0	0	0	1	0	0	0
0455	Fred_18-Q3-R57-64_BAT3C.481	GCA_016699595.1	0455	d__Bacteria;p__Patescibacteria;c__Dojkabacteria;o__GCA-016699595;f__GCA-016699595;g__GCA-016699595;s__GCA-016699595 sp016699595	FLASV13593.1346;tax=d:Bacteria,p:Patescibacteria,c:midas_c_12581,o:midas_o_13593,f:midas_f_13593,g:midas_g_13593,s:midas_s_13593;	100	.	761814	72.96	0	0.00387666	.	714	14	19.6078	1	1.40056	19	26.6106	0	0	3	4.20168	0	0	161	225.49	330	462.185	0	0	0	0	0	0	0	0	0	0	0	0	1	0	0	0	0	0	0
0456	Fred_18-Q3-R57-64_BAT3C.485	GCA_016713835.1	0456	d__Bacteria;p__Bacillota_C;c__Negativicutes;o__Veillonellales;f__Veillonellaceae;g__Veillonella;s__Veillonella sp009929605	FLASV5921.1486;tax=d:Bacteria,p:Firmicutes,c:Negativicutes,o:Veillonellales-Selenomonadales,f:Veillonellaceae,g:Veillonella,s:midas_s_5845;	100	.	1941840	94.39	1.05	0.0044572	.	2403	21	8.73908	2	0.832293	68	28.298	0	0	10	4.16146	0	0	543	225.968	1221	508.115	1	1	0	0	0	0	0	0	0	0	0	0	0	0	0	0	0	1	0
0457	Fred_18-Q3-R57-64_BAT3C.517	GCA_016699635.1	0457	d__Bacteria;p__Bacteroidota;c__Bacteroidia;o__AKYH767-A;f__OLB10;g__OLB10;s__OLB10 sp016699635	FLASV9620.1353;tax=d:Bacteria,p:Bacteroidota,c:Bacteroidia,o:Sphingobacteriales,f:AKYH767,g:midas_g_2126,s:midas_s_9620;	99.9	.	3254374	96.65	0.24	0.00253582	.	3457	152	43.9688	80	23.1415	393	113.682	77	22.2736	0	0	29	8.38878	550	159.097	1209	349.725	1	3	0	0	0	2	1	0	0	0	0	0	0	0	0	0	1	0	0
0458	Fred_18-Q3-R57-64_BAT3C.529_sub	GCA_016713795.1	Redundant	d__Bacteria;p__Chloroflexota;c__Anaerolineae;o__Promineofilales;f__Promineofilaceae;g__JADJXA01;s__JADJXA01 sp016705235	FLASV461.1427;tax=d:Bacteria,p:Chloroflexi,c:Anaerolineae,o:Ardenticatenales,f:Ca_Promineofilaceae,g:midas_g_461,s:midas_s_461;	100	.	7044028	97.92	3.82	n.d.	Yes	6278	49	7.80503	24	3.82287	222	35.3616	0	0	25	3.98216	0	0	2237	356.324	2584	411.596	3	6	0	2	0	0	0	0	0	0	0	0	2	0	0	1	0	0	0
0459	Fred_18-Q3-R57-64_BAT3C.6	GCA_016713785.1	Redundant	d__Bacteria;p__Gemmatimonadota;c__Gemmatimonadetes;o__Gemmatimonadales;f__GWC2-71-9;g__JADJOM01;s__JADJOM01 sp016713785	FLASV395.1432;tax=d:Bacteria,p:Gemmatimonadota,c:Gemmatimonadetes,o:Gemmatimonadales,f:Gemmatimonadaceae,g:midas_g_395,s:midas_s_395;	99.9	.	4414064	97.8	2.38	n.d.	Yes	4038	46	11.3918	28	6.93413	547	135.463	69	17.0877	0	0	73	18.0783	930	230.312	1439	356.365	1	13	1	0	2	0	1	0	0	0	0	0	0	0	0	0	1	0	0
0460	Fred_18-Q3-R57-64_BAT3C.606	GCA_016713765.1	0460	d__Bacteria;p__Bacteroidota;c__Bacteroidia;o__AKYH767-A;f__2013-40CM-41-45;g__CAINVI01;s__CAINVI01 sp016713765	FLASV9711.1355;tax=d:Bacteria,p:Bacteroidota,c:Bacteroidia,o:Bacteroidales,f:Bacteroidetes_BD2-2,g:midas_g_9711,s:midas_s_9711;	100	.	4013867	98.57	1.83	0.00276212	.	3170	92	29.0221	74	23.3438	492	155.205	106	33.4385	0	0	41	12.9338	583	183.912	1297	409.148	0	4	1	0	1	1	0	0	0	0	0	0	0	1	0	0	1	0	0
0461	Fred_18-Q3-R57-64_BAT3C.617	GCA_016713725.1	0461	d__Bacteria;p__Pseudomonadota;c__Gammaproteobacteria;o__Steroidobacterales;f__Steroidobacteraceae;g__RPQJ01;s__RPQJ01 sp016713725	FLASV769.1460;tax=d:Bacteria,p:Proteobacteria,c:Gammaproteobacteria,o:Steroidobacterales,f:Steroidobacteraceae,g:midas_g_98,s:midas_s_98;	99.9	.	4139435	90.88	3.67	0.0275366	Yes	4139	31	7.48973	12	2.89925	376	90.8432	78	18.8451	0	0	90	21.7444	801	193.525	1664	402.029	0	2	0	0	0	1	0	0	0	0	0	0	0	0	0	0	0	0	1
0462	Fred_18-Q3-R57-64_BAT3C.662	GCA_016713735.1	0462	d__Bacteria;p__Acidobacteriota;c__Terriglobia;o__Bryobacterales;f__Bryobacteraceae;g__JAFLBB01;s__JAFLBB01 sp016713735	FLASV89934.1316;tax=d:Bacteria,p:Acidobacteriota,c:Acidobacteriae,o:Bryobacterales,f:Bryobacteraceae,g:Bryobacter,s:midas_s_3298;	99.7	.	6847208	95.36	4.4	0.011649	.	6317	74	11.7144	36	5.69891	1073	169.859	155	24.537	0	0	145	22.9539	1032	163.369	2122	335.919	3	32	0	0	5	0	1	0	0	0	0	1	0	0	0	0	0	0	0
0463	Fred_18-Q3-R57-64_BAT3C.675	GCA_016713705.1	Redundant	d__Bacteria;p__Pseudomonadota;c__Gammaproteobacteria;o__Burkholderiales;f__Rhodocyclaceae;g__SSSZ01;s__SSSZ01 sp016720065	FLASV13059.1359;tax=d:Bacteria,p:Proteobacteria,c:Gammaproteobacteria,o:Burkholderiales,f:Rhodocyclaceae,g:Dechloromonas,s:midas_s_10522;	100	.	4127364	98.58	4.95	n.d.	.	3920	62	15.8163	16	4.08163	313	79.8469	56	14.2857	0	0	117	29.8469	776	197.959	1616	412.245	0	0	0	0	0	0	0	0	0	0	0	0	0	0	0	0	0	0	1
0464	Fred_18-Q3-R57-64_BAT3C.701	GCA_016713665.1	0464	d__Bacteria;p__Myxococcota_A;c__UBA9160;o__UBA9160;f__UBA4427;g__JADJOR01;s__JADJOR01 sp016713665	FLASV76957.1376;tax=d:Bacteria,p:SAR324_cladeMarine_group_B,c:midas_c_814,o:midas_o_928,f:midas_f_50335,g:midas_g_50335,s:midas_s_60778;	99.8	.	6380020	93.2	2.62	0.00634123	.	5632	59	10.4759	28	4.97159	532	94.4602	62	11.0085	0	0	83	14.7372	955	169.567	2797	496.626	0	0	0	0	0	1	0	0	0	0	0	0	0	0	0	0	0	0	0
0465	Fred_18-Q3-R57-64_BAT3C.705	GCA_016713675.1	0465	d__Bacteria;p__Acidobacteriota;c__Blastocatellia;o__Pyrinomonadales;f__Pyrinomonadaceae;g__OLB17;s__OLB17 sp016713675	FLASV1248.1444;tax=d:Bacteria,p:Acidobacteriota,c:Blastocatellia,o:Blastocatellales,f:Blastocatellaceae,g:Stenotrophobacter,s:midas_s_1188;	99.8	.	4128691	95.73	3.04	0.0145412	Yes	3807	50	13.1337	31	8.14289	538	141.319	59	15.4978	0	0	70	18.3872	676	177.568	1579	414.762	2	8	0	0	3	1	3	0	0	0	0	1	2	0	0	0	1	0	0
0466	Fred_18-Q3-R57-64_BAT3C.720	GCA_016713625.1	0466	d__Bacteria;p__Pseudomonadota;c__Gammaproteobacteria;o__Burkholderiales;f__Rhodocyclaceae;g__Accumulibacter;s__Accumulibacter affinis	FLASV11457.1359;tax=d:Bacteria,p:Proteobacteria,c:Gammaproteobacteria,o:Burkholderiales,f:Rhodocyclaceae,g:Ca_Accumulibacter,s:Ca_Accumulibacter_phosphatis;	99.9	PAO	5041483	93.81	0.98	0.0477627	Yes	4711	46	9.76438	15	3.18404	264	56.0391	46	9.76438	0	0	94	19.9533	907	192.528	1866	396.094	3	2	0	0	0	0	0	2	1	0	0	0	0	0	0	0	1	0	1
0467	Fred_18-Q3-R57-64_BATAC.17	GCA_016713645.1	0467	d__Bacteria;p__Bacteroidota;c__Bacteroidia;o__Chitinophagales;f__JADJOU01;g__JADJOU01;s__JADJOU01 sp016713645	FLASV18379.1338;tax=d:Bacteria,p:Bacteroidota,c:Bacteroidia,o:Chitinophagales,f:midas_f_18379,g:midas_g_18379,s:midas_s_18379;	99.8	.	3474602	91.61	1.97	0.00527698	.	3594	116	32.276	39	10.8514	403	112.131	70	19.4769	0	0	34	9.46021	483	134.391	1279	355.871	0	0	0	0	0	4	0	0	0	0	0	0	1	0	0	0	0	0	0
0468	Fred_18-Q3-R57-64_BATAC.187	GCA_016713585.1	0468	d__Bacteria;p__Bdellovibrionota;c__Bdellovibrionia;o__Bdellovibrionales;f__Bdellovibrionaceae;g__JADJOV01;s__JADJOV01 sp016713585	FLASV33317.1335;tax=d:Bacteria,p:Bdellovibrionota,c:Bdellovibrionia,o:Bdellovibrionales,f:Bdellovibrionaceae,g:midas_g_33317,s:midas_s_33317;	95.2	.	4326809	92.51	0	0.00413779	.	4861	58	11.9317	27	5.55441	547	112.528	55	11.3145	0	0	49	10.0802	742	152.643	1796	369.471	0	2	0	0	0	0	0	1	1	0	0	0	0	0	0	0	0	0	0
0469	Fred_18-Q3-R57-64_BATAC.223	GCA_016713575.1	Redundant	d__Bacteria;p__Pseudomonadota;c__Gammaproteobacteria;o__Burkholderiales;f__Burkholderiaceae_B;g__JAABQG01;s__JAABQG01 sp016721925	FLASV13161.1356;tax=d:Bacteria,p:Proteobacteria,c:Gammaproteobacteria,o:Burkholderiales,f:Comamonadaceae,g:Rhodoferax,s:midas_s_306;	99.2	.	4011430	90.02	1.43	n.d.	.	4234	23	5.43222	8	1.88947	286	67.5484	40	9.44733	0	0	153	36.136	847	200.047	1687	398.441	0	0	0	0	0	0	0	0	0	0	0	1	0	0	0	0	1	0	1
0470	Fred_18-Q3-R57-64_BATAC.232	GCA_016713565.1	0470	d__Bacteria;p__Bacteroidota;c__Ignavibacteria;o__Ignavibacteriales;f__Melioribacteraceae;g__GCA-2746605;s__GCA-2746605 sp016713565	FLASV11516.1354;tax=d:Bacteria,p:Bacteroidota,c:Ignavibacteria,o:Ignavibacteriales,f:Melioribacteraceae,g:IheB3-7,s:midas_s_11516;	100	.	4289469	97.09	0.56	0.00897695	Yes	3778	47	12.4404	28	7.41133	457	120.963	169	44.7327	0	0	53	14.0286	721	190.842	1597	422.71	6	59	9	0	9	1	0	0	0	0	0	1	0	0	1	0	2	0	0
0471	Fred_18-Q3-R57-64_BATAC.269	GCA_016713535.1	0471	d__Bacteria;p__JADJOY01;c__JADJOY01;o__JADJOY01;f__JADJOY01;g__JADJOY01;s__JADJOY01 sp016713535	FLASV681.1478;tax=d:Bacteria,p:Desulfobacterota,c:midas_c_41,o:midas_o_41,f:midas_f_681,g:midas_g_681,s:midas_s_681;	99.3	.	8187698	91.79	2.52	0.0272813	.	7166	126	17.583	68	9.48925	860	120.011	73	10.187	0	0	104	14.513	1451	202.484	2720	379.57	1	11	0	0	1	0	0	2	2	0	0	8	0	0	0	0	0	0	0
0472	Fred_18-Q3-R57-64_BATAC.274	GCA_016713525.1	0472	d__Bacteria;p__Bacteroidota;c__Bacteroidia;o__AKYH767-A;f__OLB10;g__JADKJB01;s__JADKJB01 sp016713525	FLASV283.1445;tax=d:Bacteria,p:Bacteroidota,c:Bacteroidia,o:Sphingobacteriales,f:AKYH767,g:midas_g_283,s:midas_s_283;	99.8	.	5213260	95.94	0.95	0.0504178	Yes	4979	243	48.805	154	30.9299	623	125.126	86	17.2725	0	0	49	9.84133	816	163.888	1480	297.248	1	3	0	0	0	5	0	0	0	0	0	0	0	0	1	0	1	0	0
0473	Fred_18-Q3-R57-64_BATAC.284	GCA_016713505.1	0473	d__Bacteria;p__Pseudomonadota;c__Gammaproteobacteria;o__Competibacterales;f__Competibacteraceae;g__Competibacter_A;s__Competibacter_A sp016713505	FLASV601.1456;tax=d:Bacteria,p:Proteobacteria,c:Gammaproteobacteria,o:Competibacterales,f:Competibacteraceae,g:Ca_Competibacter,s:midas_s_601;	100	GAO	3732416	96.71	2.05	0.0994909	Yes	3359	31	9.22894	13	3.8702	207	61.6255	45	13.3968	0	0	85	25.3052	770	229.235	1518	451.92	1	2	0	0	3	3	0	2	1	0	0	2	0	0	0	0	0	0	0
0474	Fred_18-Q3-R57-64_BATAC.296	GCA_016713445.1	0474	d__Bacteria;p__Bacteroidota;c__Bacteroidia;o__AKYH767-A;f__OLB10;g__JAJTFW01;s__JAJTFW01 sp016713445	FLASV19527.1353;tax=d:Bacteria,p:Bacteroidota,c:Bacteroidia,o:Sphingobacteriales,f:AKYH767,g:midas_g_1363,s:midas_s_1363;	99.5	.	4226214	91.75	2.4	0.00503725	Yes	4334	188	43.3779	85	19.6124	475	109.599	84	19.3816	0	0	34	7.84495	684	157.822	1391	320.951	1	4	1	0	1	1	1	0	0	0	0	0	0	0	1	0	1	0	0
0475	Fred_18-Q3-R57-64_BATAC.298	GCA_016713455.1	0475	d__Bacteria;p__Bacteroidota;c__Kapabacteria;o__Kapabacteriales;f__UBA961;g__UBA2353;s__UBA2353 sp002344005	FLASV9818.1326;tax=d:Bacteria,p:Bacteroidota,c:Kapabacteria,o:Kapabacteriales,f:midas_f_428,g:midas_g_9818,s:midas_s_9818;	100	.	4085563	96.45	2.73	0.00256482	.	3616	56	15.4867	23	6.36062	502	138.827	84	23.2301	0	0	38	10.5088	673	186.117	1215	336.007	0	1	0	0	0	0	0	0	0	0	0	0	0	0	0	0	0	0	0
0476	Fred_18-Q3-R57-64_BATAC.299	GCA_016713435.1	0476	d__Bacteria;p__Gemmatimonadota;c__Gemmatimonadetes;o__Gemmatimonadales;f__GWC2-71-9;g__JADJOM01;s__JADJOM01 sp016713435	FLASV70935.1331;tax=d:Bacteria,p:Gemmatimonadota,c:Gemmatimonadetes,o:Gemmatimonadales,f:Gemmatimonadaceae,g:midas_g_395,s:midas_s_70935;	99.9	.	5232622	96.7	2.38	0.00255132	Yes	4996	68	13.6109	38	7.60608	641	128.303	78	15.6125	0	0	109	21.8175	1101	220.376	1604	321.057	2	10	0	0	3	0	2	0	0	0	0	0	0	0	0	0	0	0	0
0477	Fred_18-Q3-R57-64_BATAC.308	GCA_016713425.1	0477	d__Bacteria;p__Myxococcota;c__WYAZ01;o__WYAZ01;f__WYAZ01;g__JADJPE01;s__JADJPE01 sp016713425	FLASV49896.1380;tax=d:Bacteria,p:Myxococcota,c:Myxococcia,o:Myxococcales,f:Myxococcaceae,g:midas_g_49896,s:midas_s_49896;	98.8	.	7333651	93.39	3.89	0.00329906	.	5668	94	16.5843	51	8.99788	628	110.797	74	13.0558	0	0	71	12.5265	1031	181.898	2330	411.08	2	5	0	0	3	0	1	1	1	0	0	0	1	0	0	0	1	0	0
0478	Fred_18-Q3-R57-64_BATAC.318	GCA_016713405.1	0478	d__Bacteria;p__Acidobacteriota;c__Blastocatellia;o__Chloracidobacteriales;f__JADJPF01;g__JADJPF01;s__JADJPF01 sp016713405	FLASV77525.1377;tax=d:Bacteria,p:Acidobacteriota,c:Blastocatellia,o:11-24,f:midas_f_14138,g:midas_g_23755,s:midas_s_23755;	99.4	.	6273563	94.02	4.38	0.00263418	Yes	5679	72	12.6783	21	3.69783	465	81.8806	140	24.6522	0	0	95	16.7283	964	169.748	2176	383.166	0	4	1	0	0	3	0	0	0	0	0	1	1	0	0	0	3	0	0
0479	Fred_18-Q3-R57-64_BATAC.349	GCA_016713365.1	0479	d__Bacteria;p__Verrucomicrobiota;c__Verrucomicrobiae;o__Pedosphaerales;f__JADJPG01;g__JADJPG01;s__JADJPG01 sp016713365	FLASV45718.1386;tax=d:Bacteria,p:Verrucomicrobiota,c:Verrucomicrobiae,o:Pedosphaerales,f:Pedosphaeraceae,g:midas_g_35539,s:midas_s_45718;	99.8	.	6766460	91.38	3.72	0.00721105	Yes	5466	110	20.1244	58	10.6111	853	156.056	95	17.3802	0	0	127	23.2345	1007	184.23	1830	334.797	0	21	2	0	4	0	0	0	0	1	0	1	0	0	0	0	0	0	0
0480	Fred_18-Q3-R57-64_BATAC.359	GCA_016713335.1	0480	d__Bacteria;p__Chloroflexota;c__Anaerolineae;o__Caldilineales;f__Caldilineaceae;g__JADJPH01;s__JADJPH01 sp016713335	FLASV22209.1323;tax=d:Bacteria,p:Chloroflexi,c:Anaerolineae,o:Caldilineales,f:Caldilineaceae,g:midas_g_2265,s:midas_s_4097;	100	.	6824975	92.09	2.37	0.00349601	.	7216	92	12.7494	31	4.29601	302	41.8514	0	0	31	4.29601	0	0	2323	321.924	3009	416.99	3	2	0	0	0	0	0	0	0	0	1	0	0	0	0	2	0	1	0
0481	Fred_18-Q3-R57-64_BATAC.369	GCA_016713355.1	Redundant	d__Bacteria;p__Chloroflexota;c__Anaerolineae;o__Aggregatilineales;f__Phototrophicaceae;g__OLB15;s__OLB15 sp016717205	FLASV4871.1409;tax=d:Bacteria,p:Chloroflexi,c:Anaerolineae,o:SBR1031,f:A4b,g:midas_g_4871,s:midas_s_4871;	99.9	.	8408442	96.36	3.79	n.d.	Yes	7690	40	5.20156	10	1.30039	361	46.9441	0	0	42	5.46164	0	0	2691	349.935	3382	439.792	6	11	0	4	0	0	0	0	0	0	0	0	1	0	0	2	0	0	0
0482	Fred_18-Q3-R57-64_BATAC.414	GCA_016699615.1	0482	d__Bacteria;p__Bacteroidota;c__Bacteroidia;o__Chitinophagales;f__JADIYW01;g__JADJSS01;s__JADJSS01 sp016699615	FLASV11511.1352;tax=d:Bacteria,p:Bacteroidota,c:Bacteroidia,o:Chitinophagales,f:midas_f_108,g:midas_g_10025,s:midas_s_11511;	100	.	2986848	96.95	0	0.00223634	.	2970	36	12.1212	20	6.73401	340	114.478	67	22.5589	0	0	20	6.73401	501	168.687	1286	432.997	0	1	0	0	0	1	0	1	0	0	0	0	2	0	0	0	1	0	1
0483	Fred_18-Q3-R57-64_BATAC.421	GCA_016713325.1	0483	d__Bacteria;p__Chloroflexota;c__Anaerolineae;o__Aggregatilineales;f__Phototrophicaceae;g__OLB15;s__OLB15 sp016713325	FLASV5525.1416;tax=d:Bacteria,p:Chloroflexi,c:Anaerolineae,o:SBR1031,f:A4b,g:midas_g_5525,s:midas_s_5525;	99.1	.	9033822	92.19	1.82	0.00494432	.	8501	53	6.23456	19	2.23503	350	41.1716	0	0	50	5.88166	0	0	3038	357.37	3598	423.244	2	4	0	2	0	0	0	0	0	0	0	0	0	0	0	2	0	0	0
0484	Fred_18-Q3-R57-64_BATAC.422	GCA_016713305.1	0484	d__Bacteria;p__Pseudomonadota;c__Gammaproteobacteria;o__Burkholderiales;f__Ga0077523;g__Ga0077523;s__Ga0077523 sp016713305	FLASV63154.1359;tax=d:Bacteria,p:Proteobacteria,c:Gammaproteobacteria,o:Burkholderiales,f:Nitrosomonadaceae,g:oc32,s:midas_s_63154;	98.9	.	5824972	95.72	4.77	0.00624293	.	5343	58	10.8553	24	4.49186	542	101.441	61	11.4168	0	0	150	28.0741	1051	196.706	2198	411.379	0	1	0	0	0	0	0	1	1	2	0	1	0	0	0	0	1	0	1
0485	Fred_18-Q3-R57-64_BATAC.439	GCA_016713275.1	0485	d__Bacteria;p__Bacteroidota;c__Bacteroidia;o__Chitinophagales;f__Saprospiraceae;g__JADJPL01;s__JADJPL01 sp016713275	FLASV367.1437;tax=d:Bacteria,p:Bacteroidota,c:Bacteroidia,o:Chitinophagales,f:Saprospiraceae,g:Haliscomenobacter,s:midas_s_217;	99.9	Filamentous	5708227	94.7	2.02	0.0314691	Yes	5174	68	13.1426	43	8.31078	667	128.914	140	27.0584	0	0	87	16.8148	851	164.476	1898	366.834	15	50	4	0	20	4	1	0	0	0	0	1	2	0	0	0	2	0	0
0486	Fred_18-Q3-R57-64_BATAC.459	GCA_016713245.1	0486	d__Bacteria;p__Verrucomicrobiota;c__Verrucomicrobiae;o__Verrucomicrobiales;f__Verrucomicrobiaceae;g__Prosthecobacter;s__Prosthecobacter sp016713245	FLASV48628.1367;tax=d:Bacteria,p:Verrucomicrobiota,c:Verrucomicrobiae,o:Verrucomicrobiales,f:Verrucomicrobiaceae,g:Prosthecobacter,s:midas_s_48628;	99.9	.	7128469	98.64	2.15	0.00624379	.	5762	60	10.4131	34	5.90073	1129	195.939	48	8.33044	0	0	185	32.1069	952	165.22	2093	363.242	2	31	0	0	9	0	0	0	0	0	0	0	0	1	0	0	0	0	0
0487	Fred_18-Q3-R57-64_BATAC.466	GCA_016713235.1	0487	d__Bacteria;p__Pseudomonadota;c__Alphaproteobacteria;o__Rhizobiales;f__Xanthobacteraceae;g__Ga0077548;s__Ga0077548 sp016713235	FLASV2579.1410;tax=d:Bacteria,p:Proteobacteria,c:Alphaproteobacteria,o:Rhizobiales,f:Xanthobacteraceae,g:midas_g_1919,s:midas_s_1919;	99.2	.	3031094	92.16	0.63	0.00616181	Yes	3250	25	7.69231	2	0.615385	254	78.1538	27	8.30769	0	0	72	22.1538	701	215.692	1412	434.462	0	0	0	0	0	0	0	0	0	0	0	0	0	0	0	0	0	0	0
0488	Fred_18-Q3-R57-64_BATAC.480	GCA_016713225.1	0488	d__Bacteria;p__Actinomycetota;c__Actinomycetia;o__Actinomycetales;f__Kineosporiaceae;g__JADJPO01;s__JADJPO01 sp016713225	FLASV327.1441;tax=d:Bacteria,p:Actinobacteriota,c:Actinobacteria,o:Kineosporiales,f:Kineosporiaceae,g:midas_g_327,s:midas_s_327;	100	.	5670046	98.2	0.27	0.0944722	Yes	5096	54	10.5965	27	5.29827	220	43.1711	0	0	8	1.56986	0	0	1544	302.983	2389	468.799	2	3	0	0	0	1	0	1	0	0	0	0	0	0	0	1	0	0	0
0489	Fred_18-Q3-R57-64_BATAC.512	GCA_016713205.1	Redundant	d__Bacteria;p__Bacteroidota;c__Bacteroidia;o__Chitinophagales;f__Saprospiraceae;g__OLB9;s__OLB9 sp016715245	FLASV37.1440;tax=d:Bacteria,p:Bacteroidota,c:Bacteroidia,o:Chitinophagales,f:Saprospiraceae,g:Ca_Epiflobacter,s:midas_s_37;	99.7	.	4067196	92.33	0	n.d.	Yes	4160	85	20.4327	32	7.69231	452	108.654	83	19.9519	0	0	43	10.3365	625	150.24	1441	346.394	4	5	2	0	2	3	0	0	0	0	0	0	1	0	0	0	2	0	0
0490	Fred_18-Q3-R57-64_BATAC.530	GCA_016713175.1	0490	d__Bacteria;p__Planctomycetota;c__UBA1135;o__UBA2386;f__UBA2386;g__JADJPQ01;s__JADJPQ01 sp016713175	FLASV78489.1377;tax=d:Bacteria,p:Planctomycetota,c:OM190,o:midas_o_2104,f:midas_f_2104,g:midas_g_2104,s:midas_s_70899;	99.9	.	7949834	94.89	2.27	0.0074808	.	6280	92	14.6497	64	10.1911	1045	166.401	22	3.50318	0	0	108	17.1975	1474	234.713	2036	324.204	0	11	0	0	1	3	0	0	0	0	0	0	0	0	0	0	0	0	0
0491	Fred_18-Q3-R57-64_BATAC.568	GCA_016713135.1	0491	d__Bacteria;p__Pseudomonadota;c__Gammaproteobacteria;o__Xanthomonadales;f__SZUA-5;g__JADKFD01;s__JADKFD01 sp016713135	FLASV57521.1356;tax=d:Bacteria,p:Proteobacteria,c:Gammaproteobacteria,o:Xanthomonadales,f:Rhodanobacteraceae,g:midas_g_2835,s:midas_s_37147;	99.3	.	5596532	97.64	4.1	0.00567095	Yes	4637	81	17.4682	59	12.7237	604	130.257	85	18.3308	0	0	88	18.9778	955	205.952	1769	381.497	4	13	0	0	1	3	0	1	1	0	0	2	2	0	0	0	1	0	0
0492	Fred_18-Q3-R57-64_BATAC.601	GCA_016713105.1	0492	d__Bacteria;p__Pseudomonadota;c__Alphaproteobacteria;o__Rhizobiales;f__Devosiaceae;g__Devosia_A;s__Devosia_A sp016713105	FLASV1093.1404;tax=d:Bacteria,p:Proteobacteria,c:Alphaproteobacteria,o:Rhizobiales,f:Devosiaceae,g:Devosia,s:midas_s_984;	99.7	.	4679051	95.02	0.61	0.00790395	Yes	4747	34	7.16242	12	2.52791	321	67.6217	34	7.16242	0	0	106	22.3299	1087	228.987	1881	396.25	0	3	0	0	2	0	0	0	0	0	0	0	0	0	0	0	1	0	0
0493	Fred_18-Q3-R57-64_BATAC.609	GCA_016713125.1	0493	d__Bacteria;p__Pseudomonadota;c__Gammaproteobacteria;o__Burkholderiales;f__SG8-39;g__SZAS-79;s__SZAS-79 sp016713125	FLASV4049.1467;tax=d:Bacteria,p:Proteobacteria,c:Gammaproteobacteria,o:Xanthomonadales,f:Xanthomonadaceae,g:Lysobacter,s:Lysobacter_oligotrophicus;	99	.	4075793	91.88	3.08	0.0253649	.	4227	42	9.93612	11	2.60232	373	88.2423	43	10.1727	0	0	153	36.1959	861	203.691	1798	425.361	0	0	0	0	0	0	0	0	0	0	0	0	0	0	0	0	0	0	0
0494	Fred_18-Q3-R57-64_BATAC.644	GCA_016713115.1	0494	d__Bacteria;p__Pseudomonadota;c__Gammaproteobacteria;o__Pseudomonadales;f__UBA7239;g__UBA7239;s__UBA7239 sp016713115	FLASV12821.1356;tax=d:Bacteria,p:Proteobacteria,c:Gammaproteobacteria,o:Pseudomonadales,f:Halomonadaceae,g:Halomonas,s:midas_s_11904;	99.7	.	2490855	97.04	2.78	0.00777776	.	2476	28	11.3086	16	6.46204	143	57.7544	38	15.3473	0	0	40	16.1551	524	211.632	1146	462.843	1	1	0	0	1	1	0	0	0	0	0	0	0	0	0	0	0	0	0
0495	Fred_18-Q3-R57-64_BATAC.715	GCA_016713085.1	0495	d__Bacteria;p__Bacteroidota;c__Bacteroidia;o__Chitinophagales;f__Chitinophagaceae;g__Lacibacter;s__Lacibacter sp016713085	FLASV26863.1362;tax=d:Bacteria,p:Bacteroidota,c:Bacteroidia,o:Chitinophagales,f:Chitinophagaceae,g:Lacibacter,s:midas_s_26863;	98.8	.	4759590	96.04	1.23	0.0109162	.	4819	91	18.8836	53	10.9981	768	159.369	133	27.5991	0	0	84	17.431	845	175.348	1646	341.565	19	88	3	0	22	1	0	0	0	0	0	0	0	0	0	0	1	0	0
0496	Fred_18-Q3-R57-64_BATAC.716	GCA_016713035.1	0496	d__Bacteria;p__Verrucomicrobiota;c__Verrucomicrobiae;o__Verrucomicrobiales;f__Verrucomicrobiaceae;g__Prosthecobacter;s__Prosthecobacter sp016713035	FLASV48628.1367;tax=d:Bacteria,p:Verrucomicrobiota,c:Verrucomicrobiae,o:Verrucomicrobiales,f:Verrucomicrobiaceae,g:Prosthecobacter,s:midas_s_48628;	98.8	.	6243297	97.93	2.04	0.00459234	.	5525	70	12.6697	41	7.42081	915	165.611	33	5.97285	0	0	157	28.4163	883	159.819	1849	334.661	5	35	0	0	7	0	0	0	0	0	0	0	0	0	0	0	0	0	0
0497	Fred_18-Q3-R57-64_BATAC.76	GCA_016713015.1	Redundant	d__Bacteria;p__Gemmatimonadota;c__Gemmatimonadetes;o__Gemmatimonadales;f__Gemmatimonadaceae;g__SCN-70-22;s__SCN-70-22 sp016719105	FLASV929.1448;tax=d:Bacteria,p:Gemmatimonadota,c:Gemmatimonadetes,o:Gemmatimonadales,f:Gemmatimonadaceae,g:midas_g_764,s:midas_s_929;	100	.	7708984	98.9	4.4	n.d.	Yes	6707	68	10.1387	45	6.70941	1072	159.833	108	16.1026	0	0	176	26.2412	1373	204.711	2079	309.975	3	33	3	0	11	0	1	0	0	0	0	3	1	0	0	0	2	0	0
0498	Fred_18-Q3-R57-64_BATAC.8	GCA_016713005.1	0498	d__Bacteria;p__Pseudomonadota;c__Gammaproteobacteria;o__Burkholderiales;f__Burkholderiaceae_B;g__JAHBZM01;s__JAHBZM01 sp016713005	FLASV1179.1457;tax=d:Bacteria,p:Proteobacteria,c:Gammaproteobacteria,o:Burkholderiales,f:Comamonadaceae,g:Caenimonas,s:midas_s_1179;	100	.	3865153	98.26	0.93	0.037711	.	3731	37	9.91691	12	3.2163	295	79.0673	44	11.7931	0	0	136	36.4514	787	210.935	1514	405.789	0	0	0	0	0	0	0	1	1	1	0	1	0	0	0	0	0	0	1
0499	Fred_18-Q3-R57-64_BATAC.80	GCA_016713025.1	0499	d__Bacteria;p__Bacteroidota;c__Bacteroidia;o__Chitinophagales;f__Saprospiraceae;g__OLB9;s__OLB9 sp016713025	FLASV7693.1439;tax=d:Bacteria,p:Bacteroidota,c:Bacteroidia,o:Chitinophagales,f:Saprospiraceae,g:Ca_Epiflobacter,s:midas_s_23;	99.9	.	5797985	98.51	2.97	0.00914502	Yes	4968	78	15.7005	42	8.45411	659	132.649	135	27.1739	0	0	70	14.0902	740	148.953	1984	399.356	3	38	5	0	6	1	1	0	0	0	0	0	2	1	0	0	1	0	0
0500	Fred_18-Q3-R57-64_BATAC.85v2	GCA_016699675.1	0500	d__Bacteria;p__Actinomycetota;c__Actinomycetia;o__Actinomycetales;f__Dermatophilaceae;g__Austwickia;s__Austwickia sp016699675	FLASV8771.1444;tax=d:Bacteria,p:Actinobacteriota,c:Actinobacteria,o:Micrococcales,f:Dermatophilaceae,g:midas_g_739,s:midas_s_8771;	99.7	.	4314146	98.91	1.09	0.00511516	.	3933	41	10.4246	24	6.10221	159	40.4272	0	0	9	2.28833	0	0	1064	270.531	1933	491.482	4	3	0	0	0	1	0	0	0	0	0	0	1	0	0	0	0	1	0
0501	Fred_18-Q3-R57-64_BATAC.880	GCA_016712985.1	Redundant	d__Bacteria;p__Pseudomonadota;c__Gammaproteobacteria;o__Burkholderiales;f__Rhodocyclaceae;g__Sulfuritalea;s__Sulfuritalea sp016712985	FLASV48697.1359;tax=d:Bacteria,p:Proteobacteria,c:Gammaproteobacteria,o:Burkholderiales,f:Rhodocyclaceae,g:Sulfuritalea,s:midas_s_31772;	99	.	4912355	91.9	3.84	n.d.	Yes	5061	68	13.4361	17	3.35902	272	53.7443	57	11.2626	0	0	122	24.1059	997	196.997	1932	381.743	0	0	0	0	1	0	0	0	0	0	0	0	0	0	0	0	1	0	1
0502	Fred_18-Q3-R57-64_MAXAC.004	GCA_016712915.1	Redundant	d__Bacteria;p__Pseudomonadota;c__Gammaproteobacteria;o__Burkholderiales;f__Burkholderiaceae_B;g__Rubrivivax;s__Rubrivivax sp016709385	FLASV81.1451;tax=d:Bacteria,p:Proteobacteria,c:Gammaproteobacteria,o:Burkholderiales,f:Comamonadaceae,g:Leptothrix,s:midas_s_81;	98.5	.	5273801	97.66	1.6	n.d.	Yes	5129	51	9.94346	12	2.33964	439	85.5917	63	12.2831	0	0	175	34.1197	1043	203.353	1918	373.952	1	2	0	0	2	0	0	0	0	0	0	1	0	0	0	0	0	0	1
0503	Fred_18-Q3-R57-64_MAXAC.027	GCA_016712935.1	Redundant	d__Bacteria;p__Pseudomonadota;c__Gammaproteobacteria;o__Burkholderiales;f__Rhodocyclaceae;g__Accumulibacter;s__Accumulibacter propinquus	FLASV2437.1494;tax=d:Bacteria,p:Proteobacteria,c:Gammaproteobacteria,o:Burkholderiales,f:Rhodocyclaceae,g:Ca_Accumulibacter,s:Ca_Accumulibacter_phosphatis;	100	.	5655074	97.67	4	n.d.	Yes	5287	90	17.0229	9	1.70229	330	62.4172	65	12.2943	0	0	110	20.8057	1046	197.844	1948	368.451	2	1	0	0	0	0	0	2	1	2	0	0	1	0	0	0	1	0	1
0504	Fred_18-Q3-R57-64_MAXAC.070	GCA_016712925.1	Redundant	d__Bacteria;p__Bacteroidota;c__Bacteroidia;o__Chitinophagales;f__Saprospiraceae;g__JADKBO01;s__JADKBO01 sp016717655	FLASV142.1441;tax=d:Bacteria,p:Bacteroidota,c:Bacteroidia,o:Chitinophagales,f:Saprospiraceae,g:midas_g_142,s:midas_s_142;	100	.	4962344	91.67	1.16	n.d.	Yes	4903	124	25.2906	59	12.0334	670	136.651	109	22.2313	0	0	61	12.4414	803	163.777	1602	326.739	2	7	0	0	6	1	0	1	0	0	0	0	1	1	0	0	1	0	0
0505	Fred_18-Q3-R57-64_MAXAC.073	GCA_016712905.1	Redundant	d__Bacteria;p__Pseudomonadota;c__Gammaproteobacteria;o__Pseudomonadales;f__Porticoccaceae;g__JAGPUQ01;s__JAGPUQ01 sp016708925	FLASV4234.1494;tax=d:Bacteria,p:Proteobacteria,c:Gammaproteobacteria,o:Pseudomonadales,f:Porticoccaceae,g:C1-B045,s:midas_s_3241;	99.9	.	3391806	97.65	4.69	n.d.	.	3333	21	6.30063	2	0.60006	171	51.3051	40	12.0012	0	0	38	11.4011	530	159.016	1589	476.748	0	0	0	0	0	0	0	0	0	0	0	0	0	1	0	0	0	0	0
0506	Fred_18-Q3-R57-64_MAXAC.109_cln	GCA_016699655.1	0506	d__Bacteria;p__Fibrobacterota;c__Fibrobacteria;o__UBA5070;f__UBA5070;g__UBA5070;s__UBA5070 sp016699655	FLASV12722.1358;tax=d:Bacteria,p:Fibrobacterota,c:Fibrobacteria,o:Fibrobacterales,f:Fibrobacteraceae,g:midas_g_206,s:midas_s_206;	100	.	5836944	98.9	0	0.0132912	.	4718	100	21.1954	75	15.8966	826	175.074	73	15.4727	0	0	73	15.4727	832	176.346	1857	393.599	17	56	3	0	7	0	1	2	1	0	0	0	0	0	0	0	2	0	0
0507	Fred_18-Q3-R57-64_MAXAC.112	GCA_016712885.1	0507	d__Bacteria;p__Chloroflexota;c__Anaerolineae;o__Aggregatilineales;f__Phototrophicaceae;g__OLB13;s__OLB13 sp016712885	FLASV1091.1411;tax=d:Bacteria,p:Chloroflexi,c:Anaerolineae,o:SBR1031,f:A4b,g:OLB13,s:midas_s_1091;	99.9	.	6159798	98	1.82	0.0200972	Yes	5458	57	10.4434	25	4.58043	325	59.5456	0	0	45	8.24478	0	0	1814	332.356	2287	419.018	5	7	0	1	0	2	0	0	0	0	0	0	1	0	0	1	0	1	0
0508	Fred_18-Q3-R57-64_MAXAC.148	GCA_016712825.1	Redundant	d__Bacteria;p__AABM5-125-24;c__RPQS01;o__RPQS01;f__RPQS01;g__JABWCQ01;s__JABWCQ01 sp016702305	FLASV21512.1344;tax=d:Bacteria,p:Fibrobacterota,c:Chitinivibrionia,o:midas_o_1477,f:midas_f_1477,g:midas_g_1477,s:midas_s_1477;	99.6	.	4294646	96.7	1.1	n.d.	.	4162	90	21.6242	50	12.0135	431	103.556	54	12.9745	0	0	51	12.2537	754	181.163	1368	328.688	0	7	0	0	0	0	0	0	0	0	0	0	0	0	0	0	2	0	0
0509	Fred_18-Q3-R57-64_MAXAC.209	GCA_016712865.1	0509	d__Bacteria;p__Pseudomonadota;c__Gammaproteobacteria;o__Xanthomonadales;f__Rhodanobacteraceae;g__Dokdonella;s__Dokdonella sp016712865	FLASV1282.1475;tax=d:Bacteria,p:Proteobacteria,c:Gammaproteobacteria,o:Xanthomonadales,f:Rhodanobacteraceae,g:Dokdonella,s:midas_s_1282;	100	.	3750010	95.18	0.97	0.0381648	.	3251	69	21.2242	44	13.5343	371	114.119	72	22.147	0	0	66	20.3014	660	203.014	1275	392.187	2	2	0	0	0	2	0	0	0	1	0	0	1	0	0	0	0	0	0
0510	Fred_18-Q3-R57-64_MAXAC.220	GCA_016712795.1	0510	d__Bacteria;p__Bacillota;c__Bacilli;o__Lactobacillales;f__Streptococcaceae;g__Streptococcus;s__Streptococcus infantarius	FLASV146.1471;tax=d:Bacteria,p:Firmicutes,c:Bacilli,o:Lactobacillales,f:Streptococcaceae,g:Streptococcus,s:midas_s_146;	100	.	3791595	99.61	1.5	0.0113986	.	4118	97	23.5551	9	2.18553	48	11.6561	0	0	25	6.07091	0	0	802	194.755	1788	434.191	4	2	0	1	0	1	0	0	0	0	0	0	0	0	0	1	0	0	0
0511	Fred_18-Q3-R57-64_MAXAC.222	GCA_016712845.1	Redundant	d__Bacteria;p__Elusimicrobiota;c__Elusimicrobia;o__FEN-1173;f__FEN-1173;g__JADJJR01;s__JADJJR01 sp016706425	FLASV595.1458;tax=d:Bacteria,p:Elusimicrobiota,c:Elusimicrobia,o:MVP-88,f:midas_f_595,g:midas_g_595,s:midas_s_595;	100	.	2698472	96.63	0	n.d.	Yes	2343	12	5.12164	6	2.56082	223	95.1771	57	24.3278	0	0	44	18.7793	516	220.23	931	397.354	0	0	0	0	0	0	0	0	0	0	0	0	0	1	0	0	0	0	0
0512	Fred_18-Q3-R57-64_MAXAC.248	GCA_016712725.1	Redundant	d__Bacteria;p__Bacteroidota;c__Bacteroidia;o__Chitinophagales;f__Chitinophagaceae;g__JJ008;s__JJ008 sp016719165	FLASV390.1453;tax=d:Bacteria,p:Bacteroidota,c:Bacteroidia,o:Chitinophagales,f:Chitinophagaceae,g:Terrimonas,s:midas_s_390;	99.5	.	4505335	95.39	3.94	n.d.	Yes	4731	108	22.8282	58	12.2596	722	152.61	98	20.7144	0	0	72	15.2188	824	174.17	1515	320.228	8	33	1	0	5	0	0	0	0	0	0	0	1	0	0	0	2	0	0
0513	Fred_18-Q3-R57-64_MAXAC.250	GCA_016712785.1	Redundant	d__Bacteria;p__Acidobacteriota;c__Blastocatellia;o__Pyrinomonadales;f__Pyrinomonadaceae;g__JAFDVJ01;s__JAFDVJ01 sp016715115	FLASV13134.1339;tax=d:Bacteria,p:Acidobacteriota,c:Blastocatellia,o:Blastocatellales,f:Blastocatellaceae,g:JGI_0001001-H03,s:midas_s_895;	99.4	.	5527228	92.45	3.8	n.d.	.	5004	77	15.3877	32	6.39488	675	134.892	97	19.3845	0	0	78	15.5875	772	154.277	1887	377.098	4	15	0	0	4	1	0	1	0	0	0	0	2	0	0	0	3	0	0
0514	Fred_18-Q3-R57-64_MAXAC.274	GCA_016712715.1	0514	d__Bacteria;p__Pseudomonadota;c__Alphaproteobacteria;o__Dongiales;f__Dongiaceae;g__Dongia;s__Dongia sp016712715	FLASV37749.1316;tax=d:Bacteria,p:Proteobacteria,c:Alphaproteobacteria,o:Dongiales,f:Dongiaceae,g:Dongia,s:midas_s_4052;	99.8	.	4805494	98.43	0.87	0.00197513	.	4785	53	11.0763	10	2.08986	349	72.9363	28	5.85162	0	0	115	24.0334	1086	226.959	2031	424.451	0	1	0	0	0	0	0	0	0	0	0	0	0	0	0	0	0	0	0
0515	Fred_18-Q3-R57-64_MAXAC.276	GCA_016712745.1	0515	d__Bacteria;p__Myxococcota;c__Polyangia;o__Polyangiales;f__JADJQN01;g__JADJQN01;s__JADJQN01 sp016712745	FLASV4101.1479;tax=d:Bacteria,p:Myxococcota,c:Polyangia,o:Polyangiales,f:Sandaracinaceae,g:midas_g_4101,s:midas_s_4101;	99.7	.	5791314	92.83	3.23	0.00544701	.	5140	197	38.3268	151	29.3774	836	162.646	52	10.1167	0	0	50	9.72763	928	180.545	1819	353.891	0	9	0	0	0	0	0	0	0	0	0	0	0	0	0	0	1	0	0
0516	Fred_18-Q3-R57-64_MAXAC.280	GCA_016712705.1	Redundant	d__Bacteria;p__Bacteroidota;c__Bacteroidia;o__Chitinophagales;f__Saprospiraceae;g__UBA3362;s__UBA3362 sp016710235	FLASV384.1450;tax=d:Bacteria,p:Bacteroidota,c:Bacteroidia,o:Chitinophagales,f:Saprospiraceae,g:midas_g_384,s:midas_s_384;	100	.	3599841	93.2	0.77	n.d.	Yes	3674	85	23.1355	29	7.8933	406	110.506	84	22.8634	0	0	31	8.43767	477	129.831	1379	375.34	0	2	0	0	1	3	0	0	0	0	0	0	0	1	0	0	0	0	0
0517	Fred_18-Q3-R57-64_MAXAC.283_sub	GCA_016712665.1	0517	d__Bacteria;p__Bacteroidota;c__Bacteroidia;o__Chitinophagales;f__Chitinophagaceae;g__OLB11;s__OLB11 sp016712665	FLASV2520.1447;tax=d:Bacteria,p:Bacteroidota,c:Bacteroidia,o:Chitinophagales,f:Chitinophagaceae,g:midas_g_679,s:midas_s_679;	99.9	.	3731615	91.42	0.99	0.0125025	Yes	3633	120	33.0306	70	19.2678	556	153.042	82	22.5709	0	0	37	10.1844	551	151.665	1257	345.995	2	6	0	0	1	1	1	0	0	0	0	0	1	0	0	0	2	0	0
0518	Fred_18-Q3-R57-64_MAXAC.287	GCA_016712625.1	0518	d__Bacteria;p__Pseudomonadota;c__Gammaproteobacteria;o__Competibacterales;f__Competibacteraceae;g__Competibacter_A;s__Competibacter_A sp016712625	FLASV17208.1345;tax=d:Bacteria,p:Proteobacteria,c:Gammaproteobacteria,o:Competibacterales,f:Competibacteraceae,g:Ca_Competibacter,s:midas_s_357;	99.5	.	4828865	95.31	1.72	0.030889	Yes	4776	39	8.16583	8	1.67504	259	54.2295	43	9.00335	0	0	107	22.4037	940	196.817	1833	383.794	2	0	0	0	2	1	0	0	0	0	0	1	0	0	0	0	0	0	0
0519	Fred_18-Q3-R57-64_MAXAC.288	GCA_016712675.1	0519	d__Bacteria;p__Krumholzibacteriota;c__Krumholzibacteria;o__LZORAL124-64-63;f__LZORAL124-64-63;g__CAINDZ01;s__CAINDZ01 sp016712675	FLASV67527.1380;tax=d:Bacteria,p:Latescibacterota,c:midas_c_18,o:midas_o_753,f:midas_f_753,g:midas_g_753,s:midas_s_7564;	100	.	5232536	98.9	1.28	0.016522	.	4440	69	15.5405	36	8.10811	685	154.279	71	15.991	0	0	84	18.9189	870	195.946	1636	368.468	3	11	1	0	0	2	0	0	0	0	0	0	0	3	0	0	3	0	0
0520	Fred_18-Q3-R57-64_MAXAC.292	GCA_016712635.1	0520	d__Bacteria;p__Pseudomonadota;c__Gammaproteobacteria;o__JADJWH01;f__JADJWH01;g__JADJWH01;s__JADJWH01 sp016712635	FLASV6590.1469;tax=d:Bacteria,p:Proteobacteria,c:Gammaproteobacteria,o:Ectothiorhodospirales,f:Thioalkalispiraceae,g:midas_g_2822,s:midas_s_2822;	100	.	3054801	97.41	3.3	0.0145172	.	2901	35	12.0648	15	5.17063	262	90.3137	64	22.0614	0	0	52	17.9249	587	202.344	1329	458.118	0	2	0	0	0	0	0	0	0	1	0	0	0	0	0	0	0	0	0
0521	Fred_18-Q3-R57-64_MAXAC.307	GCA_016712595.1	0521	d__Bacteria;p__Pseudomonadota;c__Alphaproteobacteria;o__Rhodospirillales_A;f__UXAT02;g__SSA4;s__SSA4 sp016712595	FLASV107.1411;tax=d:Bacteria,p:Proteobacteria,c:Alphaproteobacteria,o:Defluviicoccales,f:Defluviicoccaceae,g:Defluviicoccus,s:midas_s_107;	99.9	GAO	4281405	97.04	0.75	0.0178295	.	3816	58	15.1992	11	2.8826	292	76.5199	45	11.7925	0	0	60	15.7233	729	191.038	1633	427.935	1	1	0	0	2	0	0	2	2	0	0	0	0	0	0	0	0	0	0
0522	Fred_18-Q3-R57-64_MAXAC.309	GCA_016712565.1	0522	d__Bacteria;p__Planctomycetota;c__UBA1135;o__UBA1135;f__GCA-002686595;g__JADJQU01;s__JADJQU01 sp016712565	FLASV30428.1374;tax=d:Bacteria,p:Planctomycetota,c:OM190,o:midas_o_2104,f:midas_f_7287,g:midas_g_30428,s:midas_s_30428;	97.7	.	5291457	91.01	2.87	0.00520404	.	4225	90	21.3018	67	15.858	621	146.982	57	13.4911	0	0	62	14.6746	810	191.716	1597	377.988	0	7	0	0	0	2	2	0	0	0	0	0	1	0	0	0	0	0	0
0523	Fred_18-Q3-R57-64_MAXAC.324	GCA_016712575.1	Redundant	d__Bacteria;p__Bdellovibrionota;c__Bdellovibrionia;o__Bdellovibrionales;f__UBA6776;g__JADJVA01;s__JADJVA01 sp016716765	FLASV8914.1436;tax=d:Bacteria,p:Bdellovibrionota,c:Bdellovibrionia,o:Bdellovibrionales,f:Bdellovibrionaceae,g:Bdellovibrio,s:midas_s_8914;	99.6	.	4383353	91.77	0.89	n.d.	.	4672	60	12.8425	27	5.77911	528	113.014	62	13.2705	0	0	70	14.9829	689	147.474	1850	395.976	0	2	0	0	0	0	0	1	0	0	0	0	0	0	0	0	0	0	0
0524	Fred_18-Q3-R57-64_MAXAC.330_cln	GCA_016699835.1	0524	d__Bacteria;p__Planctomycetota;c__Phycisphaerae;o__Phycisphaerales;f__UBA1924;g__GCA-016699835;s__GCA-016699835 sp016699835	FLASV21245.1311;tax=d:Bacteria,p:Planctomycetota,c:Phycisphaerae,o:Phycisphaerales,f:Phycisphaeraceae,g:midas_g_12190,s:midas_s_12190;	100	.	3355795	97.73	0	0.0251108	.	2722	97	35.6356	71	26.0838	290	106.539	24	8.81705	0	0	46	16.8993	565	207.568	1076	395.298	1	2	0	0	1	0	0	0	0	0	0	0	0	0	0	0	0	0	0
0525	Fred_18-Q3-R57-64_MAXAC.344	GCA_016712535.1	0525	d__Bacteria;p__Bacteroidota;c__Bacteroidia;o__Flavobacteriales;f__PHOS-HE28;g__PHOS-HE28;s__PHOS-HE28 sp016712535	FLASV18683.1353;tax=d:Bacteria,p:Bacteroidota,c:Bacteroidia,o:Flavobacteriales,f:NS9_marine_group,g:midas_g_225,s:midas_s_2313;	99.7	.	4115108	98.92	1.88	0.00461874	Yes	3505	107	30.5278	81	23.1098	603	172.04	62	17.689	0	0	44	12.5535	734	209.415	1312	374.322	1	7	1	0	2	0	0	1	1	0	0	0	1	1	0	0	0	0	0
0526	Fred_18-Q3-R57-64_MAXAC.347	GCA_016712525.1	0526	d__Bacteria;p__Myxococcota;c__Polyangia;o__Polyangiales;f__Polyangiaceae;g__JAAFHV01;s__JAAFHV01 sp016712525	FLASV12819.1378;tax=d:Bacteria,p:Myxococcota,c:Polyangia,o:Polyangiales,f:Polyangiaceae,g:Pajaroellobacter,s:midas_s_12819;	99.6	.	8760767	93.72	4.24	0.00438588	.	7426	162	21.8152	140	18.8527	1581	212.901	87	11.7156	0	0	232	31.2416	1181	159.036	2633	354.565	3	24	0	0	2	5	0	3	3	0	0	4	0	0	0	0	1	0	0
0527	Fred_18-Q3-R57-64_MAXAC.354	GCA_016712505.1	0527	d__Bacteria;p__Eisenbacteria;c__RBG-16-71-46;o__CAIMUX01;f__CAIMUX01;g__JADJQY01;s__JADJQY01 sp016712505	FLASV24877.1373;tax=d:Bacteria,p:Latescibacterota,c:midas_c_18,o:midas_o_753,f:midas_f_3713,g:midas_g_6286,s:midas_s_24877;	99.6	.	6448318	93.41	1.1	0.00654113	Yes	5352	97	18.1241	67	12.5187	750	140.135	100	18.6846	0	0	70	13.0792	926	173.019	2049	382.848	1	4	1	0	0	1	0	0	0	0	0	1	0	0	0	0	0	0	0
0528	Fred_18-Q3-R57-64_MAXAC.356	GCA_016712465.1	0528	d__Bacteria;p__Cyanobacteriota;c__Vampirovibrionia;o__Obscuribacterales;f__Obscuribacteraceae;g__Obscuribacter;s__Obscuribacter sp016712465	FLASV14605.1313;tax=d:Bacteria,p:Cyanobacteria,c:Vampirivibrionia,o:Obscuribacterales,f:Obscuribacteraceae,g:Ca_Obscuribacter,s:midas_s_13057;	100	.	7351652	97.44	3.99	0.0135453	Yes	6313	96	15.2067	35	5.54412	715	113.258	63	9.97941	0	0	136	21.5428	1086	172.026	2373	375.891	0	1	0	0	0	1	0	1	0	0	0	2	0	1	0	0	0	0	0
0529	Fred_18-Q3-R57-64_MAXAC.359	GCA_016712475.1	Redundant	d__Bacteria;p__Myxococcota;c__Polyangia;o__Nannocystales;f__Nannocystaceae;g__Ga0077550;s__Ga0077550 sp016709225	FLASV19767.1365;tax=d:Bacteria,p:Myxococcota,c:Polyangia,o:Nannocystales,f:Nannocystaceae,g:Nannocystis,s:midas_s_3982;	100	.	9656484	93.71	1.15	n.d.	Yes	8032	385	47.9333	326	40.5876	1570	195.468	59	7.34562	0	0	164	20.4183	1281	159.487	2757	343.252	4	9	0	0	3	1	0	2	2	0	0	1	0	1	0	0	0	0	0
0530	Fred_18-Q3-R57-64_MAXAC.362	GCA_016712445.1	0530	d__Bacteria;p__Pseudomonadota;c__Alphaproteobacteria;o__Caulobacterales;f__Hyphomonadaceae;g__Hyphomonas;s__Hyphomonas sp016712445	FLASV48602.1278;tax=d:Bacteria,p:Proteobacteria,c:Alphaproteobacteria,o:Caulobacterales,f:Hyphomonadaceae,g:Hyphomonas,s:midas_s_29658;	98.9	.	3988027	99.68	0	0.00675069	.	4113	47	11.4272	16	3.8901	459	111.597	64	15.5604	0	0	76	18.478	721	175.298	1544	375.395	2	5	0	0	0	0	0	0	0	0	0	0	0	0	0	0	0	0	0
0531	Fred_18-Q3-R57-64_MAXAC.370	GCA_016712415.1	0531	d__Bacteria;p__Bacteroidota;c__Bacteroidia;o__Chitinophagales;f__Saprospiraceae;g__M3007;s__M3007 sp016712415	FLASV4607.1436;tax=d:Bacteria,p:Bacteroidota,c:Bacteroidia,o:Chitinophagales,f:Saprospiraceae,g:midas_g_1914,s:midas_s_4607;	100	.	6391660	95.35	4.21	0.0157679	Yes	5360	157	29.291	85	15.8582	807	150.56	122	22.7612	0	0	79	14.7388	957	178.545	1765	329.291	2	19	2	0	10	4	2	0	0	0	0	0	1	0	0	0	0	0	0
0532	Fred_18-Q3-R57-64_MAXAC.373	GCA_016712405.1	0532	d__Bacteria;p__Pseudomonadota;c__Gammaproteobacteria;o__Pseudomonadales;f__Cellvibrionaceae;g__Cellvibrio;s__Cellvibrio sp016712405	FLASV12753.1356;tax=d:Bacteria,p:Proteobacteria,c:Gammaproteobacteria,o:Pseudomonadales,f:Cellvibrionaceae,g:Cellvibrio,s:midas_s_12753;	99.8	.	3545514	95.89	0.92	0.00558434	.	3650	50	13.6986	18	4.93151	340	93.1507	65	17.8082	0	0	57	15.6164	710	194.521	1419	388.767	10	29	1	0	5	0	0	0	0	1	0	0	0	0	0	0	0	0	0
0533	Fred_18-Q3-R57-64_MAXAC.378	GCA_016712375.1	0533	d__Bacteria;p__Pseudomonadota;c__Alphaproteobacteria;o__Rhodospirillales_A;f__UXAT02;g__SSA4;s__SSA4 sp016712375	FLASV11309.1316;tax=d:Bacteria,p:Proteobacteria,c:Alphaproteobacteria,o:Defluviicoccales,f:Defluviicoccaceae,g:Defluviicoccus,s:midas_s_2488;	99.1	GAO	4308267	91.94	1.74	0.00284168	Yes	4418	53	11.9964	16	3.62155	312	70.6202	33	7.46944	0	0	77	17.4287	808	182.888	1727	390.901	2	2	0	0	1	0	0	1	1	0	0	0	0	0	0	0	0	0	0
0534	Fred_18-Q3-R57-64_MAXAC.379	GCA_016712355.1	0534	d__Bacteria;p__Cyanobacteriota;c__Vampirovibrionia;o__Vampirovibrionales;f__Vampirovibrionaceae;g__JADJRF01;s__JADJRF01 sp016712355	FLASV19383.1338;tax=d:Bacteria,p:Cyanobacteria,c:Vampirivibrionia,o:Vampirovibrionales,f:midas_f_19238,g:midas_g_19383,s:midas_s_19383;	100	.	3007214	95.73	0.85	0.0155013	.	2924	57	19.4938	14	4.78796	145	49.5896	35	11.9699	0	0	53	18.1259	468	160.055	1082	370.041	0	0	0	0	0	0	0	0	0	0	0	0	0	0	0	0	0	0	0
0535	Fred_18-Q3-R57-64_MAXAC.384	GCA_016712315.1	0535	d__Bacteria;p__Myxococcota;c__Polyangia;o__Nannocystales;f__Nannocystaceae;g__JADJRG01;s__JADJRG01 sp016712315	FLASV74695.1358;tax=d:Bacteria,p:Myxococcota,c:Polyangia,o:Nannocystales,f:Nannocystaceae,g:Nannocystis,s:midas_s_29783;	99.9	.	8579269	94.52	3.23	0.0178442	.	7241	218	30.1063	167	23.0631	1071	147.908	38	5.24789	0	0	109	15.0532	1138	157.161	2513	347.052	0	8	0	0	2	2	0	0	0	0	0	1	0	0	0	0	1	0	0
0536	Fred_18-Q3-R57-64_MAXAC.396_cln	GCA_016699855.1	0536	d__Bacteria;p__Pseudomonadota;c__Alphaproteobacteria;o__Reyranellales;f__Reyranellaceae;g__GCA-016699855;s__GCA-016699855 sp016699855	FLASV26684.1309;tax=d:Bacteria,p:Proteobacteria,c:Alphaproteobacteria,o:Reyranellales,f:Reyranellaceae,g:midas_g_19176,s:midas_s_26684;	94.1	.	5340810	98.07	1.09	0.0024842	.	5097	40	7.84775	12	2.35433	511	100.255	43	8.43634	0	0	157	30.8024	1002	196.586	2193	430.253	0	1	0	0	1	0	0	0	0	0	0	1	0	0	0	0	1	0	0
0537	Fred_18-Q3-R57-64_MAXAC.407	GCA_016712345.1	0537	d__Bacteria;p__Myxococcota;c__Polyangia;o__Polyangiales;f__Polyangiaceae;g__JADJRH01;s__JADJRH01 sp016712345	FLASV51209.1375;tax=d:Bacteria,p:Myxococcota,c:Polyangia,o:Polyangiales,f:Polyangiaceae,g:midas_g_2555,s:midas_s_51209;	99.3	.	11504612	93.87	2.79	0.00209812	.	8937	379	42.408	291	32.5613	1326	148.372	83	9.28723	0	0	261	29.2044	1396	156.205	3081	344.747	3	9	1	0	5	3	0	3	2	0	0	2	0	0	0	0	2	0	1
0538	Fred_18-Q3-R57-64_MAXAC.418	GCA_016712275.1	0538	d__Bacteria;p__Planctomycetota;c__Phycisphaerae;o__UBA1845;f__UTPLA1;g__JADJRI01;s__JADJRI01 sp016712275	FLASV30819.1395;tax=d:Bacteria,p:Planctomycetota,c:Phycisphaerae,o:S-70,f:midas_f_17185,g:midas_g_25085,s:midas_s_30819;	99.9	.	5173855	90.24	2.27	0.00478846	.	5105	105	20.5681	50	9.79432	495	96.9638	22	4.3095	0	0	47	9.20666	861	168.658	1857	363.761	1	2	1	0	1	4	0	1	0	0	0	0	2	3	0	0	0	0	0
0539	Fred_18-Q3-R57-64_MAXAC.421_sub_cln	GCA_016699875.1	0539	d__Bacteria;p__Patescibacteria;c__Paceibacteria;o__Moranbacterales;f__UBA1568;g__GCA-016699975;s__GCA-016699975 sp016699875	FLASV36016.1491;tax=d:Bacteria,p:Patescibacteria,c:Parcubacteria,o:midas_o_36016,f:midas_f_36016,g:midas_g_36016,s:midas_s_36016;	100	.	1088644	68.32	2.97	0.00316565	.	1069	15	14.0318	6	5.61272	36	33.6763	0	0	5	4.67727	0	0	328	306.829	502	469.598	0	0	0	0	0	0	0	0	0	0	0	0	0	0	0	0	0	0	0
0540	Fred_18-Q3-R57-64_MAXAC.423	GCA_016712265.1	0540	d__Bacteria;p__Gemmatimonadota;c__Gemmatimonadetes;o__Gemmatimonadales;f__Gemmatimonadaceae;g__SCN-70-22;s__SCN-70-22 sp016712265	FLASV82708.1344;tax=d:Bacteria,p:Gemmatimonadota,c:Gemmatimonadetes,o:Gemmatimonadales,f:Gemmatimonadaceae,g:midas_g_51538,s:midas_s_51538;	100	.	5946841	97.8	4.4	0.00484536	Yes	5416	76	14.0325	35	6.46233	839	154.911	88	16.2482	0	0	119	21.9719	1001	184.823	1668	307.976	1	15	3	0	5	2	0	0	0	0	0	0	0	0	0	0	1	0	0
0541	Fred_18-Q3-R57-64_MAXAC.425_cln	GCA_016699915.1	0541	d__Bacteria;p__Pseudomonadota;c__Gammaproteobacteria;o__Burkholderiales;f__Q3-R57-64;g__Q3-R57-64;s__Q3-R57-64 sp016699915	FLASV54448.1369;tax=d:Bacteria,p:Proteobacteria,c:Gammaproteobacteria,o:Burkholderiales,f:Chromobacteriaceae,g:midas_g_28962,s:midas_s_54448;	100	.	912463	74.36	0.03	0.0029085	.	856	2	2.33645	1	1.16822	26	30.3738	9	10.514	0	0	17	19.8598	190	221.963	464	542.056	0	0	0	0	0	0	0	0	0	0	0	0	0	0	0	0	0	0	0
0542	Fred_18-Q3-R57-64_MAXAC.456	GCA_016712285.1	0542	d__Bacteria;p__Planctomycetota;c__UBA8742;o__UBA2392;f__UBA2392;g__JADJRK01;s__JADJRK01 sp016712285	FLASV7059.1488;tax=d:Bacteria,p:Planctomycetota,c:OM190,o:midas_o_7059,f:midas_f_7059,g:midas_g_7059,s:midas_s_7059;	88.4	.	4169170	92.44	4.55	0.00733648	.	3454	44	12.7389	32	9.26462	492	142.444	18	5.21135	0	0	69	19.9768	608	176.028	1539	445.57	1	2	0	0	0	0	0	0	0	0	0	0	0	0	0	0	0	0	0
0543	Hade_18-Q3-R52-61_BAT3C.141	GCA_016712225.1	0543	d__Bacteria;p__Bacteroidota;c__Bacteroidia;o__Chitinophagales;f__Saprospiraceae;g__UBA3362;s__UBA3362 sp016712225	FLASV697.1450;tax=d:Bacteria,p:Bacteroidota,c:Bacteroidia,o:Chitinophagales,f:Saprospiraceae,g:midas_g_65,s:midas_s_65;	99.9	.	5240105	98.51	0.37	0.0520452	Yes	4160	100	24.0385	82	19.7115	695	167.067	132	31.7308	0	0	36	8.65385	635	152.644	1614	387.981	1	6	2	0	0	4	3	0	0	0	0	0	0	0	0	0	0	0	0
0544	Hade_18-Q3-R52-61_BAT3C.208	GCA_016712215.1	Redundant	d__Bacteria;p__Pseudomonadota;c__Alphaproteobacteria;o__Sphingomonadales;f__Sphingomonadaceae;g__Aquisediminimonas;s__Aquisediminimonas sp016704425	FLASV76473.1312;tax=d:Bacteria,p:Proteobacteria,c:Alphaproteobacteria,o:Azospirillales,f:midas_f_406,g:midas_g_2759,s:midas_s_46868;	92.2	.	3091751	97.61	0.87	n.d.	.	3305	29	8.77458	11	3.32829	284	85.9304	67	20.2723	0	0	46	13.9183	607	183.661	1333	403.328	1	1	0	0	0	0	0	0	0	0	0	0	0	0	0	0	0	0	0
0545	Hade_18-Q3-R52-61_BAT3C.212	GCA_016712195.1	Redundant	d__Bacteria;p__Bacteroidota;c__Bacteroidia;o__Chitinophagales;f__Chitinophagaceae;g__JJ008;s__JJ008 sp016719015	FLASV32.1453;tax=d:Bacteria,p:Bacteroidota,c:Bacteroidia,o:Chitinophagales,f:Chitinophagaceae,g:Terrimonas,s:midas_s_32;	100	.	3515844	94.58	0.99	n.d.	Yes	3181	60	18.862	46	14.4609	598	187.991	87	27.3499	0	0	40	12.5747	556	174.788	1212	381.012	3	15	1	0	3	0	0	0	0	0	0	0	0	0	0	0	1	0	0
0546	Hade_18-Q3-R52-61_BAT3C.248	GCA_016712145.1	0546	d__Bacteria;p__Bacteroidota;c__Bacteroidia;o__Chitinophagales;f__Saprospiraceae;g__UBA3362;s__UBA3362 sp016712145	FLASV11228.1362;tax=d:Bacteria,p:Bacteroidota,c:Bacteroidia,o:Chitinophagales,f:Saprospiraceae,g:midas_g_6,s:midas_s_862;	99.9	.	3980563	97.77	0	0.0179606	Yes	3343	74	22.1358	50	14.9566	547	163.625	95	28.4176	0	0	51	15.2558	564	168.711	1267	379.001	2	4	0	0	1	2	1	0	0	0	0	0	0	0	0	0	0	0	0
0547	Hade_18-Q3-R52-61_BAT3C.250	GCA_016712165.1	Redundant	d__Bacteria;p__Nitrospirota;c__Nitrospiria;o__Nitrospirales;f__Nitrospiraceae;g__Nitrospira_F;s__Nitrospira_F sp002254365	FLASV759.1461;tax=d:Bacteria,p:Nitrospirota,c:Nitrospiria,o:Nitrospirales,f:Nitrospiraceae,g:Nitrospira,s:Nitrospira_nitrosa;	99.4	.	4738919	96.76	3.18	n.d.	Yes	4845	55	11.3519	28	5.77915	509	105.057	43	8.87513	0	0	74	15.2735	867	178.947	1750	361.197	0	1	0	0	0	0	0	2	0	0	0	0	0	2	0	0	0	0	0
0548	Hade_18-Q3-R52-61_BAT3C.352	GCA_016712175.1	0548	d__Bacteria;p__Actinomycetota;c__Thermoleophilia;o__Solirubrobacterales;f__70-9;g__67-14;s__67-14 sp016712175	FLASV3058.1467;tax=d:Bacteria,p:Actinobacteriota,c:Thermoleophilia,o:Solirubrobacterales,f:67-14,g:midas_g_52,s:midas_s_52;	98.4	.	2639505	92.67	0	0.00395166	Yes	2642	29	10.9765	12	4.54201	186	70.4012	0	0	6	2.27101	0	0	698	264.194	1384	523.846	0	3	0	0	0	0	0	0	0	0	0	2	0	0	0	0	0	0	0
0549	Hade_18-Q3-R52-61_BAT3C.470	GCA_016712125.1	Redundant	d__Bacteria;p__Bacteroidota;c__Bacteroidia;o__Chitinophagales;f__Saprospiraceae;g__JADJLQ01;s__JADJLQ01 sp016709995	FLASV56.1459;tax=d:Bacteria,p:Bacteroidota,c:Bacteroidia,o:Chitinophagales,f:Saprospiraceae,g:midas_g_56,s:midas_s_56;	99.9	.	5816334	98.39	4.21	n.d.	Yes	5047	84	16.6436	49	9.70874	788	156.132	126	24.9653	0	0	86	17.0398	840	166.436	1716	340.004	13	73	3	0	8	1	0	0	0	0	0	0	1	0	0	0	1	0	0
0550	Hade_18-Q3-R52-61_BATAC.14	GCA_016712055.1	0550	d__Bacteria;p__Pseudomonadota;c__Gammaproteobacteria;o__Pseudomonadales;f__UBA7239;g__UBA7239;s__UBA7239 sp002333095	FLASV68446.1358;tax=d:Bacteria,p:Proteobacteria,c:Gammaproteobacteria,o:Pseudomonadales,f:Pseudomonadaceae,g:Pseudomonas,s:midas_s_29062;	97.9	.	2596952	91.67	0.97	0.0312746	.	2833	21	7.41264	7	2.47088	185	65.3018	33	11.6484	0	0	46	16.2372	626	220.967	1229	433.816	0	1	0	0	1	0	0	0	0	0	0	0	0	0	0	0	0	0	0
0551	Hade_18-Q3-R52-61_BATAC.180	GCA_016712035.1	0551	d__Bacteria;p__Bacteroidota;c__Bacteroidia;o__Cytophagales;f__Cyclobacteriaceae;g__ELB16-189;s__ELB16-189 sp016712035	FLASV32427.1353;tax=d:Bacteria,p:Bacteroidota,c:Bacteroidia,o:Cytophagales,f:Microscillaceae,g:OLB12,s:midas_s_23418;	98.6	.	4451774	92.52	0	0.0123354	Yes	4786	62	12.9545	30	6.26828	584	122.023	102	21.3122	0	0	52	10.865	914	190.974	1690	353.113	2	14	0	0	6	0	1	0	0	0	0	1	0	0	0	0	0	0	0
0552	Hade_18-Q3-R52-61_BATAC.200	GCA_016712105.1	0552	d__Bacteria;p__Pseudomonadota;c__Gammaproteobacteria;o__Xanthomonadales;f__Ahniellaceae;g__Ahniella;s__Ahniella sp016712105	FLASV61592.1362;tax=d:Bacteria,p:Proteobacteria,c:Gammaproteobacteria,o:Xanthomonadales,f:Rhodanobacteraceae,g:Ahniella,s:midas_s_3747;	100	.	4686952	91.66	2.33	0.00180978	Yes	4455	109	24.4669	54	12.1212	500	112.233	65	14.5903	0	0	82	18.4063	863	193.715	1555	349.046	0	9	0	0	0	3	0	0	0	0	0	2	1	0	0	0	0	0	0
0553	Hade_18-Q3-R52-61_BATAC.229	GCA_016712045.1	0553	d__Bacteria;p__Acidobacteriota;c__Blastocatellia;o__Pyrinomonadales;f__Pyrinomonadaceae;g__OLB17;s__OLB17 sp016712045	FLASV144.1444;tax=d:Bacteria,p:Acidobacteriota,c:Blastocatellia,o:Blastocatellales,f:Blastocatellaceae,g:Stenotrophobacter,s:midas_s_144;	99.8	.	3716898	90.53	3.85	0.0179371	Yes	4029	64	15.8848	26	6.45321	451	111.938	45	11.169	0	0	88	21.8416	655	162.571	1550	384.711	1	9	1	0	1	1	0	0	0	0	0	0	1	0	0	0	1	0	0
0554	Hade_18-Q3-R52-61_BATAC.255	GCA_016712025.1	0554	d__Bacteria;p__Bacteroidota;c__Bacteroidia;o__Flavobacteriales;f__PHOS-HE28;g__PHOS-HE28;s__PHOS-HE28 sp016712025	FLASV60282.1354;tax=d:Bacteria,p:Bacteroidota,c:Bacteroidia,o:Flavobacteriales,f:NS9_marine_group,g:midas_g_843,s:midas_s_3050;	97.2	.	3758119	90	1.61	0.0110342	Yes	3858	132	34.2146	54	13.9969	537	139.191	52	13.4785	0	0	40	10.3681	678	175.739	1281	332.037	0	4	0	0	0	1	0	1	1	0	0	0	1	1	0	0	0	0	0
0555	Hade_18-Q3-R52-61_BATAC.282	GCA_016711975.1	Redundant	d__Bacteria;p__Pseudomonadota;c__Gammaproteobacteria;o__Pseudomonadales;f__UBA5518;g__UBA5518;s__UBA5518 sp002396625	FLASV27.1459;tax=d:Bacteria,p:Proteobacteria,c:Gammaproteobacteria,o:Pseudomonadales,f:Spongiibacteraceae,g:BD1-7_clade,s:midas_s_27;	99.4	.	4501920	95.35	2.53	n.d.	.	4129	30	7.26568	6	1.45314	316	76.5318	85	20.5861	0	0	81	19.6173	755	182.853	2008	486.316	1	1	0	0	0	0	0	0	0	0	0	0	0	0	0	0	0	0	0
0556	Hade_18-Q3-R52-61_BATAC.287	GCA_016711965.1	Redundant	d__Bacteria;p__Acidobacteriota;c__Blastocatellia;o__RBC074;f__RBC074;g__JADJLO01;s__JADJLO01 sp016710075	FLASV37215.1351;tax=d:Bacteria,p:Acidobacteriota,c:Blastocatellia,o:11-24,f:midas_f_1424,g:midas_g_1424,s:midas_s_1424;	99.7	.	5710942	93.56	4.27	n.d.	Yes	5121	46	8.98262	20	3.90549	576	112.478	91	17.77	0	0	116	22.6518	921	179.848	1979	386.448	3	18	0	0	2	2	0	0	0	0	0	0	0	0	0	0	0	0	0
0557	Hade_18-Q3-R52-61_BATAC.311	GCA_016711955.1	Redundant	d__Bacteria;p__Pseudomonadota;c__Gammaproteobacteria;o__Pseudomonadales;f__Moraxellaceae;g__Agitococcus;s__Agitococcus sp002333125	FLASV3170.1447;tax=d:Bacteria,p:Proteobacteria,c:Gammaproteobacteria,o:Pseudomonadales,f:Moraxellaceae,g:Agitococcus_lubricus_group,s:midas_s_3170;	99.7	.	2638331	91.29	4.07	n.d.	.	2753	27	9.80748	8	2.90592	198	71.9215	48	17.4355	0	0	38	13.8031	551	200.145	1110	403.197	0	0	0	0	0	0	0	1	1	0	0	2	4	0	0	0	0	0	0
0558	Hade_18-Q3-R52-61_BATAC.316	GCA_016711925.1	0558	d__Bacteria;p__Pseudomonadota;c__Gammaproteobacteria;o__Burkholderiales;f__Rhodocyclaceae;g__Methylophosphatis;s__Methylophosphatis haderslevensis	FLASV19208.1417;tax=d:Bacteria,p:Proteobacteria,c:Gammaproteobacteria,o:Burkholderiales,f:B1-7BS,g:Ca_Methylophosphatis,s:Ca_Methylophosphatis_haderslevensis;	99.2	.	4097703	91.26	2.35	0.0353692	Yes	3762	31	8.2403	10	2.65816	334	88.7826	66	17.5439	0	0	118	31.3663	759	201.754	1513	402.18	0	1	0	0	0	0	0	1	0	1	0	0	0	0	0	0	0	0	2
0559	Hade_18-Q3-R52-61_BATAC.34	GCA_016711945.1	Redundant	d__Bacteria;p__Bacteroidota;c__Bacteroidia;o__Chitinophagales;f__Chitinophagaceae;g__JJ008;s__JJ008 sp016708765	FLASV26224.1361;tax=d:Bacteria,p:Bacteroidota,c:Bacteroidia,o:Chitinophagales,f:Chitinophagaceae,g:Terrimonas,s:midas_s_743;	99.8	.	3546661	92.24	1.49	n.d.	Yes	3905	67	17.1575	37	9.47503	576	147.503	106	27.1447	0	0	60	15.3649	612	156.722	1350	345.711	3	12	1	0	4	0	1	0	0	0	0	0	0	1	0	0	3	0	0
0560	Hade_18-Q3-R52-61_BATAC.364	GCA_016711895.1	Redundant	d__Bacteria;p__Pseudomonadota;c__Gammaproteobacteria;o__Burkholderiales;f__Rhodocyclaceae;g__Azonexus;s__Azonexus phosphorivorans	FLASV173.1460;tax=d:Bacteria,p:Proteobacteria,c:Gammaproteobacteria,o:Burkholderiales,f:Rhodocyclaceae,g:Dechloromonas,s:Ca_Dechloromonas_phosphorivorans;	99.9	.	4549112	98.05	3.3	n.d.	Yes	4559	30	6.58039	7	1.53542	321	70.4102	69	15.1349	0	0	140	30.7085	917	201.141	1745	382.759	1	0	0	0	0	0	0	0	0	2	0	0	0	0	0	0	0	0	1
0561	Hade_18-Q3-R52-61_BATAC.452	GCA_016711875.1	0561	d__Bacteria;p__Pseudomonadota;c__Gammaproteobacteria;o__Burkholderiales;f__Usitatibacteraceae;g__FEB-7;s__FEB-7 sp016711875	FLASV415.1457;tax=d:Bacteria,p:Proteobacteria,c:Gammaproteobacteria,o:Burkholderiales,f:Nitrosomonadaceae,g:Ellin6067,s:midas_s_323;	100	.	4933766	97.26	1.83	0.0290708	.	4710	59	12.5265	32	6.79406	517	109.766	74	15.7113	0	0	214	45.4352	1016	215.711	1873	397.665	0	1	1	0	0	2	1	1	1	1	0	0	0	0	0	0	1	0	1
0562	Hade_18-Q3-R52-61_BATAC.47	GCA_016711835.1	Redundant	d__Bacteria;p__Actinomycetota;c__Acidimicrobiia;o__Acidimicrobiales;f__Ilumatobacteraceae;g__UBA668;s__UBA668 sp002299395	FLASV21.1444;tax=d:Bacteria,p:Actinobacteriota,c:Acidimicrobiia,o:Microtrichales,f:Ilumatobacteraceae,g:CL500-29_marine_group,s:midas_s_21;	99.8	.	4655402	96.41	2.99	n.d.	Yes	4484	39	8.69759	21	4.68332	206	45.9411	0	0	6	1.33809	0	0	1144	255.129	2322	517.841	0	2	0	0	0	0	0	0	0	0	0	1	1	0	0	0	0	0	0
0563	Hade_18-Q3-R52-61_BATAC.500	GCA_016711865.1	Redundant	d__Bacteria;p__Bacteroidota;c__Bacteroidia;o__Chitinophagales;f__Saprospiraceae;g__OLB9;s__OLB9 sp016714765	FLASV103.1441;tax=d:Bacteria,p:Bacteroidota,c:Bacteroidia,o:Chitinophagales,f:Saprospiraceae,g:Ca_Epiflobacter,s:midas_s_103;	99.9	.	4715451	94.31	2.81	n.d.	Yes	4442	131	29.4912	64	14.4079	582	131.022	91	20.4863	0	0	49	11.0311	652	146.781	1514	340.837	6	14	2	0	6	2	0	0	0	0	0	0	2	2	0	0	1	0	0
0564	Hade_18-Q3-R52-61_BATAC.692	GCA_016711825.1	0564	d__Bacteria;p__Bacteroidota;c__Bacteroidia;o__Chitinophagales;f__Chitinophagaceae;g__OLB11;s__OLB11 sp016711825	FLASV679.1447;tax=d:Bacteria,p:Bacteroidota,c:Bacteroidia,o:Chitinophagales,f:Chitinophagaceae,g:midas_g_679,s:midas_s_679;	99.9	.	3722616	95.2	0.74	0.0568825	Yes	3146	130	41.3223	99	31.4685	512	162.746	73	23.2041	0	0	39	12.3967	492	156.389	1097	348.697	1	2	0	0	2	0	0	0	0	0	0	1	1	0	0	0	1	0	0
0565	Hade_18-Q3-R52-61_BATAC.713	GCA_016711805.1	0565	d__Bacteria;p__Bacteroidota;c__Bacteroidia;o__AKYH767;f__B-17BO;g__UBA4416;s__UBA4416 sp016711805	FLASV13830.1354;tax=d:Bacteria,p:Bacteroidota,c:Bacteroidia,o:Sphingobacteriales,f:env.OPS_17,g:midas_g_3838,s:midas_s_6658;	99.2	.	4504760	98.57	3.02	0.0212891	Yes	4325	143	33.0636	106	24.5087	660	152.601	92	21.2717	0	0	55	12.7168	731	169.017	1498	346.358	2	5	1	0	1	2	0	1	1	0	0	1	2	0	0	0	2	0	0
0566	Hade_18-Q3-R52-61_BATAC.726	GCA_016711725.1	Redundant	d__Bacteria;p__Pseudomonadota;c__Gammaproteobacteria;o__Burkholderiales;f__Rhodocyclaceae;g__Accumulibacter;s__Accumulibacter propinquus	FLASV368.1460;tax=d:Bacteria,p:Proteobacteria,c:Gammaproteobacteria,o:Burkholderiales,f:Rhodocyclaceae,g:Ca_Accumulibacter,s:Ca_Accumulibacter_phosphatis;	99.9	.	4391132	90.17	2.33	n.d.	Yes	4062	53	13.0478	12	2.95421	281	69.1777	63	15.5096	0	0	97	23.8799	916	225.505	1601	394.141	1	1	0	0	0	0	0	1	1	1	0	0	0	0	0	0	1	0	1
0567	Hade_18-Q3-R52-61_BATAC.786	GCA_016711785.1	Redundant	d__Bacteria;p__Bacteroidota;c__Bacteroidia;o__Chitinophagales;f__BACL12;g__UBA7236;s__UBA7236 sp016706255	FLASV1785.1447;tax=d:Bacteria,p:Bacteroidota,c:Bacteroidia,o:Chitinophagales,f:midas_f_536,g:midas_g_536,s:midas_s_1785;	99.6	.	4842893	95.81	4.45	n.d.	.	5088	121	23.7814	68	13.3648	822	161.557	89	17.4921	0	0	48	9.43396	764	150.157	1477	290.291	0	15	2	0	1	1	1	0	0	0	0	0	0	0	0	0	1	0	0
0568	Hade_18-Q3-R52-61_MAXAC.021	GCA_016711705.1	0568	d__Bacteria;p__Bacteroidota;c__Bacteroidia;o__Chitinophagales;f__Saprospiraceae;g__OLB8;s__OLB8 sp016711705	FLASV29.1449;tax=d:Bacteria,p:Bacteroidota,c:Bacteroidia,o:Chitinophagales,f:Saprospiraceae,g:OLB8,s:midas_s_29;	99.9	.	4694034	96.53	0.99	0.0996641	Yes	3959	87	21.9752	57	14.3976	566	142.965	122	30.8159	0	0	49	12.3769	606	153.069	1541	389.24	6	17	1	0	4	2	1	0	0	0	0	0	0	0	0	0	1	0	0
0569	Hade_18-Q3-R52-61_MAXAC.023	GCA_016711755.1	Redundant	d__Bacteria;p__Nitrospirota;c__Nitrospiria;o__Nitrospirales;f__Nitrospiraceae;g__Nitrospira_A;s__Nitrospira_A sp900170025	FLASV185.1461;tax=d:Bacteria,p:Nitrospirota,c:Nitrospiria,o:Nitrospirales,f:Nitrospiraceae,g:Nitrospira,s:Nitrospira_defluvii;	99.8	.	4308277	96.7	2.73	n.d.	Yes	4414	28	6.34345	10	2.26552	472	106.932	54	12.2338	0	0	80	18.1242	835	189.171	1668	377.889	0	2	0	0	0	0	0	0	0	0	0	0	0	0	0	0	0	0	1
0570	Hade_18-Q3-R52-61_MAXAC.026	GCA_016711745.1	Redundant	d__Bacteria;p__Pseudomonadota;c__Gammaproteobacteria;o__Burkholderiales;f__Burkholderiaceae_B;g__JAABQG01;s__JAABQG01 sp016721925	FLASV50.1455;tax=d:Bacteria,p:Proteobacteria,c:Gammaproteobacteria,o:Burkholderiales,f:Comamonadaceae,g:midas_g_33,s:midas_s_50;	100	.	5236085	97.59	3.39	n.d.	Yes	5141	39	7.58607	12	2.33418	389	75.6662	52	10.1148	0	0	159	30.9278	1031	200.545	2048	398.366	0	0	0	0	0	1	0	0	0	2	0	1	0	0	0	0	1	0	1
0571	Hade_18-Q3-R52-61_MAXAC.028	GCA_016711675.1	Redundant	d__Bacteria;p__Bacteroidota;c__Ignavibacteria;o__SJA-28;f__B-1AR;g__JAEUSI01;s__JAEUSI01 sp016709315	FLASV31.1442;tax=d:Bacteria,p:Bacteroidota,c:Ignavibacteria,o:SJA-28,f:midas_f_31,g:midas_g_31,s:midas_s_31;	99	.	4429612	94.81	3.01	n.d.	Yes	3941	176	44.6587	105	26.643	465	117.99	132	33.494	0	0	39	9.89597	596	151.231	1486	377.062	2	3	0	0	0	0	0	1	1	0	0	1	1	1	0	0	2	0	0
0572	Hade_18-Q3-R52-61_MAXAC.042	GCA_016711665.1	Redundant	d__Bacteria;p__Chloroflexota;c__Anaerolineae;o__Anaerolineales;f__EnvOPS12;g__OLB14;s__OLB14 sp016709305	FLASV1600.1432;tax=d:Bacteria,p:Chloroflexi,c:Anaerolineae,o:Anaerolineales,f:Anaerolineaceae,g:Ca_Villigracilis,s:midas_s_471;	99.9	.	5320940	97.27	4.73	n.d.	Yes	5186	53	10.2198	24	4.62784	217	41.8434	0	0	18	3.47088	0	0	1742	335.904	2277	439.067	3	3	0	2	0	1	0	0	0	0	0	1	0	0	0	1	0	0	0
0573	Hade_18-Q3-R52-61_MAXAC.056	GCA_016711625.1	0573	d__Bacteria;p__Pseudomonadota;c__Alphaproteobacteria;o__Sphingomonadales;f__Sphingomonadaceae;g__Sphingorhabdus_B;s__Sphingorhabdus_B sp016721875	FLASV10407.1308;tax=d:Bacteria,p:Proteobacteria,c:Alphaproteobacteria,o:Sphingomonadales,f:Sphingomonadaceae,g:midas_g_59,s:midas_s_353;	98.9	.	3336810	97.35	0.82	0.0583447	Yes	3338	42	12.5824	16	4.79329	372	111.444	62	18.574	0	0	64	19.1732	639	191.432	1327	397.543	2	2	0	0	2	0	0	0	0	0	0	1	0	0	0	0	1	0	0
0574	Hade_18-Q3-R52-61_MAXAC.060	GCA_016711615.1	Redundant	d__Bacteria;p__Myxococcota;c__Polyangia;o__Polyangiales;f__SG8-38;g__JADJJE01;s__JADJJE01 sp016706685	FLASV11454.1376;tax=d:Bacteria,p:Myxococcota,c:Polyangia,o:Polyangiales,f:Sandaracinaceae,g:midas_g_4851,s:midas_s_4851;	100	.	7898815	96.56	3.41	n.d.	.	6792	163	23.9988	119	17.5206	979	144.14	63	9.27562	0	0	78	11.4841	1304	191.991	2589	381.184	0	9	0	0	0	0	0	2	1	0	0	0	0	2	0	0	0	0	0
0575	Hade_18-Q3-R52-61_MAXAC.064	GCA_016711575.1	Redundant	d__Bacteria;p__Bacteroidota;c__Bacteroidia;o__Chitinophagales;f__Saprospiraceae;g__OLB9;s__OLB9 sp016715245	FLASV37.1440;tax=d:Bacteria,p:Bacteroidota,c:Bacteroidia,o:Chitinophagales,f:Saprospiraceae,g:Ca_Epiflobacter,s:midas_s_37;	100	.	4486254	95.87	1.49	n.d.	Yes	3780	71	18.7831	47	12.4339	496	131.217	98	25.9259	0	0	47	12.4339	600	158.73	1497	396.032	4	9	2	0	1	1	0	0	0	0	0	0	1	0	0	0	1	0	0
0576	Hade_18-Q3-R52-61_MAXAC.079	GCA_016711605.1	0576	d__Bacteria;p__Bacteroidota;c__Bacteroidia;o__Chitinophagales;f__JADIYW01;g__JADJSS01;s__JADJSS01 sp016711605	FLASV558.1433;tax=d:Bacteria,p:Bacteroidota,c:Bacteroidia,o:Chitinophagales,f:midas_f_108,g:midas_g_558,s:midas_s_558;	99.9	.	3983759	98.03	4.21	0.049638	.	4131	98	23.7231	59	14.2823	574	138.949	79	19.1237	0	0	43	10.4091	681	164.851	1478	357.783	0	4	0	0	1	1	0	1	0	0	0	0	1	1	0	0	2	0	0
0577	Hade_18-Q3-R52-61_MAXAC.088	GCA_016711545.1	Redundant	d__Bacteria;p__Bacteroidota;c__Bacteroidia;o__AKYH767-A;f__OLB10;g__JADKJB01;s__JADKJB01 sp016713525	FLASV283.1445;tax=d:Bacteria,p:Bacteroidota,c:Bacteroidia,o:Sphingobacteriales,f:AKYH767,g:midas_g_283,s:midas_s_283;	99.3	.	4898057	94.29	3.41	n.d.	Yes	4918	239	48.597	120	24.4002	607	123.424	83	16.8768	0	0	52	10.5734	816	165.921	1382	281.009	1	3	1	0	0	4	0	0	0	0	0	0	0	0	0	0	1	0	0
0578	Hade_18-Q3-R52-61_MAXAC.092	GCA_016711515.1	Redundant	d__Bacteria;p__Bacteroidota;c__Bacteroidia;o__Chitinophagales;f__Saprospiraceae;g__JADKBO01;s__JADKBO01 sp016715105	FLASV111.1442;tax=d:Bacteria,p:Bacteroidota,c:Bacteroidia,o:Chitinophagales,f:Saprospiraceae,g:midas_g_111,s:midas_s_111;	100	.	6839681	96.78	3.71	n.d.	Yes	6673	110	16.4843	43	6.44388	841	126.03	166	24.8764	0	0	108	16.1846	997	149.408	2226	333.583	9	42	3	0	17	2	0	0	0	0	0	1	1	0	0	0	1	0	0
0579	Hade_18-Q3-R52-61_MAXAC.102	GCA_016711505.1	0579	d__Bacteria;p__Bacteroidota;c__Bacteroidia;o__AKYH767-A;f__2013-40CM-41-45;g__JADKIH01;s__JADKIH01 sp016711505	FLASV364.1445;tax=d:Bacteria,p:Bacteroidota,c:Bacteroidia,o:Sphingobacteriales,f:AKYH767,g:midas_g_300,s:midas_s_364;	100	.	4617708	97.14	2.3	0.0687205	.	4029	197	48.8955	126	31.2733	589	146.19	101	25.0683	0	0	44	10.9208	691	171.507	1367	339.29	1	5	0	0	0	1	0	0	0	0	0	2	1	0	0	0	1	0	0
0580	Hade_18-Q3-R52-61_MAXAC.112	GCA_016711565.1	Redundant	d__Bacteria;p__Bacteroidota;c__Bacteroidia;o__Chitinophagales;f__Saprospiraceae;g__UBA3362;s__UBA3362 sp016714365	FLASV177.1454;tax=d:Bacteria,p:Bacteroidota,c:Bacteroidia,o:Chitinophagales,f:Saprospiraceae,g:midas_g_65,s:midas_s_177;	99.9	.	4616893	96.53	1.98	n.d.	Yes	4128	88	21.3178	42	10.1744	552	133.721	123	29.7965	0	0	48	11.6279	600	145.349	1506	364.826	0	3	2	0	2	2	1	0	0	0	0	0	0	1	0	0	0	0	0
0581	Hade_18-Q3-R52-61_MAXAC.192	GCA_016711485.1	0581	d__Bacteria;p__Spirochaetota;c__Leptospirae;o__Leptospirales;f__Leptospiraceae;g__UBA2033;s__UBA2033 sp016711485	FLASV2491.1442;tax=d:Bacteria,p:Spirochaetota,c:Leptospirae,o:Leptospirales,f:Leptospiraceae,g:Leptospira,s:midas_s_1386;	99.7	.	6456339	100	1.16	0.0525187	Yes	6024	45	7.47012	22	3.65206	551	91.4675	90	14.9402	0	0	34	5.64409	1026	170.319	2566	425.963	0	1	0	0	0	0	0	0	0	0	0	0	0	0	0	0	0	0	0
0582	Hade_18-Q3-R52-61_MAXAC.228	GCA_016711435.1	0582	d__Bacteria;p__Bacteroidota;c__Bacteroidia;o__Chitinophagales;f__Saprospiraceae;g__M3007;s__M3007 sp016711435	FLASV10393.1340;tax=d:Bacteria,p:Bacteroidota,c:Bacteroidia,o:Chitinophagales,f:Saprospiraceae,g:midas_g_729,s:midas_s_1129;	99.8	.	6689062	93.02	4.16	0.0273409	Yes	5795	139	23.9862	68	11.7343	843	145.47	148	25.5393	0	0	88	15.1855	1125	194.133	1869	322.519	9	33	2	0	9	2	1	2	1	0	0	1	1	1	0	0	1	0	0
0583	Hade_18-Q3-R52-61_MAXAC.236_sub	GCA_016711405.1	0583	d__Bacteria;p__Chloroflexota;c__Anaerolineae;o__Promineofilales;f__Promineofilaceae;g__JADJSZ01;s__JADJSZ01 sp016711405	FLASV2642.1417;tax=d:Bacteria,p:Chloroflexi,c:Anaerolineae,o:Ardenticatenales,f:Ca_Promineofilaceae,g:midas_g_2111,s:midas_s_2642;	99.9	.	5674443	92.95	4.09	0.0165943	Yes	5583	66	11.8216	19	3.40319	198	35.4648	0	0	14	2.50761	0	0	2002	358.589	2142	383.665	6	3	0	0	0	1	0	0	0	0	0	0	0	0	0	1	0	0	0
0584	Hade_18-Q3-R52-61_MAXAC.304	GCA_016711395.1	Redundant	d__Bacteria;p__Pseudomonadota;c__Gammaproteobacteria;o__Burkholderiales;f__Rhodocyclaceae;g__Propionivibrio;s__Propionivibrio sp016705685	FLASV1942.1462;tax=d:Bacteria,p:Proteobacteria,c:Gammaproteobacteria,o:Burkholderiales,f:Rhodocyclaceae,g:Propionivibrio,s:midas_s_421;	99.9	.	3330005	92.86	2.42	n.d.	Yes	3191	28	8.77468	2	0.626763	213	66.7502	43	13.4754	0	0	63	19.743	689	215.92	1402	439.361	0	1	0	0	0	0	0	0	0	0	0	0	0	0	0	0	0	0	1
0585	Hade_18-Q3-R52-61_MAXAC.319	GCA_016711425.1	Redundant	d__Bacteria;p__Elusimicrobiota;c__Elusimicrobia;o__FEN-1173;f__FEN-1173;g__JADJJR01;s__JADJJR01 sp016706425	FLASV595.1458;tax=d:Bacteria,p:Elusimicrobiota,c:Elusimicrobia,o:MVP-88,f:midas_f_595,g:midas_g_595,s:midas_s_595;	100	.	2586891	97.75	0.19	n.d.	Yes	2231	12	5.37875	6	2.68938	224	100.403	56	25.1009	0	0	41	18.3774	503	225.459	902	404.303	0	0	0	0	0	0	0	0	0	0	0	0	0	1	0	0	0	0	0
0586	Hade_18-Q3-R52-61_MAXAC.344	GCA_016711385.1	Redundant	d__Bacteria;p__Bacteroidota;c__Bacteroidia;o__Chitinophagales;f__Saprospiraceae;g__UBA3362;s__UBA3362 sp016717265	FLASV6.1456;tax=d:Bacteria,p:Bacteroidota,c:Bacteroidia,o:Chitinophagales,f:Saprospiraceae,g:midas_g_6,s:midas_s_6;	99.7	.	4304060	97.1	1.24	n.d.	Yes	3688	60	16.269	35	9.49024	523	141.811	104	28.1996	0	0	34	9.21909	598	162.148	1416	383.948	2	3	0	0	1	2	1	0	0	0	0	0	0	0	0	0	0	0	0
0587	Hade_18-Q3-R52-61_MAXAC.360	GCA_016711345.1	0587	d__Bacteria;p__Acidobacteriota;c__Blastocatellia;o__Pyrinomonadales;f__Pyrinomonadaceae;g__OLB17;s__OLB17 sp016711345	FLASV22308.1342;tax=d:Bacteria,p:Acidobacteriota,c:Blastocatellia,o:Blastocatellales,f:Blastocatellaceae,g:Stenotrophobacter,s:midas_s_2272;	100	.	4595114	96.58	0.85	0.0108456	Yes	4124	71	17.2163	40	9.69932	437	105.965	62	15.0339	0	0	62	15.0339	675	163.676	1623	393.55	0	1	0	0	0	0	0	0	0	0	0	0	2	0	0	0	0	0	0
0588	Hade_18-Q3-R52-61_MAXAC.389	GCA_016711295.1	0588	d__Bacteria;p__Bacteroidota;c__Bacteroidia;o__Chitinophagales;f__UBA2359;g__JADJTE01;s__JADJTE01 sp016711295	FLASV16070.1347;tax=d:Bacteria,p:Bacteroidota,c:Bacteroidia,o:Chitinophagales,f:37-13,g:midas_g_535,s:midas_s_7886;	96.4	.	4776319	91.9	0.99	0.00859129	.	4288	240	55.9701	86	20.056	524	122.201	63	14.6922	0	0	49	11.4272	645	150.42	1250	291.511	2	5	0	0	1	6	1	0	0	0	0	1	0	0	0	0	0	0	0
0589	Hade_18-Q3-R52-61_MAXAC.390	GCA_016711335.1	0589	d__Bacteria;p__Pseudomonadota;c__Gammaproteobacteria;o__Thiotrichales;f__Thiotrichaceae;g__Thiofilum;s__Thiofilum sp016711335	FLASV2299.1417;tax=d:Bacteria,p:Proteobacteria,c:Gammaproteobacteria,o:Thiotrichales,f:Thiotrichaceae,g:Thiothrix,s:midas_s_2299;	99.8	.	4362850	97.67	0.79	0.0104565	.	4131	63	15.2505	29	7.02009	374	90.535	63	15.2505	0	0	108	26.1438	838	202.856	1618	391.673	1	2	0	0	2	0	0	1	0	0	0	1	1	0	0	0	0	0	0
0590	Hirt_18-Q3-R61-65_BAT3C.134	GCA_016711285.1	0590	d__Bacteria;p__Bacteroidota;c__Bacteroidia;o__Chitinophagales;f__UBA2359;g__JADJTG01;s__JADJTG01 sp016711285	FLASV8836.1435;tax=d:Bacteria,p:Bacteroidota,c:Bacteroidia,o:Chitinophagales,f:midas_f_8836,g:midas_g_8836,s:midas_s_8836;	100	.	4029488	97.04	3.15	0.0111735	Yes	3589	137	38.1722	85	23.6835	468	130.398	71	19.7827	0	0	43	11.9811	592	164.948	1207	336.305	0	6	0	0	0	2	0	0	0	0	0	0	0	0	0	0	1	0	0
0591	Hirt_18-Q3-R61-65_BAT3C.167	GCA_016711325.1	0591	d__Bacteria;p__Actinomycetota;c__Actinomycetia;o__Propionibacteriales;f__Propionibacteriaceae;g__Brevilactibacter;s__Brevilactibacter sp016711325	FLASV115.1442;tax=d:Bacteria,p:Actinobacteriota,c:Actinobacteria,o:Propionibacteriales,f:Propionibacteriaceae,g:Propioniciclava,s:midas_s_115;	99.9	.	3052739	95.68	3.15	0.0591163	Yes	2890	27	9.34256	12	4.15225	98	33.91	0	0	5	1.7301	0	0	865	299.308	1383	478.547	1	1	0	0	0	0	0	0	0	0	0	0	0	0	0	0	0	0	0
0592	Hirt_18-Q3-R61-65_BAT3C.202	GCA_016711265.1	0592	d__Bacteria;p__Actinomycetota;c__Actinomycetia;o__Actinomycetales;f__Dermatophilaceae;g__JADJTI01;s__JADJTI01 sp016711265	FLASV724.1443;tax=d:Bacteria,p:Actinobacteriota,c:Actinobacteria,o:Micrococcales,f:Dermatophilaceae,g:midas_g_724,s:midas_s_724;	99.2	.	3476358	98.91	0	0.0443507	Yes	3141	38	12.0981	14	4.45718	112	35.6574	0	0	12	3.82044	0	0	892	283.986	1580	503.025	3	1	0	0	0	0	0	0	0	0	0	0	1	0	0	0	0	0	0
0593	Hirt_18-Q3-R61-65_BAT3C.204	GCA_016711185.1	Redundant	d__Bacteria;p__Pseudomonadota;c__Alphaproteobacteria;o__Rhodobacterales;f__Rhodobacteraceae;g__JAAKGP01;s__JAAKGP01 sp016704435	FLASV63.1402;tax=d:Bacteria,p:Proteobacteria,c:Alphaproteobacteria,o:Rhodobacterales,f:Rhodobacteraceae,g:Rhodobacter,s:midas_s_63;	100	.	4238992	98.46	1.97	n.d.	Yes	4189	18	4.29697	2	0.477441	356	84.9845	31	7.40033	0	0	113	26.9754	973	232.275	1721	410.838	1	1	0	0	0	0	0	0	0	0	0	0	1	0	0	0	1	0	0
0594	Hirt_18-Q3-R61-65_BAT3C.235	GCA_016711225.1	0594	d__Bacteria;p__Verrucomicrobiota;c__Verrucomicrobiae;o__Opitutales;f__Opitutaceae;g__CAJCBL01;s__CAJCBL01 sp016711225	FLASV2291.1482;tax=d:Bacteria,p:Verrucomicrobiota,c:Verrucomicrobiae,o:Opitutales,f:Opitutaceae,g:Lacunisphaera,s:midas_s_2291;	99.9	.	6298830	96.35	3.38	0.0316531	.	5162	94	18.21	54	10.4611	606	117.396	69	13.3669	0	0	99	19.1786	1100	213.096	1670	323.518	9	68	2	0	15	0	0	0	0	0	0	0	2	0	0	0	1	0	0
0595	Hirt_18-Q3-R61-65_BAT3C.274	GCA_016711215.1	0595	d__Bacteria;p__Myxococcota;c__Polyangia;o__GCA-2747355;f__GCA-2747355;g__JADJTL01;s__JADJTL01 sp016711215	FLASV5277.1483;tax=d:Bacteria,p:Myxococcota,c:Polyangia,o:UASB-TL25,f:midas_f_5277,g:midas_g_5277,s:midas_s_5277;	97.6	.	4220125	93.74	1.96	0.00641872	.	3310	41	12.3867	25	7.55287	475	143.505	55	16.6163	0	0	41	12.3867	732	221.148	1231	371.903	0	2	0	0	1	0	0	0	0	0	0	1	0	0	0	0	0	0	0
0596	Hirt_18-Q3-R61-65_BAT3C.279	GCA_016711205.1	0596	d__Bacteria;p__Actinomycetota;c__Actinomycetia;o__Propionibacteriales;f__Propionibacteriaceae;g__Micropruina;s__Micropruina sp016711205	FLASV936.1436;tax=d:Bacteria,p:Actinobacteriota,c:Actinobacteria,o:Propionibacteriales,f:Propionibacteriaceae,g:Micropruina,s:Micropruina_glycogenica;	100	GAO	3881138	96.37	0	0.0377968	.	3543	50	14.1123	30	8.4674	125	35.2808	0	0	11	3.10471	0	0	1017	287.045	1700	479.819	6	5	0	1	0	1	0	0	0	0	0	1	0	0	0	1	0	1	0
0597	Hirt_18-Q3-R61-65_BAT3C.307	GCA_016711145.1	Redundant	d__Bacteria;p__Bacteroidota;c__Bacteroidia;o__Chitinophagales;f__Saprospiraceae;g__UBA3362;s__UBA3362 sp016717265	FLASV10264.1362;tax=d:Bacteria,p:Bacteroidota,c:Bacteroidia,o:Chitinophagales,f:Saprospiraceae,g:midas_g_6,s:midas_s_6;	99.9	.	3969399	93.71	0	n.d.	Yes	3682	82	22.2705	43	11.6784	475	129.006	97	26.3444	0	0	33	8.96252	580	157.523	1366	370.994	2	4	0	0	0	2	2	0	0	0	0	0	0	1	0	0	0	0	0
0598	Hirt_18-Q3-R61-65_BAT3C.320	GCA_016711105.1	0598	d__Bacteria;p__Actinomycetota;c__Actinomycetia;o__Propionibacteriales;f__Propionibacteriaceae;g__Micropruina;s__Micropruina sp016711105	FLASV1379.1441;tax=d:Bacteria,p:Actinobacteriota,c:Actinobacteria,o:Propionibacteriales,f:Propionibacteriaceae,g:Propionicicella,s:midas_s_1379;	100	GAO	3313532	90.14	0.26	0.00858964	Yes	3342	33	9.87433	12	3.59066	114	34.1113	0	0	10	2.99222	0	0	942	281.867	1560	466.786	2	2	0	1	0	1	0	0	0	0	0	0	0	0	0	1	0	0	0
0599	Hirt_18-Q3-R61-65_BAT3C.362_fly	GCA_016699895.1	0599	d__Bacteria;p__Patescibacteria;c__Saccharimonadia;o__Saccharimonadales;f__Nanoperiomorbaceae;g__GCA-016699895;s__GCA-016699895 sp016699895	FLASV26923.1334;tax=d:Bacteria,p:Patescibacteria,c:Saccharimonadia,o:Saccharimonadales,f:midas_f_6368,g:midas_g_8390,s:midas_s_9839;	100	.	749073	62.54	0	0.0049364	Yes	758	11	14.5119	4	5.27704	20	26.3852	0	0	4	5.27704	0	0	195	257.256	372	490.765	0	0	0	0	1	0	0	0	0	0	0	0	0	0	0	0	0	0	0
0600	Hirt_18-Q3-R61-65_BAT3C.386	GCA_016711095.1	0600	d__Bacteria;p__Actinomycetota;c__Actinomycetia;o__Actinomycetales;f__Dermatophilaceae;g__Phosphoribacter;s__Phosphoribacter sp016711095	FLASV20093.1339;tax=d:Bacteria,p:Actinobacteriota,c:Actinobacteria,o:Micrococcales,f:Intrasporangiaceae,g:Tetrasphaera,s:midas_s_5;	99.9	.	2919710	96.22	0	0.0495631	Yes	2650	34	12.8302	15	5.66038	81	30.566	0	0	7	2.64151	0	0	711	268.302	1345	507.547	2	0	0	0	0	1	0	0	0	0	1	0	0	0	0	1	0	0	0
0601	Hirt_18-Q3-R61-65_BAT3C.449	GCA_016711125.1	0601	d__Bacteria;p__Bacteroidota;c__Bacteroidia;o__Chitinophagales;f__Saprospiraceae;g__JABDMH01;s__JABDMH01 sp016711125	FLASV1732.1456;tax=d:Bacteria,p:Bacteroidota,c:Bacteroidia,o:Chitinophagales,f:Saprospiraceae,g:Lewinella,s:midas_s_1732;	99	.	8110758	94.84	1.73	0.00345447	Yes	7512	118	15.7082	55	7.32162	1049	139.643	154	20.5005	0	0	85	11.3152	1102	146.699	2893	385.117	8	36	4	0	6	2	0	0	0	0	0	1	1	0	0	0	0	0	0
0602	Hirt_18-Q3-R61-65_BAT3C.487	GCA_016711085.1	0602	d__Bacteria;p__Pseudomonadota;c__Alphaproteobacteria;o__Rhizobiales;f__Rhizobiaceae;g__JADJTR01;s__JADJTR01 sp016711085	FLASV33341.1306;tax=d:Bacteria,p:Proteobacteria,c:Alphaproteobacteria,o:Rhizobiales,f:C2U,g:midas_g_118,s:midas_s_118;	97.9	.	3570648	94.67	1.74	0.00783062	Yes	3716	34	9.14962	7	1.88375	302	81.2702	26	6.99677	0	0	119	32.0237	763	205.328	1530	411.733	0	1	0	0	1	1	0	0	0	0	0	0	0	0	0	0	1	0	0
0603	Hirt_18-Q3-R61-65_BAT3C.499	GCA_016711065.1	Redundant	d__Bacteria;p__Bacteroidota;c__Bacteroidia;o__Chitinophagales;f__BACL12;g__JADKAC01;s__JADKAC01 sp016715425	FLASV8382.1449;tax=d:Bacteria,p:Bacteroidota,c:Bacteroidia,o:Chitinophagales,f:midas_f_536,g:midas_g_8382,s:midas_s_8382;	99.9	.	3842053	98.77	1.81	n.d.	.	3271	73	22.3173	57	17.4259	536	163.864	89	27.2088	0	0	32	9.78294	600	183.43	1306	399.266	0	10	1	0	1	2	0	0	0	0	0	0	0	0	0	0	0	0	0
0604	Hirt_18-Q3-R61-65_BAT3C.578	GCA_016711045.1	0604	d__Bacteria;p__Bacteroidota;c__Bacteroidia;o__Chitinophagales;f__Saprospiraceae;g__JADJTT01;s__JADJTT01 sp016711045	FLASV5796.1447;tax=d:Bacteria,p:Bacteroidota,c:Bacteroidia,o:Chitinophagales,f:Saprospiraceae,g:midas_g_1838,s:midas_s_5796;	100	.	5370622	99.24	2.04	0.00950296	.	4464	99	22.1774	48	10.7527	682	152.778	111	24.8656	0	0	58	12.9928	834	186.828	1783	399.418	2	28	1	0	3	2	1	0	0	0	0	0	0	1	0	0	1	0	0
0605	Hirt_18-Q3-R61-65_BAT3C.594	GCA_016711005.1	Redundant	d__Bacteria;p__Bacteroidota;c__Bacteroidia;o__Chitinophagales;f__Chitinophagaceae;g__Ferruginibacter;s__Ferruginibacter sp016703625	FLASV154.1451;tax=d:Bacteria,p:Bacteroidota,c:Bacteroidia,o:Chitinophagales,f:Chitinophagaceae,g:Ferruginibacter,s:midas_s_83;	99.9	.	4273230	95.4	4.94	n.d.	Yes	4548	88	19.3492	48	10.5541	649	142.7	84	18.4697	0	0	72	15.8311	802	176.341	1408	309.587	3	17	0	0	4	0	0	0	0	0	0	0	2	1	0	0	2	0	0
0606	Hirt_18-Q3-R61-65_BATAC.101	GCA_016710995.1	0606	d__Bacteria;p__Pseudomonadota;c__Gammaproteobacteria;o__Competibacterales;f__Competibacteraceae;g__Competibacter_A;s__Competibacter_A sp002433805	FLASV1349.1456;tax=d:Bacteria,p:Proteobacteria,c:Gammaproteobacteria,o:Competibacterales,f:Competibacteraceae,g:Ca_Competibacter,s:midas_s_761;	100	GAO; Abundant	4058184	93.8	3.46	0.119892	Yes	3790	36	9.49868	11	2.90237	212	55.9367	45	11.8734	0	0	95	25.066	821	216.623	1651	435.62	1	1	0	0	2	1	0	0	0	0	0	2	0	0	0	0	0	0	0
0607	Hirt_18-Q3-R61-65_BATAC.102	GCA_016710965.1	0607	d__Bacteria;p__Bacteroidota;c__Bacteroidia;o__Flavobacteriales;f__PHOS-HE28;g__PHOS-HE28;s__PHOS-HE28 sp016710965	FLASV33658.1353;tax=d:Bacteria,p:Bacteroidota,c:Bacteroidia,o:Flavobacteriales,f:NS9_marine_group,g:midas_g_385,s:midas_s_4553;	99	.	4066475	98.3	3.23	0.00432689	.	3702	126	34.0357	75	20.2593	598	161.534	59	15.9373	0	0	38	10.2647	681	183.955	1249	337.385	2	7	0	0	2	1	2	0	0	0	0	0	2	1	0	0	0	0	0
0608	Hirt_18-Q3-R61-65_BATAC.172	GCA_016710985.1	0608	d__Bacteria;p__Bacteroidota;c__Ignavibacteria;o__SJA-28;f__B-1AR;g__JAGPCH01;s__JAGPCH01 sp016710985	FLASV398.1442;tax=d:Bacteria,p:Bacteroidota,c:Ignavibacteria,o:SJA-28,f:midas_f_31,g:midas_g_31,s:midas_s_398;	99.9	.	5303442	93.13	2.46	0.00474249	Yes	5077	210	41.363	119	23.439	536	105.574	151	29.742	0	0	41	8.07564	734	144.574	1734	341.54	0	0	1	0	0	1	0	1	1	0	0	0	2	0	0	0	1	0	0
0609	Hirt_18-Q3-R61-65_BATAC.207	GCA_016710935.1	0609	d__Bacteria;p__Bacteroidota;c__Bacteroidia;o__Chitinophagales;f__Chitinophagaceae;g__Ferruginibacter;s__Ferruginibacter sp016710935	FLASV1508.1451;tax=d:Bacteria,p:Bacteroidota,c:Bacteroidia,o:Chitinophagales,f:Chitinophagaceae,g:Ferruginibacter,s:midas_s_83;	99.3	.	3941681	93.1	2.27	0.0199944	Yes	3752	72	19.1898	49	13.0597	592	157.783	89	23.7207	0	0	69	18.3902	662	176.439	1360	362.473	2	19	0	0	2	1	0	0	0	0	0	0	1	1	0	0	2	0	0
0610	Hirt_18-Q3-R61-65_BATAC.270	GCA_016710925.1	Redundant	d__Bacteria;p__Bacteroidota;c__Bacteroidia;o__Chitinophagales;f__Saprospiraceae;g__OLB9;s__OLB9 sp016722285	FLASV1027.1439;tax=d:Bacteria,p:Bacteroidota,c:Bacteroidia,o:Chitinophagales,f:Saprospiraceae,g:Ca_Epiflobacter,s:midas_s_452;	99.9	.	5616814	96.78	1.49	n.d.	Yes	5030	85	16.8986	50	9.94036	591	117.495	139	27.6342	0	0	51	10.1392	806	160.239	1920	381.71	8	29	4	0	11	2	0	0	0	0	0	0	1	2	0	0	0	0	0
0611	Hirt_18-Q3-R61-65_BATAC.343	GCA_016710875.1	Redundant	d__Bacteria;p__Bacteroidota;c__Bacteroidia;o__Chitinophagales;f__Saprospiraceae;g__JADJLQ01;s__JADJLQ01 sp016709995	FLASV56.1459;tax=d:Bacteria,p:Bacteroidota,c:Bacteroidia,o:Chitinophagales,f:Saprospiraceae,g:midas_g_56,s:midas_s_56;	100	.	5166514	97.65	2.72	n.d.	Yes	4311	69	16.0056	44	10.2064	702	162.839	121	28.0677	0	0	77	17.8613	755	175.133	1616	374.855	12	75	3	0	10	1	0	0	0	0	0	0	1	0	0	0	1	0	0
0612	Hirt_18-Q3-R61-65_BATAC.371	GCA_016710865.1	Redundant	d__Bacteria;p__Pseudomonadota;c__Gammaproteobacteria;o__Burkholderiales;f__Burkholderiaceae_B;g__Rubrivivax;s__Rubrivivax sp016707445	FLASV262.1451;tax=d:Bacteria,p:Proteobacteria,c:Gammaproteobacteria,o:Burkholderiales,f:Comamonadaceae,g:Ideonella,s:midas_s_262;	99.5	.	5384766	98.13	2.17	n.d.	.	5084	47	9.24469	15	2.95043	419	82.4154	59	11.605	0	0	171	33.6349	1125	221.282	1996	392.604	0	2	0	0	0	1	0	2	1	0	0	1	0	0	0	0	1	0	0
0613	Hirt_18-Q3-R61-65_BATAC.395	GCA_016710885.1	0613	d__Bacteria;p__Pseudomonadota;c__Gammaproteobacteria;o__Burkholderiales;f__Rhodocyclaceae;g__Azospira_A;s__Azospira_A danicus	FLASV25779.1361;tax=d:Bacteria,p:Proteobacteria,c:Gammaproteobacteria,o:Burkholderiales,f:Rhodocyclaceae,g:Ca_Accumulibacter,s:midas_s_168;	99.6	.	3246725	96.52	0.34	0.0473392	Yes	3322	26	7.82661	1	0.301023	231	69.5364	41	12.342	0	0	91	27.3931	685	206.201	1426	429.259	0	0	0	0	0	0	0	0	0	0	0	0	0	0	0	0	0	0	0
0614	Hirt_18-Q3-R61-65_BATAC.422	GCA_016710825.1	Redundant	d__Bacteria;p__Pseudomonadota;c__Gammaproteobacteria;o__Competibacterales;f__Competibacteraceae;g__Contendobacter;s__Contendobacter odensis	FLASV18211.1345;tax=d:Bacteria,p:Proteobacteria,c:Gammaproteobacteria,o:Competibacterales,f:Competibacteraceae,g:Ca_Contendobacter,s:Ca_Contendobacter_odensis;	99.7	.	5116218	91.27	3.47	n.d.	Yes	5313	46	8.65801	15	2.82326	271	51.007	39	7.34049	0	0	86	16.1867	992	186.712	1968	370.412	0	1	0	0	1	0	0	0	0	0	0	2	0	3	0	0	0	0	0
0615	Hirt_18-Q3-R61-65_BATAC.427	GCA_016710785.1	0615	d__Bacteria;p__Chloroflexota;c__Anaerolineae;o__UCB3;f__UCB3;g__JADJUE01;s__JADJUE01 sp016710785	FLASV119.1406;tax=d:Bacteria,p:Chloroflexi,c:Anaerolineae,o:SBR1031,f:midas_f_119,g:midas_g_119,s:midas_s_119;	100	.	4924095	96.02	1.1	0.0731353	Yes	3747	62	16.5466	41	10.9421	334	89.138	0	0	24	6.40512	0	0	1302	347.478	1462	390.179	0	1	0	0	0	0	0	0	0	0	0	0	2	0	0	0	0	0	0
0616	Hirt_18-Q3-R61-65_BATAC.430	GCA_016717005.1	0616	d__Bacteria;p__Myxococcota;c__Polyangia;o__Haliangiales;f__Haliangiaceae;g__UBA2376;s__UBA2376 sp016717005	FLASV9517.1461;tax=d:Bacteria,p:Myxococcota,c:Polyangia,o:Haliangiales,f:Haliangiaceae,g:Haliangium,s:midas_s_9517;	99.9	.	9510879	96.45	3.13	0.0062307	.	8108	145	17.8836	105	12.9502	1707	210.533	74	9.12679	0	0	158	19.4869	1416	174.642	2442	301.184	2	6	1	0	3	2	0	2	2	0	0	2	0	0	0	0	2	0	0
0617	Hirt_18-Q3-R61-65_BATAC.448_sub	GCA_016710795.1	Redundant	d__Bacteria;p__Pseudomonadota;c__Alphaproteobacteria;o__Caulobacterales;f__TH1-2;g__Vitreimonas;s__Vitreimonas sp016703335	FLASV2783.1387;tax=d:Bacteria,p:Proteobacteria,c:Alphaproteobacteria,o:Caulobacterales,f:Hyphomonadaceae,g:SWB02,s:midas_s_2783;	99.9	.	3768708	94.68	2	n.d.	.	4376	53	12.1115	22	5.02742	503	114.945	53	12.1115	0	0	44	10.0548	917	209.552	1501	343.007	0	1	0	0	0	0	0	0	0	0	0	0	0	0	0	0	0	0	0
0618	Hirt_18-Q3-R61-65_BATAC.511	GCA_016710835.1	Redundant	d__Bacteria;p__Bacteroidota;c__Bacteroidia;o__Chitinophagales;f__Saprospiraceae;g__OLB9;s__OLB9 sp016715245	FLASV37.1440;tax=d:Bacteria,p:Bacteroidota,c:Bacteroidia,o:Chitinophagales,f:Saprospiraceae,g:Ca_Epiflobacter,s:midas_s_37;	100	.	4629860	97.03	2.6	n.d.	Yes	4070	75	18.4275	50	12.285	553	135.872	101	24.8157	0	0	48	11.7936	626	153.808	1559	383.047	4	12	2	0	1	2	0	0	0	0	0	0	1	0	0	0	1	0	0
0619	Hirt_18-Q3-R61-65_BATAC.519	GCA_016710705.1	Redundant	d__Bacteria;p__Bacteroidota;c__Bacteroidia;o__Flavobacteriales;f__PHOS-HE28;g__PHOS-HE28;s__PHOS-HE28 sp016710015	FLASV758.1445;tax=d:Bacteria,p:Bacteroidota,c:Bacteroidia,o:Flavobacteriales,f:NS9_marine_group,g:midas_g_385,s:midas_s_758;	100	.	3991433	98.92	1.08	n.d.	.	3515	82	23.3286	65	18.4922	554	157.61	69	19.6302	0	0	39	11.0953	667	189.758	1347	383.215	1	1	0	0	1	0	1	0	0	0	0	0	1	0	0	0	0	0	0
0620	Hirt_18-Q3-R61-65_BATAC.551	GCA_016710765.1	0620	d__Bacteria;p__Bacteroidota;c__Bacteroidia;o__Chitinophagales;f__Saprospiraceae;g__M3007;s__M3007 sp016710765	FLASV33726.1343;tax=d:Bacteria,p:Bacteroidota,c:Bacteroidia,o:Chitinophagales,f:Saprospiraceae,g:midas_g_23133,s:midas_s_33726;	99.6	.	5226606	90.43	0.5	0.00152355	Yes	4634	106	22.8744	64	13.811	701	151.273	111	23.9534	0	0	82	17.6953	861	185.801	1417	305.783	4	19	0	0	6	4	0	1	1	0	0	0	1	1	0	0	0	0	0
0621	Hirt_18-Q3-R61-65_BATAC.715	GCA_016710695.1	Redundant	d__Bacteria;p__Chloroflexota;c__Dehalococcoidia;o__Tepidiformales;f__Tepidiformaceae;g__FeB-14;s__FeB-14 sp016719395	FLASV849.1412;tax=d:Bacteria,p:Chloroflexi,c:OLB14,o:midas_o_731,f:midas_f_731,g:midas_g_731,s:midas_s_849;	99.6	.	3413000	95.05	0.99	n.d.	Yes	3464	27	7.79446	15	4.33025	154	44.4573	0	0	23	6.63972	0	0	897	258.949	1869	539.55	0	0	0	0	0	0	0	0	0	0	0	0	2	0	0	0	0	0	0
0622	Hirt_18-Q3-R61-65_BATAC.72	GCA_016717015.1	Redundant	d__Bacteria;p__Bacteroidota;c__Ignavibacteria;o__SJA-28;f__B-1AR;g__JADJAH01;s__JADJAH01 sp016704345	FLASV10869.1353;tax=d:Bacteria,p:Bacteroidota,c:Ignavibacteria,o:SJA-28,f:midas_f_31,g:midas_g_31,s:midas_s_137;	99.1	.	4564366	92.35	2.46	n.d.	Yes	4031	168	41.677	97	24.0635	475	117.837	138	34.2347	0	0	33	8.18655	652	161.746	1555	385.76	3	0	0	0	0	0	0	1	1	0	0	0	0	1	0	0	1	0	0
0623	Hirt_18-Q3-R61-65_BATAC.98_uni	GCA_016699935.1	0623	d__Bacteria;p__Patescibacteria;c__Saccharimonadia;o__Saccharimonadales;f__UBA4665;g__GCA-2746885;s__GCA-2746885 sp016699935	FLASV6723.1487;tax=d:Bacteria,p:Patescibacteria,c:Saccharimonadia,o:Saccharimonadales,f:midas_f_67,g:midas_g_363,s:midas_s_6723;	99.5	.	1226308	66.5	0	0.00395757	Yes	1562	33	21.1268	6	3.84123	35	22.4072	0	0	2	1.28041	0	0	408	261.204	643	411.652	0	0	0	0	0	0	0	0	0	0	0	0	0	0	0	0	0	0	0
0624	Hirt_18-Q3-R61-65_MAXAC.013	GCA_016717085.1	Redundant	d__Bacteria;p__Bacteroidota;c__Bacteroidia;o__Chitinophagales;f__Saprospiraceae;g__OLB8;s__OLB8 sp016711705	FLASV29.1449;tax=d:Bacteria,p:Bacteroidota,c:Bacteroidia,o:Chitinophagales,f:Saprospiraceae,g:OLB8,s:midas_s_29;	99.9	.	4899901	96.78	1.73	n.d.	Yes	4305	90	20.9059	48	11.1498	580	134.727	117	27.1777	0	0	51	11.8467	642	149.129	1612	374.448	6	16	0	0	4	1	0	0	0	0	0	0	0	0	0	0	1	0	0
0625	Hirt_18-Q3-R61-65_MAXAC.022	GCA_016717055.1	Redundant	d__Bacteria;p__Pseudomonadota;c__Gammaproteobacteria;o__Burkholderiales;f__Rhodocyclaceae;g__Uliginosibacterium;s__Uliginosibacterium sp016718265	FLASV122.1443;tax=d:Bacteria,p:Proteobacteria,c:Gammaproteobacteria,o:Burkholderiales,f:Rhodocyclaceae,g:Uliginosibacterium,s:midas_s_53;	99.9	.	4110372	93.91	1.03	n.d.	Yes	4127	65	15.7499	27	6.54228	323	78.2651	50	12.1153	0	0	89	21.5653	819	198.449	1549	375.333	3	6	0	0	4	0	0	0	0	0	0	0	0	0	0	0	0	0	0
0626	Hirt_18-Q3-R61-65_MAXAC.030	GCA_016717045.1	Redundant	d__Bacteria;p__Chloroflexota;c__Anaerolineae;o__Anaerolineales;f__EnvOPS12;g__OLB14;s__OLB14 sp016715195	FLASV10289.1331;tax=d:Bacteria,p:Chloroflexi,c:Anaerolineae,o:Anaerolineales,f:Anaerolineaceae,g:Ca_Villigracilis,s:midas_s_471;	99.8	.	4624418	94.44	2.73	n.d.	Yes	4951	35	7.06928	9	1.81781	179	36.1543	0	0	69	13.9366	0	0	1657	334.68	2112	426.58	2	2	0	0	0	0	0	0	0	0	0	2	0	0	0	0	0	0	0
0627	Hirt_18-Q3-R61-65_MAXAC.059	GCA_016716965.1	0627	d__Bacteria;p__Pseudomonadota;c__Gammaproteobacteria;o__Burkholderiales;f__Rhodocyclaceae;g__Sulfuritalea;s__Sulfuritalea sp016716965	FLASV56757.1359;tax=d:Bacteria,p:Proteobacteria,c:Gammaproteobacteria,o:Burkholderiales,f:Rhodocyclaceae,g:Sulfuritalea,s:midas_s_3635;	99.9	.	4377445	93.96	3.18	0.0868443	Yes	4249	46	10.8261	9	2.11815	302	71.0755	51	12.0028	0	0	129	30.3601	919	216.286	1812	426.453	0	1	0	0	0	0	0	0	0	0	0	0	0	0	0	0	0	0	1
0628	Hirt_18-Q3-R61-65_MAXAC.060	GCA_016716945.1	Redundant	d__Bacteria;p__Cyanobacteriota;c__Vampirovibrionia;o__Obscuribacterales;f__Obscuribacteraceae;g__Obscuribacter;s__Obscuribacter sp016718315	FLASV2716.1414;tax=d:Bacteria,p:Cyanobacteria,c:Vampirivibrionia,o:Obscuribacterales,f:Obscuribacteraceae,g:Ca_Obscuribacter,s:midas_s_2716;	99.4	.	6212384	94.87	3.13	n.d.	Yes	6127	99	16.158	32	5.22278	688	112.29	46	7.50775	0	0	130	21.2176	1111	181.329	1950	318.263	0	3	0	0	1	0	0	0	0	0	0	2	0	0	0	0	0	0	0
0629	Hirt_18-Q3-R61-65_MAXAC.063	GCA_016716985.1	Redundant	d__Bacteria;p__Bacteroidota;c__Bacteroidia;o__AKYH767-A;f__OLB10;g__JADKJB01;s__JADKJB01 sp016713525	FLASV30862.1353;tax=d:Bacteria,p:Bacteroidota,c:Bacteroidia,o:Sphingobacteriales,f:AKYH767,g:midas_g_283,s:midas_s_886;	98.8	.	5194319	97.94	3.81	n.d.	Yes	4606	249	54.0599	170	36.9084	641	139.166	91	19.7568	0	0	45	9.76987	796	172.818	1471	319.366	1	4	1	0	0	4	1	0	0	0	0	0	0	0	0	0	1	0	0
0630	Hirt_18-Q3-R61-65_MAXAC.091	GCA_016716905.1	0630	d__Bacteria;p__Acidobacteriota;c__Vicinamibacteria;o__Vicinamibacterales;f__SCN-69-37;g__SYFT01;s__SYFT01 sp016716905	FLASV352.1476;tax=d:Bacteria,p:Acidobacteriota,c:Vicinamibacteria,o:Vicinamibacterales,f:midas_f_352,g:midas_g_352,s:midas_s_352;	100	.	5251049	96.58	4.7	0.0640501	Yes	4670	42	8.99358	19	4.06852	634	135.76	67	14.3469	0	0	101	21.6274	1143	244.754	1538	329.336	1	18	1	0	1	0	2	0	0	0	0	1	0	0	0	0	0	0	0
0631	Hirt_18-Q3-R61-65_MAXAC.111	GCA_016716895.1	Redundant	d__Bacteria;p__Gemmatimonadota;c__Gemmatimonadetes;o__Gemmatimonadales;f__GWC2-71-9;g__JADJOM01;s__JADJOM01 sp016713785	FLASV395.1432;tax=d:Bacteria,p:Gemmatimonadota,c:Gemmatimonadetes,o:Gemmatimonadales,f:Gemmatimonadaceae,g:midas_g_395,s:midas_s_395;	100	.	4672554	97.8	2.38	n.d.	Yes	4277	52	12.1581	30	7.01426	567	132.57	74	17.3018	0	0	80	18.7047	975	227.964	1488	347.907	1	13	0	0	2	0	1	0	0	0	0	0	0	0	0	0	1	0	0
0632	Hirt_18-Q3-R61-65_MAXAC.133	GCA_016716865.1	Redundant	d__Bacteria;p__Bacteroidota;c__Bacteroidia;o__Flavobacteriales;f__PHOS-HE28;g__PHOS-HE28;s__PHOS-HE28 sp016703105	FLASV597.1445;tax=d:Bacteria,p:Bacteroidota,c:Bacteroidia,o:Flavobacteriales,f:NS9_marine_group,g:midas_g_225,s:midas_s_597;	100	.	5114544	100	4.12	n.d.	Yes	4454	136	30.5344	79	17.7369	732	164.347	65	14.5936	0	0	64	14.3691	838	188.145	1540	345.757	3	8	0	0	0	2	0	1	1	1	0	0	1	0	0	0	0	0	0
0633	Hirt_18-Q3-R61-65_MAXAC.142	GCA_016716885.1	0633	d__Bacteria;p__Chloroflexota;c__Anaerolineae;o__Promineofilales;f__Promineofilaceae;g__JADJUV01;s__JADJUV01 sp016716885	FLASV6361.1425;tax=d:Bacteria,p:Chloroflexi,c:Anaerolineae,o:Ardenticatenales,f:Ca_Promineofilaceae,g:midas_g_1951,s:midas_s_1951;	99.1	.	7738549	90.73	4	0.0223366	Yes	7287	89	12.2135	41	5.62646	248	34.0332	0	0	22	3.01908	0	0	2579	353.918	2823	387.402	2	7	0	5	0	1	0	0	0	0	0	0	1	0	0	2	0	0	0
0634	Hirt_18-Q3-R61-65_MAXAC.229	GCA_016716835.1	0634	d__Bacteria;p__Myxococcota;c__Polyangia;o__Haliangiales;f__Haliangiaceae;g__JADJUW01;s__JADJUW01 sp016716835	FLASV75602.1361;tax=d:Bacteria,p:Myxococcota,c:Polyangia,o:Haliangiales,f:Haliangiaceae,g:Haliangium,s:midas_s_4382;	99.9	.	4567662	95.91	1.61	0.0115145	Yes	3993	85	21.2873	60	15.0263	667	167.042	46	11.5202	0	0	87	21.7881	814	203.857	1253	313.799	0	3	0	0	0	0	0	2	2	0	0	0	0	1	0	0	1	0	0
0635	Hirt_18-Q3-R61-65_MAXAC.231	GCA_016716805.1	Redundant	d__Bacteria;p__Pseudomonadota;c__Gammaproteobacteria;o__Burkholderiales;f__Rhodocyclaceae;g__Methylophosphatis;s__Methylophosphatis roskildensis	FLASV484.1517;tax=d:Bacteria,p:Proteobacteria,c:Gammaproteobacteria,o:Burkholderiales,f:B1-7BS,g:Ca_Methylophosphatis,s:Ca_Methylophosphatis_roskildensis;	100	.	4298205	96.78	2.84	n.d.	Yes	3958	36	9.0955	15	3.78979	349	88.1758	69	17.433	0	0	96	24.2547	807	203.891	1657	418.646	1	2	0	0	0	0	0	2	1	1	0	0	0	0	0	0	1	0	1
0636	Hirt_18-Q3-R61-65_MAXAC.232	GCA_016716825.1	Redundant	d__Bacteria;p__Bacteroidota;c__Bacteroidia;o__Flavobacteriales;f__PHOS-HE28;g__PHOS-HE28;s__PHOS-HE28 sp002396605	FLASV434.1444;tax=d:Bacteria,p:Bacteroidota,c:Bacteroidia,o:Flavobacteriales,f:NS9_marine_group,g:midas_g_434,s:midas_s_434;	99.6	.	3826760	97.29	0	n.d.	Yes	3611	134	37.1088	69	19.1083	492	136.25	58	16.062	0	0	49	13.5696	660	182.775	1303	360.842	1	2	0	0	1	1	0	0	0	1	0	0	1	0	0	0	0	0	0
0637	Hirt_18-Q3-R61-65_MAXAC.245	GCA_016716755.1	Redundant	d__Bacteria;p__Elusimicrobiota;c__Elusimicrobia;o__FEN-1173;f__FEN-1173;g__JADJJR01;s__JADJJR01 sp016706425	FLASV595.1458;tax=d:Bacteria,p:Elusimicrobiota,c:Elusimicrobia,o:MVP-88,f:midas_f_595,g:midas_g_595,s:midas_s_595;	100	.	2526183	95.51	2.25	n.d.	Yes	2158	11	5.09731	6	2.78035	215	99.6293	54	25.0232	0	0	40	18.5357	485	224.745	887	411.029	0	0	0	0	0	0	0	0	0	0	0	0	0	1	0	0	0	0	0
0638	Hirt_18-Q3-R61-65_MAXAC.305	GCA_016716765.1	0638	d__Bacteria;p__Bdellovibrionota;c__Bdellovibrionia;o__Bdellovibrionales;f__UBA6776;g__JADJVA01;s__JADJVA01 sp016716765	FLASV72405.1335;tax=d:Bacteria,p:Bdellovibrionota,c:Bdellovibrionia,o:Bdellovibrionales,f:Bdellovibrionaceae,g:Bdellovibrio,s:midas_s_8914;	99.6	.	4302310	96.43	1.79	0.028164	.	4080	62	15.1961	35	8.57843	543	133.088	72	17.6471	0	0	68	16.6667	665	162.99	1647	403.676	0	2	0	0	0	0	0	1	1	0	0	0	0	1	0	0	0	0	0
0639	Hirt_18-Q3-R61-65_MAXAC.324_sub	GCA_016710745.1	0639	d__Bacteria;p__Bacteroidota;c__Bacteroidia;o__Chitinophagales;f__Chitinophagaceae;g__Ferruginibacter;s__Ferruginibacter sp016710745	FLASV933.1451;tax=d:Bacteria,p:Bacteroidota,c:Bacteroidia,o:Chitinophagales,f:Chitinophagaceae,g:Ferruginibacter,s:midas_s_83;	99.9	.	4089044	98.03	2.71	0.00782866	Yes	3798	80	21.0637	51	13.4281	609	160.348	86	22.6435	0	0	66	17.3776	679	178.778	1341	353.081	1	23	2	0	1	1	0	0	0	0	0	0	1	0	0	0	1	0	0
0640	Hirt_18-Q3-R61-65_MAXAC.330_cln	GCA_016699955.1	0640	d__Bacteria;p__Patescibacteria;c__Saccharimonadia;o__Saccharimonadales;f__UBA4665;g__GCA-2746885;s__GCA-2746885 sp016699955	FLASV1066.1392;tax=d:Bacteria,p:Patescibacteria,c:Saccharimonadia,o:Saccharimonadales,f:midas_f_67,g:midas_g_67,s:midas_s_1066;	99.8	.	1211496	72.65	0	0.00691673	Yes	1182	17	14.3824	6	5.07614	52	43.9932	0	0	4	3.38409	0	0	286	241.963	553	467.851	0	0	0	0	1	0	0	0	0	0	0	0	1	0	0	0	0	0	0
0641	Hirt_18-Q3-R61-65_MAXAC.366	GCA_016710685.1	0641	d__Bacteria;p__Bacteroidota;c__Bacteroidia;o__Flavobacteriales;f__PHOS-HE28;g__PHOS-HE28;s__PHOS-HE28 sp016710685	FLASV3278.1444;tax=d:Bacteria,p:Bacteroidota,c:Bacteroidia,o:Flavobacteriales,f:NS9_marine_group,g:midas_g_434,s:midas_s_3278;	99.3	.	4205193	99.19	4.66	0.0035849	.	4138	130	31.4161	67	16.1914	521	125.906	69	16.6747	0	0	54	13.0498	724	174.964	1349	326.003	1	1	0	0	0	0	1	0	0	0	0	0	1	0	0	0	0	0	0
0642	Hirt_18-Q3-R61-65_MAXAC.378_cln	GCA_016699975.1	0642	d__Bacteria;p__Patescibacteria;c__Paceibacteria;o__Moranbacterales;f__UBA1568;g__GCA-016699975;s__GCA-016699975 sp016699975	FLASV24259.1347;tax=d:Bacteria,p:Patescibacteria,c:Parcubacteria,o:Ca_Moranbacteria,f:midas_f_10918,g:midas_g_24259,s:midas_s_24259;	93	.	1048819	67.73	0.99	0.0273109	.	1042	10	9.59693	4	3.83877	35	33.5893	0	0	5	4.79846	0	0	326	312.86	475	455.854	1	1	0	0	0	0	0	0	0	0	0	0	1	0	0	0	0	0	0
0643	Hjor_18-Q3-R7-51_BAT3C.155	GCA_016716745.1	0643	d__Bacteria;p__Pseudomonadota;c__Alphaproteobacteria;o__Rhizobiales;f__Beijerinckiaceae;g__GCA-013693735;s__GCA-013693735 sp016716745	FLASV5291.1407;tax=d:Bacteria,p:Proteobacteria,c:Alphaproteobacteria,o:Rhizobiales,f:Beijerinckiaceae,g:midas_g_534,s:midas_s_5291;	99.9	.	3670810	94.71	0.1	0.00362095	.	3495	46	13.1617	6	1.71674	357	102.146	30	8.58369	0	0	143	40.9156	812	232.332	1402	401.144	2	2	0	0	1	0	0	1	1	0	0	0	0	0	0	0	1	0	0
0644	Hjor_18-Q3-R7-51_BAT3C.167	GCA_016716715.1	0644	d__Bacteria;p__Acidobacteriota;c__Thermoanaerobaculia;o__UBA5066;f__UBA5066;g__Fen-183;s__Fen-183 sp016716715	FLASV4785.1478;tax=d:Bacteria,p:Acidobacteriota,c:Holophagae,o:Subgroup_7,f:midas_f_973,g:midas_g_973,s:midas_s_4785;	100	.	4261279	98.72	2.56	0.0142298	.	3759	32	8.5129	21	5.58659	549	146.049	59	15.6957	0	0	143	38.042	843	224.262	1361	362.064	0	4	1	0	1	1	0	0	0	0	0	0	0	0	0	0	1	0	0
0645	Hjor_18-Q3-R7-51_BAT3C.239	GCA_016716705.1	0645	d__Bacteria;p__Acidobacteriota;c__Thermoanaerobaculia;o__UBA5066;f__UBA5066;g__UBA5066;s__UBA5066 sp016716705	FLASV5398.1476;tax=d:Bacteria,p:Acidobacteriota,c:Holophagae,o:Subgroup_7,f:midas_f_973,g:midas_g_973,s:midas_s_973;	99.7	.	4586032	92.51	2.56	0.0275684	Yes	3936	28	7.11382	16	4.06504	434	110.264	77	19.563	0	0	86	21.8496	852	216.463	1608	408.537	1	9	0	0	0	3	1	0	0	0	0	0	0	0	0	0	2	0	0
0646	Hjor_18-Q3-R7-51_BAT3C.262	GCA_016716675.1	0646	d__Bacteria;p__Pseudomonadota;c__Alphaproteobacteria;o__Rhizobiales;f__Hyphomicrobiaceae;g__Hyphomicrobium_B;s__Hyphomicrobium_B sp016716675	FLASV56765.1305;tax=d:Bacteria,p:Proteobacteria,c:Alphaproteobacteria,o:Rhizobiales,f:Hyphomicrobiaceae,g:midas_g_261,s:midas_s_56765;	97.5	.	3485780	93.16	2.81	0.0346973	Yes	3385	43	12.7031	20	5.90842	381	112.555	35	10.3397	0	0	110	32.4963	682	201.477	1241	366.617	0	4	0	0	0	0	0	0	0	0	0	0	0	0	0	0	0	0	0
0647	Hjor_18-Q3-R7-51_BAT3C.56	GCA_016716665.1	0647	d__Bacteria;p__Bacteroidota;c__Bacteroidia;o__Chitinophagales;f__Saprospiraceae;g__JADKGY01;s__JADKGY01 sp016716665	FLASV2596.1447;tax=d:Bacteria,p:Bacteroidota,c:Bacteroidia,o:Chitinophagales,f:Saprospiraceae,g:midas_g_17,s:midas_s_17;	99.2	.	4887894	95.3	0.5	0.00859709	.	4021	105	26.1129	58	14.4243	711	176.822	104	25.8642	0	0	55	13.6782	749	186.272	1440	358.12	3	14	0	0	2	2	0	0	0	0	0	0	1	1	0	0	0	0	0
0648	Hjor_18-Q3-R7-51_BAT3C.81_sub	GCA_016710645.1	0648	d__Bacteria;p__Actinomycetota;c__Actinomycetia;o__Actinomycetales;f__Dermatophilaceae;g__Phosphoribacter;s__Phosphoribacter sp016710645	FLASV12579.1340;tax=d:Bacteria,p:Actinobacteriota,c:Actinobacteria,o:Micrococcales,f:Intrasporangiaceae,g:Tetrasphaera,s:midas_s_5;	98.4	.	3474448	95.18	0.96	0.0804747	Yes	3199	47	14.6921	28	8.75274	112	35.0109	0	0	4	1.25039	0	0	885	276.649	1522	475.774	3	3	0	0	0	2	0	0	0	0	0	0	0	0	0	1	0	1	0
0649	Hjor_18-Q3-R7-51_BAT3C.94	GCA_016716625.1	0649	d__Bacteria;p__Actinomycetota;c__Actinomycetia;o__Actinomycetales;f__Dermatophilaceae;g__JADJVJ01;s__JADJVJ01 sp016716625	FLASV299.1444;tax=d:Bacteria,p:Actinobacteriota,c:Actinobacteria,o:Micrococcales,f:Intrasporangiaceae,g:Tetrasphaera,s:midas_s_299;	99.9	.	2932045	96.22	1.62	0.088965	Yes	2722	34	12.4908	23	8.44967	96	35.2682	0	0	5	1.83688	0	0	779	286.187	1436	527.553	3	2	0	0	0	2	0	0	0	0	0	1	0	0	0	0	0	0	0
0650	Hjor_18-Q3-R7-51_BATAC.116	GCA_016710625.1	0650	d__Bacteria;p__Bacteroidota;c__Bacteroidia;o__Chitinophagales;f__Saprospiraceae;g__JADJVK01;s__JADJVK01 sp016710625	FLASV2317.1431;tax=d:Bacteria,p:Bacteroidota,c:Bacteroidia,o:Chitinophagales,f:Saprospiraceae,g:midas_g_1063,s:midas_s_1631;	99.5	.	4409674	96.26	1.98	0.0130669	Yes	4152	128	30.8285	55	13.2466	588	141.618	136	32.7553	0	0	56	13.4875	562	135.356	1432	344.894	4	18	4	0	4	3	0	0	0	0	0	0	1	0	0	0	0	0	0
0651	Hjor_18-Q3-R7-51_BATAC.136	GCA_016710635.1	0651	d__Bacteria;p__Acidobacteriota;c__Holophagae;o__Holophagales;f__Holophagaceae;g__JADJVL01;s__JADJVL01 sp016710635	FLASV1490.1462;tax=d:Bacteria,p:Acidobacteriota,c:Holophagae,o:Holophagales,f:Holophagaceae,g:Geothrix,s:midas_s_1121;	100	.	3867194	98.25	2.63	0.0296099	Yes	3558	26	7.30748	11	3.09162	414	116.358	55	15.4581	0	0	86	24.1709	727	204.328	1412	396.852	0	4	0	0	1	3	0	0	0	0	0	0	0	0	0	0	2	0	0
0652	Hjor_18-Q3-R7-51_BATAC.166	GCA_016710595.1	0652	d__Bacteria;p__Bacteroidota;c__Bacteroidia;o__Chitinophagales;f__Chitinophagaceae;g__Ferruginibacter;s__Ferruginibacter sp016710595	FLASV31003.1363;tax=d:Bacteria,p:Bacteroidota,c:Bacteroidia,o:Chitinophagales,f:Chitinophagaceae,g:Ferruginibacter,s:midas_s_31003;	99.9	.	3343492	97.83	1.23	0.00756396	Yes	2981	65	21.8048	40	13.4183	462	154.982	88	29.5203	0	0	50	16.7729	522	175.109	1142	383.093	2	18	1	0	5	0	0	1	1	0	0	0	0	1	0	0	0	0	0
0653	Hjor_18-Q3-R7-51_BATAC.198	GCA_016710585.1	0653	d__Bacteria;p__Bacteroidota;c__Bacteroidia;o__Chitinophagales;f__Saprospiraceae;g__UBA3362;s__UBA3362 sp016710585	FLASV68.1449;tax=d:Bacteria,p:Bacteroidota,c:Bacteroidia,o:Chitinophagales,f:Saprospiraceae,g:midas_g_20,s:midas_s_68;	99.8	.	4334337	97.77	4.57	0.0840826	Yes	4027	89	22.1008	47	11.6712	566	140.551	132	32.7787	0	0	38	9.4363	556	138.068	1462	363.049	0	2	3	0	0	4	0	0	0	0	0	0	0	1	0	0	0	0	1
0654	Hjor_18-Q3-R7-51_BATAC.2	GCA_016710535.1	0654	d__Bacteria;p__Pseudomonadota;c__Gammaproteobacteria;o__Competibacterales;f__Competibacteraceae;g__Contendobacter;s__Contendobacter odensis	FLASV866.1446;tax=d:Bacteria,p:Proteobacteria,c:Gammaproteobacteria,o:Competibacterales,f:Competibacteraceae,g:Ca_Contendobacter,s:Ca_Contendobacter_odensis;	99.7	.	5795996	97.36	3.81	0.0185034	Yes	5876	41	6.97754	15	2.55276	300	51.0551	45	7.65827	0	0	87	14.806	1030	175.289	2292	390.061	0	1	0	0	1	0	0	0	0	0	0	2	1	3	0	0	0	0	0
0655	Hjor_18-Q3-R7-51_BATAC.29	GCA_016710545.1	0655	d__Bacteria;p__Actinomycetota;c__Actinomycetia;o__Actinomycetales;f__Dermatophilaceae;g__Phycicoccus_A;s__Phycicoccus_A elongatus	FLASV961.1442;tax=d:Bacteria,p:Actinobacteriota,c:Actinobacteria,o:Micrococcales,f:Intrasporangiaceae,g:Tetrasphaera,s:midas_s_472;	100	.	3939558	98.74	4.56	0.0710577	Yes	3845	40	10.4031	13	3.38101	108	28.0884	0	0	6	1.56047	0	0	1060	275.683	1939	504.291	1	3	0	0	0	1	0	1	0	0	0	1	0	1	0	0	0	1	0
0656	Hjor_18-Q3-R7-51_BATAC.292	GCA_016710525.1	0656	d__Bacteria;p__Pseudomonadota;c__Gammaproteobacteria;o__Burkholderiales;f__Burkholderiaceae_A;g__CAIZPE01;s__CAIZPE01 sp016710525	FLASV135.1453;tax=d:Bacteria,p:Proteobacteria,c:Gammaproteobacteria,o:Burkholderiales,f:Burkholderiaceae,g:Lautropia,s:midas_s_135;	99.8	.	6718796	93.11	0.91	0.0619695	Yes	6382	53	8.30461	15	2.35036	493	77.2485	65	10.1849	0	0	209	32.7484	1336	209.339	2606	408.336	1	1	0	0	0	1	0	2	1	0	0	0	0	0	0	0	1	0	1
0657	Hjor_18-Q3-R7-51_BATAC.80	GCA_016710505.1	Redundant	d__Bacteria;p__Pseudomonadota;c__Gammaproteobacteria;o__Burkholderiales;f__Casimicrobiaceae;g__PALSA-1005;s__PALSA-1005 sp016717855	FLASV454.1493;tax=d:Bacteria,p:Proteobacteria,c:Gammaproteobacteria,o:Burkholderiales,f:A21b,g:midas_g_454,s:midas_s_454;	99.9	.	6095378	94.7	3.21	n.d.	Yes	5798	86	14.8327	52	8.96861	561	96.7575	50	8.62366	0	0	216	37.2542	1219	210.245	2243	386.858	2	0	0	0	0	1	0	1	1	1	0	1	0	0	0	0	0	0	0
0658	Hjor_18-Q3-R7-51_MAXAC.006	GCA_016710465.1	0658	d__Bacteria;p__Pseudomonadota;c__Gammaproteobacteria;o__Burkholderiales;f__Rhodocyclaceae;g__Sulfuritalea;s__Sulfuritalea sp016710465	FLASV30129.1359;tax=d:Bacteria,p:Proteobacteria,c:Gammaproteobacteria,o:Burkholderiales,f:Rhodocyclaceae,g:Sulfuritalea,s:midas_s_7698;	100	Abundant	4498252	96.78	1.37	0.21031	.	4401	44	9.99773	11	2.49943	287	65.2125	45	10.2249	0	0	128	29.0843	895	203.363	1947	442.399	0	1	0	0	0	0	0	0	0	1	0	0	0	0	0	0	1	0	1
0659	Hjor_18-Q3-R7-51_MAXAC.008	GCA_016710485.1	Redundant	d__Bacteria;p__Bacteroidota;c__Bacteroidia;o__Chitinophagales;f__Saprospiraceae;g__OLB8;s__OLB8 sp016711705	FLASV29.1449;tax=d:Bacteria,p:Bacteroidota,c:Bacteroidia,o:Chitinophagales,f:Saprospiraceae,g:OLB8,s:midas_s_29;	100	.	4876779	95.69	2.72	n.d.	Yes	4182	78	18.6514	47	11.2386	562	134.385	120	28.6944	0	0	48	11.4778	674	161.167	1597	381.875	6	19	1	0	2	2	1	0	0	0	0	0	0	0	0	0	1	0	0
0660	Hjor_18-Q3-R7-51_MAXAC.072	GCA_016710425.1	Redundant	d__Bacteria;p__Pseudomonadota;c__Gammaproteobacteria;o__Burkholderiales;f__Rhodocyclaceae;g__Propionivibrio;s__Propionivibrio sp016705685	FLASV421.1462;tax=d:Bacteria,p:Proteobacteria,c:Gammaproteobacteria,o:Burkholderiales,f:Rhodocyclaceae,g:Propionivibrio,s:midas_s_421;	100	.	3418039	97.15	2.01	n.d.	Yes	3271	32	9.78294	3	0.917151	213	65.1177	42	12.8401	0	0	63	19.2602	675	206.359	1438	439.621	0	0	0	0	0	0	0	0	0	0	0	0	0	0	0	0	0	0	1
0661	Hjor_18-Q3-R7-51_MAXAC.078	GCA_016710435.1	0661	d__Bacteria;p__Pseudomonadota;c__Alphaproteobacteria;o__Rhizobiales;f__Aestuariivirgaceae;g__Aestuariivirga;s__Aestuariivirga sp016710435	FLASV75.1408;tax=d:Bacteria,p:Proteobacteria,c:Alphaproteobacteria,o:Rhodobacterales,f:Rhodobacteraceae,g:midas_g_75,s:midas_s_75;	100	.	4372310	99.57	0.87	0.0334664	Yes	4613	66	14.3074	16	3.46846	332	71.9705	40	8.67115	0	0	136	29.4819	858	185.996	1671	362.237	1	3	0	0	0	0	0	0	0	0	0	0	0	0	0	0	1	0	0
0662	Hjor_18-Q3-R7-51_MAXAC.079_sub	GCA_016710365.1	0662	d__Bacteria;p__Chloroflexota;c__Anaerolineae;o__Caldilineales;f__Caldilineaceae;g__Caldilinea;s__Caldilinea sp016710365	FLASV105.1425;tax=d:Bacteria,p:Chloroflexi,c:Anaerolineae,o:Caldilineales,f:Caldilineaceae,g:midas_g_105,s:midas_s_105;	96.4	.	6608906	97.73	1.82	0.026859	Yes	6214	62	9.97747	25	4.02317	218	35.0821	0	0	29	4.66688	0	0	1994	320.888	2827	454.94	1	2	0	1	0	0	0	0	0	0	1	0	0	0	0	1	0	1	0
0663	Hjor_18-Q3-R7-51_MAXAC.088	GCA_016710385.1	0663	d__Bacteria;p__Actinomycetota;c__Actinomycetia;o__Actinomycetales;f__Dermatophilaceae;g__Phosphoribacter;s__Phosphoribacter sp016710385	FLASV476.1443;tax=d:Bacteria,p:Actinobacteriota,c:Actinobacteria,o:Micrococcales,f:Intrasporangiaceae,g:Tetrasphaera,s:midas_s_5;	100	.	3828964	95.68	2.7	0.109506	Yes	3455	46	13.314	25	7.23589	134	38.7844	0	0	7	2.02605	0	0	941	272.359	1637	473.806	4	0	0	0	0	2	0	0	0	0	0	0	0	0	0	1	0	1	0
0664	Hjor_18-Q3-R7-51_MAXAC.102_uni	GCA_016700015.1	0664	d__Bacteria;p__Patescibacteria;c__Saccharimonadia;o__Saccharimonadales;f__Saccharimonadaceae;g__Saccharimonas;s__Saccharimonas sp016700015	FLASV19612.1436;tax=d:Bacteria,p:Patescibacteria,c:Saccharimonadia,o:Saccharimonadales,f:midas_f_728,g:midas_g_19612,s:midas_s_19612;	100	.	1011181	68.98	0.93	0.0167596	Yes	1042	12	11.5163	7	6.71785	39	37.428	0	0	6	5.75816	0	0	293	281.19	501	480.806	0	0	0	1	0	0	0	0	0	0	0	0	0	0	0	0	0	1	0
0665	Hjor_18-Q3-R7-51_MAXAC.114	GCA_016710395.1	Redundant	d__Bacteria;p__Bacteroidota;c__Bacteroidia;o__Chitinophagales;f__Chitinophagaceae;g__Ferruginibacter;s__Ferruginibacter sp002381005	FLASV11.1455;tax=d:Bacteria,p:Bacteroidota,c:Bacteroidia,o:Chitinophagales,f:Chitinophagaceae,g:Ferruginibacter,s:midas_s_11;	99.2	.	3071735	98.39	0.49	n.d.	Yes	2765	66	23.8698	45	16.2749	395	142.857	63	22.7848	0	0	40	14.4665	489	176.854	1038	375.407	1	16	0	0	4	1	1	0	0	0	0	1	1	1	0	0	1	0	0
0666	Hjor_18-Q3-R7-51_MAXAC.115	GCA_016716635.1	0666	d__Bacteria;p__Actinomycetota;c__Actinomycetia;o__Propionibacteriales;f__Propionibacteriaceae;g__JADJVZ01;s__JADJVZ01 sp016716635	FLASV1560.1439;tax=d:Bacteria,p:Actinobacteriota,c:Actinobacteria,o:Propionibacteriales,f:Propionibacteriaceae,g:midas_g_49,s:midas_s_1560;	100	GAO	3778533	96.11	2.85	0.0490243	Yes	3598	54	15.0083	32	8.89383	133	36.965	0	0	11	3.05725	0	0	1111	308.783	1630	453.029	3	1	0	1	0	1	0	0	0	0	0	0	1	0	0	0	0	1	0
0667	Kalu_18-Q3-R12-55_BAT3C.130	GCA_016716605.1	0667	d__Bacteria;p__Bacteroidota;c__Bacteroidia;o__Flavobacteriales;f__PHOS-HE28;g__PHOS-HE28;s__PHOS-HE28 sp016716605	FLASV13659.1353;tax=d:Bacteria,p:Bacteroidota,c:Bacteroidia,o:Flavobacteriales,f:NS9_marine_group,g:midas_g_843,s:midas_s_10590;	99.6	.	4069966	99.46	1.08	0.0164063	Yes	3320	96	28.9157	73	21.988	600	180.723	59	17.7711	0	0	45	13.5542	695	209.337	1240	373.494	1	7	1	0	2	1	0	1	1	0	0	0	1	1	0	0	2	0	0
0668	Kalu_18-Q3-R12-55_BAT3C.140	GCA_016716585.1	0668	d__Bacteria;p__Planctomycetota;c__Phycisphaerae;o__UBA1845;f__Fen-1342;g__CAADGM01;s__CAADGM01 sp900696535	FLASV66702.1391;tax=d:Bacteria,p:Planctomycetota,c:Phycisphaerae,o:mle1-8,f:midas_f_1686,g:midas_g_52346,s:midas_s_66702;	100	.	4959243	97.62	3.41	0.0166197	.	3926	65	16.5563	38	9.67906	499	127.101	35	8.91493	0	0	47	11.9715	778	198.166	1569	399.643	0	13	0	0	1	0	0	0	0	0	0	0	0	0	0	0	0	0	0
0669	Kalu_18-Q3-R12-55_BAT3C.173	GCA_016716565.1	0669	d__Bacteria;p__Bacteroidota;c__Ignavibacteria;o__Ignavibacteriales;f__Ignavibacteriaceae;g__IGN2;s__IGN2 sp016716565	FLASV14846.1355;tax=d:Bacteria,p:Bacteroidota,c:Ignavibacteria,o:Ignavibacteriales,f:Ignavibacteriaceae,g:Ignavibacterium,s:midas_s_9920;	100	.	4008261	98.6	1.12	0.00284868	Yes	3582	59	16.4712	49	13.6795	507	141.541	124	34.6175	0	0	28	7.81686	693	193.467	1537	429.09	0	9	3	0	0	0	0	0	0	0	0	0	0	0	0	0	1	0	0
0670	Kalu_18-Q3-R12-55_BAT3C.181	GCA_016716535.1	0670	d__Bacteria;p__Pseudomonadota;c__Gammaproteobacteria;o__Burkholderiales;f__Burkholderiaceae_B;g__Rubrivivax;s__Rubrivivax sp016716535	FLASV18028.1350;tax=d:Bacteria,p:Proteobacteria,c:Gammaproteobacteria,o:Burkholderiales,f:Comamonadaceae,g:midas_g_81,s:midas_s_8156;	100	.	5174938	97.51	2.1	0.0523656	.	4560	47	10.307	24	5.26316	442	96.9298	62	13.5965	0	0	181	39.693	1011	221.711	1900	416.667	1	0	0	0	0	1	0	0	0	0	0	1	0	0	0	0	1	0	0
0671	Kalu_18-Q3-R12-55_BAT3C.186	GCA_016716525.1	0671	d__Bacteria;p__Chloroflexota;c__Anaerolineae;o__Aggregatilineales;f__Phototrophicaceae;g__OLB13;s__OLB13 sp016716525	FLASV31369.1308;tax=d:Bacteria,p:Chloroflexi,c:Anaerolineae,o:SBR1031,f:A4b,g:OLB13,s:midas_s_19645;	99.8	.	5503990	97.27	1.21	0.0112454	Yes	4711	49	10.4012	29	6.15581	253	53.7041	0	0	34	7.21715	0	0	1565	332.201	2220	471.238	2	5	0	0	0	2	0	0	0	0	0	0	1	0	0	0	0	0	0
0672	Kalu_18-Q3-R12-55_BAT3C.19	GCA_016716505.1	0672	d__Bacteria;p__Verrucomicrobiota;c__Verrucomicrobiae;o__Pedosphaerales;f__J093;g__JADJWF01;s__JADJWF01 sp016716505	FLASV86408.1390;tax=d:Bacteria,p:Verrucomicrobiota,c:Verrucomicrobiae,o:Pedosphaerales,f:Pedosphaeraceae,g:midas_g_86408,s:midas_s_86408;	92.2	.	4931823	97.27	3.38	0.00399106	Yes	3744	28	7.47863	20	5.34188	555	148.237	60	16.0256	0	0	77	20.5662	766	204.594	1430	381.944	2	49	1	0	4	0	0	0	0	0	0	1	0	1	0	0	0	0	0
0673	Kalu_18-Q3-R12-55_BAT3C.197	GCA_016716475.1	0673	d__Bacteria;p__Planctomycetota;c__Phycisphaerae;o__UBA1845;f__Fen-1342;g__JADJWG01;s__JADJWG01 sp016716475	FLASV1686.1501;tax=d:Bacteria,p:Planctomycetota,c:Phycisphaerae,o:mle1-8,f:midas_f_1686,g:midas_g_1686,s:midas_s_1686;	93.3	.	4381922	94.32	0	0.0049118	.	3584	52	14.5089	39	10.8817	410	114.397	15	4.18527	0	0	39	10.8817	791	220.703	1485	414.342	1	8	0	0	0	2	0	0	0	0	0	0	0	1	0	0	0	0	0
0674	Kalu_18-Q3-R12-55_BAT3C.2_fly	GCA_016699995.1	0674	d__Bacteria;p__Patescibacteria;c__Doudnabacteria;o__UBA920;f__UBA920;g__UBA920;s__UBA920 sp016699995	FLASV32050.1300;tax=d:Bacteria,p:Patescibacteria,c:Parcubacteria,o:midas_o_11143,f:midas_f_11143,g:midas_g_12070,s:midas_s_13564;	100	.	943189	69.62	0	0.00509105	.	935	13	13.9037	7	7.48663	46	49.1979	0	0	4	4.27807	0	0	251	268.449	426	455.615	0	0	0	0	0	0	0	0	0	0	0	0	1	0	0	0	0	0	0
0675	Kalu_18-Q3-R12-55_BAT3C.208	GCA_016716465.1	0675	d__Bacteria;p__Pseudomonadota;c__Gammaproteobacteria;o__JADJWH01;f__JADJWH01;g__JADJWH01;s__JADJWH01 sp016716465	FLASV16861.1368;tax=d:Bacteria,p:Proteobacteria,c:Gammaproteobacteria,o:Ectothiorhodospirales,f:Thioalkalispiraceae,g:midas_g_2822,s:midas_s_2822;	100	.	3021994	96.8	2.82	0.0106947	.	2790	37	13.2616	19	6.81004	276	98.9247	53	18.9964	0	0	56	20.0717	573	205.376	1293	463.441	1	1	0	0	0	0	0	0	0	1	0	0	0	0	0	0	0	0	0
0676	Kalu_18-Q3-R12-55_BAT3C.226	GCA_016716435.1	0676	d__Bacteria;p__Acidobacteriota;c__Blastocatellia;o__Pyrinomonadales;f__Pyrinomonadaceae;g__OLB17;s__OLB17 sp016716435	FLASV44151.1339;tax=d:Bacteria,p:Acidobacteriota,c:Blastocatellia,o:Blastocatellales,f:Blastocatellaceae,g:midas_g_11115,s:midas_s_44151;	100	.	3805121	95.73	4.75	0.00910493	Yes	3600	32	8.88889	21	5.83333	454	126.111	67	18.6111	0	0	67	18.6111	667	185.278	1556	432.222	1	5	0	0	2	0	1	0	0	0	0	0	2	0	0	0	0	0	0
0677	Kalu_18-Q3-R12-55_BAT3C.229	GCA_016716425.1	0677	d__Bacteria;p__Pseudomonadota;c__Gammaproteobacteria;o__Burkholderiales;f__Casimicrobiaceae;g__VBCG01;s__VBCG01 sp016716425	FLASV4072.1467;tax=d:Bacteria,p:Proteobacteria,c:Gammaproteobacteria,o:Burkholderiales,f:SC-I-84,g:midas_g_1341,s:midas_s_4072;	100	.	4577903	97.57	1.07	0.0163266	.	4137	40	9.66884	26	6.28475	473	114.334	42	10.1523	0	0	175	42.3012	928	224.317	1626	393.038	0	0	0	0	0	1	0	3	3	1	0	1	0	0	0	0	1	0	1
0678	Kalu_18-Q3-R12-55_BAT3C.239	GCA_016716405.1	0678	d__Bacteria;p__Cyanobacteriota;c__Vampirovibrionia;o__Obscuribacterales;f__Obscuribacteraceae;g__JADJWK01;s__JADJWK01 sp016716405	FLASV11371.1331;tax=d:Bacteria,p:Cyanobacteria,c:Vampirivibrionia,o:Obscuribacterales,f:Obscuribacteraceae,g:midas_g_11371,s:midas_s_11371;	100	.	6224382	96.58	4.42	0.0119961	Yes	5384	62	11.5156	27	5.01486	608	112.927	35	6.50074	0	0	77	14.3016	1015	188.522	2320	430.906	1	1	0	0	1	1	0	0	0	0	0	2	0	1	0	0	1	0	0
0679	Kalu_18-Q3-R12-55_BAT3C.261	GCA_016716385.1	0679	d__Bacteria;p__Acidobacteriota;c__Terriglobia;o__Bryobacterales;f__Bryobacteraceae;g__JADJWL01;s__JADJWL01 sp016716385	FLASV43171.1320;tax=d:Bacteria,p:Acidobacteriota,c:Acidobacteriae,o:Solibacterales,f:Solibacteraceae,g:Ca_Solibacter,s:midas_s_25376;	95	.	6412234	97.37	0	0.00597608	.	5654	42	7.42837	18	3.18359	986	174.39	127	22.462	0	0	139	24.5844	974	172.267	2244	396.887	0	16	0	0	6	0	0	0	0	0	0	2	0	0	0	0	0	0	0
0680	Kalu_18-Q3-R12-55_BAT3C.268	GCA_016716365.1	0680	d__Bacteria;p__Acidobacteriota;c__Blastocatellia;o__Pyrinomonadales;f__Pyrinomonadaceae;g__OLB17;s__OLB17 sp016716365	FLASV80946.1342;tax=d:Bacteria,p:Acidobacteriota,c:Blastocatellia,o:Blastocatellales,f:Blastocatellaceae,g:Stenotrophobacter,s:midas_s_60557;	100	.	4391464	95.73	4.61	0.00812974	Yes	3983	38	9.54055	24	6.02561	517	129.802	63	15.8172	0	0	66	16.5704	700	175.747	1751	439.618	2	4	2	0	2	0	1	0	0	0	0	0	1	0	0	0	1	0	0
0681	Kalu_18-Q3-R12-55_BAT3C.288	GCA_016716335.1	0681	d__Bacteria;p__Bacteroidota;c__Bacteroidia;o__Chitinophagales;f__Saprospiraceae;g__OLB9;s__OLB9 sp016716335	FLASV10090.1341;tax=d:Bacteria,p:Bacteroidota,c:Bacteroidia,o:Chitinophagales,f:Saprospiraceae,g:midas_g_10090,s:midas_s_10090;	99.7	.	4006039	90.26	0.25	0.00377315	Yes	3552	76	21.3964	43	12.1059	470	132.32	88	24.7748	0	0	36	10.1351	589	165.822	1459	410.755	3	15	0	0	2	2	1	0	0	0	0	0	1	0	0	0	0	0	0
0682	Kalu_18-Q3-R12-55_BAT3C.337	GCA_016716325.1	0682	d__Bacteria;p__Pseudomonadota;c__Gammaproteobacteria;o__Burkholderiales;f__Gallionellaceae;g__Gallionella;s__Gallionella sp016716325	FLASV16853.1361;tax=d:Bacteria,p:Proteobacteria,c:Gammaproteobacteria,o:Burkholderiales,f:Gallionellaceae,g:midas_g_181,s:midas_s_16853;	99.9	.	2554979	97.38	3.1	0.0494686	Yes	2495	21	8.41683	12	4.80962	130	52.1042	47	18.8377	0	0	45	18.0361	477	191.182	1201	481.363	1	0	0	0	0	0	0	0	0	1	0	0	0	0	0	0	0	0	1
0683	Kalu_18-Q3-R12-55_BAT3C.355	GCA_016716305.1	0683	d__Bacteria;p__Acidobacteriota;c__Blastocatellia;o__Pyrinomonadales;f__Pyrinomonadaceae;g__OLB17;s__OLB17 sp002333435	FLASV11119.1342;tax=d:Bacteria,p:Acidobacteriota,c:Blastocatellia,o:Blastocatellales,f:Blastocatellaceae,g:midas_g_4176,s:midas_s_11119;	100	.	3793765	95.73	1.76	0.0110194	.	3377	41	12.141	24	7.1069	447	132.366	62	18.3595	0	0	61	18.0634	604	178.857	1513	448.031	1	4	0	0	2	0	1	0	0	0	0	1	2	1	0	0	1	0	0
0684	Kalu_18-Q3-R12-55_BAT3C.357	GCA_016716265.1	0684	d__Bacteria;p__Planctomycetota;c__UBA1135;o__UBA2386;f__UBA2386;g__JADJWQ01;s__JADJWQ01 sp016716265	FLASV76239.1382;tax=d:Bacteria,p:Planctomycetota,c:OM190,o:midas_o_2104,f:midas_f_2104,g:midas_g_2663,s:midas_s_76239;	92.6	.	9030949	94.89	4.55	0.0071061	.	6594	88	13.3455	56	8.49257	1234	187.14	53	8.03761	0	0	79	11.9806	1278	193.813	2582	391.568	1	39	2	0	3	0	1	0	0	0	0	0	0	1	0	0	0	0	0
0685	Kalu_18-Q3-R12-55_BAT3C.359	GCA_016716275.1	0685	d__Bacteria;p__Pseudomonadota;c__Gammaproteobacteria;o__Burkholderiales;f__Burkholderiaceae_A;g__JADJWR01;s__JADJWR01 sp016716275	FLASV49505.1352;tax=d:Bacteria,p:Proteobacteria,c:Gammaproteobacteria,o:Burkholderiales,f:Sutterellaceae,g:midas_g_3003,s:midas_s_49505;	98.5	.	3642430	90.09	0	0.0140787	.	3367	18	5.34601	9	2.673	339	100.683	47	13.959	0	0	110	32.67	788	234.036	1447	429.759	0	0	0	0	0	0	0	1	0	1	0	0	0	0	0	0	1	0	1
0686	Kalu_18-Q3-R12-55_BAT3C.361	GCA_016716235.1	0686	d__Bacteria;p__Chloroflexota;c__Anaerolineae;o__Anaerolineales;f__EnvOPS12;g__UBA12294;s__UBA12294 sp016716235	FLASV9708.1333;tax=d:Bacteria,p:Chloroflexi,c:Anaerolineae,o:Anaerolineales,f:Anaerolineaceae,g:UTCFX1,s:midas_s_9708;	100	.	4139007	93.64	2.91	0.0115621	Yes	3842	26	6.76731	11	2.86309	178	46.33	0	0	16	4.1645	0	0	1264	328.995	1838	478.397	2	1	0	0	0	1	0	0	0	0	0	1	0	0	0	1	0	0	0
0687	Kalu_18-Q3-R12-55_BAT3C.58	GCA_016716225.1	0687	d__Bacteria;p__Bacteroidota;c__Ignavibacteria;o__Ignavibacteriales;f__Melioribacteraceae;g__GCA-2746605;s__GCA-2746605 sp016716225	FLASV42858.1353;tax=d:Bacteria,p:Bacteroidota,c:Ignavibacteria,o:Ignavibacteriales,f:Melioribacteraceae,g:IheB3-7,s:midas_s_1841;	99.7	.	4368031	97.77	2.79	0.0081622	Yes	3767	44	11.6804	28	7.43297	433	114.946	148	39.2886	0	0	38	10.0876	696	184.762	1733	460.048	5	46	5	0	7	1	2	0	0	0	0	1	0	0	0	0	2	0	0
0688	Kalu_18-Q3-R12-55_BAT3C.68	GCA_016716165.1	0688	d__Bacteria;p__Planctomycetota;c__Phycisphaerae;o__Phycisphaerales;f__UBA1924;g__JABWBB01;s__JABWBB01 sp013360675	FLASV73121.1314;tax=d:Bacteria,p:Planctomycetota,c:Phycisphaerae,o:Phycisphaerales,f:Phycisphaeraceae,g:SM1A02,s:midas_s_7383;	93.8	.	3188241	98.86	0	0.0349367	.	2673	45	16.835	33	12.3457	323	120.838	19	7.10812	0	0	49	18.3315	582	217.733	1078	403.292	0	1	0	0	0	0	0	0	0	0	0	0	0	0	0	0	0	0	0
0689	Kalu_18-Q3-R12-55_BAT3C.8	GCA_016716185.1	0689	d__Bacteria;p__Bacteroidota;c__Bacteroidia;o__Chitinophagales;f__Saprospiraceae;g__UBA3362;s__UBA3362 sp016716185	FLASV14542.1368;tax=d:Bacteria,p:Bacteroidota,c:Bacteroidia,o:Chitinophagales,f:Saprospiraceae,g:midas_g_6,s:midas_s_14542;	98.9	.	3821971	99.01	0	0.0854775	Yes	3045	43	14.1215	34	11.1658	442	145.156	73	23.9737	0	0	29	9.52381	529	173.727	1323	434.483	1	3	0	0	0	2	1	0	0	0	0	0	0	0	0	0	0	0	0
0690	Kalu_18-Q3-R12-55_BATAC.116	GCA_016716175.1	0690	d__Bacteria;p__Myxococcota;c__Polyangia;o__Polyangiales;f__Polyangiaceae;g__JADJKB01;s__JADJKB01 sp015075635	FLASV34876.1376;tax=d:Bacteria,p:Myxococcota,c:Polyangia,o:Polyangiales,f:BIrii41,g:midas_g_3573,s:midas_s_26020;	100	.	9405335	92.69	3.25	0.014341	.	8264	402	48.6447	361	43.6834	1589	192.28	93	11.2536	0	0	220	26.6215	1313	158.882	2799	338.698	2	17	0	0	1	1	0	3	2	0	0	4	0	0	1	0	1	0	0
0691	Kalu_18-Q3-R12-55_BATAC.22	GCA_016716135.1	0691	d__Bacteria;p__Bacteroidota;c__Bacteroidia;o__Chitinophagales;f__Saprospiraceae;g__M3007;s__M3007 sp016716135	FLASV18981.1356;tax=d:Bacteria,p:Bacteroidota,c:Bacteroidia,o:Chitinophagales,f:Saprospiraceae,g:midas_g_15004,s:midas_s_18981;	99.6	.	6394108	95.99	1.49	0.00821398	.	4916	130	26.4443	83	16.8836	795	161.717	119	24.2067	0	0	79	16.07	935	190.195	1789	363.914	6	23	0	0	2	5	1	1	1	0	0	0	1	1	0	0	0	0	0
0692	Kalu_18-Q3-R12-55_BATAC.288	GCA_016716085.1	0692	d__Bacteria;p__Pseudomonadota;c__Gammaproteobacteria;o__Pseudomonadales;f__Oleiphilaceae;g__JADJWY01;s__JADJWY01 sp016716085	FLASV10928.1356;tax=d:Bacteria,p:Proteobacteria,c:Gammaproteobacteria,o:Pseudomonadales,f:Hahellaceae,g:Hahella,s:midas_s_10928;	99.8	.	4975101	98.8	2.91	0.00863321	.	4853	60	12.3635	23	4.73934	394	81.1869	73	15.0422	0	0	81	16.6907	940	193.695	2053	423.037	7	2	1	0	1	0	0	2	0	1	0	2	0	0	0	0	0	0	0
0693	Kalu_18-Q3-R12-55_BATAC.336	GCA_016716125.1	0693	d__Bacteria;p__Bacteroidota;c__Ignavibacteria;o__SJA-28;f__B-1AR;g__UBA2330;s__UBA2330 sp016716125	FLASV33872.1354;tax=d:Bacteria,p:Bacteroidota,c:Ignavibacteria,o:SJA-28,f:midas_f_31,g:midas_g_31,s:midas_s_2152;	99.7	.	4193580	94.81	3.01	0.0034881	.	3873	154	39.7625	87	22.4632	448	115.673	125	32.2747	0	0	44	11.3607	583	150.529	1465	378.26	1	1	0	0	1	1	0	2	2	0	0	0	1	0	0	0	1	0	0
0694	Kalu_18-Q3-R12-55_BATAC.47	GCA_016716065.1	0694	d__Bacteria;p__Chloroflexota;c__Anaerolineae;o__Promineofilales;f__Promineofilaceae;g__JADJXA01;s__JADJXA01 sp016716065	FLASV15127.1324;tax=d:Bacteria,p:Chloroflexi,c:Anaerolineae,o:Ardenticatenales,f:Ca_Promineofilaceae,g:midas_g_461,s:midas_s_13373;	99.5	.	6811151	97.27	3.82	0.00592214	Yes	5914	59	9.97633	32	5.41089	197	33.3108	0	0	16	2.70544	0	0	2154	364.22	2410	407.508	4	4	0	1	0	0	0	0	0	0	0	0	0	0	0	1	0	0	0
0695	Kalu_18-Q3-R12-55_BATAC.81	GCA_016716075.1	Redundant	d__Bacteria;p__Pseudomonadota;c__Gammaproteobacteria;o__Pseudomonadales;f__UBA5518;g__UBA5518;s__UBA5518 sp016718385	FLASV5887.1455;tax=d:Bacteria,p:Proteobacteria,c:Gammaproteobacteria,o:Pseudomonadales,f:Spongiibacteraceae,g:BD1-7_clade,s:midas_s_263;	99.9	.	4652278	92.3	2.84	n.d.	.	4389	30	6.83527	7	1.5949	326	74.2766	91	20.7337	0	0	72	16.4046	727	165.641	2073	472.317	0	1	1	0	1	0	0	0	0	1	0	0	0	0	0	0	1	0	0
0696	Kalu_18-Q3-R12-55_MAXAC.026	GCA_016716035.1	Redundant	d__Bacteria;p__Pseudomonadota;c__Alphaproteobacteria;o__Sphingomonadales;f__Sphingomonadaceae;g__Sphingorhabdus_B;s__Sphingorhabdus_B sp016720115	FLASV10355.1308;tax=d:Bacteria,p:Proteobacteria,c:Alphaproteobacteria,o:Sphingomonadales,f:Sphingomonadaceae,g:midas_g_59,s:midas_s_353;	99.9	.	3255792	98.37	0.73	n.d.	Yes	3302	30	9.0854	11	3.33131	289	87.5227	69	20.8964	0	0	71	21.5021	524	158.692	1414	428.225	1	2	0	0	1	0	0	0	0	1	0	0	0	0	0	0	1	0	0
0697	Kalu_18-Q3-R12-55_MAXAC.032	GCA_016715985.1	0697	d__Bacteria;p__Bacteroidota;c__Bacteroidia;o__Chitinophagales;f__Saprospiraceae;g__OLB9;s__OLB9 sp016715985	FLASV19905.1350;tax=d:Bacteria,p:Bacteroidota,c:Bacteroidia,o:Chitinophagales,f:Saprospiraceae,g:midas_g_351,s:midas_s_19905;	99.9	.	5700199	99.01	1.73	0.01035	Yes	4560	83	18.2018	51	11.1842	608	133.333	131	28.7281	0	0	48	10.5263	723	158.553	1913	419.518	4	12	1	0	4	1	0	0	0	0	0	1	0	1	0	0	2	0	0
0698	Kalu_18-Q3-R12-55_MAXAC.049_cln	GCA_016700055.1	0698	d__Bacteria;p__Actinomycetota;c__Acidimicrobiia;o__Acidimicrobiales;f__Ilumatobacteraceae;g__Kalu-18;s__Kalu-18 sp016700055	FLASV30237.1342;tax=d:Bacteria,p:Actinobacteriota,c:Acidimicrobiia,o:Microtrichales,f:Ilumatobacteraceae,g:midas_g_462,s:midas_s_462;	97.6	.	3299314	98.29	2.14	0.0237937	Yes	3124	19	6.08195	11	3.52113	138	44.1741	0	0	8	2.56082	0	0	769	246.159	1758	562.74	0	0	0	0	0	0	0	0	0	0	0	0	1	0	0	1	0	0	0
0699	Kalu_18-Q3-R12-55_MAXAC.052_cln	GCA_016700035.1	0699	d__Bacteria;p__Patescibacteria;c__Saccharimonadia;o__CAILAD01;f__GCA-016700035;g__GCA-016700035;s__GCA-016700035 sp016700035	FLASV13432.1352;tax=d:Bacteria,p:Patescibacteria,c:Saccharimonadia,o:Saccharimonadales,f:midas_f_5391,g:midas_g_6328,s:midas_s_13432;	99.9	.	916044	70.3	0.99	0.00690174	Yes	871	22	25.2583	8	9.18485	25	28.7026	0	0	2	2.29621	0	0	287	329.506	399	458.094	0	0	0	0	0	0	0	0	0	0	0	0	1	0	0	0	0	0	0
0700	Kalu_18-Q3-R12-55_MAXAC.061	GCA_016716005.1	0700	d__Bacteria;p__Actinomycetota;c__Acidimicrobiia;o__Acidimicrobiales;f__JADJXE01;g__JADJXE01;s__JADJXE01 sp016716005	FLASV36023.1344;tax=d:Bacteria,p:Actinobacteriota,c:Acidimicrobiia,o:IMCC26256,f:midas_f_2,g:midas_g_4307,s:midas_s_28416;	94.5	.	3786270	96.58	2.14	0.00974173	.	3674	28	7.62112	12	3.26619	174	47.3598	0	0	13	3.53838	0	0	1012	275.449	1817	494.556	1	2	0	0	0	0	0	1	1	0	0	3	1	0	0	0	0	0	0
0701	Kalu_18-Q3-R12-55_MAXAC.064	GCA_016715995.1	0701	d__Bacteria;p__Bacteroidota;c__Bacteroidia;o__Flavobacteriales;f__PHOS-HE28;g__PHOS-HE28;s__PHOS-HE28 sp016715995	FLASV15746.1353;tax=d:Bacteria,p:Bacteroidota,c:Bacteroidia,o:Flavobacteriales,f:NS9_marine_group,g:midas_g_3186,s:midas_s_15746;	99.1	.	3749262	90.41	1.61	0.00769217	.	3394	98	28.8745	60	17.6783	540	159.104	49	14.4372	0	0	41	12.0801	668	196.818	1258	370.654	1	1	1	0	2	1	0	0	0	0	0	1	1	1	0	0	0	0	0
0702	Kalu_18-Q3-R12-55_MAXAC.067_cln	GCA_016700115.1	0702	d__Bacteria;p__Bacteroidota;c__Bacteroidia;o__Chitinophagales;f__UBA2359;g__UBA2359;s__UBA2359 sp016700115	FLASV52491.1354;tax=d:Bacteria,p:Bacteroidota,c:Bacteroidia,o:Chitinophagales,f:37-13,g:midas_g_11104,s:midas_s_52491;	99.4	.	5966411	99.01	0.99	0.0056125	Yes	4221	141	33.4044	94	22.2696	685	162.284	86	20.3743	0	0	47	11.1348	662	156.835	1542	365.316	2	11	1	0	0	1	1	1	1	0	0	0	0	0	0	0	1	0	0
0703	Kalu_18-Q3-R12-55_MAXAC.076	GCA_016715965.1	0703	d__Bacteria;p__Bacteroidota;c__Bacteroidia;o__Chitinophagales;f__Saprospiraceae;g__UBA3362;s__UBA3362 sp016715965	FLASV20210.1366;tax=d:Bacteria,p:Bacteroidota,c:Bacteroidia,o:Chitinophagales,f:Saprospiraceae,g:midas_g_321,s:midas_s_20210;	100	.	3785269	99.01	0.5	0.0139309	Yes	3069	41	13.3594	28	9.12349	407	132.616	78	25.4154	0	0	29	9.44933	514	167.481	1326	432.063	0	6	0	0	0	2	0	0	0	0	0	0	0	1	0	0	0	0	0
0704	Kalu_18-Q3-R12-55_MAXAC.077	GCA_016715895.1	0704	d__Bacteria;p__Bacteroidota;c__Bacteroidia;o__Flavobacteriales;f__PHOS-HE28;g__PHOS-HE28;s__PHOS-HE28 sp016715895	FLASV12368.1354;tax=d:Bacteria,p:Bacteroidota,c:Bacteroidia,o:Flavobacteriales,f:NS9_marine_group,g:midas_g_3186,s:midas_s_3186;	100	.	4352397	99.28	1.08	0.114503	.	3718	91	24.4755	78	20.979	642	172.673	62	16.6756	0	0	38	10.2205	723	194.459	1429	384.346	2	4	0	0	1	1	0	1	1	0	0	1	1	0	0	0	1	0	0
0705	Kalu_18-Q3-R12-55_MAXAC.078_cln	GCA_016700075.1	0705	d__Bacteria;p__Acidobacteriota;c__Blastocatellia;o__Pyrinomonadales;f__Pyrinomonadaceae;g__OLB17;s__OLB17 sp016700075	FLASV21511.1337;tax=d:Bacteria,p:Acidobacteriota,c:Blastocatellia,o:Blastocatellales,f:Blastocatellaceae,g:JGI_0001001-H03,s:midas_s_9952;	100	.	3393545	95.73	1.71	0.0297364	.	3034	32	10.5471	21	6.92156	372	122.61	58	19.1167	0	0	52	17.1391	528	174.028	1354	446.276	0	0	1	0	1	0	0	0	0	0	0	0	2	0	0	0	1	0	0
0706	Kalu_18-Q3-R12-55_MAXAC.082	GCA_016715905.1	0706	d__Bacteria;p__Bacteroidota;c__Bacteroidia;o__AKYH767;f__B-17BO;g__UBA2475;s__UBA2475 sp016715905	FLASV86685.1352;tax=d:Bacteria,p:Bacteroidota,c:Bacteroidia,o:Sphingobacteriales,f:env.OPS_17,g:midas_g_15351,s:midas_s_86685;	99.3	.	4049195	98.57	0.95	0.00618788	.	3518	97	27.5725	72	20.4662	559	158.897	86	24.4457	0	0	25	7.10631	571	162.308	1453	413.019	0	2	0	0	0	1	0	1	1	0	0	0	0	0	0	0	1	0	0
0707	Kalu_18-Q3-R12-55_MAXAC.091	GCA_016715945.1	0707	d__Bacteria;p__Bacteroidota;c__Bacteroidia;o__Bacteroidales;f__F082;g__JALNZU01;s__JALNZU01 sp016715945	FLASV32459.1353;tax=d:Bacteria,p:Bacteroidota,c:Bacteroidia,o:Sphingobacteriales,f:Lentimicrobiaceae,g:Lentimicrobium,s:midas_s_32459;	100	.	3594881	97.31	2.42	0.00464549	.	2867	35	12.2079	28	9.76631	359	125.218	70	24.4158	0	0	30	10.4639	595	207.534	1228	428.322	4	11	0	0	2	2	0	0	0	0	0	0	1	1	0	0	2	0	0
0708	Kalu_18-Q3-R12-55_MAXAC.106v2	GCA_016710325.1	0708	d__Bacteria;p__Chloroflexota;c__Anaerolineae;o__Promineofilales;f__Promineofilaceae;g__GCA-2699125;s__GCA-2699125 sp016710325	FLASV34439.1324;tax=d:Bacteria,p:Chloroflexi,c:Anaerolineae,o:Ardenticatenales,f:Ca_Promineofilaceae,g:midas_g_461,s:midas_s_1196;	100	.	8146679	97.27	4.73	0.00984268	Yes	6908	54	7.81702	35	5.06659	325	47.0469	0	0	24	3.47423	0	0	2502	362.189	2989	432.687	2	10	0	3	0	2	0	0	0	0	0	2	0	0	0	1	0	0	0
0709	Kalu_18-Q3-R12-55_MAXAC.107	GCA_016715885.1	0709	d__Bacteria;p__Myxococcota;c__Polyangia;o__Polyangiales;f__Polyangiaceae;g__Polyangium;s__Polyangium sp016715885	FLASV59510.1376;tax=d:Bacteria,p:Myxococcota,c:Polyangia,o:Polyangiales,f:Polyangiaceae,g:Polyangium,s:midas_s_59510;	99.7	.	11097727	94.19	4.15	0.00704756	Yes	9406	258	27.4293	180	19.1367	1262	134.17	57	6.05996	0	0	207	22.0072	1413	150.223	3604	383.16	0	9	0	0	0	4	1	3	1	0	0	1	1	0	0	0	1	0	0
0710	Kalu_18-Q3-R12-55_MAXAC.123	GCA_016715865.1	0710	d__Bacteria;p__Acidobacteriota;c__Blastocatellia;o__RBC074;f__RBC074;g__JADJXM01;s__JADJXM01 sp016715865	FLASV88394.1343;tax=d:Bacteria,p:Acidobacteriota,c:Blastocatellia,o:11-24,f:midas_f_1424,g:midas_g_1424,s:midas_s_3163;	99.8	.	5835500	91.45	4.27	0.0176173	.	4814	44	9.14001	22	4.57	553	114.873	72	14.9564	0	0	111	23.0577	925	192.148	2104	437.059	1	25	1	0	3	0	0	1	0	0	0	1	0	0	0	0	1	0	0
0711	Kalu_18-Q3-R12-55_MAXAC.127v2	GCA_016700155.1	0711	d__Bacteria;p__Bacteroidota;c__Ignavibacteria;o__Ignavibacteriales;f__Ignavibacteriaceae;g__GCA-016700155;s__GCA-016700155 sp016700155	FLASV26735.1365;tax=d:Bacteria,p:Bacteroidota,c:Ignavibacteria,o:Ignavibacteriales,f:PHOS-HE36,g:midas_g_26735,s:midas_s_26735;	98.5	.	4601368	98.88	0.56	0.0251209	Yes	3831	94	24.5367	74	19.3161	498	129.992	166	43.3307	0	0	42	10.9632	787	205.429	1594	416.079	8	15	1	0	4	0	0	0	0	0	0	0	0	1	0	0	1	0	0
0712	Kalu_18-Q3-R12-55_MAXAC.131	GCA_016715815.1	0712	d__Bacteria;p__Bdellovibrionota;c__Bdellovibrionia;o__JABDDW01;f__JABDDW01;g__JADJXN01;s__JADJXN01 sp016715815	FLASV80689.1374;tax=d:Bacteria,p:Bdellovibrionota,c:Bdellovibrionia,o:Bdellovibrionales,f:Bdellovibrionaceae,g:midas_g_68742,s:midas_s_80689;	90.3	.	2452426	95.09	1.79	0.00503722	.	2496	33	13.2212	21	8.41346	357	143.029	45	18.0288	0	0	38	15.2244	455	182.292	1068	427.885	0	1	0	0	0	1	0	0	0	0	0	1	0	0	0	0	1	0	0
0713	Kalu_18-Q3-R12-55_MAXAC.132v2	GCA_016715825.1	0713	d__Bacteria;p__Nitrospirota;c__Nitrospiria;o__Nitrospirales;f__Nitrospiraceae;g__Nitrospira_F;s__Nitrospira_F sp016715825	FLASV2814.1461;tax=d:Bacteria,p:Nitrospirota,c:Nitrospiria,o:Nitrospirales,f:Nitrospiraceae,g:Nitrospira,s:Nitrospira_nitrosa;	99.7	Commamox	3855297	95.68	4.6	0.0138027	Yes	3986	45	11.2895	13	3.26141	427	107.125	32	8.0281	0	0	55	13.7983	722	181.134	1565	392.624	0	0	0	0	0	0	0	3	0	0	0	1	0	0	0	0	0	0	0
0714	Kalu_18-Q3-R12-55_MAXAC.141_sub	GCA_016715795.1	0714	d__Bacteria;p__Acidobacteriota;c__Blastocatellia;o__Pyrinomonadales;f__Pyrinomonadaceae;g__OLB17;s__OLB17 sp016715795	FLASV15208.1339;tax=d:Bacteria,p:Acidobacteriota,c:Blastocatellia,o:Blastocatellales,f:Blastocatellaceae,g:JGI_0001001-H03,s:midas_s_12563;	99.5	.	3307481	97.44	0.85	0.0116431	.	3064	38	12.4021	29	9.46475	338	110.313	43	14.0339	0	0	51	16.6449	496	161.88	1393	454.634	0	1	1	0	0	1	0	0	0	0	0	0	2	0	0	0	1	0	0
0715	Kalu_18-Q3-R12-55_MAXAC.148	GCA_016710335.1	0715	d__Bacteria;p__Pseudomonadota;c__Alphaproteobacteria;o__Rhodospirillales_A;f__UXAT02;g__JADJXQ01;s__JADJXQ01 sp016710335	FLASV24009.1324;tax=d:Bacteria,p:Proteobacteria,c:Alphaproteobacteria,o:Defluviicoccales,f:Defluviicoccaceae,g:Defluviicoccus,s:midas_s_24009;	100	GAO	3795985	93.65	1	0.00825886	.	3640	35	9.61538	11	3.02198	224	61.5385	34	9.34066	0	0	75	20.6044	731	200.824	1615	443.681	3	0	0	0	0	0	0	2	2	0	0	0	0	0	0	0	0	0	0
0716	Kalu_18-Q3-R12-55_MAXAC.169	GCA_016710285.1	0716	d__Bacteria;p__Bacteroidota;c__Kapabacteria;o__OLB7;f__OLB7;g__OLB7;s__OLB7 sp001567195	FLASV18815.1335;tax=d:Bacteria,p:Bacteroidota,c:Kapabacteria,o:Kapabacteriales,f:midas_f_93,g:midas_g_8867,s:midas_s_8867;	100	.	4441019	98.91	2.2	0.00526707	.	3277	64	19.5301	35	10.6805	479	146.17	99	30.2106	0	0	40	12.2063	649	198.047	1182	360.696	0	3	0	0	0	1	0	0	0	0	0	0	0	0	0	0	0	0	0
0717	Kalu_18-Q3-R12-55_MAXAC.182_cln	GCA_016700095.1	0717	d__Bacteria;p__Patescibacteria;c__Microgenomatia;o__GWA2-44-7;f__UBA8517;g__GCA-016700095;s__GCA-016700095 sp016700095	FLASV86204.1310;tax=d:Bacteria,p:Patescibacteria,c:Microgenomatia,o:Ca_Woesebacteria,f:midas_f_86204,g:midas_g_86204,s:midas_s_86204;	72.9	.	1274238	59.88	0	0.00572999	.	1222	13	10.6383	1	0.818331	53	43.3715	0	0	4	3.27332	0	0	357	292.144	510	417.349	0	0	0	1	0	0	0	0	0	0	0	0	0	0	0	0	0	0	0
0718	Kalu_18-Q3-R12-55_MAXAC.185_cln	GCA_016700175.1	0718	d__Bacteria;p__Acidobacteriota;c__Blastocatellia;o__Pyrinomonadales;f__Pyrinomonadaceae;g__Aridibacter;s__Aridibacter sp016700175	FLASV63952.1345;tax=d:Bacteria,p:Acidobacteriota,c:Blastocatellia,o:Blastocatellales,f:Blastocatellaceae,g:Blastocatella,s:midas_s_63952;	100	.	4490879	97.44	0.9	0.0370082	.	3684	31	8.41477	19	5.15744	536	145.494	72	19.544	0	0	64	17.3724	669	181.596	1757	476.927	0	4	1	0	0	0	0	0	0	0	0	0	0	0	0	0	2	0	0
0719	Kalu_18-Q3-R12-55_MAXAC.193	GCA_016710275.1	0719	d__Bacteria;p__Planctomycetota;c__Phycisphaerae;o__UBA1845;f__Fen-1342;g__H1-PLA3;s__H1-PLA3 sp016710275	FLASV62919.1393;tax=d:Bacteria,p:Planctomycetota,c:Phycisphaerae,o:mle1-8,f:midas_f_1686,g:midas_g_55997,s:midas_s_55997;	100	.	4401080	97.73	0	0.00538543	.	3575	75	20.979	44	12.3077	482	134.825	21	5.87413	0	0	49	13.7063	659	184.336	1346	376.503	0	2	0	0	0	1	0	0	0	0	0	0	0	0	0	0	0	0	0
0720	Kalu_18-Q3-R12-55_MAXAC.194_uni	GCA_016700135.1	0720	d__Bacteria;p__Patescibacteria;c__Microgenomatia;o__UBA1406;f__GWC2-37-13;g__UBA1450;s__UBA1450 sp016700135	FLASV17463.1340;tax=d:Bacteria,p:Patescibacteria,c:Microgenomatia,o:Ca_Roizmanbacteria,f:midas_f_5876,g:midas_g_17463,s:midas_s_17463;	99.3	.	1448136	75.71	1.72	0.00616895	.	1439	21	14.5935	9	6.25434	65	45.1703	0	0	6	4.16956	0	0	388	269.632	648	450.313	0	0	0	0	0	0	0	0	0	0	0	0	1	0	0	0	0	0	0
0721	Kalu_18-Q3-R12-55_MAXAC.198_cln	GCA_016700195.1	0721	d__Bacteria;p__Acidobacteriota;c__Blastocatellia;o__RBC074;f__RBC074;g__JADJXM01;s__JADJXM01 sp016700195	FLASV71748.1343;tax=d:Bacteria,p:Acidobacteriota,c:Blastocatellia,o:11-24,f:midas_f_1424,g:midas_g_1424,s:midas_s_3163;	99.9	.	6333691	95.73	3.42	0.0104524	.	4912	30	6.10749	17	3.46091	642	130.7	92	18.7296	0	0	96	19.544	975	198.493	2247	457.451	2	27	0	0	5	0	0	0	0	0	0	1	0	0	0	0	1	0	0
0722	Lyne_18-Q3-R50-59_BAT3C.1	GCA_016720115.1	0722	d__Bacteria;p__Pseudomonadota;c__Alphaproteobacteria;o__Sphingomonadales;f__Sphingomonadaceae;g__Sphingorhabdus_B;s__Sphingorhabdus_B sp016720115	FLASV353.1409;tax=d:Bacteria,p:Proteobacteria,c:Alphaproteobacteria,o:Sphingomonadales,f:Sphingomonadaceae,g:midas_g_59,s:midas_s_353;	99.9	.	3105323	99.25	0.56	0.0421258	Yes	2991	22	7.3554	8	2.67469	273	91.2738	71	23.7379	0	0	76	25.4096	520	173.855	1350	451.354	1	1	0	0	1	0	0	0	0	1	0	0	0	0	0	0	1	0	0
0723	Lyne_18-Q3-R50-59_BAT3C.189	GCA_016720105.1	Redundant	d__Bacteria;p__Bacteroidota;c__Bacteroidia;o__Flavobacteriales;f__PHOS-HE28;g__PHOS-HE28;s__PHOS-HE28 sp016713875	FLASV3186.1446;tax=d:Bacteria,p:Bacteroidota,c:Bacteroidia,o:Flavobacteriales,f:NS9_marine_group,g:midas_g_3186,s:midas_s_3186;	99.4	.	4305133	94.02	2.15	n.d.	.	3947	112	28.376	72	18.2417	608	154.041	56	14.188	0	0	43	10.8944	792	200.659	1352	342.539	1	2	0	0	2	1	0	0	0	0	0	1	1	0	0	0	0	0	0
0724	Lyne_18-Q3-R50-59_BAT3C.229	GCA_016720145.1	0724	d__Bacteria;p__Bacteroidota;c__Kapabacteria;o__Kapabacteriales;f__UBA961;g__JADJXV01;s__JADJXV01 sp016720145	FLASV7650.1415;tax=d:Bacteria,p:Bacteroidota,c:Kapabacteria,o:Kapabacteriales,f:midas_f_428,g:midas_g_2143,s:midas_s_2143;	99.4	.	4864546	90.16	2.46	0.0204446	.	4032	95	23.5615	65	16.121	610	151.29	104	25.7937	0	0	54	13.3929	682	169.147	1425	353.423	1	2	0	0	0	0	0	1	1	0	0	0	1	1	0	0	1	0	0
0725	Lyne_18-Q3-R50-59_BAT3C.242	GCA_016720075.1	0725	d__Bacteria;p__Pseudomonadota;c__Gammaproteobacteria;o__Steroidobacterales;f__Steroidobacteraceae;g__ZC4RG30;s__ZC4RG30 sp016720075	FLASV7040.1460;tax=d:Bacteria,p:Proteobacteria,c:Gammaproteobacteria,o:midas_o_26,f:midas_f_98,g:Acidibacter,s:midas_s_7040;	96.8	.	3873582	93.24	1.54	0.0552867	.	3824	34	8.89121	16	4.1841	581	151.935	107	27.9812	0	0	123	32.1653	753	196.914	1329	347.542	1	2	0	0	0	0	0	0	0	0	0	0	0	0	0	0	0	0	0
0726	Lyne_18-Q3-R50-59_BAT3C.262	GCA_016699695.1	0726	d__Bacteria;p__Bacteroidota;c__Bacteroidia;o__Bacteroidales;f__UBA10428;g__UBA10428;s__UBA10428 sp016699695	FLASV29446.1354;tax=d:Bacteria,p:Bacteroidota,c:Bacteroidia,o:Bacteroidales,f:Bacteroidetes_BD2-2,g:midas_g_29446,s:midas_s_29446;	100	.	3966374	98.57	1.51	0.0106527	.	3381	19	5.61964	13	3.84502	457	135.167	101	29.8728	0	0	20	5.91541	623	184.265	1538	454.895	1	17	2	0	2	1	0	0	0	0	0	0	2	0	0	0	0	0	0
0727	Lyne_18-Q3-R50-59_BAT3C.266	GCA_016719995.1	Redundant	d__Bacteria;p__Bacteroidota;c__Bacteroidia;o__Chitinophagales;f__Chitinophagaceae;g__Ferruginibacter;s__Ferruginibacter sp002381005	FLASV11.1455;tax=d:Bacteria,p:Bacteroidota,c:Bacteroidia,o:Chitinophagales,f:Chitinophagaceae,g:Ferruginibacter,s:midas_s_11;	99.8	.	3128202	99.26	1.97	n.d.	Yes	2774	63	22.7109	49	17.664	418	150.685	69	24.8738	0	0	42	15.1406	502	180.966	1062	382.841	1	20	1	0	5	1	1	0	0	0	0	1	1	1	0	0	1	0	0
0728	Lyne_18-Q3-R50-59_BAT3C.300	GCA_016720065.1	0728	d__Bacteria;p__Pseudomonadota;c__Gammaproteobacteria;o__Burkholderiales;f__Rhodocyclaceae;g__SSSZ01;s__SSSZ01 sp016720065	FLASV13059.1359;tax=d:Bacteria,p:Proteobacteria,c:Gammaproteobacteria,o:Burkholderiales,f:Rhodocyclaceae,g:Dechloromonas,s:midas_s_10522;	100	.	3789853	96.21	0.05	0.060587	.	3567	55	15.4191	18	5.04626	283	79.3384	56	15.6995	0	0	116	32.5203	720	201.85	1474	413.232	0	0	0	0	0	0	0	0	0	0	0	0	0	0	0	0	0	0	1
0729	Lyne_18-Q3-R50-59_BAT3C.421	GCA_016720025.1	Redundant	d__Bacteria;p__Bacteroidota;c__Bacteroidia;o__Flavobacteriales;f__Crocinitomicaceae;g__JADJGJ01;s__JADJGJ01 sp016708105	FLASV3696.1446;tax=d:Bacteria,p:Bacteroidota,c:Bacteroidia,o:Flavobacteriales,f:Crocinitomicaceae,g:Crocinitomix,s:midas_s_3696;	99.8	.	4472284	99.46	1.08	n.d.	.	3999	133	33.2583	99	24.7562	668	167.042	77	19.2548	0	0	27	6.75169	595	148.787	1538	384.596	0	3	0	0	1	1	1	0	0	0	0	0	0	1	0	0	0	0	0
0730	Lyne_18-Q3-R50-59_BAT3C.425	GCA_016719985.1	Redundant	d__Bacteria;p__Pseudomonadota;c__Gammaproteobacteria;o__Competibacterales;f__Competibacteraceae;g__Competibacter_A;s__Competibacter_A sp016713505	FLASV601.1456;tax=d:Bacteria,p:Proteobacteria,c:Gammaproteobacteria,o:Competibacterales,f:Competibacteraceae,g:Ca_Competibacter,s:midas_s_601;	99.7	.	4076867	96.3	2.64	n.d.	Yes	3809	36	9.4513	13	3.41297	225	59.0706	46	12.0767	0	0	93	24.4159	825	216.592	1652	433.71	1	2	0	0	3	3	0	2	1	0	0	2	0	0	0	0	0	0	0
0731	Lyne_18-Q3-R50-59_BAT3C.496	GCA_016720015.1	Redundant	d__Bacteria;p__Chloroflexota;c__Anaerolineae;o__Promineofilales;f__Promineofilaceae;g__JADJXA01;s__JADJXA01 sp016705235	FLASV461.1427;tax=d:Bacteria,p:Chloroflexi,c:Anaerolineae,o:Ardenticatenales,f:Ca_Promineofilaceae,g:midas_g_461,s:midas_s_461;	100	.	6422582	97.46	4.73	n.d.	Yes	5595	48	8.57909	24	4.28954	221	39.4996	0	0	23	4.11081	0	0	2006	358.534	2332	416.801	3	7	0	3	0	1	0	0	0	0	0	1	1	0	0	0	0	0	0
0732	Lyne_18-Q3-R50-59_BAT3C.522	GCA_016719925.1	0732	d__Bacteria;p__Bacteroidota;c__Bacteroidia;o__Flavobacteriales;f__Crocinitomicaceae;g__JADJGJ01;s__JADJGJ01 sp016719925	FLASV2545.1446;tax=d:Bacteria,p:Bacteroidota,c:Bacteroidia,o:Flavobacteriales,f:Crocinitomicaceae,g:Crocinitomix,s:midas_s_2545;	100	.	3720151	90.68	0	0.0189435	.	3872	128	33.0579	86	22.2107	558	144.112	67	17.3037	0	0	29	7.48967	544	140.496	1495	386.105	0	2	1	0	0	3	0	0	0	0	0	0	0	0	0	0	0	0	0
0733	Lyne_18-Q3-R50-59_BAT3C.546	GCA_016719965.1	Redundant	d__Bacteria;p__Pseudomonadota;c__Gammaproteobacteria;o__Pseudomonadales;f__Moraxellaceae;g__Agitococcus;s__Agitococcus sp002333125	FLASV3170.1447;tax=d:Bacteria,p:Proteobacteria,c:Gammaproteobacteria,o:Pseudomonadales,f:Moraxellaceae,g:Agitococcus_lubricus_group,s:midas_s_3170;	99.3	.	2835741	92.11	1.48	n.d.	.	2945	35	11.8846	11	3.73514	210	71.3073	54	18.3362	0	0	50	16.9779	601	204.075	1152	391.171	0	1	0	0	0	0	0	3	2	0	0	3	1	0	0	0	0	0	0
0734	Lyne_18-Q3-R50-59_BAT3C.601	GCA_016719945.1	Redundant	d__Bacteria;p__Myxococcota;c__Polyangia;o__Polyangiales;f__Polyangiaceae;g__CAITIQ01;s__CAITIQ01 sp016719945	FLASV2771.1475;tax=d:Bacteria,p:Myxococcota,c:Polyangia,o:Polyangiales,f:Phaselicystidaceae,g:Phaselicystis,s:midas_s_2771;	99.9	.	9280845	90.81	3.92	n.d.	.	7969	228	28.6109	156	19.5759	1298	162.881	59	7.40369	0	0	193	24.2188	1204	151.085	2887	362.279	0	7	0	0	1	0	0	2	1	0	0	1	0	0	0	0	2	0	1
0735	Lyne_18-Q3-R50-59_BAT3C.630	GCA_016719885.1	0735	d__Bacteria;p__Pseudomonadota;c__Gammaproteobacteria;o__Ga0077536;f__Ga0077536;g__JADJYF01;s__JADJYF01 sp016719885	FLASV35576.1330;tax=d:Bacteria,p:Proteobacteria,c:Gammaproteobacteria,o:Run-SP154,f:midas_f_27,g:midas_g_3775,s:midas_s_3775;	99.8	.	5416094	98.03	4.13	0.0145327	.	4819	71	14.7333	27	5.60282	379	78.647	68	14.1108	0	0	111	23.0338	904	187.591	2257	468.354	0	2	0	0	0	0	0	1	1	0	0	0	0	0	0	0	0	0	0
0736	Lyne_18-Q3-R50-59_BATAC.172	GCA_016719895.1	0736	d__Bacteria;p__Bacteroidota;c__Bacteroidia;o__Chitinophagales;f__Saprospiraceae;g__M3007;s__M3007 sp016719895	FLASV70435.1349;tax=d:Bacteria,p:Bacteroidota,c:Bacteroidia,o:Chitinophagales,f:Saprospiraceae,g:midas_g_1409,s:midas_s_70435;	98.1	.	5748768	98.51	0	0.0150743	.	4483	80	17.8452	43	9.59179	708	157.93	106	23.6449	0	0	71	15.8376	836	186.482	1655	369.172	4	24	0	0	7	4	0	1	1	0	0	0	1	1	0	0	2	0	0
0737	Lyne_18-Q3-R50-59_BATAC.195	GCA_016719855.1	0737	d__Bacteria;p__Bacteroidota;c__Bacteroidia;o__Chitinophagales;f__Saprospiraceae;g__UBA6168;s__UBA6168 sp016719855	FLASV85093.1357;tax=d:Bacteria,p:Bacteroidota,c:Bacteroidia,o:Chitinophagales,f:Saprospiraceae,g:Phaeodactylibacter,s:midas_s_85093;	99.1	.	6833830	94.7	4.92	0.0081087	.	6309	169	26.7871	66	10.4612	692	109.685	127	20.13	0	0	97	15.3749	943	149.469	2061	326.676	2	14	2	0	7	3	0	1	0	0	0	1	1	1	0	0	1	0	0
0738	Lyne_18-Q3-R50-59_BATAC.229	GCA_016719845.1	Redundant	d__Bacteria;p__Bacteroidota;c__Kapabacteria;o__Kapabacteriales;f__Kapabacteriaceae;g__UBA10438;s__UBA10438 sp002426145	FLASV428.1409;tax=d:Bacteria,p:Bacteroidota,c:Kapabacteria,o:Kapabacteriales,f:midas_f_428,g:midas_g_428,s:midas_s_428;	99.9	.	3787131	95.13	4.92	n.d.	Yes	3410	42	12.3167	27	7.91789	513	150.44	58	17.0088	0	0	34	9.97067	678	198.827	1193	349.853	0	1	0	0	0	0	0	0	0	0	0	0	0	0	0	0	0	0	0
0739	Lyne_18-Q3-R50-59_BATAC.272	GCA_016719785.1	0739	d__Bacteria;p__Chloroflexota;c__Anaerolineae;o__SSC4;f__SSC4;g__JADJYJ01;s__JADJYJ01 sp016719785	FLASV1.1417;tax=d:Bacteria,p:Chloroflexi,c:Anaerolineae,o:C10-SB1A,f:Amarolineaceae,g:Ca_Amarolinea,s:midas_s_1;	99.8	Probable filamentous; Abundant	6591815	92.73	0.64	0.435311	Yes	5502	95	17.2664	48	8.7241	270	49.0731	0	0	47	8.54235	0	0	1818	330.425	2325	422.574	3	7	0	3	0	0	0	0	0	0	0	0	0	0	0	3	0	0	0
0740	Lyne_18-Q3-R50-59_BATAC.274	GCA_016719815.1	0740	d__Bacteria;p__Bacteroidota;c__Bacteroidia;o__Chitinophagales;f__Chitinophagaceae;g__JJ008;s__JJ008 sp016719815	FLASV47429.1359;tax=d:Bacteria,p:Bacteroidota,c:Bacteroidia,o:Chitinophagales,f:Chitinophagaceae,g:Terrimonas,s:midas_s_47429;	99.2	.	3733794	93.66	1.48	0.00545345	Yes	4031	85	21.0866	49	12.1558	590	146.366	101	25.0558	0	0	70	17.3654	601	149.095	1330	329.943	15	47	2	0	16	0	1	0	0	0	0	0	1	0	0	0	0	0	0
0741	Lyne_18-Q3-R50-59_BATAC.346	GCA_016719805.1	Redundant	d__Bacteria;p__Bacteroidota;c__Bacteroidia;o__Chitinophagales;f__Saprospiraceae;g__UBA3362;s__UBA3362 sp016710235	FLASV384.1450;tax=d:Bacteria,p:Bacteroidota,c:Bacteroidia,o:Chitinophagales,f:Saprospiraceae,g:midas_g_384,s:midas_s_384;	99.9	.	3478340	91.86	1.32	n.d.	Yes	3368	71	21.0808	33	9.7981	386	114.608	91	27.019	0	0	35	10.3919	482	143.112	1284	381.235	0	2	0	0	0	2	0	0	0	0	0	0	0	0	0	0	0	0	0
0742	Lyne_18-Q3-R50-59_BATAC.36	GCA_016719755.1	0742	d__Bacteria;p__Pseudomonadota;c__Alphaproteobacteria;o__Sphingomonadales;f__Sphingomonadaceae;g__Novosphingobium;s__Novosphingobium sp016719755	FLASV9799.1308;tax=d:Bacteria,p:Proteobacteria,c:Alphaproteobacteria,o:Sphingomonadales,f:Sphingomonadaceae,g:Novosphingobium,s:midas_s_244;	100	.	3706358	99.31	1.24	0.0426363	Yes	3678	38	10.3317	12	3.26264	358	97.3355	84	22.8385	0	0	58	15.7694	630	171.289	1611	438.01	0	0	0	0	0	0	0	0	0	0	0	1	0	0	0	0	1	0	0
0743	Lyne_18-Q3-R50-59_BATAC.375	GCA_016719745.1	Redundant	d__Bacteria;p__Nitrospirota;c__Nitrospiria;o__Nitrospirales;f__Nitrospiraceae;g__Nitrospira_A;s__Nitrospira_A sp900170025	FLASV48.1461;tax=d:Bacteria,p:Nitrospirota,c:Nitrospiria,o:Nitrospirales,f:Nitrospiraceae,g:Nitrospira,s:Nitrospira_defluvii;	99.9	.	4312793	95.64	2.95	n.d.	Yes	4519	33	7.3025	8	1.7703	487	107.767	50	11.0644	0	0	74	16.3753	853	188.759	1628	360.257	0	2	0	0	0	0	0	0	0	0	0	0	0	0	0	0	0	0	1
0744	Lyne_18-Q3-R50-59_BATAC.383_cln	GCA_016699715.1	0744	d__Bacteria;p__Pseudomonadota;c__Gammaproteobacteria;o__Competibacterales;f__Competibacteraceae;g__Competibacter;s__Competibacter sp016699715	FLASV22990.1345;tax=d:Bacteria,p:Proteobacteria,c:Gammaproteobacteria,o:Competibacterales,f:Competibacteraceae,g:Ca_Competibacter,s:midas_s_198;	99.3	GAO; Abundant	3595827	97.71	3.05	0.102228	Yes	3194	17	5.32248	9	2.81778	180	56.3557	27	8.45335	0	0	63	19.7245	709	221.979	1563	489.355	0	0	0	0	0	0	0	0	0	0	0	0	0	1	0	0	0	0	0
0745	Lyne_18-Q3-R50-59_BATAC.420	GCA_016719725.1	Redundant	d__Bacteria;p__Actinomycetota;c__Actinomycetia;o__Actinomycetales;f__Dermatophilaceae;g__JADJTI01;s__JADJTI01 sp016711265	FLASV14496.1341;tax=d:Bacteria,p:Actinobacteriota,c:Actinobacteria,o:Micrococcales,f:Dermatophilaceae,g:midas_g_724,s:midas_s_724;	100	.	3570960	99.73	0.55	n.d.	Yes	3269	31	9.48302	11	3.36494	113	34.5671	0	0	12	3.67085	0	0	886	271.031	1652	505.353	3	1	0	0	0	0	0	0	0	0	0	0	1	0	0	0	0	0	0
0746	Lyne_18-Q3-R50-59_BATAC.464	GCA_016719685.1	Redundant	d__Bacteria;p__Bacteroidota;c__Bacteroidia;o__AKYH767-A;f__OLB10;g__JAJTFW01;s__JAJTFW01 sp016713925	FLASV9633.1361;tax=d:Bacteria,p:Bacteroidota,c:Bacteroidia,o:Chitinophagales,f:Chitinophagaceae,g:Terrimonas,s:midas_s_90;	99	.	4646100	90.04	2.3	n.d.	Yes	4682	227	48.4836	85	18.1546	570	121.743	73	15.5916	0	0	40	8.54336	778	166.168	1443	308.202	2	4	0	0	0	4	1	0	0	0	0	0	0	1	0	0	0	0	0
0747	Lyne_18-Q3-R50-59_BATAC.473	GCA_016719615.1	0747	d__Bacteria;p__Bacteroidota;c__Bacteroidia;o__Chitinophagales;f__Saprospiraceae;g__UBA3362;s__UBA3362 sp016719615	FLASV49604.1368;tax=d:Bacteria,p:Bacteroidota,c:Bacteroidia,o:Chitinophagales,f:Saprospiraceae,g:midas_g_6,s:midas_s_14542;	99.8	.	4180360	97.25	0.59	0.00572242	Yes	3542	58	16.3749	36	10.1637	501	141.446	72	20.3275	0	0	34	9.5991	557	157.256	1358	383.399	1	5	0	0	0	3	0	0	0	0	0	0	0	1	0	0	0	0	0
0748	Lyne_18-Q3-R50-59_BATAC.510	GCA_016719695.1	Redundant	d__Bacteria;p__Cyanobacteriota;c__Vampirovibrionia;o__Obscuribacterales;f__Obscuribacteraceae;g__Obscuribacter;s__Obscuribacter sp016712465	FLASV14605.1313;tax=d:Bacteria,p:Cyanobacteria,c:Vampirivibrionia,o:Obscuribacterales,f:Obscuribacteraceae,g:Ca_Obscuribacter,s:midas_s_13057;	99.6	.	7281018	95.73	3.99	n.d.	Yes	6257	94	15.0232	37	5.91338	732	116.989	60	9.58926	0	0	138	22.0553	1102	176.123	2310	369.187	0	1	0	0	0	1	0	1	0	0	0	2	0	1	0	0	0	0	0
0749	Lyne_18-Q3-R50-59_BATAC.526	GCA_016719645.1	0749	d__Bacteria;p__Krumholzibacteriota;c__Krumholzibacteria;o__LZORAL124-64-63;f__LZORAL124-64-63;g__PNOJ01;s__PNOJ01 sp016719645	FLASV5048.1479;tax=d:Bacteria,p:Latescibacterota,c:midas_c_18,o:midas_o_753,f:midas_f_753,g:midas_g_4788,s:midas_s_4788;	100	.	3922479	97.25	1.1	0.0184161	.	3337	39	11.6871	24	7.19209	550	164.819	52	15.5829	0	0	70	20.9769	678	203.177	1277	382.679	1	8	0	0	2	2	0	0	0	1	0	0	0	1	0	0	2	0	0
0750	Lyne_18-Q3-R50-59_BATAC.569	GCA_016719635.1	0750	d__Bacteria;p__Bacteroidota;c__Bacteroidia;o__Chitinophagales;f__JADIYW01;g__JADJSS01;s__JADJSS01 sp016719635	FLASV4020.1432;tax=d:Bacteria,p:Bacteroidota,c:Bacteroidia,o:Chitinophagales,f:midas_f_108,g:midas_g_558,s:midas_s_4020;	100	.	3536787	99.24	4.17	0.0119384	.	3259	77	23.6269	59	18.1037	457	140.227	76	23.32	0	0	31	9.51212	560	171.832	1356	416.079	0	5	1	0	1	2	0	2	1	0	0	0	1	1	0	0	1	0	1
0751	Lyne_18-Q3-R50-59_BATAC.576	GCA_016719565.1	0751	d__Bacteria;p__Bacteroidota;c__Ignavibacteria;o__SJA-28;f__B-1AR;g__UBA2330;s__UBA2330 sp016719565	FLASV2152.1442;tax=d:Bacteria,p:Bacteroidota,c:Ignavibacteria,o:SJA-28,f:midas_f_31,g:midas_g_31,s:midas_s_2152;	100	.	4774612	94.35	3.83	0.0110107	.	4439	158	35.5936	100	22.5276	553	124.578	159	35.8189	0	0	41	9.23631	664	149.583	1635	368.326	1	0	1	0	0	0	0	1	1	0	0	0	1	0	0	0	2	0	0
0752	Lyne_18-Q3-R50-59_BATAC.62	GCA_016719575.1	0752	d__Bacteria;p__Bdellovibrionota;c__Bdellovibrionia;o__Bdellovibrionales;f__Bdellovibrionaceae;g__JACMRP01;s__JACMRP01 sp016719575	FLASV26475.1335;tax=d:Bacteria,p:Bdellovibrionota,c:Bdellovibrionia,o:Bdellovibrionales,f:Bdellovibrionaceae,g:Bdellovibrio,s:midas_s_26475;	99.9	.	3477832	94.59	0	0.0122284	.	3531	81	22.9397	41	11.6114	585	165.675	61	17.2756	0	0	47	13.3107	549	155.48	1375	389.408	1	0	0	0	0	1	0	0	0	0	0	0	0	0	0	0	0	0	0
0753	Lyne_18-Q3-R50-59_BATAC.66	GCA_016719605.1	0753	d__Bacteria;p__Bacteroidota;c__Bacteroidia;o__Chitinophagales;f__Saprospiraceae;g__M3007;s__M3007 sp016719605	FLASV61727.1353;tax=d:Bacteria,p:Bacteroidota,c:Bacteroidia,o:Chitinophagales,f:Saprospiraceae,g:midas_g_3556,s:midas_s_61727;	99.3	.	5634770	94.18	0.99	0.00715205	.	4578	142	31.0179	59	12.8877	684	149.41	114	24.9017	0	0	76	16.6011	825	180.21	1562	341.197	7	23	0	0	6	4	1	0	0	0	0	0	1	0	0	0	1	0	0
0754	Lyne_18-Q3-R50-59_BATAC.68	GCA_016719535.1	0754	d__Bacteria;p__Pseudomonadota;c__Gammaproteobacteria;o__Burkholderiales;f__Burkholderiaceae_B;g__Rubrivivax;s__Rubrivivax sp016719535	FLASV1694.1451;tax=d:Bacteria,p:Proteobacteria,c:Gammaproteobacteria,o:Burkholderiales,f:Comamonadaceae,g:Ideonella,s:midas_s_1694;	99.9	.	5866571	98.15	3.03	0.0275681	Yes	5607	60	10.7009	30	5.35045	496	88.4609	59	10.5226	0	0	203	36.2047	1217	217.05	2133	380.417	1	1	0	0	1	0	0	1	1	0	0	1	0	0	0	0	1	0	0
0755	Lyne_18-Q3-R50-59_BATAC.79	GCA_016719465.1	0755	d__Bacteria;p__Pseudomonadota;c__Gammaproteobacteria;o__Burkholderiales;f__Thiobacillaceae;g__PFJX01;s__PFJX01 sp016719465	FLASV15927.1352;tax=d:Bacteria,p:Proteobacteria,c:Gammaproteobacteria,o:Burkholderiales,f:Hydrogenophilaceae,g:midas_g_913,s:midas_s_15927;	100	.	3180269	95.69	1.65	0.033569	.	3154	28	8.87762	10	3.17058	274	86.8738	39	12.3653	0	0	119	37.7299	664	210.526	1365	432.784	0	0	0	0	0	0	0	0	0	0	0	0	0	0	0	0	0	0	0
0756	Lyne_18-Q3-R50-59_MAXAC.002	GCA_016719515.1	Redundant	d__Bacteria;p__Myxococcota;c__UBA796;o__UBA796;f__CAJQPC01;g__JADKFE01;s__JADKFE01 sp016717595	FLASV814.1441;tax=d:Bacteria,p:Bdellovibrionota,c:Bdellovibrionia,o:Bdellovibrionales,f:Bdellovibrionaceae,g:OM27_clade,s:midas_s_814;	99.9	.	8651915	93.06	4.86	n.d.	Yes	7602	170	22.3625	111	14.6014	1215	159.826	89	11.7074	0	0	116	15.2591	1321	173.77	2478	325.967	1	6	1	0	0	3	0	2	1	0	0	1	0	1	0	0	1	0	0
0757	Lyne_18-Q3-R50-59_MAXAC.006	GCA_016719385.1	0757	d__Bacteria;p__Actinomycetota;c__Acidimicrobiia;o__Acidimicrobiales;f__Microtrichaceae;g__Microthrix;s__Microthrix subdominans	FLASV2.1445;tax=d:Bacteria,p:Actinobacteriota,c:Acidimicrobiia,o:Microtrichales,f:Microtrichaceae,g:Ca_Microthrix,s:Ca_Microthrix_subdominans;	99.9	Filamentous; Abundant	4214851	93.16	0.85	0.609362	Yes	3884	29	7.46653	10	2.57467	142	36.5602	0	0	9	2.3172	0	0	1022	263.131	1932	497.425	0	2	0	0	0	0	0	1	1	0	0	1	1	0	0	0	0	0	0
0758	Lyne_18-Q3-R50-59_MAXAC.015	GCA_016719485.1	0758	d__Bacteria;p__Acidobacteriota;c__Thermoanaerobaculia;o__UBA5066;f__UBA5066;g__UBA5066;s__UBA5066 sp016719485	FLASV973.1476;tax=d:Bacteria,p:Acidobacteriota,c:Holophagae,o:Subgroup_7,f:midas_f_973,g:midas_g_973,s:midas_s_973;	99.9	.	5710626	95.94	2.56	0.106163	Yes	4835	30	6.20476	14	2.89555	527	108.997	92	19.0279	0	0	112	23.1644	1084	224.199	1903	393.588	2	10	1	0	1	2	0	0	0	0	0	0	1	0	0	0	2	0	0
0759	Lyne_18-Q3-R50-59_MAXAC.016	GCA_016719475.1	Redundant	d__Bacteria;p__Pseudomonadota;c__Gammaproteobacteria;o__Burkholderiales;f__Burkholderiaceae_B;g__JAAFJR01;s__JAAFJR01 sp016705065	FLASV33.1457;tax=d:Bacteria,p:Proteobacteria,c:Gammaproteobacteria,o:Burkholderiales,f:Comamonadaceae,g:Rhodoferax,s:midas_s_33;	99.8	.	2563974	90.46	1.25	n.d.	Yes	2715	27	9.94475	13	4.78821	190	69.9816	28	10.3131	0	0	80	29.4659	578	212.891	1105	406.998	0	0	0	0	0	0	0	0	0	0	0	0	0	0	0	0	0	0	1
0760	Lyne_18-Q3-R50-59_MAXAC.017	GCA_016719445.1	Redundant	d__Bacteria;p__Pseudomonadota;c__Gammaproteobacteria;o__Burkholderiales;f__Rhodocyclaceae;g__Sulfuritalea;s__Sulfuritalea sp016710465	FLASV30129.1359;tax=d:Bacteria,p:Proteobacteria,c:Gammaproteobacteria,o:Burkholderiales,f:Rhodocyclaceae,g:Sulfuritalea,s:midas_s_7698;	100	.	4113924	90.17	4.62	n.d.	.	4091	63	15.3997	10	2.44439	282	68.9318	40	9.77756	0	0	120	29.3327	855	208.995	1748	427.279	0	1	0	0	0	0	0	0	0	0	0	0	0	0	0	0	0	0	1
0761	Lyne_18-Q3-R50-59_MAXAC.018	GCA_016719405.1	0761	d__Bacteria;p__Pseudomonadota;c__Gammaproteobacteria;o__Burkholderiales;f__Burkholderiaceae_B;g__Rhodoferax_C;s__Rhodoferax_C sp016719405	FLASV4839.1486;tax=d:Bacteria,p:Proteobacteria,c:Gammaproteobacteria,o:Burkholderiales,f:Comamonadaceae,g:Limnohabitans,s:midas_s_2834;	99.9	.	4318719	97	1.46	0.0470511	.	4196	77	18.3508	39	9.29457	323	76.9781	45	10.7245	0	0	113	26.9304	900	214.49	1530	364.633	0	1	0	0	0	0	0	5	5	0	0	1	0	0	0	0	1	0	0
0762	Lyne_18-Q3-R50-59_MAXAC.019	GCA_016719395.1	0762	d__Bacteria;p__Chloroflexota;c__Dehalococcoidia;o__Tepidiformales;f__Tepidiformaceae;g__FeB-14;s__FeB-14 sp016719395	FLASV849.1412;tax=d:Bacteria,p:Chloroflexi,c:OLB14,o:midas_o_731,f:midas_f_731,g:midas_g_731,s:midas_s_849;	99.8	.	3446967	96.04	0.99	0.113082	Yes	3614	32	8.85445	12	3.32042	153	42.3354	0	0	22	6.08744	0	0	918	254.012	1932	534.588	0	0	0	0	0	0	0	0	0	0	0	0	2	0	0	0	0	0	0
0763	Lyne_18-Q3-R50-59_MAXAC.021	GCA_016719365.1	Redundant	d__Bacteria;p__Bacteroidota;c__Bacteroidia;o__Bacteroidales;f__Lentimicrobiaceae;g__Lentimicrobium;s__Lentimicrobium sp016705005	FLASV22483.1354;tax=d:Bacteria,p:Bacteroidota,c:Bacteroidia,o:Sphingobacteriales,f:Lentimicrobiaceae,g:Lentimicrobium,s:midas_s_1390;	99.8	.	5055743	97.26	4.84	n.d.	Yes	4042	122	30.1831	80	19.7922	641	158.585	82	20.287	0	0	30	7.42207	794	196.437	1444	357.249	4	22	1	0	3	1	1	1	0	0	0	0	3	1	0	0	1	0	0
0764	Lyne_18-Q3-R50-59_MAXAC.025	GCA_016719345.1	Redundant	d__Bacteria;p__Bacteroidota;c__Bacteroidia;o__Chitinophagales;f__JADIYW01;g__JADIYW01;s__JADIYW01 sp016705125	FLASV108.1447;tax=d:Bacteria,p:Bacteroidota,c:Bacteroidia,o:Chitinophagales,f:midas_f_108,g:midas_g_108,s:midas_s_108;	99.2	.	3716077	98.03	3.94	n.d.	Yes	3647	60	16.4519	30	8.22594	417	114.341	76	20.839	0	0	25	6.85495	569	156.019	1530	419.523	0	3	0	0	1	1	0	1	0	0	0	0	1	1	0	0	0	0	0
0765	Lyne_18-Q3-R50-59_MAXAC.052	GCA_016715785.1	Redundant	d__Bacteria;p__Bacteroidota;c__Bacteroidia;o__Chitinophagales;f__Saprospiraceae;g__OLB9;s__OLB9 sp016715245	FLASV37.1440;tax=d:Bacteria,p:Bacteroidota,c:Bacteroidia,o:Chitinophagales,f:Saprospiraceae,g:Ca_Epiflobacter,s:midas_s_37;	100	.	4584175	97.52	3.22	n.d.	Yes	3843	77	20.0364	47	12.23	535	139.214	97	25.2407	0	0	45	11.7096	614	159.771	1503	391.101	4	10	2	0	1	2	0	0	0	0	0	0	1	0	0	0	1	0	0
0766	Lyne_18-Q3-R50-59_MAXAC.062	GCA_016715765.1	0766	d__Bacteria;p__Verrucomicrobiota;c__Verrucomicrobiae;o__Opitutales;f__Opitutaceae;g__UBA2377;s__UBA2377 sp016715765	FLASV8201.1480;tax=d:Bacteria,p:Verrucomicrobiota,c:Verrucomicrobiae,o:Opitutales,f:Opitutaceae,g:Cephaloticoccus,s:midas_s_8201;	99.8	.	4128037	90.29	2.05	0.051021	Yes	3509	31	8.83443	15	4.27472	301	85.7794	59	16.8139	0	0	54	15.389	751	214.021	1449	412.938	1	16	0	0	3	0	0	0	0	2	0	0	0	0	0	0	0	0	0
0767	Lyne_18-Q3-R50-59_MAXAC.071_sub	GCA_016719325.1	Redundant	d__Bacteria;p__Pseudomonadota;c__Gammaproteobacteria;o__Burkholderiales;f__Rhodocyclaceae;g__Fen-999;s__Fen-999 sp016704145	FLASV23030.1359;tax=d:Bacteria,p:Proteobacteria,c:Gammaproteobacteria,o:Burkholderiales,f:Rhodocyclaceae,g:midas_g_5535,s:midas_s_5535;	99.9	.	3688406	95.57	0.37	n.d.	Yes	3603	31	8.60394	7	1.94283	266	73.8274	49	13.5998	0	0	106	29.4199	671	186.234	1699	471.551	0	0	0	0	0	0	0	0	0	1	0	0	0	0	0	0	0	0	1
0768	Lyne_18-Q3-R50-59_MAXAC.074	GCA_016715745.1	Redundant	d__Bacteria;p__Bacteroidota;c__Bacteroidia;o__AKYH767-A;f__OLB10;g__JADKJB01;s__JADKJB01 sp016713525	FLASV283.1445;tax=d:Bacteria,p:Bacteroidota,c:Bacteroidia,o:Sphingobacteriales,f:AKYH767,g:midas_g_283,s:midas_s_283;	99.2	.	5539318	97.86	2.48	n.d.	Yes	5134	261	50.8376	151	29.4118	646	125.828	92	17.9198	0	0	45	8.7651	843	164.199	1540	299.961	1	4	1	0	0	4	0	0	0	0	0	0	0	0	0	0	1	0	0
0769	Lyne_18-Q3-R50-59_MAXAC.083	GCA_016719285.1	Redundant	d__Bacteria;p__Bacteroidota;c__Bacteroidia;o__Chitinophagales;f__Chitinophagaceae;g__OLB11;s__OLB11 sp016711825	FLASV679.1447;tax=d:Bacteria,p:Bacteroidota,c:Bacteroidia,o:Chitinophagales,f:Chitinophagaceae,g:midas_g_679,s:midas_s_679;	100	.	4121257	96.06	1.72	n.d.	Yes	3626	132	36.4038	94	25.9239	565	155.819	82	22.6145	0	0	42	11.583	538	148.373	1233	340.044	1	2	0	0	2	0	1	0	0	0	0	1	1	0	0	0	1	0	0
0770	Lyne_18-Q3-R50-59_MAXAC.097	GCA_016715705.1	Redundant	d__Bacteria;p__Bacteroidota;c__Bacteroidia;o__Chitinophagales;f__Saprospiraceae;g__UBA3362;s__UBA3362 sp016714365	FLASV287.1454;tax=d:Bacteria,p:Bacteroidota,c:Bacteroidia,o:Chitinophagales,f:Saprospiraceae,g:midas_g_65,s:midas_s_177;	100	.	5201211	96.53	4.21	n.d.	Yes	4522	82	18.1336	41	9.06678	619	136.886	128	28.3061	0	0	62	13.7107	665	147.059	1635	361.566	0	7	2	0	2	1	1	0	0	0	0	0	0	1	0	0	0	0	1
0771	Lyne_18-Q3-R50-59_MAXAC.102	GCA_016715665.1	Redundant	d__Bacteria;p__Gemmatimonadota;c__Gemmatimonadetes;o__Gemmatimonadales;f__Gemmatimonadaceae;g__SCN-70-22;s__SCN-70-22 sp016719105	FLASV929.1448;tax=d:Bacteria,p:Gemmatimonadota,c:Gemmatimonadetes,o:Gemmatimonadales,f:Gemmatimonadaceae,g:midas_g_764,s:midas_s_929;	100	.	6352677	98.9	2.2	n.d.	Yes	5392	54	10.0148	35	6.4911	905	167.841	96	17.8042	0	0	142	26.3353	1100	204.006	1800	333.828	2	27	4	0	9	0	0	0	0	0	0	2	1	0	0	0	1	0	0
0772	Lyne_18-Q3-R50-59_MAXAC.106_sub	GCA_016715675.1	Redundant	d__Bacteria;p__Myxococcota;c__Polyangia;o__Polyangiales;f__Ga0077539;g__SCUS01;s__SCUS01 sp016704445	FLASV990.1477;tax=d:Bacteria,p:Myxococcota,c:Polyangia,o:mle1-27,f:midas_f_990,g:midas_g_990,s:midas_s_990;	100	.	8831761	91.64	2.84	n.d.	Yes	7722	243	31.4685	153	19.8135	1086	140.637	74	9.58301	0	0	115	14.8925	1367	177.027	2480	321.16	0	7	0	0	1	1	0	3	3	0	0	3	1	0	0	0	1	0	0
0773	Lyne_18-Q3-R50-59_MAXAC.197	GCA_016715695.1	Redundant	d__Bacteria;p__Bacteroidota;c__Ignavibacteria;o__Ignavibacteriales;f__Ignavibacteriaceae;g__UTCHB3;s__UTCHB3 sp016707285	FLASV10199.1346;tax=d:Bacteria,p:Bacteroidota,c:Ignavibacteria,o:Ignavibacteriales,f:Ignavibacteriaceae,g:Ignavibacterium,s:midas_s_1940;	100	.	4372126	97.77	1.97	n.d.	.	4287	67	15.6286	33	7.69769	466	108.701	104	24.2594	0	0	30	6.9979	702	163.751	1599	372.988	1	17	0	0	5	0	1	0	0	0	0	0	1	2	0	0	0	0	0
0774	Lyne_18-Q3-R50-59_MAXAC.215	GCA_016715645.1	0774	d__Bacteria;p__Elusimicrobiota;c__Elusimicrobia;o__FEN-1173;f__FEN-1173;g__JADKHR01;s__JADKHR01 sp016715645	FLASV39499.1370;tax=d:Bacteria,p:Elusimicrobiota,c:Elusimicrobia,o:MVP-88,f:midas_f_595,g:midas_g_945,s:midas_s_4749;	100	.	3361611	94.38	4.49	0.0191898	.	3073	53	17.247	12	3.90498	210	68.3371	70	22.779	0	0	34	11.0641	546	177.677	1187	386.267	0	1	0	0	1	1	0	0	0	1	0	0	0	0	0	0	0	0	0
0775	Lyne_18-Q3-R50-59_MAXAC.221	GCA_016715565.1	Redundant	d__Bacteria;p__Bacteroidota;c__Bacteroidia;o__Chitinophagales;f__Saprospiraceae;g__JADJPL01;s__JADJPL01 sp016713275	FLASV367.1437;tax=d:Bacteria,p:Bacteroidota,c:Bacteroidia,o:Chitinophagales,f:Saprospiraceae,g:Haliscomenobacter,s:midas_s_217;	100	.	6427123	97.98	4.55	n.d.	Yes	5278	74	14.0205	51	9.66275	759	143.804	140	26.5252	0	0	100	18.9466	891	168.814	2004	379.689	13	80	6	0	19	4	0	0	0	0	0	1	2	0	0	0	3	0	0
0776	Lyne_18-Q3-R50-59_MAXAC.237	GCA_016715585.1	Redundant	d__Bacteria;p__Pseudomonadota;c__Gammaproteobacteria;o__Burkholderiales;f__Burkholderiaceae_B;g__Ottowia;s__Ottowia sp016702555	FLASV1352.1453;tax=d:Bacteria,p:Proteobacteria,c:Gammaproteobacteria,o:Burkholderiales,f:Comamonadaceae,g:Ottowia,s:midas_s_482;	100	.	3858113	99.53	2.34	n.d.	Yes	3780	20	5.29101	8	2.1164	239	63.2275	36	9.52381	0	0	127	33.5979	784	207.407	1648	435.979	0	0	0	0	0	0	0	0	0	0	0	1	0	0	0	0	0	0	1
0777	Lyne_18-Q3-R50-59_MAXAC.253	GCA_016715625.1	0777	d__Bacteria;p__Bacteroidota;c__Bacteroidia;o__Chitinophagales;f__LD1;g__Bog-950;s__Bog-950 sp016715625	FLASV18307.1355;tax=d:Bacteria,p:Bacteroidota,c:Bacteroidia,o:Chitinophagales,f:37-13,g:midas_g_1851,s:midas_s_9179;	99.8	.	3486201	91.35	1.15	0.0177818	.	3152	149	47.2716	89	28.236	486	154.188	84	26.6497	0	0	37	11.7386	562	178.299	1118	354.695	0	5	0	0	1	1	0	2	2	0	0	0	1	0	0	0	1	0	0
0778	Lyne_18-Q3-R50-59_MAXAC.254	GCA_016715575.1	Redundant	d__Bacteria;p__Elusimicrobiota;c__Elusimicrobia;o__FEN-1173;f__FEN-1173;g__JADJJR01;s__JADJJR01 sp016706425	FLASV595.1458;tax=d:Bacteria,p:Elusimicrobiota,c:Elusimicrobia,o:MVP-88,f:midas_f_595,g:midas_g_595,s:midas_s_595;	100	.	2621069	97.75	0.19	n.d.	Yes	2348	10	4.25894	6	2.55537	218	92.845	50	21.2947	0	0	37	15.7581	527	224.446	913	388.842	0	0	0	0	0	0	0	0	0	0	0	0	0	1	0	0	0	0	0
0779	Lyne_18-Q3-R50-59_MAXAC.259	GCA_016715515.1	Redundant	d__Bacteria;p__Pseudomonadota;c__Gammaproteobacteria;o__Burkholderiales;f__Casimicrobiaceae;g__CAIWHR01;s__CAIWHR01 sp016720425	FLASV3347.1465;tax=d:Bacteria,p:Proteobacteria,c:Gammaproteobacteria,o:Burkholderiales,f:SC-I-84,g:midas_g_1341,s:midas_s_3347;	100	.	4468910	98.97	2.49	n.d.	Yes	4118	50	12.1418	21	5.09956	346	84.0214	54	13.1132	0	0	153	37.154	962	233.609	1629	395.58	0	1	1	0	0	1	0	1	0	2	0	0	0	0	0	0	0	0	1
0780	Lyne_18-Q3-R50-59_MAXAC.278	GCA_016715545.1	Redundant	d__Bacteria;p__Bacteroidota;c__Bacteroidia;o__Chitinophagales;f__UBA2359;g__BJ6;s__BJ6 sp014584595	FLASV1223.1447;tax=d:Bacteria,p:Bacteroidota,c:Bacteroidia,o:Chitinophagales,f:37-13,g:midas_g_1223,s:midas_s_1223;	99.7	.	4241995	95.07	1.97	n.d.	.	3498	107	30.5889	65	18.582	518	148.085	63	18.0103	0	0	58	16.5809	624	178.388	1060	303.03	3	2	0	0	1	2	0	0	0	0	0	0	0	0	0	0	1	0	0
0781	Lyne_18-Q3-R50-59_MAXAC.310	GCA_016715505.1	0781	d__Bacteria;p__Bacteroidota;c__Bacteroidia;o__Chitinophagales;f__Chitinophagaceae;g__OLB11;s__OLB11 sp016715505	FLASV22778.1355;tax=d:Bacteria,p:Bacteroidota,c:Bacteroidia,o:Chitinophagales,f:Chitinophagaceae,g:midas_g_679,s:midas_s_4380;	100	.	3983432	93.33	1.23	0.0114066	.	3997	174	43.5326	80	20.015	476	119.089	80	20.015	0	0	51	12.7596	574	143.608	1310	327.746	2	7	1	0	1	4	1	0	0	0	0	0	1	0	0	0	0	0	0
0782	Lyne_18-Q3-R50-59_MAXAC.318	GCA_016715485.1	Redundant	d__Bacteria;p__Pseudomonadota;c__Gammaproteobacteria;o__Pseudomonadales;f__UBA7239;g__UBA7239;s__UBA7239 sp016713115	FLASV11904.1356;tax=d:Bacteria,p:Proteobacteria,c:Gammaproteobacteria,o:Pseudomonadales,f:Halomonadaceae,g:Halomonas,s:midas_s_11904;	100	.	2513147	96.6	3.46	n.d.	.	2497	31	12.4149	17	6.80817	144	57.6692	41	16.4197	0	0	44	17.6211	528	211.454	1120	448.538	0	0	0	0	1	0	0	0	0	0	0	0	0	0	0	0	0	0	0
0783	Lyne_18-Q3-R50-59_MAXAC.325_cln	GCA_016699735.1	Redundant	d__Bacteria;p__Pseudomonadota;c__Alphaproteobacteria;o__Micavibrionales;f__Micavibrionaceae;g__JAGNKE01;s__JAGNKE01 sp016699735	FLASV2943.1409;tax=d:Bacteria,p:Proteobacteria,c:Alphaproteobacteria,o:Micavibrionales,f:Micavibrionaceae,g:midas_g_2943,s:midas_s_2943;	100	.	2743961	94.57	1.59	n.d.	Yes	2651	47	17.7292	7	2.64051	242	91.2863	29	10.9393	0	0	52	19.6152	463	174.651	1246	470.011	0	2	0	0	0	0	0	0	0	0	0	0	0	0	0	0	0	0	0
0784	Lyne_18-Q3-R50-59_MAXAC.326	GCA_016715465.1	0784	d__Bacteria;p__Bacteroidota;c__Bacteroidia;o__Chitinophagales;f__Saprospiraceae;g__JADKBO01;s__JADKBO01 sp016715465	FLASV923.1441;tax=d:Bacteria,p:Bacteroidota,c:Bacteroidia,o:Chitinophagales,f:Saprospiraceae,g:midas_g_142,s:midas_s_923;	100	.	5310024	96.7	3.96	0.0147734	Yes	4620	90	19.4805	50	10.8225	672	145.455	100	21.645	0	0	54	11.6883	738	159.74	1689	365.584	4	21	0	0	5	1	0	0	0	0	0	0	1	0	0	0	1	0	0
0785	Lyne_18-Q3-R50-59_MAXAC.330	GCA_016715385.1	Redundant	d__Bacteria;p__Bacteroidota;c__Bacteroidia;o__Flavobacteriales;f__PHOS-HE28;g__PHOS-HE28;s__PHOS-HE28 sp016710015	FLASV758.1445;tax=d:Bacteria,p:Bacteroidota,c:Bacteroidia,o:Flavobacteriales,f:NS9_marine_group,g:midas_g_385,s:midas_s_758;	100	.	4109603	98.39	0.54	n.d.	.	3614	81	22.4128	66	18.2623	579	160.21	69	19.0924	0	0	40	11.0681	695	192.308	1355	374.931	1	1	0	0	1	0	0	0	0	0	0	0	1	0	0	0	0	0	0
0786	Lyne_18-Q3-R50-59_MAXAC.340	GCA_016715425.1	0786	d__Bacteria;p__Bacteroidota;c__Bacteroidia;o__Chitinophagales;f__BACL12;g__JADKAC01;s__JADKAC01 sp016715425	FLASV8382.1449;tax=d:Bacteria,p:Bacteroidota,c:Bacteroidia,o:Chitinophagales,f:midas_f_536,g:midas_g_8382,s:midas_s_8382;	99.9	.	3817002	97.52	0.74	0.0198305	.	3353	79	23.561	51	15.2103	531	158.366	89	26.5434	0	0	33	9.84193	607	181.032	1288	384.134	0	10	1	0	1	2	0	0	0	0	0	0	0	0	0	0	0	0	0
0787	Lyne_18-Q3-R50-59_MAXAC.349	GCA_016715415.1	Redundant	d__Bacteria;p__Myxococcota;c__Polyangia;o__Nannocystales;f__Nannocystaceae;g__Ga0077550;s__Ga0077550 sp016709225	FLASV3982.1466;tax=d:Bacteria,p:Myxococcota,c:Polyangia,o:Nannocystales,f:Nannocystaceae,g:Nannocystis,s:midas_s_3982;	99.6	.	9210202	90.3	1.13	n.d.	Yes	7785	369	47.3988	302	38.7925	1480	190.109	52	6.67951	0	0	154	19.7816	1260	161.85	2680	344.252	4	7	0	0	4	1	0	2	2	0	0	2	0	1	0	0	0	0	0
0788	Lyne_18-Q3-R50-59_MAXAC.376	GCA_016715405.1	0788	d__Bacteria;p__Bacteroidota;c__Bacteroidia;o__Chitinophagales;f__Saprospiraceae;g__JABWBR01;s__JABWBR01 sp016715405	FLASV71915.1353;tax=d:Bacteria,p:Bacteroidota,c:Bacteroidia,o:Chitinophagales,f:Saprospiraceae,g:Lewinella,s:midas_s_9494;	99.3	.	5925340	90.85	0.76	0.00619535	.	5671	143	25.216	56	9.8748	732	129.078	108	19.0443	0	0	76	13.4015	944	166.461	1900	335.038	1	23	1	0	3	3	0	0	0	0	0	0	1	3	0	0	0	0	0
0789	Lyne_18-Q3-R50-59_MAXAC.409	GCA_016719295.1	0789	d__Bacteria;p__Planctomycetota;c__UBA1135;o__UBA1135;f__JADKAF01;g__JADKAF01;s__JADKAF01 sp016719295	FLASV68960.1381;tax=d:Bacteria,p:Planctomycetota,c:OM190,o:midas_o_8698,f:midas_f_8698,g:midas_g_8698,s:midas_s_59222;	99.3	.	7334346	97.73	2.27	0.0026131	Yes	5550	71	12.7928	58	10.4505	1005	181.081	64	11.5315	0	0	63	11.3514	1090	196.396	2188	394.234	0	6	0	0	1	2	2	0	0	0	0	2	0	0	0	0	0	0	0
0790	Lyne_18-Q3-R50-59_MAXAC.411_cln	GCA_016699755.1	0790	d__Bacteria;p__Patescibacteria;c__Gracilibacteria;o__CAIRYL01;f__GCA-016699755;g__GCA-016699755;s__GCA-016699755 sp016699755	FLASV34701.1303;tax=d:Bacteria,p:Patescibacteria,c:Gracilibacteria,o:midas_o_27494,f:midas_f_27494,g:midas_g_34701,s:midas_s_34701;	100	.	1560578	82.87	0	0.022838	.	1320	17	12.8788	9	6.81818	56	42.4242	0	0	19	14.3939	0	0	351	265.909	689	521.97	1	0	0	0	0	0	0	0	0	0	0	0	0	0	0	0	0	0	0
0791	Mari_18-Q3-R65-66_BAT3C.187	GCA_016719205.1	Redundant	d__Bacteria;p__Bacteroidota;c__Bacteroidia;o__AKYH767-A;f__OLB10;g__JAJTFW01;s__JAJTFW01 sp016721435	FLASV1987.1445;tax=d:Bacteria,p:Bacteroidota,c:Bacteroidia,o:Sphingobacteriales,f:AKYH767,g:midas_g_1363,s:midas_s_1657;	100	.	4597590	96.27	1.59	n.d.	Yes	3850	185	48.0519	118	30.6494	583	151.429	82	21.2987	0	0	42	10.9091	723	187.792	1342	348.571	1	6	1	0	1	2	1	0	0	0	0	0	1	0	0	0	1	0	0
0792	Mari_18-Q3-R65-66_BAT3C.19	GCA_016715315.1	Redundant	d__Bacteria;p__Pseudomonadota;c__Gammaproteobacteria;o__Burkholderiales;f__Burkholderiaceae_B;g__Rubrivivax;s__Rubrivivax sp016709385	FLASV24680.1350;tax=d:Bacteria,p:Proteobacteria,c:Gammaproteobacteria,o:Burkholderiales,f:Comamonadaceae,g:midas_g_81,s:midas_s_202;	98.4	.	4610529	93.73	1.17	n.d.	Yes	4313	28	6.492	9	2.08671	371	86.019	56	12.984	0	0	149	34.5467	935	216.786	1730	401.113	1	4	0	0	0	0	0	0	0	0	0	1	0	0	0	0	0	0	1
0793	Mari_18-Q3-R65-66_BAT3C.227	GCA_016719255.1	Redundant	d__Bacteria;p__Bacteroidota;c__Bacteroidia;o__Flavobacteriales;f__PHOS-HE28;g__PHOS-HE28;s__PHOS-HE28 sp016721825	FLASV9886.1354;tax=d:Bacteria,p:Bacteroidota,c:Bacteroidia,o:Flavobacteriales,f:NS9_marine_group,g:midas_g_225,s:midas_s_1225;	99.5	.	4561840	96.33	3.23	n.d.	Yes	4294	146	34.0009	100	23.2883	700	163.018	75	17.4662	0	0	63	14.6716	861	200.512	1407	327.667	1	8	0	0	4	1	1	1	1	3	0	1	1	1	0	0	0	0	0
0794	Mari_18-Q3-R65-66_BAT3C.296	GCA_016719165.1	0794	d__Bacteria;p__Bacteroidota;c__Bacteroidia;o__Chitinophagales;f__Chitinophagaceae;g__JJ008;s__JJ008 sp016719165	FLASV390.1453;tax=d:Bacteria,p:Bacteroidota,c:Bacteroidia,o:Chitinophagales,f:Chitinophagaceae,g:Terrimonas,s:midas_s_390;	99	.	4036334	94.8	0.74	0.101609	Yes	3603	76	21.0935	58	16.0977	649	180.128	101	28.0322	0	0	62	17.2079	642	178.185	1334	370.247	9	34	3	0	7	0	0	0	0	0	0	0	1	0	0	0	2	0	0
0795	Mari_18-Q3-R65-66_BAT3C.310_sub	GCA_016719245.1	Redundant	d__Bacteria;p__Pseudomonadota;c__Gammaproteobacteria;o__Burkholderiales;f__Rhodocyclaceae;g__Uliginosibacterium;s__Uliginosibacterium sp016718265	FLASV9740.1359;tax=d:Bacteria,p:Proteobacteria,c:Gammaproteobacteria,o:Burkholderiales,f:Rhodocyclaceae,g:Zoogloea,s:midas_s_1080;	96.6	.	3843639	90.74	1.65	n.d.	.	3692	55	14.8971	23	6.22969	288	78.0065	50	13.5428	0	0	89	24.1062	797	215.872	1511	409.263	2	8	2	0	4	0	0	0	0	0	0	0	0	0	0	0	0	0	1
0796	Mari_18-Q3-R65-66_BAT3C.341_fly	GCA_016699775.1	0796	d__Bacteria;p__Patescibacteria;c__ABY1;o__BM507;f__UBA917;g__UBA919;s__UBA919 sp016699775	FLASV17217.1322;tax=d:Bacteria,p:Patescibacteria,c:ABY1,o:Ca_Falkowbacteria,f:midas_f_5033,g:midas_g_13219,s:midas_s_17217;	100	.	938851	65.84	0.99	0.0186624	.	884	8	9.04977	3	3.39367	53	59.9548	0	0	4	4.52489	0	0	266	300.905	374	423.077	0	0	0	0	0	0	0	0	0	0	0	0	0	0	0	0	0	0	0
0797	Mari_18-Q3-R65-66_BAT3C.366	GCA_016715325.1	0797	d__Bacteria;p__Pseudomonadota;c__Gammaproteobacteria;o__Methylococcales;f__Methylomonadaceae;g__Methyloglobulus;s__Methyloglobulus sp016715325	FLASV67968.1355;tax=d:Bacteria,p:Proteobacteria,c:Gammaproteobacteria,o:Methylococcales,f:Methylomonadaceae,g:Crenothrix,s:midas_s_59604;	99.9	.	4218761	97.81	0.63	0.00514809	.	3937	66	16.764	24	6.09601	355	90.1702	103	26.1621	0	0	64	16.256	759	192.786	1599	406.147	0	2	0	0	2	3	0	1	1	0	0	0	1	0	0	0	0	0	0
0798	Mari_18-Q3-R65-66_BAT3C.374	GCA_016715365.1	0798	d__Bacteria;p__Bacteroidota;c__Bacteroidia;o__Chitinophagales;f__Chitinophagaceae;g__Ferruginibacter;s__Ferruginibacter sp016715365	FLASV83.1451;tax=d:Bacteria,p:Bacteroidota,c:Bacteroidia,o:Chitinophagales,f:Chitinophagaceae,g:Ferruginibacter,s:midas_s_83;	99.6	.	4255639	95.57	1.26	0.0475929	Yes	3956	94	23.7614	69	17.4419	728	184.024	98	24.7725	0	0	75	18.9585	711	179.727	1325	334.934	3	29	0	0	3	1	1	0	0	0	0	0	1	1	0	0	2	0	0
0799	Mari_18-Q3-R65-66_BAT3C.397	GCA_016719225.1	0799	d__Bacteria;p__Bacteroidota;c__Bacteroidia;o__Flavobacteriales;f__PHOS-HE28;g__PHOS-HE28;s__PHOS-HE28 sp016719225	FLASV4341.1446;tax=d:Bacteria,p:Bacteroidota,c:Bacteroidia,o:Flavobacteriales,f:NS9_marine_group,g:midas_g_434,s:midas_s_4341;	100	.	3679454	100	0.54	0.00386174	.	3251	85	26.1458	66	20.3014	490	150.723	75	23.0698	0	0	59	18.1483	670	206.09	1208	371.578	0	4	0	0	1	0	0	0	0	0	0	0	3	0	0	0	0	0	0
0800	Mari_18-Q3-R65-66_BAT3C.41	GCA_016715285.1	0800	d__Bacteria;p__Actinomycetota;c__Actinomycetia;o__Actinomycetales;f__Dermatophilaceae;g__Phosphoribacter;s__Phosphoribacter sp016715285	FLASV62.1442;tax=d:Bacteria,p:Actinobacteriota,c:Actinobacteria,o:Micrococcales,f:Intrasporangiaceae,g:Tetrasphaera,s:midas_s_5;	100	PAO; Abundant	3282635	96.22	2.16	0.157553	Yes	3089	34	11.0068	15	4.85594	97	31.4017	0	0	6	1.94238	0	0	871	281.968	1537	497.572	0	0	0	0	0	1	0	0	0	0	0	0	0	0	0	1	0	1	0
0801	Mari_18-Q3-R65-66_BATAC.234_sub	GCA_016715295.1	Redundant	d__Bacteria;p__Bacteroidota;c__Bacteroidia;o__Chitinophagales;f__Saprospiraceae;g__OLB9;s__OLB9 sp016717105	FLASV62936.1350;tax=d:Bacteria,p:Bacteroidota,c:Bacteroidia,o:Chitinophagales,f:Saprospiraceae,g:Phaeodactylibacter,s:midas_s_970;	93.2	.	4377003	93.88	4.95	n.d.	Yes	4255	115	27.027	46	10.8108	523	122.914	97	22.7967	0	0	56	13.161	604	141.951	1403	329.73	3	8	1	0	5	2	0	0	0	0	0	0	1	1	0	0	0	0	0
0802	Mari_18-Q3-R65-66_BATAC.295	GCA_016719105.1	0802	d__Bacteria;p__Gemmatimonadota;c__Gemmatimonadetes;o__Gemmatimonadales;f__Gemmatimonadaceae;g__SCN-70-22;s__SCN-70-22 sp016719105	FLASV929.1448;tax=d:Bacteria,p:Gemmatimonadota,c:Gemmatimonadetes,o:Gemmatimonadales,f:Gemmatimonadaceae,g:midas_g_764,s:midas_s_929;	100	.	6649145	98.9	1.1	0.068599	Yes	5674	62	10.927	44	7.75467	947	166.902	94	16.5668	0	0	141	24.8502	1152	203.031	1834	323.229	4	28	3	0	11	0	0	0	0	0	0	1	1	0	0	0	1	0	0
0803	Mari_18-Q3-R65-66_BATAC.299	GCA_016715255.1	Redundant	d__Bacteria;p__Pseudomonadota;c__Alphaproteobacteria;o__Sphingomonadales;f__Sphingomonadaceae;g__Aquisediminimonas;s__Aquisediminimonas sp016704425	FLASV59.1411;tax=d:Bacteria,p:Proteobacteria,c:Alphaproteobacteria,o:Sphingomonadales,f:Sphingomonadaceae,g:midas_g_59,s:midas_s_59;	100	.	3208793	98.32	1.12	n.d.	.	3290	27	8.20669	12	3.64742	285	86.6261	64	19.4529	0	0	47	14.2857	583	177.204	1383	420.365	1	1	0	0	0	0	0	0	0	0	0	0	0	0	0	0	0	0	0
0804	Mari_18-Q3-R65-66_BATAC.305	GCA_016715245.1	0804	d__Bacteria;p__Bacteroidota;c__Bacteroidia;o__Chitinophagales;f__Saprospiraceae;g__OLB9;s__OLB9 sp016715245	FLASV37.1440;tax=d:Bacteria,p:Bacteroidota,c:Bacteroidia,o:Chitinophagales,f:Saprospiraceae,g:Ca_Epiflobacter,s:midas_s_37;	100	.	4318063	96.04	0	0.0687699	Yes	3811	85	22.3039	42	11.0207	521	136.71	96	25.1902	0	0	49	12.8575	618	162.162	1435	376.542	4	8	1	0	2	2	0	0	0	0	0	0	1	0	0	0	1	0	0
0805	Mari_18-Q3-R65-66_BATAC.31	GCA_016719185.1	Redundant	d__Bacteria;p__Pseudomonadota;c__Alphaproteobacteria;o__Sphingomonadales;f__Sphingomonadaceae;g__Sphingorhabdus_B;s__Sphingorhabdus_B sp016721875	FLASV9831.1308;tax=d:Bacteria,p:Proteobacteria,c:Alphaproteobacteria,o:Sphingomonadales,f:Sphingomonadaceae,g:Sphingorhabdus,s:midas_s_102;	99.5	.	2960683	95.22	0.77	n.d.	Yes	2910	40	13.7457	17	5.84192	335	115.12	51	17.5258	0	0	58	19.9313	560	192.44	1195	410.653	3	1	0	0	4	0	0	1	0	0	0	1	0	0	0	0	1	0	0
0806	Mari_18-Q3-R65-66_BATAC.326	GCA_016719125.1	Redundant	d__Bacteria;p__Acidobacteriota;c__Blastocatellia;o__Pyrinomonadales;f__Pyrinomonadaceae;g__OLB17;s__OLB17 sp016720705	FLASV170.1443;tax=d:Bacteria,p:Acidobacteriota,c:Blastocatellia,o:Blastocatellales,f:Blastocatellaceae,g:JGI_0001001-H03,s:midas_s_170;	99.8	.	3886761	96.58	1.76	n.d.	.	3489	64	18.3434	33	9.4583	467	133.849	72	20.6363	0	0	63	18.0567	604	173.116	1451	415.878	1	6	0	0	2	1	1	0	0	0	0	0	2	0	0	0	1	0	0
0807	Mari_18-Q3-R65-66_BATAC.348	GCA_016719135.1	0807	d__Bacteria;p__Actinomycetota;c__Actinomycetia;o__Nanopelagicales;f__UBA10799;g__JADKAV01;s__JADKAV01 sp016719135	FLASV10356.1345;tax=d:Bacteria,p:Actinobacteriota,c:Actinobacteria,o:midas_o_5,f:midas_f_5,g:midas_g_399,s:midas_s_578;	97.5	.	3098272	91.09	1.62	0.0397523	Yes	3100	45	14.5161	29	9.35484	133	42.9032	0	0	4	1.29032	0	0	864	278.71	1487	479.677	0	2	0	0	0	0	0	1	0	0	0	3	0	0	0	0	0	0	0
0808	Mari_18-Q3-R65-66_BATAC.397	GCA_016719055.1	0808	d__Bacteria;p__Pseudomonadota;c__Gammaproteobacteria;o__Burkholderiales;f__Burkholderiaceae_B;g__Rhodoferax;s__Rhodoferax sp016719055	FLASV647.1459;tax=d:Bacteria,p:Proteobacteria,c:Gammaproteobacteria,o:Burkholderiales,f:Comamonadaceae,g:Rhodoferax,s:midas_s_647;	99.7	.	5460314	95.61	2.34	0.0208479	.	5242	74	14.1167	31	5.91377	320	61.0454	61	11.6368	0	0	150	28.615	1123	214.231	1775	338.611	1	1	0	0	2	0	0	0	0	2	0	0	0	0	0	0	2	0	0
0809	Mari_18-Q3-R65-66_BATAC.401	GCA_016719045.1	Redundant	d__Bacteria;p__Bacteroidota;c__Bacteroidia;o__AKYH767-A;f__OLB10;g__JADKJB01;s__JADKJB01 sp016713525	FLASV283.1445;tax=d:Bacteria,p:Bacteroidota,c:Bacteroidia,o:Sphingobacteriales,f:AKYH767,g:midas_g_283,s:midas_s_283;	99.7	.	4243704	96.75	2.06	n.d.	Yes	3472	178	51.2673	138	39.7465	503	144.873	87	25.0576	0	0	45	12.9608	627	180.588	1212	349.078	0	4	1	0	0	4	1	0	0	0	0	0	0	0	0	0	1	0	0
0810	Mari_18-Q3-R65-66_MAXAC.015	GCA_016719085.1	Redundant	d__Bacteria;p__Bacteroidota;c__Bacteroidia;o__Chitinophagales;f__Saprospiraceae;g__OLB8;s__OLB8 sp016711705	FLASV29.1449;tax=d:Bacteria,p:Bacteroidota,c:Bacteroidia,o:Chitinophagales,f:Saprospiraceae,g:OLB8,s:midas_s_29;	99.3	.	4470116	93.94	0.99	n.d.	Yes	3970	81	20.403	42	10.5793	542	136.524	107	26.9521	0	0	46	11.5869	611	153.904	1515	381.612	5	19	1	0	1	1	1	0	0	0	0	0	0	0	0	0	1	0	0
0811	Mari_18-Q3-R65-66_MAXAC.024	GCA_016719015.1	0811	d__Bacteria;p__Bacteroidota;c__Bacteroidia;o__Chitinophagales;f__Chitinophagaceae;g__JJ008;s__JJ008 sp016719015	FLASV9821.1361;tax=d:Bacteria,p:Bacteroidota,c:Bacteroidia,o:Chitinophagales,f:Chitinophagaceae,g:Terrimonas,s:midas_s_32;	100	Abundant	3707106	98.28	0.49	0.148773	Yes	3331	71	21.3149	49	14.7103	616	184.929	101	30.3212	0	0	52	15.6109	591	177.424	1243	373.161	4	17	2	0	2	0	0	0	0	0	0	0	0	0	0	0	2	0	0
0812	Mari_18-Q3-R65-66_MAXAC.025	GCA_016718975.1	Redundant	d__Bacteria;p__Bacteroidota;c__Ignavibacteria;o__SJA-28;f__B-1AR;g__JAEUSI01;s__JAEUSI01 sp016709315	FLASV31.1442;tax=d:Bacteria,p:Bacteroidota,c:Ignavibacteria,o:SJA-28,f:midas_f_31,g:midas_g_31,s:midas_s_31;	99.8	.	4271624	95.36	2.19	n.d.	Yes	3623	138	38.09	96	26.4974	456	125.863	131	36.1579	0	0	39	10.7646	565	155.948	1498	413.47	2	3	0	0	0	0	1	2	2	0	0	0	1	1	1	0	2	0	0
0813	Mari_18-Q3-R65-66_MAXAC.029	GCA_016715195.1	0813	d__Bacteria;p__Chloroflexota;c__Anaerolineae;o__Anaerolineales;f__EnvOPS12;g__OLB14;s__OLB14 sp016715195	FLASV35294.1331;tax=d:Bacteria,p:Chloroflexi,c:Anaerolineae,o:Anaerolineales,f:Anaerolineaceae,g:midas_g_8346,s:midas_s_8346;	95.4	.	4335219	90.83	1.09	0.0568796	.	4285	32	7.46791	15	3.50058	196	45.741	0	0	65	15.1692	0	0	1439	335.823	1902	443.874	1	1	0	1	0	0	0	0	0	0	0	2	0	0	0	0	0	0	0
0814	Mari_18-Q3-R65-66_MAXAC.049	GCA_016715205.1	0814	d__Bacteria;p__Acidobacteriota;c__Holophagae;o__Holophagales;f__Holophagaceae;g__Holophaga;s__Holophaga sp016715205	FLASV3236.1462;tax=d:Bacteria,p:Acidobacteriota,c:Holophagae,o:Holophagales,f:Holophagaceae,g:midas_g_201,s:midas_s_3236;	100	.	3757211	97.86	4.82	0.0172717	Yes	3522	46	13.0608	31	8.80182	351	99.6593	45	12.7768	0	0	77	21.8626	749	212.663	1449	411.414	1	4	0	0	2	7	0	0	0	0	0	0	3	0	0	0	2	0	0
0815	Mari_18-Q3-R65-66_MAXAC.061	GCA_016715165.1	Redundant	d__Bacteria;p__Bacteroidota;c__Bacteroidia;o__Chitinophagales;f__Saprospiraceae;g__JADKGY01;s__JADKGY01 sp016721905	FLASV9727.1353;tax=d:Bacteria,p:Bacteroidota,c:Bacteroidia,o:Chitinophagales,f:Saprospiraceae,g:midas_g_17,s:midas_s_17;	100	.	5574162	96.78	3.22	n.d.	.	4236	95	22.4268	63	14.8725	765	180.595	101	23.8432	0	0	63	14.8725	797	188.149	1494	352.691	5	18	0	0	1	2	0	0	0	0	0	1	0	0	0	0	1	0	0
0816	Mari_18-Q3-R65-66_MAXAC.086	GCA_016719005.1	Redundant	d__Bacteria;p__Bacteroidota;c__Bacteroidia;o__AKYH767-A;f__2013-40CM-41-45;g__JADKIH01;s__JADKIH01 sp016711505	FLASV364.1445;tax=d:Bacteria,p:Bacteroidota,c:Bacteroidia,o:Sphingobacteriales,f:AKYH767,g:midas_g_300,s:midas_s_364;	100	.	4950671	98.1	3.02	n.d.	.	3959	205	51.7808	148	37.3832	632	159.636	118	29.8055	0	0	43	10.8613	690	174.286	1422	359.182	1	5	0	0	2	1	1	0	0	0	0	0	1	0	0	0	1	0	0
0817	Mari_18-Q3-R65-66_MAXAC.089_sub	GCA_016718925.1	Redundant	d__Bacteria;p__Bacteroidota;c__Bacteroidia;o__Flavobacteriales;f__PHOS-HE28;g__PHOS-HE28;s__PHOS-HE28 sp016718655	FLASV1233.1445;tax=d:Bacteria,p:Bacteroidota,c:Bacteroidia,o:Flavobacteriales,f:NS9_marine_group,g:midas_g_385,s:midas_s_1233;	99.6	.	4508810	96.51	4.01	n.d.	.	4095	117	28.5714	78	19.0476	628	153.358	66	16.1172	0	0	42	10.2564	800	195.36	1421	347.009	1	5	0	0	1	0	1	0	0	0	0	0	0	1	0	0	0	0	0
0818	Mari_18-Q3-R65-66_MAXAC.093	GCA_016718945.1	Redundant	d__Bacteria;p__Pseudomonadota;c__Gammaproteobacteria;o__Pseudomonadales;f__Porticoccaceae;g__JAGPUQ01;s__JAGPUQ01 sp016708925	FLASV4234.1494;tax=d:Bacteria,p:Proteobacteria,c:Gammaproteobacteria,o:Pseudomonadales,f:Porticoccaceae,g:C1-B045,s:midas_s_3241;	100	.	3428406	98.4	4.81	n.d.	.	3283	23	7.00579	4	1.2184	186	56.6555	33	10.0518	0	0	41	12.4886	546	166.311	1528	465.428	0	0	0	0	0	0	0	0	0	0	0	0	0	1	0	0	0	0	0
0819	Mari_18-Q3-R65-66_MAXAC.196	GCA_016715185.1	Redundant	d__Bacteria;p__Pseudomonadota;c__Gammaproteobacteria;o__Burkholderiales;f__Rhodocyclaceae;g__Propionivibrio;s__Propionivibrio sp016705685	FLASV421.1462;tax=d:Bacteria,p:Proteobacteria,c:Gammaproteobacteria,o:Burkholderiales,f:Rhodocyclaceae,g:Propionivibrio,s:midas_s_421;	100	.	3500370	96.38	3.73	n.d.	Yes	3315	26	7.84314	4	1.20664	232	69.9849	42	12.6697	0	0	67	20.2112	725	218.703	1488	448.869	0	0	0	0	0	0	0	0	0	0	0	0	0	0	0	0	0	0	1
0820	Mari_18-Q3-R65-66_MAXAC.209	GCA_016718955.1	Redundant	d__Bacteria;p__Elusimicrobiota;c__Elusimicrobia;o__FEN-1173;f__FEN-1173;g__JADJJR01;s__JADJJR01 sp016706425	FLASV595.1458;tax=d:Bacteria,p:Elusimicrobiota,c:Elusimicrobia,o:MVP-88,f:midas_f_595,g:midas_g_595,s:midas_s_595;	100	.	2320203	92.13	0	n.d.	Yes	2034	9	4.42478	5	2.45821	182	89.4789	51	25.0737	0	0	29	14.2576	453	222.714	833	409.538	0	0	0	0	0	0	0	0	0	0	0	0	0	1	0	0	0	0	0
0821	Mari_18-Q3-R65-66_MAXAC.212	GCA_016715145.1	Redundant	d__Bacteria;p__Pseudomonadota;c__Gammaproteobacteria;o__Competibacterales;f__Competibacteraceae;g__Competibacter_A;s__Competibacter_A sp016713505	FLASV601.1456;tax=d:Bacteria,p:Proteobacteria,c:Gammaproteobacteria,o:Competibacterales,f:Competibacteraceae,g:Ca_Competibacter,s:midas_s_601;	100	.	4208592	95.83	3.52	n.d.	Yes	4034	46	11.4031	13	3.22261	250	61.9732	51	12.6425	0	0	97	24.0456	790	195.835	1659	411.254	1	3	1	0	3	2	0	2	1	0	0	2	0	0	0	0	0	0	0
0822	Mari_18-Q3-R65-66_MAXAC.219	GCA_016715075.1	0822	d__Bacteria;p__Bacteroidota;c__Bacteroidia;o__Bacteroidales;f__VadinHA17;g__LD21;s__LD21 sp016715075	FLASV11345.1356;tax=d:Bacteria,p:Bacteroidota,c:Bacteroidia,o:Bacteroidales,f:Bacteroidetes_vadinHA17,g:midas_g_800,s:midas_s_1078;	98.7	.	5355522	93.62	2.38	0.0119091	.	4608	59	12.8038	41	8.89757	760	164.931	107	23.2205	0	0	55	11.9358	839	182.075	1805	391.71	6	100	2	0	18	0	0	0	0	0	0	1	0	1	0	0	2	0	0
0823	Mari_18-Q3-R65-66_MAXAC.224	GCA_016718875.1	0823	d__Bacteria;p__Bacteroidota;c__Bacteroidia;o__Bacteroidales;f__VadinHA17;g__LD21;s__LD21 sp016718875	FLASV42825.1356;tax=d:Bacteria,p:Bacteroidota,c:Bacteroidia,o:Bacteroidales,f:Bacteroidetes_vadinHA17,g:midas_g_800,s:midas_s_18041;	99.7	.	4459439	95.52	2.62	0.00856813	.	4068	69	16.9617	31	7.62045	641	157.571	74	18.1908	0	0	46	11.3078	693	170.354	1643	403.884	5	88	0	0	9	2	0	0	0	0	0	0	0	0	0	0	2	0	0
0824	Mari_18-Q3-R65-66_MAXAC.226	GCA_016715115.1	0824	d__Bacteria;p__Acidobacteriota;c__Blastocatellia;o__Pyrinomonadales;f__Pyrinomonadaceae;g__JAFDVJ01;s__JAFDVJ01 sp016715115	FLASV895.1442;tax=d:Bacteria,p:Acidobacteriota,c:Blastocatellia,o:Blastocatellales,f:Blastocatellaceae,g:JGI_0001001-H03,s:midas_s_895;	99.9	.	5677984	96.58	2.61	0.0184056	.	4819	66	13.6958	37	7.67794	729	151.276	103	21.3737	0	0	79	16.3934	755	156.672	1934	401.328	4	20	0	0	2	1	0	1	0	0	0	0	2	0	0	0	2	0	0
0825	Mari_18-Q3-R65-66_MAXAC.243_uni	GCA_016699795.1	0825	d__Bacteria;p__Patescibacteria;c__Paceibacteria;o__Moranbacterales;f__GCA-2747515;g__M50B92;s__M50B92 sp016699795	FLASV15392.1342;tax=d:Bacteria,p:Patescibacteria,c:Parcubacteria,o:Ca_Moranbacteria,f:midas_f_13631,g:midas_g_15392,s:midas_s_15392;	100	.	1186598	70.79	1.98	0.0073475	.	1052	16	15.2091	6	5.70342	48	45.6274	0	0	4	3.80228	0	0	297	282.319	532	505.703	0	0	0	0	0	0	0	0	0	0	0	0	1	0	0	0	0	0	0
0826	OdNE_18-Q3-R46-58_BAT3C.189	GCA_016715065.1	0826	d__Bacteria;p__Fibrobacterota;c__Fibrobacteria;o__UBA5070;f__UBA5070;g__UBA5070;s__UBA5070 sp002414805	FLASV206.1461;tax=d:Bacteria,p:Fibrobacterota,c:Fibrobacteria,o:Fibrobacterales,f:Fibrobacteraceae,g:midas_g_206,s:midas_s_206;	99	.	5603226	95.54	0	0.0345084	.	4871	65	13.3443	42	8.62246	737	151.304	60	12.3178	0	0	74	15.192	792	162.595	1827	375.077	11	32	0	0	5	0	0	1	1	0	0	0	0	0	0	0	2	0	0
0827	OdNE_18-Q3-R46-58_BAT3C.195	GCA_016715105.1	0827	d__Bacteria;p__Bacteroidota;c__Bacteroidia;o__Chitinophagales;f__Saprospiraceae;g__JADKBO01;s__JADKBO01 sp016715105	FLASV1126.1442;tax=d:Bacteria,p:Bacteroidota,c:Bacteroidia,o:Chitinophagales,f:Saprospiraceae,g:midas_g_111,s:midas_s_111;	99.7	.	5733329	93.15	2.23	0.0330634	Yes	5305	82	15.4571	41	7.72856	699	131.762	146	27.5212	0	0	94	17.7191	861	162.3	1922	362.3	7	37	5	0	17	2	0	0	0	0	0	1	1	0	0	0	0	0	0
0828	OdNE_18-Q3-R46-58_BAT3C.201	GCA_016715025.1	Redundant	d__Bacteria;p__Bacteroidota;c__Bacteroidia;o__Chitinophagales;f__Saprospiraceae;g__JADKBO01;s__JADKBO01 sp016717655	FLASV11009.1347;tax=d:Bacteria,p:Bacteroidota,c:Bacteroidia,o:Chitinophagales,f:Saprospiraceae,g:midas_g_142,s:midas_s_142;	99.9	.	5181342	98.51	3.96	n.d.	Yes	4164	79	18.9721	59	14.1691	722	173.391	114	27.3775	0	0	64	15.3698	717	172.19	1610	386.647	2	19	0	0	4	1	0	0	0	0	0	0	1	1	0	0	1	0	0
0829	OdNE_18-Q3-R46-58_BAT3C.223	GCA_016715005.1	Redundant	d__Bacteria;p__Bacteroidota;c__Bacteroidia;o__Chitinophagales;f__Saprospiraceae;g__JADJPL01;s__JADJPL01 sp016707205	FLASV217.1437;tax=d:Bacteria,p:Bacteroidota,c:Bacteroidia,o:Chitinophagales,f:Saprospiraceae,g:Haliscomenobacter,s:midas_s_217;	99.7	.	5000004	93.43	3.54	n.d.	Yes	4183	53	12.6703	36	8.60626	606	144.872	111	26.536	0	0	79	18.886	763	182.405	1658	396.366	11	53	3	0	14	3	1	0	0	0	0	2	2	0	0	0	2	0	0
0830	OdNE_18-Q3-R46-58_BAT3C.305	GCA_016714975.1	0830	d__Bacteria;p__Pseudomonadota;c__Gammaproteobacteria;o__Burkholderiales;f__Rhodocyclaceae;g__Azonexus;s__Azonexus sp016714975	FLASV2534.1458;tax=d:Bacteria,p:Proteobacteria,c:Gammaproteobacteria,o:Burkholderiales,f:Rhodocyclaceae,g:Dechloromonas,s:midas_s_2534;	99.9	Denitrifier; Abundant	4076926	96.89	4.61	0.324959	Yes	4058	23	5.66782	7	1.72499	339	83.5387	41	10.1035	0	0	120	29.5712	857	211.188	1673	412.272	0	0	0	0	0	0	0	0	0	1	0	0	0	0	0	0	0	0	1
0831	OdNE_18-Q3-R46-58_BAT3C.319	GCA_016714985.1	0831	d__Bacteria;p__Bacteroidota;c__Bacteroidia;o__Chitinophagales;f__Saprospiraceae;g__UBA6168;s__UBA6168 sp016714985	FLASV2112.1451;tax=d:Bacteria,p:Bacteroidota,c:Bacteroidia,o:Chitinophagales,f:Saprospiraceae,g:Phaeodactylibacter,s:midas_s_2112;	98.7	.	8379030	96.2	1.43	0.0115533	.	6834	175	25.6073	88	12.8768	1003	146.766	153	22.3881	0	0	121	17.7056	1054	154.229	2388	349.429	7	31	1	0	10	3	0	2	1	0	0	0	0	2	0	0	1	0	0
0832	OdNE_18-Q3-R46-58_BAT3C.392	GCA_016714965.1	Redundant	d__Bacteria;p__Myxococcota;c__Polyangia;o__Polyangiales;f__SG8-38;g__JADJJE01;s__JADJJE01 sp016706685	FLASV11454.1376;tax=d:Bacteria,p:Myxococcota,c:Polyangia,o:Polyangiales,f:Sandaracinaceae,g:midas_g_4851,s:midas_s_4851;	100	.	7648730	90.75	3.41	n.d.	.	6759	165	24.4119	111	16.4225	942	139.37	55	8.1373	0	0	77	11.3922	1258	186.122	2508	371.061	0	10	0	0	0	0	0	2	1	0	0	0	0	2	0	0	0	0	0
0833	OdNE_18-Q3-R46-58_BAT3C.415	GCA_016714935.1	0833	d__Bacteria;p__Pseudomonadota;c__Gammaproteobacteria;o__Burkholderiales;f__Rhodocyclaceae;g__Accumulibacter;s__Accumulibacter propinquus	FLASV14248.1357;tax=d:Bacteria,p:Proteobacteria,c:Gammaproteobacteria,o:Burkholderiales,f:Rhodocyclaceae,g:Ca_Accumulibacter,s:midas_s_7407;	99.8	PAO	4325360	95.26	0.98	0.0834735	Yes	3823	42	10.9861	8	2.0926	292	76.3798	61	15.9561	0	0	85	22.2338	898	234.894	1550	405.441	1	1	0	0	0	0	0	2	2	0	0	0	1	0	0	0	1	0	1
0834	OdNE_18-Q3-R46-58_BAT3C.84	GCA_016714895.1	0834	d__Bacteria;p__Bacteroidota;c__Bacteroidia;o__Chitinophagales;f__Saprospiraceae;g__OLB9;s__OLB9 sp016714895	FLASV698.1438;tax=d:Bacteria,p:Bacteroidota,c:Bacteroidia,o:Chitinophagales,f:Saprospiraceae,g:Ca_Epiflobacter,s:midas_s_698;	99.4	.	5007007	98.27	3.3	0.00987081	Yes	4164	74	17.7714	45	10.8069	608	146.013	105	25.2161	0	0	52	12.488	674	161.864	1593	382.565	4	15	2	0	1	2	1	0	0	0	0	0	2	1	0	0	1	0	0
0835	OdNE_18-Q3-R46-58_BATAC.16	GCA_016714905.1	0835	d__Bacteria;p__Bacteroidota;c__Bacteroidia;o__Flavobacteriales;f__Flavobacteriaceae;g__Flavobacterium;s__Flavobacterium sp016714905	FLASV9918.1342;tax=d:Bacteria,p:Bacteroidota,c:Bacteroidia,o:Flavobacteriales,f:Flavobacteriaceae,g:Flavobacterium,s:midas_s_2160;	99.9	.	3074711	93.71	1.14	0.0122365	Yes	2996	113	37.717	68	22.6969	398	132.844	90	30.0401	0	0	22	7.34312	511	170.561	1164	388.518	3	6	2	0	2	0	0	0	0	1	0	0	3	0	1	0	0	0	0
0836	OdNE_18-Q3-R46-58_BATAC.187	GCA_016714885.1	Redundant	d__Bacteria;p__Pseudomonadota;c__Gammaproteobacteria;o__Burkholderiales;f__Gallionellaceae;g__Nitrotoga;s__Nitrotoga sp016721605	FLASV914.1462;tax=d:Bacteria,p:Proteobacteria,c:Gammaproteobacteria,o:Burkholderiales,f:Gallionellaceae,g:Nitrotoga,s:midas_s_181;	99.8	.	2960901	94.39	4.34	n.d.	Yes	2923	62	21.2111	31	10.6055	193	66.0281	40	13.6846	0	0	59	20.1847	574	196.374	1156	395.484	1	0	0	0	0	0	0	0	0	0	0	0	0	1	0	0	0	0	0
0837	OdNE_18-Q3-R46-58_BATAC.190	GCA_016714865.1	Redundant	d__Bacteria;p__Bacteroidota;c__Bacteroidia;o__Chitinophagales;f__Chitinophagaceae;g__JJ008;s__JJ008 sp016708765	FLASV26224.1361;tax=d:Bacteria,p:Bacteroidota,c:Bacteroidia,o:Chitinophagales,f:Chitinophagaceae,g:Terrimonas,s:midas_s_743;	99.8	.	3576098	96.31	1.48	n.d.	Yes	3464	59	17.0323	32	9.23788	624	180.139	99	28.5797	0	0	51	14.7229	578	166.859	1308	377.598	2	14	1	0	4	0	2	0	0	0	0	0	0	1	0	0	3	0	0
0838	OdNE_18-Q3-R46-58_BATAC.193	GCA_016714815.1	0838	d__Bacteria;p__Acidobacteriota;c__Thermoanaerobaculia;o__UBA5066;f__UBA5066;g__UBA5066;s__UBA5066 sp016714815	FLASV2356.1476;tax=d:Bacteria,p:Acidobacteriota,c:Holophagae,o:Subgroup_7,f:midas_f_973,g:midas_g_973,s:midas_s_973;	99.3	.	6725827	96.15	2.14	0.0587609	Yes	5370	74	13.7803	54	10.0559	665	123.836	124	23.0912	0	0	124	23.0912	1212	225.698	2049	381.564	2	12	0	0	0	5	1	0	0	1	0	1	1	0	0	0	1	0	0
0839	OdNE_18-Q3-R46-58_BATAC.286	GCA_016714795.1	0839	d__Bacteria;p__Pseudomonadota;c__Alphaproteobacteria;o__Sphingomonadales;f__Sphingomonadaceae;g__Aquisediminimonas;s__Aquisediminimonas sp016714795	FLASV1224.1422;tax=d:Bacteria,p:Proteobacteria,c:Alphaproteobacteria,o:Sphingomonadales,f:Sphingomonadaceae,g:midas_g_59,s:midas_s_1224;	99.4	.	3712534	97.17	1.09	0.0184238	.	3657	34	9.29724	18	4.92207	361	98.7148	76	20.7821	0	0	83	22.6962	616	168.444	1521	415.915	0	0	0	0	1	0	0	0	0	0	0	0	0	0	0	0	1	0	0
0840	OdNE_18-Q3-R46-58_BATAC.288	GCA_016714845.1	Redundant	d__Bacteria;p__Bacteroidota;c__Bacteroidia;o__Flavobacteriales;f__PHOS-HE28;g__PHOS-HE28;s__PHOS-HE28 sp016721825	FLASV1225.1446;tax=d:Bacteria,p:Bacteroidota,c:Bacteroidia,o:Flavobacteriales,f:NS9_marine_group,g:midas_g_225,s:midas_s_1225;	97.9	.	4350434	98.21	2.83	n.d.	Yes	3884	116	29.8661	88	22.6571	677	174.305	72	18.5376	0	0	67	17.2503	759	195.417	1339	344.748	1	4	0	0	4	1	1	1	1	1	0	1	1	1	0	0	0	0	0
0841	OdNE_18-Q3-R46-58_BATAC.302	GCA_016714785.1	0841	d__Bacteria;p__Bacteroidota;c__Bacteroidia;o__Chitinophagales;f__Saprospiraceae;g__OLB9;s__OLB9 sp016714785	FLASV720.1441;tax=d:Bacteria,p:Bacteroidota,c:Bacteroidia,o:Chitinophagales,f:Saprospiraceae,g:Ca_Epiflobacter,s:midas_s_720;	99.9	.	5560406	97.28	2.97	0.0165829	Yes	5034	118	23.4406	62	12.3162	680	135.081	126	25.0298	0	0	59	11.7203	715	142.034	1697	337.108	7	15	1	0	5	2	1	0	0	0	0	0	1	2	0	0	2	0	0
0842	OdNE_18-Q3-R46-58_BATAC.381_sub	GCA_016714695.1	Redundant	d__Bacteria;p__Bacteroidota;c__Bacteroidia;o__Chitinophagales;f__Saprospiraceae;g__OLB8;s__OLB8 sp016711705	FLASV29.1449;tax=d:Bacteria,p:Bacteroidota,c:Bacteroidia,o:Chitinophagales,f:Saprospiraceae,g:OLB8,s:midas_s_29;	99.9	.	4611528	91.88	2.29	n.d.	Yes	4162	77	18.5007	42	10.0913	568	136.473	109	26.1893	0	0	51	12.2537	658	158.097	1513	363.527	6	20	0	0	3	2	1	0	0	0	0	0	0	0	0	0	1	0	0
0843	OdNE_18-Q3-R46-58_BATAC.385_sub	GCA_016714715.1	Redundant	d__Bacteria;p__Bacteroidota;c__Bacteroidia;o__AKYH767-A;f__2013-40CM-41-45;g__JADKIH01;s__JADKIH01 sp016708785	FLASV402.1445;tax=d:Bacteria,p:Bacteroidota,c:Bacteroidia,o:Sphingobacteriales,f:AKYH767,g:midas_g_300,s:midas_s_364;	100	.	4449221	91.75	3.73	n.d.	.	4047	178	43.9832	99	24.4626	530	130.961	87	21.4974	0	0	35	8.64838	663	163.825	1347	332.839	1	4	1	0	1	2	0	0	0	0	0	0	0	1	0	0	0	0	0
0844	OdNE_18-Q3-R46-58_BATAC.404	GCA_016714765.1	0844	d__Bacteria;p__Bacteroidota;c__Bacteroidia;o__Chitinophagales;f__Saprospiraceae;g__OLB9;s__OLB9 sp016714765	FLASV103.1441;tax=d:Bacteria,p:Bacteroidota,c:Bacteroidia,o:Chitinophagales,f:Saprospiraceae,g:Ca_Epiflobacter,s:midas_s_103;	100	.	4135579	95.67	0.83	0.0327581	Yes	3924	100	25.4842	47	11.9776	530	135.066	96	24.4648	0	0	57	14.526	629	160.296	1433	365.189	4	13	1	0	4	2	0	0	0	0	0	0	2	2	0	0	1	0	0
[truncated: 239 more rows]

## Sheet: Table S2 - CAZy
Table S2. Overview of counts of different types of predicted secreted CAZymes per MAG. Protein results are available in Supplement data file 1.
[truncated: 1,084 more rows]

## Sheet: Table S3 - Nucleases
Table S3. Overview of counts of different types of predicted secreted nuclease per MAG. Protein results are available in Supplement data file 1.
[truncated: 1,084 more rows]

[truncated: 13 more sheets: Table S4 - Heme-binding counts, Table S5 - Hemes per protein, Table S6 - OGs for EC-OM-CW-PP, Table S7 - OGs for UNK+SPs, Table S8 - OGs for CM, Table S9 - Cell wall types, Table S10 - OGs for CAZymes 303, Table S11 - OGs for CAZymes 63, Table S12 - Myxococcota top 20, Table S13 - Myxococcota EC COGs, Table S14 - Counts CDD domains, Table S15 - Myxococcota CDD, Table S16 - PHA depolymerases]
